# Supplementary material for: Transcriptomic signature reveals mechanism of flower bud distortion in witches’-broom disease of soybean (Glycine max)
Source: BMC Plant Biol. 2019 Jan 15;19:26. doi: 10.1186/s12870-018-1601-1 (PMC6332543; doi:10.1186/s12870-018-1601-1)
Supplement: Supplementary file 2 — Expression profile and blast results of differential expressed genes. (XLSX 2004 kb) [file 12870_2018_1601_MOESM2_ESM.xlsx]

## Sheet: Blast Results of DEGs
Additional file 2: Expression profile and blast results of differential expressed genes.
Sequence name	logFold Change	FDR	Sequence length	Hit desc.	Hit ACC	E-Value	Similarity	Bit-Score	Alignment length	Positives
Contig17449	15.6111	1.86054e-22	404	No Blast Hit
Contig599	15.3671	8.93738e-22	314	No Blast Hit
TRINITY_DN28023_c1_g1_i5	15.1691	2.87121e-21	215	No Blast Hit
Contig13321	15.0795	4.51155e-21	342	No Blast Hit
Contig34	14.8723	1.63407e-20	361	gi|752555499|ref|WP_041226731.1|hypothetical protein, partial [Crinalium epipsammum]	WP_041226731	0.196537	47.3684	41.9726	114	54
Contig7343	14.7472	3.36048e-20	287	No Blast Hit
TRINITY_DN28023_c1_g1_i1	14.4855	1.77028e-19	209	No Blast Hit
Contig21565	14.3854	3.13051e-19	212	No Blast Hit
Contig21566	14.3559	3.3508e-19	388	gi|443685836|gb|ELT89309.1|hypothetical protein CAPTEDRAFT_127654, partial [Capitella teleta]	ELT89309	7.56774	48.4848	36.965	99	48
Contig11496	14.3553	3.3508e-19	546	No Blast Hit
TRINITY_DN35412_c1_g1_i5	14.3221	4.05152e-19	213	No Blast Hit
TRINITY_DN41333_c1_g1_i3	14.2401	6.64322e-19	349	No Blast Hit
TRINITY_DN35380_c3_g2_i1	14.1671	9.96495e-19	285	gi|281206178|gb|EFA80367.1|peptidase C19 family protein [Polysphondylium pallidum PN500]	EFA80367	8.00033	52.381	36.5798	63	33
Contig27164	14.0005	2.70691e-18	271	No Blast Hit
Contig13322	13.9352	4.12601e-18	306	No Blast Hit
TRINITY_DN30964_c0_g2_i5	13.9279	4.23082e-18	232	No Blast Hit
TRINITY_DN52898_c0_g1_i2	13.8262	7.59039e-18	448	gi|566212497|ref|XP_006373231.1|hypothetical protein POPTR_0017s09920g [Populus trichocarpa] gi|550319937|gb|ERP51028.1| hypothetical protein POPTR_0017s09920g [Populus trichocarpa]	XP_006373231, ERP51028	1.75356e-12	71.2121	78.9518	66	47
TRINITY_DN125869_c6_g1_i8	13.8253	7.59039e-18	281	No Blast Hit
Contig23600	13.7816	9.02646e-18	326	gi|755631496|ref|WP_042542383.1|hypothetical protein, partial [Yersinia rohdei]	WP_042542383	0.334801	35.0649	41.2022	77	27
TRINITY_DN22668_c0_g1_i4	13.7761	9.20791e-18	360	No Blast Hit
TRINITY_DN39685_c3_g2_i3	13.7716	9.29152e-18	270	No Blast Hit
TRINITY_DN125856_c45_g2_i2	13.6647	1.77503e-17	313	No Blast Hit
TRINITY_DN43768_c1_g1_i1	13.6459	1.98603e-17	233	No Blast Hit
TRINITY_DN26670_c2_g1_i1	13.6349	2.10419e-17	206	No Blast Hit
TRINITY_DN40342_c0_g2_i1	13.6289	2.14851e-17	226	No Blast Hit
TRINITY_DN47701_c1_g1_i2	13.5385	3.75394e-17	301	No Blast Hit
Contig18396	13.5299	3.86684e-17	336	No Blast Hit
TRINITY_DN42888_c1_g2_i3	13.5016	4.60751e-17	225	No Blast Hit
TRINITY_DN40443_c1_g1_i5	13.3991	8.78563e-17	302	No Blast Hit
Contig10763	13.3932	9.05572e-17	215	No Blast Hit
TRINITY_DN49722_c0_g3_i1	13.3908	9.06482e-17	330	No Blast Hit
TRINITY_DN32019_c0_g1_i1	13.3741	9.6817e-17	230	No Blast Hit
Contig26963	13.3438	1.12909e-16	242	No Blast Hit
TRINITY_DN31852_c0_g1_i1	13.2824	1.64047e-16	2923	gi|499425764|ref|WP_011113228.1|replication protein [Peanut witches'-broom phytoplasma] gi|31442393|ref|NP_852617.1| replication protein [Peanut witches'-broom phytoplasma] gi|31335128|gb|AAP44293.1| replication protein [Peanut witches'-broom phytoplasma]	WP_011113228, NP_852617, AAP44293	2.54591e-154	82.0779	554.673	385	316
Contig1051	13.2734	1.70873e-16	447	gi|652869602|ref|WP_027137473.1|ACP phosphodiesterase [Gaetbulibacter saemankumensis]	WP_027137473	7.64177	60	36.965	45	27
TRINITY_DN36159_c0_g1_i1	13.2196	2.44077e-16	210	No Blast Hit
Contig1789	13.183	3.01416e-16	301	No Blast Hit
Contig18059	13.183	3.01416e-16	504	No Blast Hit
TRINITY_DN39231_c1_g2_i2	13.1734	3.19286e-16	246	No Blast Hit
Contig12763	13.1558	2.04617e-26	282	No Blast Hit
Contig619	13.1522	4.42955e-23	403	No Blast Hit
Contig1834	13.1455	3.7822e-16	338	No Blast Hit
TRINITY_DN50474_c4_g2_i2	13.12	4.41945e-16	203	No Blast Hit
Contig309	13.1072	9.95164e-25	420	No Blast Hit
TRINITY_DN24436_c0_g1_i1	13.1027	4.90873e-16	229	No Blast Hit
Contig541	13.1012	4.90873e-16	260	No Blast Hit
TRINITY_DN45767_c3_g1_i2	13.06	6.45443e-16	393	gi|288804725|ref|YP_003429410.1|TLP20 [Pieris rapae granulovirus] gi|270161300|gb|ACZ63572.1| TLP20 [Pieris rapae granulovirus] gi|309752997|gb|ADO85515.1| tlp20 [Pieris rapae granulovirus] gi|568245597|gb|AHD24844.1| TLP20 [Pieris rapae granulovirus]	YP_003429410, ACZ63572, ADO85515, AHD24844	7.5288	47.5	36.965	80	38
Contig18395	13.0495	6.76573e-16	308	No Blast Hit
TRINITY_DN27071_c1_g3_i3	13.0465	6.81064e-16	202	No Blast Hit
Contig14399	13.0349	3.93712e-27	265	No Blast Hit
TRINITY_DN31307_c2_g2_i3	13.0237	7.77114e-16	228	No Blast Hit
Contig18394	13.0206	7.92115e-16	283	No Blast Hit
TRINITY_DN24138_c1_g1_i2	13.0052	8.72083e-16	281	No Blast Hit
Contig16072	13.0021	8.80859e-16	546	gi|797200252|ref|WP_045861244.1|hypothetical protein [Alteromonadaceae bacterium Bs12]	WP_045861244	1.24126	49.3151	39.6614	73	36
Contig14400	12.9791	1.25651e-22	282	No Blast Hit
Contig9297	12.9739	1.04182e-15	291	gi|696268729|ref|WP_032845450.1|MULTISPECIES: integrase [Bacteroides] gi|649512703|gb|KDS20788.1| phage integrase family protein [Bacteroides fragilis str. 3725 D9 ii] gi|649516660|gb|KDS24515.1| phage integrase family protein [Bacteroides ovatus str. 3725 D1 iv] gi|649517719|gb|KDS25495.1| phage integrase family protein [Bacteroides ovatus str. 3725 D9 iii]	WP_032845450, KDS20788, KDS24515, KDS25495	6.09127	47.619	36.965	84	40
TRINITY_DN28012_c0_g1_i1	12.9579	1.15145e-15	239	No Blast Hit
TRINITY_DN24138_c1_g1_i5	12.9467	1.21327e-15	268	No Blast Hit
TRINITY_DN22289_c0_g1_i1	12.9434	1.22713e-15	236	No Blast Hit
TRINITY_DN48682_c0_g1_i1	12.899	1.65256e-15	1043	gi|351726954|ref|NP_001236888.1|cysteine proteinase precursor [Glycine max] gi|479060|emb|CAA83673.1| cysteine proteinase [Glycine max] gi|300507422|gb|ADK24076.1| cysteine proteinase [Glycine max] gi|300507425|gb|ADK24077.1| cysteine proteinase [Glycine max] gi|1096153|prf||2111244A Cys protease	NP_001236888, CAA83673, ADK24076, ADK24077,	5.67403e-157	86.8571	561.222	350	304
TRINITY_DN35412_c1_g1_i6	12.8957	1.6728e-15	236	No Blast Hit
Contig27254	12.8923	1.71122e-15	248	gi|195354458|ref|XP_002043714.1|GM16431 [Drosophila sechellia] gi|194128914|gb|EDW50957.1| GM16431 [Drosophila sechellia]	XP_002043714, EDW50957	0.422726	51.7857	40.817	56	29
TRINITY_DN25955_c0_g2_i1	12.8481	2.24401e-15	312	No Blast Hit
TRINITY_DN46697_c1_g2_i1	12.8166	2.69875e-15	327	No Blast Hit
TRINITY_DN38181_c0_g2_i1	12.8166	2.69875e-15	247	No Blast Hit
TRINITY_DN54800_c12_g2_i1	12.8042	2.92407e-15	255	No Blast Hit
TRINITY_DN39612_c2_g1_i2	12.7952	3.06659e-15	233	No Blast Hit
Contig14398	12.7916	3.1112e-15	258	No Blast Hit
TRINITY_DN58308_c2_g4_i1	12.7625	3.75215e-15	221	No Blast Hit
TRINITY_DN126013_c2_g2_i1	12.7459	4.11237e-15	335	No Blast Hit
TRINITY_DN51854_c13_g3_i5	12.7272	4.60222e-15	234	No Blast Hit
TRINITY_DN39231_c1_g1_i1	12.6911	5.81117e-15	259	No Blast Hit
Contig16675	12.6697	6.57067e-15	268	No Blast Hit
TRINITY_DN39983_c2_g1_i1	12.6599	6.93324e-15	208	No Blast Hit
TRINITY_DN42906_c0_g1_i1	12.644	7.52917e-15	342	gi|493319546|ref|WP_006276881.1|hypothetical protein [Cylindrospermopsis raciborskii] gi|281195154|gb|EFA70090.1| hypothetical protein CRC_01278 [Cylindrospermopsis raciborskii CS-505]	WP_006276881, EFA70090	6.22244	43.617	36.965	94	41
Contig14782	12.6432	8.98736e-22	233	No Blast Hit
TRINITY_DN27474_c2_g1_i5	12.642	7.57049e-15	255	No Blast Hit
TRINITY_DN41615_c1_g1_i3	12.636	7.90084e-15	285	No Blast Hit
Contig4619	12.634	7.94555e-15	2255	gi|476507725|ref|YP_007516888.1|hypothetical protein GlmaxMp40 (mitochondrion) [Glycine max] gi|476507736|ref|YP_007516905.1| hypothetical protein GlmaxMp56 (mitochondrion) [Glycine max] gi|476507752|ref|YP_007516928.1| hypothetical protein GlmaxMp79 (mitochondrion) [Glycine max] gi|403311603|gb|AFR34351.1| hypothetical protein GlmaxMp40 (mitochondrion) [Glycine max] gi|403311614|gb|AFR34362.1| h…	YP_007516888, YP_007516905, YP_007516928, AFR34351, AFR34362, AFR34378	1.99843e-47	84.7328	199.134	131	111
TRINITY_DN48388_c9_g3_i6	12.626	8.29558e-15	257	No Blast Hit
TRINITY_DN26165_c3_g1_i1	12.6138	8.93718e-15	330	gi|495946177|ref|WP_008670756.1|MULTISPECIES: collagen-binding protein [Bacteroides] gi|254837516|gb|EET17825.1| TonB-linked outer membrane protein, SusC/RagA family [Bacteroides sp. 4_3_47FAA] gi|317386008|gb|EFV66933.1| outer membrane protein [Bacteroides sp. 3_1_40A]	WP_008670756, EET17825, EFV66933	2.16382	58	38.5058	50	29
TRINITY_DN27071_c1_g3_i1	12.6138	8.93718e-15	221	No Blast Hit
TRINITY_DN44813_c1_g1_i1	12.5954	9.94802e-15	310	No Blast Hit
TRINITY_DN22668_c0_g1_i1	12.5871	1.04029e-14	228	No Blast Hit
TRINITY_DN58559_c42_g9_i3	12.5767	1.10232e-14	234	No Blast Hit
TRINITY_DN125869_c6_g1_i5	12.5493	1.32347e-14	214	No Blast Hit
Contig27167	12.5344	1.44274e-14	410	gi|672164922|ref|XP_008802352.1|PREDICTED: probable LRR receptor-like serine/threonine-protein kinase At4g37250 [Phoenix dactylifera]	XP_008802352	9.99121	55	36.5798	60	33
TRINITY_DN45882_c1_g1_i2	12.5322	1.47239e-14	347	No Blast Hit
Contig10764	12.5301	1.48289e-14	273	No Blast Hit
TRINITY_DN48087_c4_g2_i1	12.5279	1.49354e-14	237	No Blast Hit
Contig14526	12.5257	1.50436e-14	538	No Blast Hit
Contig22370	12.504	1.73412e-14	1402	gi|515760536|ref|WP_017193136.1|reverse transcriptase [Italian clover phyllody phytoplasma]	WP_017193136	0	88.0086	772.696	467	411
Contig16064	12.4974	1.78461e-14	218	No Blast Hit
TRINITY_DN37123_c0_g3_i1	12.4594	2.24254e-14	206	gi|800861427|emb|CFO81589.1|LysR family transcriptional regulator [Burkholderia pseudomallei]	CFO81589	1.26943e-05	65.5172	55.8398	58	38
TRINITY_DN59595_c8_g1_i1	12.4548	2.27644e-14	260	No Blast Hit
TRINITY_DN125869_c6_g1_i2	12.4388	2.49129e-14	239	No Blast Hit
Contig18802	12.4227	2.73754e-14	1424	gi|471234650|gb|EMR14768.1|retron-type reverse transcriptase [Peanut witches'-broom phytoplasma NTU2011]	EMR14768	4.92438e-118	88.417	432.565	259	229
Contig17451	12.4203	2.78616e-14	319	No Blast Hit
Contig16065	12.418	2.811e-14	387	gi|698780573|ref|XP_009823330.1|hypothetical protein H257_01701 [Aphanomyces astaci] gi|574121054|gb|ETV86531.1| hypothetical protein H257_01701 [Aphanomyces astaci]	XP_009823330, ETV86531	3.39701	44.5652	38.1206	92	41
TRINITY_DN35412_c1_g1_i3	12.4016	3.09346e-14	265	No Blast Hit
TRINITY_DN36159_c0_g1_i3	12.3874	3.37181e-14	225	No Blast Hit
Contig12768	12.3682	3.79084e-14	297	No Blast Hit
Contig4871	12.3488	4.29306e-14	245	No Blast Hit
TRINITY_DN52177_c0_g1_i10	12.3365	4.48989e-14	979	gi|356521299|ref|XP_003529294.1|PREDICTED: F-box protein At1g61340-like [Glycine max] gi|734332297|gb|KHN07320.1| F-box protein [Glycine soja]	XP_003529294, KHN07320	2.94624e-80	100	306.22	155	155
Contig779	12.3341	4.53573e-14	374	gi|571452717|ref|XP_006579180.1|PREDICTED: uncharacterized protein LOC102660385 [Glycine max]	XP_006579180	7.82367e-19	78.2609	99.7525	69	54
TRINITY_DN58595_c0_g4_i1	12.3291	4.65276e-14	932	gi|372450255|ref|YP_005090438.1|succinate dehydrogenase subunit 3 (mitochondrion) [Millettia pinnata] gi|372450257|ref|YP_005090440.1| succinate dehydrogenase subunit 3 (mitochondrion) [Millettia pinnata] gi|357197301|gb|AET62898.1| succinate dehydrogenase subunit 3 (mitochondrion) [Millettia pinnata] gi|357197303|gb|AET62900.1| succinate dehydrogenase subunit 3 (mitochondrion) [Millettia pinnata]	YP_005090438, YP_005090440, AET62898, AET62900	5.25685e-108	84.9372	398.282	239	203
Contig19096	12.294	5.90007e-14	397	gi|502327702|ref|WP_012764614.1|MULTISPECIES: acetoin reductase [Dickeya] gi|242130494|gb|ACS84796.1| acetoin reductase [Dickeya dadantii Ech703]	WP_012764614, ACS84796	5.74969	44.3038	37.3502	79	35
Contig19775	12.2889	6.05797e-14	271	No Blast Hit
TRINITY_DN35216_c0_g1_i1	12.2554	7.34865e-14	245	No Blast Hit
TRINITY_DN38735_c1_g1_i1	12.2554	7.34865e-14	207	No Blast Hit
TRINITY_DN54800_c12_g7_i1	12.2528	7.43202e-14	258	No Blast Hit
Contig9300	12.2423	7.90597e-14	235	No Blast Hit
Contig27232	12.2291	8.41864e-14	343	No Blast Hit
Contig8218	12.1995	1.01703e-13	268	No Blast Hit
Contig6215	12.1941	1.06449e-13	340	No Blast Hit
TRINITY_DN42082_c4_g1_i1	12.1914	1.07275e-13	243	No Blast Hit
TRINITY_DN27071_c1_g2_i1	12.1887	1.08486e-13	208	No Blast Hit
Contig1574	12.1804	1.12723e-13	435	No Blast Hit
Contig4362	12.1694	1.1854e-13	261	gi|525020860|ref|XP_005057938.1|PREDICTED: LOW QUALITY PROTEIN: agrin [Ficedula albicollis]	XP_005057938	4.79548	47.561	37.3502	82	39
TRINITY_DN38196_c0_g1_i2	12.1694	1.1854e-13	223	No Blast Hit
TRINITY_DN48087_c4_g1_i1	12.1694	1.1854e-13	259	gi|345447139|gb|AEN92153.1|hypothetical protein BMWSH_p309 [Bacillus megaterium WSH-002]	AEN92153	2.71766	64.1026	38.1206	39	25
TRINITY_DN26587_c0_g1_i1	12.1639	1.2316e-13	1139	gi|356531005|ref|XP_003534069.1|PREDICTED: probable aquaporin TIP-type alpha [Glycine max] gi|734310066|gb|KHM99767.1| Putative aquaporin TIP-type alpha [Glycine soja]	XP_003534069, KHM99767	8.63645e-125	91.3725	454.521	255	233
TRINITY_DN35380_c3_g3_i1	12.1639	1.2316e-13	219	No Blast Hit
TRINITY_DN59094_c43_g11_i1	12.1583	1.2691e-13	202	No Blast Hit
Contig7696	12.1527	1.30238e-13	290	No Blast Hit
Contig68	12.133	1.48994e-13	239	No Blast Hit
Contig23709	12.1187	1.61971e-13	271	No Blast Hit
Contig14919	12.1101	1.7097e-13	306	No Blast Hit
TRINITY_DN44120_c0_g2_i1	12.1101	1.7097e-13	207	No Blast Hit
TRINITY_DN27071_c1_g3_i2	12.0868	1.95635e-13	203	No Blast Hit
TRINITY_DN31084_c1_g1_i1	12.0602	2.28976e-13	215	No Blast Hit
TRINITY_DN125869_c6_g1_i9	12.0572	2.32288e-13	222	No Blast Hit
Contig1849	12.0421	2.55436e-13	382	No Blast Hit
TRINITY_DN37116_c0_g2_i1	12.0361	2.63057e-13	222	No Blast Hit
TRINITY_DN22668_c0_g1_i2	12.0269	2.76081e-13	229	No Blast Hit
Contig24653	12.0239	2.80228e-13	218	No Blast Hit
TRINITY_DN51854_c13_g2_i1	12.0177	2.92024e-13	250	No Blast Hit
Contig781	12.0147	2.95359e-13	427	No Blast Hit
TRINITY_DN39831_c0_g1_i1	12.0147	2.95359e-13	326	gi|628272033|ref|XP_007731084.1|hypothetical protein A1O3_02754 [Capronia epimyces CBS 606.96] gi|590014485|gb|EXJ89687.1| hypothetical protein A1O3_02754 [Capronia epimyces CBS 606.96]	XP_007731084, EXJ89687	8.24644	54.2857	36.5798	35	19
Contig5268	12.0085	3.03352e-13	436	No Blast Hit
TRINITY_DN29327_c0_g1_i2	12.0085	3.03352e-13	206	No Blast Hit
TRINITY_DN44085_c2_g1_i1	12.0054	3.08029e-13	207	gi|291167616|dbj|BAI82524.1|FMRFamide precursor [Ambigolimax valentianus]	BAI82524	7.96964	58.9744	36.5798	39	23
Contig8101	12.0023	3.12795e-13	342	No Blast Hit
Contig21522	11.9867	3.48365e-13	260	No Blast Hit
TRINITY_DN59583_c4_g7_i1	11.9867	3.48365e-13	423	gi|39721845|dbj|BAD04335.1|conserved hypothetical protein [Onion yellows phytoplasma OY-M] gi|39722087|dbj|BAD04577.1| conserved hypothetical protein [Onion yellows phytoplasma OY-M] gi|749730707|gb|AJF34264.1| hypothetical protein ['Primula acaulis' yellows phytoplasma]	BAD04335, BAD04577, AJF34264	1.14905e-56	85	225.713	140	119
TRINITY_DN50820_c8_g5_i1	11.9772	3.66493e-13	218	No Blast Hit
TRINITY_DN46697_c1_g3_i3	11.9772	3.66493e-13	212	No Blast Hit
Contig6318	11.9677	3.85716e-13	273	gi|803291410|ref|XP_012005365.1|PREDICTED: metal transporter CNNM3 isoform X3 [Ovis aries musimon]	XP_012005365	6.19436	48.5714	36.965	70	34
Contig23816	11.9517	4.30814e-13	356	gi|832040109|ref|XP_012765270.1|conserved Plasmodium protein, unknown function [Plasmodium reichenowi] gi|641578636|emb|CDO66690.1| conserved Plasmodium protein, unknown function [Plasmodium reichenowi]	XP_012765270, CDO66690	6.34129	58.1818	36.965	55	32
Contig26140	11.9485	4.37843e-13	1176	gi|734417436|gb|KHN38936.1|RNA-binding protein 34 [Glycine soja]	KHN38936	3.13418	47.4747	40.817	99	47
TRINITY_DN40357_c2_g1_i2	11.942	4.52319e-13	292	No Blast Hit
TRINITY_DN29327_c0_g1_i3	11.9387	4.59772e-13	401	gi|504232347|ref|WP_014419449.1|hypothetical protein [Rickettsia typhi] gi|380759209|gb|AFE54444.1| hypothetical protein RTTH1527_02895 [Rickettsia typhi str. TH1527] gi|380760048|gb|AFE55282.1| hypothetical protein RTB9991CWPP_02895 [Rickettsia typhi str. B9991CWPP]	WP_014419449, AFE54444, AFE55282	3.3533	48.0769	38.1206	104	50
Contig26962	11.929	4.83024e-13	430	No Blast Hit
TRINITY_DN54510_c1_g2_i1	11.929	4.83024e-13	221	gi|3142379|gb|AAC64918.1|envelope-like [Glycine max]	AAC64918	9.24755e-17	71.2329	92.8189	73	52
Contig20197	11.9257	5.01046e-13	499	gi|255640480|gb|ACU20526.1|unknown [Glycine max]	ACU20526	2.09315e-21	54.8673	108.612	113	62
Contig7963	11.9092	5.4857e-13	843	gi|255640480|gb|ACU20526.1|unknown [Glycine max]	ACU20526	8.93539e-21	75.6757	108.227	74	56
Contig5062	11.8689	7.09484e-13	288	gi|571475114|ref|XP_006586476.1|PREDICTED: uncharacterized protein LOC102659780, partial [Glycine max]	XP_006586476	4.33719e-30	77.8947	137.117	95	74
TRINITY_DN25200_c1_g1_i1	11.8413	8.45953e-13	315	No Blast Hit
TRINITY_DN59545_c1_g1_i4	11.8413	8.45953e-13	8855	gi|91214173|ref|YP_538797.1|RNA polymerase alpha subunit [Glycine max] gi|558604168|ref|YP_008816278.1| RNA polymerase alpha subunit (chloroplast) [Glycine soja] gi|90110869|sp|Q2PMQ3.1|RPOA_SOYBN RecName: Full=DNA-directed RNA polymerase subunit alpha; Short=PEP; AltName: Full=Plastid-encoded RNA polymerase subunit alpha; Short=RNA polymerase subunit alpha gi|83595774|gb|ABC25155.1| RNA polymera…	YP_538797, YP_008816278, Q2PMQ3, ABC25155, AGM51206, AHA04013	2.08906e-176	95.1952	629.787	333	317
Contig19186	11.8343	8.79807e-13	314	gi|29423277|gb|AAO73526.1|envelope-like protein [Glycine max]	AAO73526	3.36213e-22	65.6863	110.923	102	67
Contig20202	11.8309	8.92818e-13	760	gi|255640480|gb|ACU20526.1|unknown [Glycine max]	ACU20526	2.93739e-14	65.9091	86.2705	88	58
Contig27585	11.8309	8.92818e-13	270	No Blast Hit
TRINITY_DN23279_c1_g2_i1	11.8273	9.06102e-13	252	No Blast Hit
Contig13578	11.7954	1.11429e-12	337	No Blast Hit
Contig2679	11.7933	1.67759e-19	343	No Blast Hit
TRINITY_DN53379_c6_g1_i1	11.7918	1.13527e-12	590	gi|657386922|gb|KEH29131.1|hypothetical protein MTR_4g025870 [Medicago truncatula]	KEH29131	2.86226e-05	71.1111	55.4546	45	32
TRINITY_DN125856_c44_g1_i1	11.7882	1.18248e-12	290	No Blast Hit
TRINITY_DN50669_c0_g2_i5	11.7628	1.36374e-12	1199	gi|571516322|ref|XP_006597370.1|PREDICTED: MADS-box transcription factor 27-like isoform X1 [Glycine max]	XP_006597370	6.49634e-17	74.2424	96.2857	66	49
TRINITY_DN35760_c0_g1_i1	11.7628	1.36374e-12	205	No Blast Hit
TRINITY_DN57382_c12_g1_i7	11.7554	1.41725e-12	220	gi|379139223|gb|AFC95888.1|toll-like receptor 9 [Andrias davidianus]	AFC95888	4.62313	58.3333	37.3502	48	28
TRINITY_DN126069_c2_g1_i3	11.7517	1.47791e-12	299	No Blast Hit
Contig7367	11.7368	1.61326e-12	260	No Blast Hit
Contig1492	11.732	4.50169e-21	411	gi|755631496|ref|WP_042542383.1|hypothetical protein, partial [Yersinia rohdei]	WP_042542383	0.405638	40.9836	41.2022	61	25
TRINITY_DN39983_c3_g1_i2	11.7293	1.67807e-12	223	No Blast Hit
TRINITY_DN41333_c1_g1_i1	11.718	1.77549e-12	251	No Blast Hit
Contig19807	11.7104	1.89139e-12	321	No Blast Hit
Contig11540	11.699	1.99771e-12	558	gi|255640480|gb|ACU20526.1|unknown [Glycine max]	ACU20526	5.5183e-10	62.069	70.8626	87	54
Contig25550	11.699	1.99771e-12	288	No Blast Hit
TRINITY_DN46697_c1_g2_i3	11.6951	2.03859e-12	223	No Blast Hit
Contig4663	11.6807	5.50218e-21	271	No Blast Hit
Contig26248	11.6797	2.2265e-12	345	No Blast Hit
Contig5255	11.6758	2.31373e-12	241	No Blast Hit
TRINITY_DN52350_c4_g1_i2	11.6734	3.13051e-19	230	gi|78033427|emb|CAJ30042.1|hypothetical protein mgI382 [Magnetospirillum gryphiswaldense MSR-1]	CAJ30042	2.1912e-21	81.0811	108.227	74	60
Contig17923	11.6715	3.13051e-19	307	gi|752375179|gb|KIO32898.1|hypothetical protein M407DRAFT_18357 [Tulasnella calospora MUT 4182]	KIO32898	1.63771	57.1429	38.891	49	28
Contig3418	11.6601	2.52314e-12	367	No Blast Hit
TRINITY_DN42976_c0_g2_i1	11.6562	2.56928e-12	212	gi|651437877|ref|WP_026534026.1|hypothetical protein [Arthrobacter sp. H14]	WP_026534026	7.92775	69.4444	36.5798	36	25
TRINITY_DN26469_c1_g1_i2	11.6482	2.66486e-12	281	No Blast Hit
TRINITY_DN42203_c0_g1_i2	11.6482	2.66486e-12	208	No Blast Hit
Contig18469	11.6403	2.78104e-12	401	gi|571437029|ref|XP_006573963.1|PREDICTED: uncharacterized protein LOC102665675 [Glycine max]	XP_006573963	3.54961e-34	89.2857	150.984	84	75
TRINITY_DN40398_c3_g1_i6	11.6363	2.89472e-12	288	No Blast Hit
TRINITY_DN50476_c0_g1_i2	11.6363	2.89472e-12	1805	gi|502119682|ref|XP_004496704.1|PREDICTED: vicilin-like [Cicer arietinum]	XP_004496704	4.57853e-129	57.2156	469.929	589	337
TRINITY_DN27005_c1_g2_i3	11.6363	2.89472e-12	272	No Blast Hit
TRINITY_DN59579_c0_g3_i6	11.6322	2.95787e-12	1210	gi|734305803|gb|KHM98720.1|NADP-dependent malic enzyme, chloroplastic [Glycine soja]	KHM98720	2.92265e-166	95.2229	592.423	314	299
Contig3255	11.6282	3.02261e-12	1211	gi|471234650|gb|EMR14768.1|retron-type reverse transcriptase [Peanut witches'-broom phytoplasma NTU2011]	EMR14768	3.57233e-63	55.3247	249.98	385	213
TRINITY_DN56167_c0_g1_i3	11.6201	3.15701e-12	2012	gi|476507688|ref|YP_007516881.1|NADH dehydrogenase subunit 6 (mitochondrion) [Glycine max] gi|403311566|gb|AFR34314.1| NADH dehydrogenase subunit 6 (mitochondrion) [Glycine max]	YP_007516881, AFR34314	1.00211e-95	92.5373	359.377	201	186
TRINITY_DN44474_c0_g1_i1	11.6161	3.21765e-12	310	No Blast Hit
TRINITY_DN59535_c23_g2_i1	11.612	3.27977e-12	211	No Blast Hit
TRINITY_DN26243_c1_g1_i3	11.612	3.27977e-12	245	No Blast Hit
TRINITY_DN50474_c4_g2_i1	11.6079	3.33408e-12	208	No Blast Hit
TRINITY_DN41388_c1_g2_i1	11.6079	3.33408e-12	231	No Blast Hit
TRINITY_DN31084_c1_g1_i2	11.5915	3.76754e-12	245	No Blast Hit
TRINITY_DN59597_c11_g1_i8	11.5791	4.04161e-12	699	gi|571443063|ref|XP_006575997.1|PREDICTED: uncharacterized protein LOC100809438 [Glycine max]	XP_006575997	1.93722e-88	95.4545	332.413	176	168
Contig15654	11.5749	4.12273e-12	339	No Blast Hit
Contig3994	11.5707	4.2174e-12	1510	No Blast Hit
Contig9302	11.5665	4.3028e-12	279	No Blast Hit
TRINITY_DN35199_c0_g1_i2	11.5581	4.51662e-12	336	No Blast Hit
TRINITY_DN46697_c1_g2_i4	11.5496	4.80144e-12	289	No Blast Hit
TRINITY_DN49148_c0_g1_i1	11.5453	4.90125e-12	236	gi|828329260|ref|XP_012574207.1|PREDICTED: uncharacterized protein LOC105852605 [Cicer arietinum]	XP_012574207	0.728909	44.5783	40.0466	83	37
Contig3351	11.541	5.01689e-12	273	No Blast Hit
TRINITY_DN59003_c4_g3_i1	11.5368	5.13564e-12	209	No Blast Hit
Contig5426	11.5108	6.10986e-12	291	gi|507638511|ref|XP_004629690.1|PREDICTED: brain-specific angiogenesis inhibitor 1-associated protein 2-like protein 1 [Octodon degus]	XP_004629690	6.09127	60	36.965	40	24
TRINITY_DN43768_c1_g2_i6	11.5108	6.10986e-12	240	No Blast Hit
Contig27231	11.5064	6.25817e-12	292	No Blast Hit
Contig17058	11.502	6.39392e-12	311	No Blast Hit
TRINITY_DN59271_c12_g1_i1	11.502	6.39392e-12	232	No Blast Hit
Contig8216	11.4976	8.17388e-19	294	No Blast Hit
TRINITY_DN59629_c34_g1_i5	11.4888	6.9115e-12	299	No Blast Hit
Contig20500	11.4843	7.04558e-12	4706	gi|442803135|gb|AGC78870.1|hypothetical protein (mitochondrion) [Vicia faba]	AGC78870	5.86528e-58	94.5312	235.343	128	121
TRINITY_DN34235_c0_g1_i1	11.4843	7.04558e-12	230	No Blast Hit
Contig22646	11.4768	9.13685e-19	239	No Blast Hit
Contig3352	11.4754	7.38056e-12	335	No Blast Hit
Contig5610	11.4754	7.38056e-12	288	No Blast Hit
TRINITY_DN44085_c2_g3_i1	11.4754	7.38056e-12	209	gi|309359539|emb|CAP33269.2|Protein CBG14851 [Caenorhabditis briggsae]	CAP33269	7.9487	55.3846	36.5798	65	36
TRINITY_DN58769_c3_g1_i3	11.4619	8.14859e-12	2290	gi|356565647|ref|XP_003551050.1|PREDICTED: DEAD-box ATP-dependent RNA helicase 21-like isoform 1 [Glycine max]	XP_003551050	0	99.8239	1131.32	568	567
Contig1040	11.4483	8.71859e-12	208	No Blast Hit
Contig19152	11.4437	8.91912e-12	311	gi|571475114|ref|XP_006586476.1|PREDICTED: uncharacterized protein LOC102659780, partial [Glycine max]	XP_006586476	1.90135e-41	90.2913	174.866	103	93
TRINITY_DN34110_c0_g1_i1	11.4437	8.91912e-12	216	No Blast Hit
Contig10682	11.4391	9.05826e-12	242	No Blast Hit
TRINITY_DN46500_c0_g1_i1	11.4391	9.05826e-12	902	No Blast Hit
TRINITY_DN41615_c1_g1_i2	11.4391	9.05826e-12	205	No Blast Hit
TRINITY_DN32423_c1_g1_i2	11.4391	9.05826e-12	345	No Blast Hit
Contig18799	11.4345	9.29142e-12	773	gi|738799695|ref|WP_036690810.1|reverse transcriptase, partial [Peanut witches'-broom phytoplasma]	WP_036690810	1.7776e-22	93.5484	113.62	62	58
TRINITY_DN57143_c0_g3_i1	11.4299	9.53139e-12	450	gi|734378466|gb|KHN22088.1|hypothetical protein glysoja_033402 [Glycine soja]	KHN22088	2.00557	64.8649	38.891	37	24
Contig22733	11.4206	1.01958e-11	273	gi|170036055|ref|XP_001845881.1|conserved hypothetical protein [Culex quinquefasciatus] gi|167878572|gb|EDS41955.1| conserved hypothetical protein, partial [Culex quinquefasciatus]	XP_001845881, EDS41955	1.68298e-05	54.2169	55.4546	83	45
TRINITY_DN49722_c0_g1_i1	11.4206	1.01958e-11	259	No Blast Hit
Contig10765	11.4181	2.95946e-20	307	No Blast Hit
TRINITY_DN36159_c0_g1_i6	11.4159	1.03886e-11	211	No Blast Hit
TRINITY_DN53379_c7_g2_i1	11.4113	1.06172e-11	331	gi|800861427|emb|CFO81589.1|LysR family transcriptional regulator [Burkholderia pseudomallei]	CFO81589	0.0103774	66.6667	46.2098	36	24
TRINITY_DN57382_c12_g1_i1	11.4113	1.06172e-11	230	No Blast Hit
TRINITY_DN126013_c2_g1_i2	11.4066	1.08918e-11	279	No Blast Hit
Contig26036	11.4019	1.11804e-11	435	gi|571486201|ref|XP_006590228.1|PREDICTED: uncharacterized protein LOC102661449 [Glycine max]	XP_006590228	6.30419e-10	90.6977	70.4774	43	39
TRINITY_DN58595_c0_g3_i1	11.3972	1.14776e-11	621	gi|169319|gb|AAB01583.1|ORF-209; putative [Phaseolus vulgaris]	AAB01583	2.08063e-15	87.7193	89.3521	57	50
Contig26716	11.3924	1.17563e-11	362	gi|835824595|ref|WP_047670131.1|O-antigen ligase [Klebsiella pneumoniae]	WP_047670131	2.82951	47	38.1206	100	47
Contig3981	11.3877	1.19875e-11	273	No Blast Hit
Contig25080	11.3877	1.19875e-11	281	No Blast Hit
TRINITY_DN125856_c14_g2_i1	11.3877	1.19875e-11	238	No Blast Hit
Contig10636	11.3824	3.36048e-20	359	gi|512886240|ref|XP_004920478.1|PREDICTED: fibrinogen alpha-1 chain-like isoform X5 [Xenopus (Silurana) tropicalis]	XP_004920478	0.00274245	45.6897	48.1358	116	53
Contig15748	11.3781	1.25536e-11	501	gi|723656326|ref|XP_010317258.1|PREDICTED: uncharacterized protein LOC101255127 [Solanum lycopersicum]	XP_010317258	0.534495	64.2857	40.817	42	27
TRINITY_DN59499_c26_g1_i1	11.3781	1.25536e-11	231	No Blast Hit
Contig19021	11.3733	1.31559e-11	1113	gi|657405376|gb|KEH43869.1|late embryogenesis abundant D-like protein [Medicago truncatula]	KEH43869	6.48861e-77	70.5179	295.434	251	177
TRINITY_DN32423_c1_g1_i1	11.3685	1.34542e-11	366	No Blast Hit
Contig2126	11.3637	1.37083e-11	640	No Blast Hit
TRINITY_DN38120_c3_g2_i1	11.3637	1.37083e-11	254	No Blast Hit
TRINITY_DN56623_c10_g7_i3	11.3588	1.40768e-11	203	No Blast Hit
Contig27401	11.354	1.44016e-11	329	gi|514692373|ref|XP_004993759.1|TKL protein kinase [Salpingoeca rosetta] gi|326427907|gb|EGD73477.1| TKL protein kinase [Salpingoeca rosetta]	XP_004993759, EGD73477	2.16382	64.8148	38.5058	54	35
TRINITY_DN58669_c1_g1_i6	11.354	1.44016e-11	1513	gi|734363360|gb|KHN16479.1|RING finger and CHY zinc finger domain-containing protein 1 [Glycine soja]	KHN16479	7.32995e-176	95.4693	624.78	309	295
TRINITY_DN29439_c1_g1_i1	11.3491	1.48003e-11	205	No Blast Hit
TRINITY_DN46697_c1_g2_i9	11.3244	1.75454e-11	218	gi|403651477|gb|EJZ06600.1|GntR family transcriptional regulator [Mycobacterium vaccae ATCC 25954]	EJZ06600	3.5398	65.3061	37.7354	49	32
Contig10637	11.3194	1.80038e-11	287	No Blast Hit
TRINITY_DN40398_c3_g1_i5	11.3175	2.35946e-18	231	No Blast Hit
TRINITY_DN40750_c0_g1_i4	11.3044	1.95485e-11	298	No Blast Hit
TRINITY_DN29652_c1_g1_i1	11.2993	2.00251e-11	205	No Blast Hit
Contig20201	11.2892	2.1245e-11	714	gi|255640480|gb|ACU20526.1|unknown [Glycine max]	ACU20526	2.31808e-07	57.6923	63.1586	78	45
Contig6074	11.2841	2.17702e-11	587	gi|471234650|gb|EMR14768.1|retron-type reverse transcriptase [Peanut witches'-broom phytoplasma NTU2011]	EMR14768	6.62475e-39	88.8889	167.162	99	88
Contig2049	11.2738	2.36399e-11	3135	gi|571445521|ref|XP_006576826.1|PREDICTED: probable galactinol--sucrose galactosyltransferase 2-like isoform X2 [Glycine max]	XP_006576826	0	98.8679	1618.98	795	786
Contig27476	11.2657	5.36473e-24	345	No Blast Hit
TRINITY_DN51225_c8_g3_i3	11.2531	2.67373e-11	235	No Blast Hit
TRINITY_DN4219_c0_g1_i1	11.2426	2.81879e-11	994	No Blast Hit
TRINITY_DN28326_c0_g1_i1	11.2426	2.81879e-11	243	gi|699634736|ref|XP_009908699.1|PREDICTED: pleckstrin homology domain-containing family A member 1 [Picoides pubescens]	XP_009908699	0.724985	53.3333	40.0466	45	24
TRINITY_DN35505_c5_g2_i5	11.2426	2.81879e-11	220	No Blast Hit
TRINITY_DN36393_c0_g1_i1	11.2426	2.81879e-11	277	No Blast Hit
Contig2053	11.2373	2.90373e-11	2955	gi|571445521|ref|XP_006576826.1|PREDICTED: probable galactinol--sucrose galactosyltransferase 2-like isoform X2 [Glycine max]	XP_006576826	0	98.4127	1523.45	756	744
TRINITY_DN52467_c0_g1_i1	11.232	2.99155e-11	857	gi|310753565|gb|ADP20179.1|gag-pol polyprotein [Silene latifolia]	ADP20179	0.00020756	81.5789	53.9138	38	31
TRINITY_DN38820_c0_g2_i1	11.2214	3.26668e-11	203	No Blast Hit
Contig759	11.2107	3.47768e-11	677	gi|828306392|ref|XP_012570293.1|PREDICTED: uncharacterized protein LOC105851909 [Cicer arietinum]	XP_012570293	0.0030121	50	49.2914	88	44
TRINITY_DN126013_c2_g2_i3	11.2053	3.58517e-11	241	No Blast Hit
Contig27301	11.1999	3.68148e-11	220	gi|801635755|emb|CFK62093.1|exodeoxyribonuclease V subunit gamma [Burkholderia pseudomallei]	CFK62093	1.25608e-05	66.6667	55.8398	60	40
Contig25870	11.1944	3.78851e-11	4017	gi|734416492|gb|KHN38371.1|Chromodomain-helicase-DNA-binding protein 2 [Glycine soja]	KHN38371	0	88.4735	2191.39	1284	1136
Contig22411	11.189	3.89135e-11	924	gi|571443008|ref|XP_006575970.1|PREDICTED: uncharacterized protein LOC100803389 [Glycine max]	XP_006575970	4.41821e-67	72.4891	262.307	229	166
TRINITY_DN42568_c0_g2_i1	11.189	3.89135e-11	223	No Blast Hit
Contig6075	11.178	4.13171e-11	511	No Blast Hit
TRINITY_DN38820_c0_g1_i1	11.178	4.13171e-11	253	No Blast Hit
Contig17450	11.1707	5.58145e-18	290	No Blast Hit
Contig25701	11.1614	4.66451e-11	1195	gi|471234650|gb|EMR14768.1|retron-type reverse transcriptase [Peanut witches'-broom phytoplasma NTU2011]	EMR14768	3.9874e-176	92.3706	625.165	367	339
TRINITY_DN35412_c1_g1_i4	11.1614	4.66451e-11	202	No Blast Hit
TRINITY_DN48388_c9_g3_i14	11.1614	4.66451e-11	207	No Blast Hit
Contig2215	11.1558	4.78617e-11	244	gi|770863487|ref|WP_045139811.1|hypothetical protein [Pantoea ananatis] gi|768330368|gb|KJH62299.1| hypothetical protein UF13_06335 [Pantoea ananatis]	WP_045139811, KJH62299	1.6151	60.7843	38.891	51	31
TRINITY_DN54356_c1_g1_i2	11.1558	4.78617e-11	260	No Blast Hit
TRINITY_DN54510_c1_g1_i5	11.1558	4.78617e-11	239	gi|29423277|gb|AAO73526.1|envelope-like protein [Glycine max]	AAO73526	6.35362e-05	53.2258	53.5286	62	33
TRINITY_DN57650_c0_g1_i2	11.1502	4.93089e-11	2436	gi|593798392|ref|XP_007162234.1|hypothetical protein PHAVU_001G135200g [Phaseolus vulgaris] gi|561035698|gb|ESW34228.1| hypothetical protein PHAVU_001G135200g [Phaseolus vulgaris]	XP_007162234, ESW34228	0	92.5	1100.12	600	555
TRINITY_DN41556_c2_g1_i1	11.1502	4.93089e-11	208	No Blast Hit
TRINITY_DN57650_c0_g1_i6	11.1446	5.08064e-11	2956	gi|571445521|ref|XP_006576826.1|PREDICTED: probable galactinol--sucrose galactosyltransferase 2-like isoform X2 [Glycine max]	XP_006576826	0	94.8686	1526.92	799	758
TRINITY_DN34812_c0_g1_i1	11.1446	5.08064e-11	253	No Blast Hit
TRINITY_DN58559_c41_g1_i3	11.1389	5.21556e-11	303	gi|358375448|dbj|GAA92030.1|hypothetical protein AKAW_10144 [Aspergillus kawachii IFO 4308]	GAA92030	1.25753	68	39.2762	50	34
TRINITY_DN58156_c0_g1_i9	11.1389	5.21556e-11	2046	gi|574584511|ref|NP_001276286.1|ketol-acid reductoisomerase, chloroplastic-like [Glycine max] gi|341958461|gb|AEL13846.1| chloroplast acetohydroxy acid isomeroreductase [Glycine max]	NP_001276286, AEL13846	0	92.1191	988.793	571	526
TRINITY_DN126069_c2_g1_i5	11.1333	5.37055e-11	219	No Blast Hit
TRINITY_DN31307_c2_g2_i1	11.1333	5.37055e-11	241	No Blast Hit
TRINITY_DN35756_c1_g1_i1	11.1276	5.51995e-11	308	No Blast Hit
Contig6813	11.1219	5.69073e-11	1407	gi|328447252|gb|AEB06130.1|Rpp4 candidate R9 [Glycine max]	AEB06130	0	85.0427	764.992	468	398
TRINITY_DN46954_c4_g2_i3	11.1161	5.85655e-11	347	gi|831479667|ref|XP_012721045.1|PREDICTED: leucine-rich repeat serine/threonine-protein kinase 2 [Fundulus heteroclitus]	XP_012721045	2.12603	44.2857	38.5058	70	31
TRINITY_DN38229_c0_g2_i1	11.1161	5.85655e-11	206	No Blast Hit
TRINITY_DN39516_c0_g1_i1	11.1104	6.24037e-11	233	No Blast Hit
TRINITY_DN58596_c16_g1_i1	11.0988	6.65275e-11	380	gi|736849693|ref|WP_034849669.1|enterobactin esterase, partial [Enterobacteriaceae bacterium LSJC7]	WP_034849669	8.08451	53.5714	36.5798	56	30
TRINITY_DN22494_c0_g2_i3	11.0988	6.65275e-11	242	No Blast Hit
Contig18392	11.093	6.86404e-11	347	gi|502793562|ref|WP_013028538.1|guanosine-3',5'-bis(diphosphate) 3'-pyrophosphohydrolase [Sideroxydans lithotrophicus] gi|291582981|gb|ADE10639.1| (p)ppGpp synthetase I, SpoT/RelA [Sideroxydans lithotrophicus ES-1]	WP_013028538, ADE10639	3.62645	48.0519	37.7354	77	37
TRINITY_DN50388_c4_g2_i2	11.0871	7.06998e-11	246	No Blast Hit
TRINITY_DN51854_c13_g3_i1	11.0871	7.06998e-11	206	No Blast Hit
Contig10007	11.0813	7.28322e-11	321	No Blast Hit
TRINITY_DN32019_c3_g2_i3	11.0813	7.28322e-11	232	gi|675887918|ref|XP_009029461.1|hypothetical protein HELRODRAFT_103740 [Helobdella robusta] gi|555689305|gb|ESN92537.1| hypothetical protein HELRODRAFT_103740 [Helobdella robusta]	XP_009029461, ESN92537	8.10242	53.9683	36.5798	63	34
TRINITY_DN51854_c11_g1_i2	11.0813	7.28322e-11	216	No Blast Hit
Contig5375	11.0754	7.49043e-11	343	gi|734378454|gb|KHN22083.1|hypothetical protein glysoja_047387 [Glycine soja]	KHN22083	5.41333e-20	87.6923	103.605	65	57
TRINITY_DN56623_c10_g1_i3	11.0754	7.49043e-11	393	gi|702385823|ref|XP_010064618.1|PREDICTED: wall-associated receptor kinase-like 1 [Eucalyptus grandis]	XP_010064618	0.399211	54.0541	41.2022	74	40
TRINITY_DN41554_c1_g3_i1	11.0754	7.49043e-11	215	No Blast Hit
TRINITY_DN22494_c0_g2_i4	11.0754	7.49043e-11	378	No Blast Hit
TRINITY_DN46688_c3_g2_i5	11.0694	7.74678e-11	208	No Blast Hit
Contig22369	11.0575	8.25952e-11	774	gi|471234650|gb|EMR14768.1|retron-type reverse transcriptase [Peanut witches'-broom phytoplasma NTU2011]	EMR14768	8.56014e-126	93.3852	456.833	257	240
TRINITY_DN30568_c1_g1_i1	11.0575	8.25952e-11	227	No Blast Hit
TRINITY_DN46350_c4_g2_i1	11.0575	8.25952e-11	207	No Blast Hit
Contig5485	11.0455	9.08642e-11	486	gi|255640480|gb|ACU20526.1|unknown [Glycine max]	ACU20526	5.99285	57.7778	37.3502	45	26
TRINITY_DN48971_c0_g1_i1	11.0455	9.08642e-11	218	No Blast Hit
Contig6674	11.0395	9.37177e-11	292	gi|3142379|gb|AAC64918.1|envelope-like [Glycine max]	AAC64918	1.64349e-29	97.2603	135.191	73	71
TRINITY_DN51854_c13_g4_i1	11.0395	9.37177e-11	258	No Blast Hit
Contig16610	11.0368	1.06543e-17	269	gi|780013119|ref|XP_011664055.1|PREDICTED: deoxynucleoside triphosphate triphosphohydrolase SAMHD1-like [Strongylocentrotus purpuratus]	XP_011664055	1.25158	50.6849	39.2762	73	37
Contig1155	11.0334	9.66763e-11	362	gi|755631496|ref|WP_042542383.1|hypothetical protein, partial [Yersinia rohdei]	WP_042542383	0.0879579	41.9355	43.1282	62	26
Contig18782	11.0334	9.66763e-11	13334	gi|571467550|ref|XP_006583973.1|PREDICTED: uncharacterized protein LOC100782481 [Glycine max]	XP_006583973	0	96.5831	5046.49	2634	2544
TRINITY_DN55730_c0_g3_i2	11.0334	9.66763e-11	255	gi|601039821|gb|AHN65359.1|integrase [Glycine max]	AHN65359	6.21e-37	97.619	159.844	84	82
TRINITY_DN40448_c1_g1_i2	11.0212	1.02748e-10	227	No Blast Hit
Contig15536	11.0178	3.13051e-19	339	No Blast Hit
TRINITY_DN47420_c2_g1_i2	11.015	1.06227e-10	310	No Blast Hit
TRINITY_DN41883_c2_g4_i1	11.015	1.06227e-10	229	No Blast Hit
TRINITY_DN126013_c2_g2_i4	11.0088	1.0984e-10	227	No Blast Hit
TRINITY_DN46697_c1_g2_i5	11.0088	1.0984e-10	375	gi|474389620|gb|EMS65244.1|Putative disease resistance protein RGA1 [Triticum urartu]	EMS65244	6.22789	61.7647	36.965	68	42
TRINITY_DN22967_c1_g1_i1	11.0026	1.13789e-10	251	No Blast Hit
TRINITY_DN58595_c0_g3_i3	10.9902	1.26183e-10	600	gi|169319|gb|AAB01583.1|ORF-209; putative [Phaseolus vulgaris]	AAB01583	1.88802e-15	87.7193	89.3521	57	50
TRINITY_DN35024_c0_g1_i1	10.9902	1.26183e-10	1286	gi|145505501|ref|XP_001438717.1|hypothetical protein [Paramecium tetraurelia strain d4-2] gi|124405889|emb|CAK71320.1| unnamed protein product [Paramecium tetraurelia]	XP_001438717, CAK71320	0.248987	48.5849	44.669	212	103
TRINITY_DN59403_c1_g1_i16	10.9902	1.26183e-10	3506	gi|571569718|ref|XP_006606442.1|PREDICTED: probable UDP-N-acetylglucosamine--peptide N-acetylglucosaminyltransferase SEC-like isoform X2 [Glycine max]	XP_006606442	0	99.6694	1236.09	605	603
Contig2410	10.9776	1.34678e-10	330	gi|831758792|ref|XP_012749452.1|hypothetical protein SAMD00019534_109690 [Acytostelium subglobosum LB1] gi|735850281|dbj|GAM27793.1| hypothetical protein SAMD00019534_109690 [Acytostelium subglobosum LB1]	XP_012749452, GAM27793	6.29575	47.4359	36.965	78	37
Contig18800	10.9776	1.34678e-10	554	gi|74315286|gb|ABA02327.1|NADH dehydrogenase subunit 2 [Daphnia curvirostris]	ABA02327	8.63433	45.977	36.965	87	40
Contig24388	10.9776	1.34678e-10	2758	gi|225016150|gb|ACN78974.1|retrotransposon protein [Glycine max] gi|225016158|gb|ACN78981.1| retrotransposon protein [Glycine max]	ACN78974, ACN78981	4.48334e-161	91.6149	577.015	322	295
TRINITY_DN46367_c3_g2_i1	10.9776	1.34678e-10	253	No Blast Hit
Contig2419	10.9649	1.43362e-10	548	gi|795113794|ref|XP_011816824.1|PREDICTED: retrotransposon-derived protein PEG10 [Colobus angolensis palliatus]	XP_011816824	6.31057	48.5714	37.3502	70	34
Contig6217	10.9649	1.43362e-10	408	No Blast Hit
TRINITY_DN43208_c0_g1_i1	10.9649	1.43362e-10	280	No Blast Hit
TRINITY_DN55836_c0_g1_i15	10.9649	1.43362e-10	2501	gi|571433252|ref|XP_006572817.1|PREDICTED: uncharacterized protein LOC100306709 isoform X1 [Glycine max]	XP_006572817	0	92.2849	1252.27	674	622
Contig9927	10.952	1.53988e-10	253	gi|699634736|ref|XP_009908699.1|PREDICTED: pleckstrin homology domain-containing family A member 1 [Picoides pubescens]	XP_009908699	3.56885	51.2195	37.7354	41	21
Contig14918	10.9391	1.64419e-10	272	No Blast Hit
Contig22373	10.9391	1.64419e-10	568	gi|76664949|emb|CAJ17913.1|type II intron reverse transcriptase [Candidatus Phytoplasma solani]	CAJ17913	9.9344e-79	85.2792	299.286	197	168
TRINITY_DN54548_c1_g1_i2	10.9391	1.64419e-10	203	No Blast Hit
TRINITY_DN27418_c0_g1_i1	10.9391	1.64419e-10	207	No Blast Hit
TRINITY_DN58451_c0_g5_i6	10.9261	1.83277e-10	687	gi|476507725|ref|YP_007516888.1|hypothetical protein GlmaxMp40 (mitochondrion) [Glycine max] gi|476507736|ref|YP_007516905.1| hypothetical protein GlmaxMp56 (mitochondrion) [Glycine max] gi|476507752|ref|YP_007516928.1| hypothetical protein GlmaxMp79 (mitochondrion) [Glycine max] gi|403311603|gb|AFR34351.1| hypothetical protein GlmaxMp40 (mitochondrion) [Glycine max] gi|403311614|gb|AFR34362.1| h…	YP_007516888, YP_007516905, YP_007516928, AFR34351, AFR34362, AFR34378	3.90763e-38	88.1188	165.236	101	89
TRINITY_DN34853_c1_g1_i1	10.9261	1.83277e-10	206	No Blast Hit
Contig20196	10.9195	1.89377e-10	479	gi|255640480|gb|ACU20526.1|unknown [Glycine max]	ACU20526	8.146e-10	73.4694	70.0922	49	36
TRINITY_DN633_c0_g1_i1	10.9195	1.89377e-10	244	No Blast Hit
TRINITY_DN48586_c2_g1_i1	10.9129	1.96348e-10	257	No Blast Hit
Contig19365	10.9063	2.03283e-10	388	No Blast Hit
TRINITY_DN126069_c2_g1_i4	10.9063	2.03283e-10	206	No Blast Hit
Contig7466	10.8996	2.10501e-10	1185	gi|734351388|gb|KHN12798.1|Polyadenylate-binding protein 2 [Glycine soja]	KHN12798	8.77423e-176	84.6939	624.009	392	332
TRINITY_DN41883_c2_g2_i1	10.8996	2.10501e-10	296	gi|828204341|ref|XP_012556235.1|PREDICTED: uncharacterized protein LOC105844300 [Hydra vulgaris]	XP_012556235	8.19744	55.2239	36.5798	67	37
Contig25700	10.8929	2.18709e-10	870	gi|471234650|gb|EMR14768.1|retron-type reverse transcriptase [Peanut witches'-broom phytoplasma NTU2011]	EMR14768	2.43714e-125	93.4363	455.677	259	242
TRINITY_DN40357_c2_g1_i1	10.8924	2.5802e-17	201	No Blast Hit
Contig9853	10.8908	2.5802e-17	1195	gi|470426002|ref|XP_004337854.1|hypothetical protein ACA1_187270 [Acanthamoeba castellanii str. Neff] gi|440794686|gb|ELR15841.1| hypothetical protein ACA1_187270 [Acanthamoeba castellanii str. Neff]	XP_004337854, ELR15841	0.0154085	33.5	48.521	200	67
Contig15443	10.8862	2.26913e-10	270	No Blast Hit
TRINITY_DN51854_c12_g1_i1	10.8794	2.35094e-10	211	No Blast Hit
TRINITY_DN45882_c1_g1_i1	10.8794	2.35094e-10	246	No Blast Hit
TRINITY_DN58471_c1_g2_i4	10.8726	2.43997e-10	2095	gi|772657104|ref|YP_009127598.1|hypothetical chloroplast RF34 (chloroplast) [Pachyrhizus erosus]	YP_009127598	4.59784e-67	100	264.233	126	126
TRINITY_DN51421_c2_g4_i9	10.8658	2.53282e-10	413	gi|255640480|gb|ACU20526.1|unknown [Glycine max]	ACU20526	6.44418e-07	67.2727	60.4622	55	37
TRINITY_DN58671_c2_g2_i11	10.859	2.72219e-10	3419	gi|356532251|ref|XP_003534687.1|PREDICTED: 65-kDa microtubule-associated protein 6-like [Glycine max]	XP_003534687	3.31e-108	97.5728	401.749	206	201
TRINITY_DN47626_c1_g1_i1	10.859	2.72219e-10	230	No Blast Hit
Contig3256	10.8452	2.93698e-10	1283	gi|471234650|gb|EMR14768.1|retron-type reverse transcriptase [Peanut witches'-broom phytoplasma NTU2011]	EMR14768	4.94983e-151	91.5094	541.962	318	291
TRINITY_DN53012_c0_g1_i2	10.8452	2.93698e-10	268	No Blast Hit
TRINITY_DN56874_c3_g2_i3	10.8382	3.04678e-10	291	No Blast Hit
TRINITY_DN43295_c2_g1_i14	10.8382	3.04678e-10	380	No Blast Hit
Contig7342	10.8312	3.15163e-10	372	No Blast Hit
Contig26880	10.8312	3.15163e-10	303	No Blast Hit
TRINITY_DN51987_c1_g1_i8	10.8312	3.15163e-10	243	No Blast Hit
TRINITY_DN35505_c5_g1_i4	10.8312	3.15163e-10	203	No Blast Hit
Contig7288	10.828	3.79807e-17	269	gi|655293099|ref|WP_028702149.1|hypothetical protein [Propionibacterium jensenii]	WP_028702149	8.11253	65.7143	36.5798	35	23
TRINITY_DN30964_c0_g2_i4	10.8172	3.39506e-10	269	No Blast Hit
TRINITY_DN27019_c3_g1_i6	10.8172	3.39506e-10	228	No Blast Hit
Contig20240	10.8101	3.53009e-10	913	gi|490202763|ref|WP_004101225.1|hypothetical protein [Thermosipho africanus] gi|407515152|gb|EKF49932.1| hypothetical protein H17ap60334_02483 [Thermosipho africanus H17ap60334]	WP_004101225, EKF49932	2.6615	47.6562	40.4318	128	61
TRINITY_DN125869_c6_g1_i3	10.803	3.66017e-10	239	No Blast Hit
TRINITY_DN54356_c1_g1_i1	10.803	3.66017e-10	395	No Blast Hit
TRINITY_DN36810_c2_g1_i2	10.7958	3.79586e-10	262	No Blast Hit
TRINITY_DN41388_c2_g1_i1	10.7929	4.61722e-17	222	No Blast Hit
TRINITY_DN59094_c43_g12_i4	10.7886	4.09722e-10	214	No Blast Hit
TRINITY_DN50474_c4_g1_i2	10.7886	4.09722e-10	374	gi|517455833|ref|WP_018626609.1|hypothetical protein [Niabella aurantiaca]	WP_018626609	3.65113	52.8571	37.7354	70	37
TRINITY_DN54510_c1_g1_i1	10.7814	4.26433e-10	295	gi|29423277|gb|AAO73526.1|envelope-like protein [Glycine max]	AAO73526	1.64648e-13	60.4938	82.0333	81	49
TRINITY_DN48388_c9_g3_i5	10.7741	4.4326e-10	249	No Blast Hit
TRINITY_DN47179_c4_g1_i1	10.7668	4.59504e-10	213	No Blast Hit
TRINITY_DN41257_c1_g1_i1	10.7668	4.59504e-10	282	gi|734306170|gb|KHM98863.1|Putative LRR receptor-like serine/threonine-protein kinase [Glycine soja]	KHM98863	2.17975e-05	76.3158	55.0694	38	29
TRINITY_DN41333_c1_g1_i2	10.7668	4.59504e-10	235	No Blast Hit
Contig11820	10.7595	4.7784e-10	399	No Blast Hit
Contig6397	10.7521	4.96295e-10	357	gi|734389236|gb|KHN26220.1|hypothetical protein glysoja_030417, partial [Glycine soja]	KHN26220	9.32321e-52	94.9153	209.149	118	112
TRINITY_DN41615_c1_g1_i4	10.7521	4.96295e-10	208	No Blast Hit
TRINITY_DN50444_c0_g1_i3	10.7521	4.96295e-10	322	gi|734437148|gb|KHN48446.1|hypothetical protein glysoja_048546 [Glycine soja]	KHN48446	3.2153e-41	95.7895	174.096	95	91
Contig6073	10.7447	5.15579e-10	492	No Blast Hit
Contig27466	10.7447	5.15579e-10	230	No Blast Hit
TRINITY_DN125856_c45_g2_i1	10.7298	5.57591e-10	227	No Blast Hit
TRINITY_DN48586_c4_g1_i1	10.7298	5.57591e-10	300	gi|750646366|ref|WP_040928231.1|DNA-directed RNA polymerase subunit beta [Nosocomiicoccus sp. NP2]	WP_040928231	1.26111	51.5625	39.2762	64	33
Contig18389	10.7222	5.77205e-10	256	No Blast Hit
TRINITY_DN59747_c4_g1_i2	10.7222	5.77205e-10	268	No Blast Hit
TRINITY_DN37534_c0_g1_i1	10.7147	6.26846e-10	235	No Blast Hit
Contig23620	10.7071	6.52095e-10	527	gi|516331911|ref|WP_017722570.1|cysteine ABC transporter ATP-binding protein [Staphylococcus xylosus]	WP_017722570	6.09777	56.7164	37.3502	67	38
TRINITY_DN46697_c1_g2_i6	10.7071	6.52095e-10	316	No Blast Hit
TRINITY_DN53573_c2_g1_i2	10.6994	6.7852e-10	230	gi|571452717|ref|XP_006579180.1|PREDICTED: uncharacterized protein LOC102660385 [Glycine max]	XP_006579180	6.39022e-13	64	80.1073	75	48
TRINITY_DN54810_c1_g1_i4	10.6917	7.08126e-10	345	gi|517206644|ref|WP_018395462.1|hypothetical protein [Bacillus sp. 37MA]	WP_018395462	5.98136e-11	74.1935	73.559	62	46
TRINITY_DN54806_c5_g10_i2	10.684	7.3817e-10	243	gi|156372549|ref|XP_001629099.1|predicted protein [Nematostella vectensis] gi|156216092|gb|EDO37036.1| predicted protein, partial [Nematostella vectensis]	XP_001629099, EDO37036	0.029434	50.9804	44.669	51	26
TRINITY_DN57595_c4_g2_i4	10.684	7.3817e-10	271	gi|699128064|gb|AIU41028.1|transposase-like protein [Glycine max]	AIU41028	4.55346e-35	89.8876	153.68	89	80
TRINITY_DN51877_c1_g2_i6	10.684	7.3817e-10	1298	gi|351720971|ref|NP_001237194.1|bZIP transcription factor bZIP131 [Glycine max] gi|113367224|gb|ABI34669.1| bZIP transcription factor bZIP131 [Glycine max]	NP_001237194, ABI34669	3.34359e-70	69.9552	273.478	223	156
Contig1009	10.6762	7.67568e-10	266	No Blast Hit
Contig1877	10.6762	7.67568e-10	462	gi|571461729|ref|XP_006582089.1|PREDICTED: uncharacterized protein LOC102667778, partial [Glycine max]	XP_006582089	1.75005e-76	98.0519	291.582	154	151
TRINITY_DN44328_c0_g1_i1	10.6762	7.67568e-10	226	No Blast Hit
TRINITY_DN51854_c13_g1_i1	10.6701	9.6637e-17	217	No Blast Hit
Contig10426	10.6684	8.00507e-10	222	No Blast Hit
TRINITY_DN39983_c2_g2_i1	10.6684	8.00507e-10	205	No Blast Hit
TRINITY_DN59249_c17_g2_i1	10.6684	8.00507e-10	264	No Blast Hit
Contig2625	10.6526	8.71288e-10	922	gi|678336953|emb|CDW75723.1|UNKNOWN [Stylonychia lemnae]	CDW75723	2.44276e-17	84.7458	97.0561	59	50
Contig27410	10.6473	1.06691e-16	324	No Blast Hit
Contig408	10.6447	9.03264e-10	499	No Blast Hit
Contig19947	10.6447	9.03264e-10	3047	gi|356550547|ref|XP_003543647.1|PREDICTED: heat shock 70 kDa protein 14-like [Glycine max]	XP_003543647	0	86.3899	1426.77	867	749
TRINITY_DN57431_c0_g2_i5	10.6447	9.03264e-10	3674	gi|734397461|gb|KHN30216.1|Receptor-like protein kinase HERK 1 [Glycine soja]	KHN30216	0	97.6105	1622.06	837	817
TRINITY_DN41232_c1_g1_i2	10.6447	9.03264e-10	440	gi|734619867|ref|XP_010737756.1|PREDICTED: mucin-1-like [Larimichthys crocea]	XP_010737756	0.407388	52.7778	41.2022	72	38
TRINITY_DN38120_c2_g2_i1	10.6447	9.03264e-10	219	No Blast Hit
TRINITY_DN45020_c0_g1_i1	10.6367	9.87173e-10	209	gi|571495434|ref|XP_006593211.1|PREDICTED: uncharacterized protein LOC102667901, partial [Glycine max]	XP_006593211	7.37105e-30	98.5294	136.346	68	67
TRINITY_DN58746_c0_g1_i12	10.6367	9.87173e-10	888	gi|593331548|ref|XP_007139200.1|hypothetical protein PHAVU_008G009700g [Phaseolus vulgaris] gi|561012333|gb|ESW11194.1| hypothetical protein PHAVU_008G009700g [Phaseolus vulgaris]	XP_007139200, ESW11194	7.64615e-90	98.8304	337.806	171	169
Contig10122	10.6287	1.02829e-09	283	No Blast Hit
TRINITY_DN38120_c3_g2_i4	10.6287	1.02829e-09	262	No Blast Hit
TRINITY_DN53012_c0_g1_i3	10.6287	1.02829e-09	273	No Blast Hit
TRINITY_DN39516_c0_g2_i1	10.6287	1.02829e-09	270	No Blast Hit
Contig10786	10.6125	1.11955e-09	2191	gi|396582343|gb|AFN88207.1|integrase core domain containing protein [Phaseolus vulgaris]	AFN88207	0	80.274	1046.19	730	586
Contig14917	10.6125	1.11955e-09	280	No Blast Hit
Contig18797	10.6125	1.11955e-09	1142	gi|551368604|emb|CCP88644.1|Retron-type reverse transcriptase, partial sequence, partial [Candidatus Phytoplasma solani]	CCP88644	2.52527e-07	73.6842	64.3142	57	42
TRINITY_DN3135_c2_g1_i7	10.6125	1.11955e-09	220	No Blast Hit
Contig9851	10.6043	1.16862e-09	217	No Blast Hit
Contig20374	10.6043	1.16862e-09	246	gi|498198309|ref|WP_010512465.1|MORN motif-containing protein, partial [SAR324 cluster bacterium SCGC AAA001-C10]	WP_010512465	4.6865	52.381	37.3502	84	44
TRINITY_DN54135_c4_g5_i1	10.6043	1.16862e-09	204	No Blast Hit
TRINITY_DN57490_c0_g1_i10	10.6043	1.16862e-09	4312	gi|356540229|ref|XP_003538592.1|PREDICTED: protein-tyrosine-phosphatase MKP1-like isoformX1 [Glycine max]	XP_003538592	0	93.2229	1262.67	664	619
Contig6971	10.5961	1.21859e-09	509	gi|571452843|ref|XP_006579241.1|PREDICTED: uncharacterized protein LOC100786141 [Glycine max]	XP_006579241	9.84895e-35	64.1176	152.91	170	109
TRINITY_DN4349_c0_g1_i1	10.5961	1.21859e-09	685	gi|351724307|ref|NP_001237309.1|uncharacterized protein LOC100527014 [Glycine max] gi|255631370|gb|ACU16052.1| unknown [Glycine max]	NP_001237309, ACU16052	1.28218e-41	67.7852	176.792	149	101
TRINITY_DN54695_c0_g1_i1	10.5961	1.21859e-09	1043	gi|351720720|ref|NP_001236162.1|uncharacterized protein LOC100527187 [Glycine max] gi|255631742|gb|ACU16238.1| unknown [Glycine max]	NP_001236162, ACU16238	4.73955e-87	90.7609	328.946	184	167
TRINITY_DN40750_c0_g1_i5	10.5907	1.50074e-16	377	No Blast Hit
Contig1376	10.5878	1.27267e-09	2540	gi|734435529|gb|KHN47790.1|ADP,ATP carrier protein 1, chloroplastic [Glycine soja]	KHN47790	0	89.0183	1024.62	601	535
TRINITY_DN59271_c12_g1_i2	10.5878	1.27267e-09	301	No Blast Hit
TRINITY_DN36369_c0_g1_i1	10.5878	1.27267e-09	206	No Blast Hit
Contig25675	10.5795	1.32951e-09	3444	gi|734324188|gb|KHN04963.1|Putative UDP-N-acetylglucosamine--peptide N-acetylglucosaminyltransferase SEC [Glycine soja]	KHN04963	0	98.8866	1990.7	988	977
TRINITY_DN57736_c0_g1_i1	10.5795	1.32951e-09	463	No Blast Hit
Contig13255	10.5712	1.38225e-09	646	gi|738799569|ref|WP_036690684.1|reverse transcriptase, partial [Peanut witches'-broom phytoplasma]	WP_036690684	6.45078e-34	91.4634	150.984	82	75
Contig19836	10.5712	1.38225e-09	964	No Blast Hit
TRINITY_DN58589_c37_g1_i1	10.5712	1.38225e-09	225	No Blast Hit
TRINITY_DN23781_c1_g1_i1	10.5712	1.38225e-09	225	No Blast Hit
Contig2672	10.5628	1.44478e-09	294	No Blast Hit
Contig6351	10.5628	1.44478e-09	380	No Blast Hit
TRINITY_DN53573_c2_g2_i5	10.5628	1.44478e-09	296	gi|571513421|ref|XP_006596848.1|PREDICTED: uncharacterized protein LOC102668719 [Glycine max]	XP_006596848	9.6162e-25	76.7442	119.398	86	66
Contig18503	10.5543	1.58762e-09	362	gi|571571981|ref|XP_006606982.1|PREDICTED: anamorsin homolog [Glycine max]	XP_006606982	2.72792e-11	94.7368	74.7146	38	36
TRINITY_DN32223_c0_g1_i3	10.5543	1.58762e-09	262	No Blast Hit
TRINITY_DN54783_c1_g1_i1	10.5543	1.58762e-09	215	gi|571452717|ref|XP_006579180.1|PREDICTED: uncharacterized protein LOC102660385 [Glycine max]	XP_006579180	1.34246e-15	75.6757	88.9669	74	56
TRINITY_DN38832_c0_g2_i1	10.5479	4.78795e-18	203	No Blast Hit
Contig8992	10.5458	1.65255e-09	401	gi|579327664|gb|EUT78604.1|hypothetical protein PFAG_05180 [Plasmodium falciparum Santa Lucia]	EUT78604	1.96589	53.3333	38.891	60	32
Contig18467	10.5458	1.65255e-09	305	gi|571463382|ref|XP_006582608.1|PREDICTED: uncharacterized protein LOC102664171 [Glycine max]	XP_006582608	9.88967e-14	69.863	82.8037	73	51
Contig18612	10.5458	1.65255e-09	337	gi|571540636|ref|XP_006601557.1|PREDICTED: uncharacterized protein LOC102667305 [Glycine max]	XP_006601557	1.64713	50.7937	38.891	63	32
TRINITY_DN51911_c0_g1_i2	10.5458	1.65255e-09	1368	gi|356539408|ref|XP_003538190.1|PREDICTED: nucleoporin seh1-A [Glycine max] gi|734408963|gb|KHN35070.1| Nucleoporin SEH1 [Glycine soja]	XP_003538190, KHN35070	3.15611e-175	93.865	622.468	326	306
TRINITY_DN54320_c0_g1_i3	10.5458	1.65255e-09	830	gi|356559312|ref|XP_003547944.1|PREDICTED: 60S ribosomal protein L8-3-like [Glycine max] gi|734407435|gb|KHN34297.1| 60S ribosomal protein L8-3 [Glycine soja]	XP_003547944, KHN34297	3.21707e-100	100	372.089	177	177
TRINITY_DN24950_c0_g1_i1	10.5458	1.65255e-09	223	No Blast Hit
Contig5595	10.5286	1.81211e-09	360	gi|343470568|emb|CCD16775.1|unnamed protein product [Trypanosoma congolense IL3000]	CCD16775	2.83799	44.4444	38.1206	63	28
Contig15185	10.5286	1.81211e-09	352	No Blast Hit
TRINITY_DN37421_c0_g1_i1	10.5286	1.81211e-09	265	gi|194671301|ref|XP_001789057.1|PREDICTED: metal transporter CNNM3 isoform X1 [Bos taurus]	XP_001789057	0.00462133	46.988	47.3654	83	39
TRINITY_DN53468_c5_g2_i1	10.5286	1.81211e-09	235	No Blast Hit
Contig20199	10.52	1.88572e-09	574	gi|255640480|gb|ACU20526.1|unknown [Glycine max]	ACU20526	3.62636e-15	65.5556	88.1965	90	59
TRINITY_DN47677_c0_g1_i1	10.52	1.88572e-09	993	gi|703120392|ref|XP_010102091.1|L-type lectin-domain containing receptor kinase S.6 [Morus notabilis] gi|587903736|gb|EXB91950.1| L-type lectin-domain containing receptor kinase S.6 [Morus notabilis]	XP_010102091, EXB91950	4.58118e-36	77.4194	159.458	124	96
TRINITY_DN49270_c0_g1_i1	10.52	1.88572e-09	1271	gi|356516399|ref|XP_003526882.1|PREDICTED: uncharacterized protein LOC100778708 isoform X1 [Glycine max] gi|571460734|ref|XP_006581784.1| PREDICTED: uncharacterized protein LOC100778708 isoform X2 [Glycine max] gi|571460736|ref|XP_006581785.1| PREDICTED: uncharacterized protein LOC100778708 isoform X3 [Glycine max] gi|734341005|gb|KHN09643.1| hypothetical protein glysoja_011917 [Glycine soja]	XP_003526882, XP_006581784, XP_006581785, KHN09643	8.97187e-121	86.5248	441.425	282	244
Contig11256	10.5113	1.97726e-09	251	No Blast Hit
TRINITY_DN56076_c4_g2_i2	10.5025	2.0639e-09	291	No Blast Hit
TRINITY_DN41554_c1_g2_i1	10.5025	2.0639e-09	279	No Blast Hit
TRINITY_DN59249_c17_g8_i1	10.5025	2.0639e-09	238	No Blast Hit
TRINITY_DN24436_c0_g1_i2	10.5025	2.0639e-09	220	gi|517361114|ref|WP_018536606.1|hypothetical protein [Streptomyces sp. MspMP-M5]	WP_018536606	7.88586	57.4468	36.5798	47	27
Contig11608	10.4937	2.15506e-09	1001	gi|356514589|ref|XP_003525988.1|PREDICTED: NADH dehydrogenase [ubiquinone] iron-sulfur protein 7, mitochondrial-like isoform 1 [Glycine max]	XP_003525988	3.63095e-89	79.3427	335.88	213	169
TRINITY_DN59535_c23_g1_i5	10.4937	2.15506e-09	405	No Blast Hit
TRINITY_DN40293_c0_g1_i1	10.4937	2.15506e-09	206	No Blast Hit
TRINITY_DN27019_c3_g1_i4	10.4937	2.15506e-09	239	No Blast Hit
TRINITY_DN59586_c13_g1_i5	10.4848	2.26164e-09	311	No Blast Hit
Contig7964	10.4759	2.35812e-09	510	gi|255640480|gb|ACU20526.1|unknown [Glycine max]	ACU20526	0.000403589	76.4706	51.2174	34	26
TRINITY_DN28023_c1_g2_i2	10.4759	2.35812e-09	220	No Blast Hit
TRINITY_DN46873_c1_g2_i4	10.4759	2.35812e-09	278	No Blast Hit
TRINITY_DN56801_c0_g1_i1	10.4759	2.35812e-09	573	gi|734407683|gb|KHN34465.1|hypothetical protein glysoja_037943, partial [Glycine soja]	KHN34465	6.76018e-54	80.9211	216.853	152	123
TRINITY_DN54788_c2_g1_i8	10.4759	2.35812e-09	304	gi|146737940|gb|ABQ42558.1|group II intron-encoded reverse transcriptase/maturase [Peanut witches'-broom phytoplasma]	ABQ42558	1.99839e-14	89.7959	85.1149	49	44
TRINITY_DN57806_c1_g3_i1	10.4759	2.35812e-09	479	gi|734434933|gb|KHN47557.1|hypothetical protein glysoja_048208, partial [Glycine soja]	KHN47557	4.85116e-71	100	273.478	133	133
Contig6918	10.4669	2.59426e-09	290	No Blast Hit
TRINITY_DN59403_c1_g1_i5	10.4669	2.59426e-09	2589	gi|356535232|ref|XP_003536152.1|PREDICTED: probable UDP-N-acetylglucosamine--peptide N-acetylglucosaminyltransferase SEC-like [Glycine max] gi|734358301|gb|KHN14794.1| Putative UDP-N-acetylglucosamine--peptide N-acetylglucosaminyltransferase SEC [Glycine soja]	XP_003536152, KHN14794	0	99.5868	1479.15	726	723
Contig9296	10.4579	2.71013e-09	335	gi|696268729|ref|WP_032845450.1|MULTISPECIES: integrase [Bacteroides] gi|649512703|gb|KDS20788.1| phage integrase family protein [Bacteroides fragilis str. 3725 D9 ii] gi|649516660|gb|KDS24515.1| phage integrase family protein [Bacteroides ovatus str. 3725 D1 iv] gi|649517719|gb|KDS25495.1| phage integrase family protein [Bacteroides ovatus str. 3725 D9 iii]	WP_032845450, KDS20788, KDS24515, KDS25495	6.2591	47.619	36.965	84	40
Contig19335	10.4579	2.71013e-09	327	gi|396582334|gb|AFN88198.1|retropepsin-like protein [Phaseolus vulgaris]	AFN88198	7.70056e-06	48.1818	56.6102	110	53
Contig23641	10.4579	2.71013e-09	936	No Blast Hit
TRINITY_DN125856_c46_g1_i1	10.4579	2.71013e-09	228	No Blast Hit
TRINITY_DN58596_c16_g4_i3	10.4579	2.71013e-09	241	No Blast Hit
TRINITY_DN50388_c4_g2_i1	10.4579	2.71013e-09	256	No Blast Hit
Contig18397	10.4488	2.83544e-09	269	No Blast Hit
TRINITY_DN47147_c0_g1_i4	10.4488	2.83544e-09	224	No Blast Hit
TRINITY_DN44328_c0_g2_i1	10.4488	2.83544e-09	288	No Blast Hit
Contig166	10.4396	2.97093e-09	1890	gi|502094790|ref|XP_004490298.1|PREDICTED: S-adenosylmethionine decarboxylase proenzyme isoform X3 [Cicer arietinum]	XP_004490298	1.30692e-158	86.8195	568.155	349	303
TRINITY_DN55401_c10_g4_i1	10.4396	2.97093e-09	213	No Blast Hit
TRINITY_DN44813_c1_g1_i10	10.4396	2.97093e-09	207	No Blast Hit
Contig17047	10.4304	3.11044e-09	328	gi|501199855|ref|WP_012242873.1|hypothetical protein [Acholeplasma laidlawii] gi|161985893|gb|ABX81542.1| hypothetical protein ACL_0929 [Acholeplasma laidlawii PG-8A]	WP_012242873, ABX81542	6.31408	53.9683	36.965	63	34
Contig24912	10.4304	3.11044e-09	435	gi|255317084|gb|ACU01861.1|unknown protein [Glycine max]	ACU01861	3.77177e-55	84.0278	220.705	144	121
TRINITY_DN59249_c17_g11_i1	10.4304	3.11044e-09	206	No Blast Hit
Contig3754	10.4211	3.26128e-09	332	No Blast Hit
Contig15151	10.4211	3.26128e-09	559	No Blast Hit
TRINITY_DN26467_c1_g2_i1	10.4211	3.26128e-09	232	No Blast Hit
TRINITY_DN57745_c0_g1_i4	10.4211	3.26128e-09	2611	gi|356512541|ref|XP_003524977.1|PREDICTED: U-box domain-containing protein 17-like [Glycine max]	XP_003524977	0	86.7978	1126.69	712	618
Contig20866	10.4118	3.40927e-09	1468	gi|442803142|gb|AGC78877.1|hypothetical protein (mitochondrion) [Vicia faba] gi|442803181|gb|AGC78916.1| hypothetical protein (mitochondrion) [Vicia faba]	AGC78877, AGC78916	5.65952e-16	100	93.5893	45	45
TRINITY_DN34595_c1_g1_i1	10.4118	3.40927e-09	209	No Blast Hit
TRINITY_DN44335_c0_g1_i1	10.4118	3.40927e-09	658	No Blast Hit
Contig3266	10.4024	3.56538e-09	286	No Blast Hit
Contig5955	10.4024	3.56538e-09	219	No Blast Hit
Contig25698	10.4024	3.56538e-09	864	gi|738799643|ref|WP_036690758.1|reverse transcriptase, partial [Peanut witches'-broom phytoplasma]	WP_036690758	3.68294e-33	90.2439	149.443	82	74
TRINITY_DN22851_c0_g1_i1	10.4024	3.56538e-09	239	No Blast Hit
TRINITY_DN51249_c0_g3_i1	10.4024	3.56538e-09	822	gi|669214630|emb|CDW61305.1|hypothetical protein TTRE_0000975601 [Trichuris trichiura]	CDW61305	4.98369e-05	69.7674	55.8398	43	30
TRINITY_DN54206_c0_g2_i3	10.4024	3.56538e-09	669	gi|471234650|gb|EMR14768.1|retron-type reverse transcriptase [Peanut witches'-broom phytoplasma NTU2011]	EMR14768	1.98844e-92	85.9729	345.51	221	190
Contig5261	10.4022	9.69701e-18	256	No Blast Hit
Contig11544	10.393	3.73013e-09	212	gi|255640480|gb|ACU20526.1|unknown [Glycine max]	ACU20526	0.000530532	68.2927	50.447	41	28
Contig23814	10.393	3.73013e-09	202	No Blast Hit
TRINITY_DN41554_c1_g4_i2	10.393	3.73013e-09	215	No Blast Hit
TRINITY_DN60162_c0_g1_i1	10.393	3.73013e-09	610	gi|491136834|ref|WP_004995251.1|effector [Peanut witches'-broom phytoplasma] gi|471234359|gb|EMR14501.1| putative effector [Peanut witches'-broom phytoplasma NTU2011]	WP_004995251, EMR14501	3.85174e-35	66.2791	154.836	172	114
Contig27296	10.3834	3.91664e-09	369	No Blast Hit
TRINITY_DN56871_c0_g1_i7	10.3834	3.91664e-09	1215	gi|571453704|ref|XP_006579586.1|PREDICTED: uncharacterized protein LOC100778692 isoform X2 [Glycine max]	XP_006579586	1.36215e-179	91.1429	636.721	350	319
TRINITY_DN51854_c12_g6_i1	10.3834	3.91664e-09	212	No Blast Hit
TRINITY_DN58795_c0_g3_i1	10.3834	3.91664e-09	245	gi|480030975|gb|ENV71128.1|hypothetical protein F947_00014, partial [Acinetobacter towneri DSM 14962 = CIP 107472]	ENV71128	6.72037e-23	80.7692	113.235	78	63
TRINITY_DN55801_c0_g1_i1	10.3834	3.91664e-09	2774	gi|158935574|emb|CAP16620.1|polyprotein [Musa acuminata subsp. malaccensis]	CAP16620	4.86431e-22	70.3704	115.161	108	76
Contig25897	10.3739	4.35033e-09	611	No Blast Hit
TRINITY_DN46688_c3_g2_i1	10.3739	4.35033e-09	252	No Blast Hit
TRINITY_DN54359_c2_g2_i5	10.3739	4.35033e-09	391	gi|571485764|ref|XP_006590021.1|PREDICTED: uncharacterized protein LOC102670102 [Glycine max]	XP_006590021	2.18605e-15	75.7143	88.5817	70	53
TRINITY_DN42149_c0_g1_i3	10.3739	4.35033e-09	364	No Blast Hit
TRINITY_DN51268_c0_g1_i1	10.3739	4.35033e-09	1597	gi|571460531|ref|XP_006581728.1|PREDICTED: alpha-galactosidase-like [Glycine max]	XP_006581728	0	93.0394	802.357	431	401
Contig7966	10.3642	4.55797e-09	520	gi|255640480|gb|ACU20526.1|unknown [Glycine max]	ACU20526	0.414096	53.8462	41.2022	52	28
TRINITY_DN58563_c0_g2_i5	10.3642	4.55797e-09	882	gi|593202023|ref|XP_007132420.1|hypothetical protein PHAVU_011G093100g [Phaseolus vulgaris] gi|561005420|gb|ESW04414.1| hypothetical protein PHAVU_011G093100g [Phaseolus vulgaris]	XP_007132420, ESW04414	5.41709e-80	92.1687	305.064	166	153
TRINITY_DN46688_c3_g5_i1	10.3642	4.55797e-09	248	No Blast Hit
TRINITY_DN57640_c3_g5_i2	10.3642	4.55797e-09	303	gi|493271405|ref|WP_006229223.1|glyoxalase [Photobacterium profundum] gi|90327949|gb|EAS44270.1| hypothetical protein P3TCK_06042 [Photobacterium profundum 3TCK]	WP_006229223, EAS44270	6.24105	50	36.965	70	35
TRINITY_DN26229_c0_g1_i1	10.3642	4.55797e-09	231	No Blast Hit
TRINITY_DN57052_c1_g1_i20	10.3642	4.55797e-09	1849	gi|593263554|ref|XP_007133955.1|hypothetical protein PHAVU_010G006400g [Phaseolus vulgaris] gi|561007000|gb|ESW05949.1| hypothetical protein PHAVU_010G006400g [Phaseolus vulgaris]	XP_007133955, ESW05949	0	96.0094	828.165	426	409
TRINITY_DN46318_c2_g2_i1	10.3642	4.55797e-09	201	No Blast Hit
Contig24128	10.356	5.64602e-19	736	gi|408690061|gb|AFU81503.1|LEA5-1, partial [Vigna unguiculata] gi|408690067|gb|AFU81506.1| LEA5-1 [Vigna unguiculata]	AFU81503, AFU81506	2.00004e-33	83.9623	149.828	106	89
Contig7661	10.3545	4.78751e-09	231	No Blast Hit
TRINITY_DN125856_c46_g1_i2	10.3545	4.78751e-09	238	No Blast Hit
TRINITY_DN57869_c6_g1_i1	10.3545	4.78751e-09	213	No Blast Hit
Contig3892	10.3447	5.03574e-09	1110	gi|356566736|ref|XP_003551585.1|PREDICTED: aldose reductase-like [Glycine max] gi|734420181|gb|KHN40687.1| Aldose reductase [Glycine soja]	XP_003551585, KHN40687	1.45153e-161	91.5888	576.63	321	294
TRINITY_DN54137_c0_g1_i1	10.3447	5.03574e-09	933	gi|734352596|gb|KHN13182.1|Glutathione S-transferase F9 [Glycine soja] gi|748302931|gb|AJE59624.1| phi class glutathione S-transferase [Glycine max]	KHN13182, AJE59624	1.02119e-119	99.5349	437.187	215	214
TRINITY_DN30067_c1_g1_i1	10.3447	5.03574e-09	224	No Blast Hit
TRINITY_DN54788_c1_g1_i1	10.3447	5.03574e-09	725	gi|515760536|ref|WP_017193136.1|reverse transcriptase [Italian clover phyllody phytoplasma]	WP_017193136	2.94982e-82	74.5902	311.997	244	182
TRINITY_DN50820_c8_g1_i3	10.3349	5.30979e-09	267	No Blast Hit
Contig10621	10.325	5.5949e-09	429	No Blast Hit
TRINITY_DN33811_c0_g1_i3	10.325	5.5949e-09	245	No Blast Hit
TRINITY_DN53972_c0_g1_i12	10.325	5.5949e-09	1552	gi|356535925|ref|XP_003536492.1|PREDICTED: phosphoglucomutase, chloroplastic-like [Glycine max]	XP_003536492	2.43041e-81	100	310.842	156	156
TRINITY_DN53600_c0_g1_i7	10.325	5.5949e-09	1455	gi|356559442|ref|XP_003548008.1|PREDICTED: oxygen-evolving enhancer protein 1, chloroplastic-like [Glycine max] gi|734353212|gb|KHN13352.1| Oxygen-evolving enhancer protein 1, chloroplastic [Glycine soja]	XP_003548008, KHN13352	3.35146e-170	95.4683	605.905	331	316
Contig19200	10.315	5.90351e-09	456	No Blast Hit
Contig19386	10.305	6.19955e-09	250	gi|786222601|ref|WP_045754607.1|multidrug transporter AcrB [Sphingobacterium sp. PM2-P1-29] gi|672715964|emb|CDT02455.1| Transporter, hydrophobe/amphiphile efflux-1 (HAE1) family [Sphingobacterium sp. PM2-P1-29]	WP_045754607, CDT02455	1.22994	56.3636	39.2762	55	31
TRINITY_DN4219_c0_g2_i1	10.305	6.19955e-09	992	No Blast Hit
TRINITY_DN9292_c0_g1_i1	10.305	6.19955e-09	436	gi|568213408|ref|WP_024087772.1|MULTISPECIES: hypothetical protein [Pseudomonas putida group] gi|567353626|gb|AHC85823.1| hypothetical protein X969_22630 [Pseudomonas monteilii SB3078] gi|567361195|gb|AHC91183.1| hypothetical protein X970_22265 [Pseudomonas monteilii SB3101]	WP_024087772, AHC85823, AHC91183	2.92163e-15	83.0189	88.1965	53	44
TRINITY_DN40750_c0_g2_i3	10.305	6.19955e-09	206	No Blast Hit
TRINITY_DN54806_c5_g10_i1	10.305	6.19955e-09	252	No Blast Hit
TRINITY_DN53663_c1_g1_i5	10.305	6.19955e-09	225	No Blast Hit
Contig17429	10.2949	6.53965e-09	378	No Blast Hit
TRINITY_DN58554_c3_g6_i1	10.2949	6.53965e-09	251	No Blast Hit
TRINITY_DN51909_c0_g1_i2	10.2949	6.53965e-09	1157	gi|356559157|ref|XP_003547867.1|PREDICTED: 40S ribosomal protein SA [Glycine max] gi|734418433|gb|KHN39587.1| 40S ribosomal protein SA [Glycine soja]	XP_003547867, KHN39587	1.7738e-149	87.7076	536.569	301	264
TRINITY_DN24138_c1_g1_i3	10.2933	8.89575e-16	214	No Blast Hit
Contig3753	10.2847	6.88011e-09	410	No Blast Hit
Contig13865	10.2847	6.88011e-09	3677	gi|571520172|ref|XP_006597948.1|PREDICTED: uncharacterized protein LOC100776264 isoform X1 [Glycine max] gi|571520175|ref|XP_006597949.1| PREDICTED: uncharacterized protein LOC100776264 isoform X2 [Glycine max] gi|571520178|ref|XP_006597950.1| PREDICTED: uncharacterized protein LOC100776264 isoform X3 [Glycine max]	XP_006597948, XP_006597949, XP_006597950	0	99.4017	2348.55	1170	1163
Contig26172	10.2847	6.88011e-09	988	gi|734324196|gb|KHN04971.1|F-box protein PP2-B1 [Glycine soja]	KHN04971	2.589e-124	84.7682	452.595	302	256
TRINITY_DN57649_c1_g3_i1	10.2847	6.88011e-09	214	No Blast Hit
TRINITY_DN47966_c1_g1_i1	10.2847	6.88011e-09	301	gi|795361911|ref|XP_011747761.1|PREDICTED: probable serine/threonine-protein kinase nek3 [Macaca nemestrina]	XP_011747761	0.965595	46.5909	39.6614	88	41
Contig21720	10.2744	7.22686e-09	293	No Blast Hit
TRINITY_DN44271_c1_g2_i2	10.2744	7.22686e-09	297	gi|530470816|gb|EQB51720.1|hypothetical protein CGLO_08704 [Colletotrichum gloeosporioides Cg-14]	EQB51720	8.19744	43.2432	36.5798	74	32
TRINITY_DN46697_c1_g2_i10	10.2744	7.22686e-09	344	No Blast Hit
TRINITY_DN57608_c0_g1_i5	10.2744	7.22686e-09	1040	gi|356572452|ref|XP_003554382.1|PREDICTED: phenylalanine ammonia-lyase 1-like isoform 1 [Glycine max]	XP_003554382	0	100	677.167	346	346
TRINITY_DN30751_c1_g1_i1	10.2641	8.07925e-09	219	No Blast Hit
Contig19094	10.2537	8.50535e-09	284	No Blast Hit
TRINITY_DN26415_c2_g1_i2	10.2537	8.50535e-09	293	No Blast Hit
TRINITY_DN55991_c0_g3_i5	10.2537	8.50535e-09	3181	gi|571470375|ref|XP_006584995.1|PREDICTED: protein FAM135B-like isoform X3 [Glycine max]	XP_006584995	0	100	1534.24	758	758
TRINITY_DN27019_c3_g1_i1	10.2537	8.50535e-09	218	No Blast Hit
TRINITY_DN27005_c1_g3_i1	10.2537	8.50535e-09	298	gi|517990691|ref|WP_019160899.1|polynucleotide adenylyltransferase [Ruminococcus sp. JC304]	WP_019160899	4.80579	53.7037	37.3502	54	29
TRINITY_DN50146_c0_g1_i1	10.2447	1.19734e-15	221	gi|652844070|ref|WP_027122576.1|hypothetical protein [Mycoplasma spumans]	WP_027122576	7.86492	61.2245	36.5798	49	30
Contig10820	10.2432	8.94052e-09	317	gi|571452815|ref|XP_006579227.1|PREDICTED: uncharacterized protein LOC100801692 [Glycine max]	XP_006579227	5.33989e-28	66.6667	130.183	111	74
Contig25306	10.2432	8.94052e-09	862	gi|571490859|ref|XP_006591664.1|PREDICTED: uncharacterized protein LOC102666970 [Glycine max]	XP_006591664	8.17914e-134	99.1489	483.797	235	233
TRINITY_DN17831_c2_g2_i1	10.2432	8.94052e-09	209	No Blast Hit
Contig4143	10.2326	9.42058e-09	309	No Blast Hit
Contig24157	10.2326	9.42058e-09	228	No Blast Hit
TRINITY_DN57401_c0_g3_i22	10.2326	9.42058e-09	2703	gi|734389643|gb|KHN26328.1|Guanylate kinase, partial [Glycine soja]	KHN26328	0	99.7033	662.529	337	336
TRINITY_DN59263_c0_g1_i15	10.2326	9.42058e-09	4382	gi|571466081|ref|XP_006583557.1|PREDICTED: DNA-directed RNA polymerase III subunit rpc2-like isoform X1 [Glycine max]	XP_006583557	0	98.0535	1620.14	822	806
TRINITY_DN53902_c5_g2_i3	10.2326	9.42058e-09	202	No Blast Hit
TRINITY_DN49199_c2_g1_i2	10.2326	9.42058e-09	243	No Blast Hit
TRINITY_DN49441_c1_g1_i2	10.2326	9.42058e-09	277	gi|751477844|ref|XP_011194459.1|PREDICTED: putative golgin subfamily A member 6-like protein 6 isoform X1 [Bactrocera cucurbitae] gi|751477846|ref|XP_011194460.1| PREDICTED: putative golgin subfamily A member 6-like protein 6 isoform X2 [Bactrocera cucurbitae]	XP_011194459, XP_011194460	0.558703	52.5641	40.4318	78	41
Contig11224	10.222	9.94985e-09	452	gi|240275939|gb|EER39452.1|annexin [Histoplasma capsulatum H143]	EER39452	0.23627	43.2432	41.9726	74	32
Contig27165	10.222	9.94985e-09	319	gi|672164922|ref|XP_008802352.1|PREDICTED: probable LRR receptor-like serine/threonine-protein kinase At4g37250 [Phoenix dactylifera]	XP_008802352	6.15227	55	36.965	60	33
TRINITY_DN54604_c5_g2_i1	10.222	9.94985e-09	248	No Blast Hit
TRINITY_DN52107_c0_g1_i2	10.222	9.94985e-09	317	gi|108864385|gb|ABG22485.1|retrotransposon protein, putative, Ty1-copia subclass [Oryza sativa Japonica Group]	ABG22485	8.29578e-05	77.1429	53.1434	35	27
Contig6385	10.2113	1.04835e-08	411	No Blast Hit
Contig10267	10.2113	1.04835e-08	417	No Blast Hit
Contig25710	10.2113	1.04835e-08	425	No Blast Hit
TRINITY_DN58668_c1_g1_i3	10.2113	1.04835e-08	1436	gi|571443556|ref|XP_006576226.1|PREDICTED: uncharacterized protein LOC100788612 isoform X1 [Glycine max] gi|734356570|gb|KHN14222.1| Shaggy-related protein kinase alpha [Glycine soja]	XP_006576226, KHN14222	0	100	705.286	346	346
TRINITY_DN31307_c2_g2_i2	10.2113	1.04835e-08	216	No Blast Hit
TRINITY_DN50102_c0_g1_i1	10.2113	1.04835e-08	411	No Blast Hit
TRINITY_DN36810_c2_g1_i1	10.2113	1.04835e-08	234	No Blast Hit
TRINITY_DN26758_c0_g1_i1	10.2113	1.04835e-08	308	No Blast Hit
Contig19170	10.2105	1.30855e-18	271	gi|821340826|gb|AKH32400.1|Type I restriction enzyme EcoKI M protein [candidate division SR1 bacterium Aalborg_AAW-1]	AKH32400	8.11253	56.8627	36.5798	51	29
TRINITY_DN46697_c1_g2_i7	10.2005	1.10821e-08	207	No Blast Hit
TRINITY_DN51920_c0_g4_i1	10.2005	1.10821e-08	204	No Blast Hit
TRINITY_DN58865_c1_g1_i10	10.2005	1.10821e-08	1578	gi|363807742|ref|NP_001242172.1|uncharacterized protein LOC100786504 [Glycine max] gi|255644696|gb|ACU22850.1| unknown [Glycine max]	NP_001242172, ACU22850	0	96.6837	736.873	392	379
Contig19203	10.1896	1.16872e-08	376	gi|571526980|ref|XP_006599176.1|PREDICTED: uncharacterized protein LOC102664246 isoform X1 [Glycine max]	XP_006599176	2.35019e-23	89.3939	114.775	66	59
Contig23134	10.1896	1.16872e-08	984	gi|571523540|ref|XP_006598609.1|PREDICTED: uncharacterized protein LOC102666400 [Glycine max]	XP_006598609	1.60507e-142	95.9108	513.072	269	258
TRINITY_DN53573_c2_g2_i3	10.1896	1.16872e-08	235	gi|571513421|ref|XP_006596848.1|PREDICTED: uncharacterized protein LOC102668719 [Glycine max]	XP_006596848	9.5013e-17	67.0732	92.8189	82	55
TRINITY_DN47179_c4_g2_i2	10.1896	1.16872e-08	265	No Blast Hit
TRINITY_DN53338_c3_g1_i2	10.1896	1.16872e-08	399	gi|571504603|ref|XP_006595323.1|PREDICTED: uncharacterized protein LOC102661013 [Glycine max]	XP_006595323	3.23382e-19	94.5455	101.293	55	52
TRINITY_DN59277_c1_g2_i1	10.1896	1.16872e-08	409	No Blast Hit
TRINITY_DN35776_c1_g1_i1	10.1896	1.16872e-08	207	No Blast Hit
Contig10079	10.1786	1.23086e-08	392	gi|571490930|ref|XP_006591698.1|PREDICTED: uncharacterized protein LOC100787408 [Glycine max]	XP_006591698	9.67457e-56	86.9231	222.631	130	113
TRINITY_DN59577_c0_g2_i2	10.1786	1.23086e-08	265	gi|571531275|ref|XP_006599949.1|PREDICTED: uncharacterized protein LOC102662427 [Glycine max]	XP_006599949	1.24689e-32	82.7586	145.591	87	72
TRINITY_DN58652_c0_g2_i4	10.1786	1.23086e-08	245	No Blast Hit
TRINITY_DN35505_c5_g2_i2	10.1786	1.23086e-08	288	No Blast Hit
TRINITY_DN46367_c2_g1_i1	10.1786	1.23086e-08	207	No Blast Hit
Contig19806	10.1676	1.30172e-08	256	No Blast Hit
Contig20914	10.1676	1.30172e-08	671	gi|734388002|gb|KHN25520.1|hypothetical protein glysoja_046275, partial [Glycine soja]	KHN25520	1.85995e-21	64.2857	109.768	98	63
TRINITY_DN55234_c0_g1_i2	10.1676	1.30172e-08	1348	gi|734354952|gb|KHN13837.1|Chitinase-like protein 1 [Glycine soja]	KHN13837	1.17143e-174	91.9003	620.542	321	295
Contig8819	10.1564	1.46451e-08	386	No Blast Hit
TRINITY_DN45045_c0_g1_i1	10.1564	1.46451e-08	935	gi|753869261|ref|WP_041624873.1|hypothetical protein [Onion yellows phytoplasma]	WP_041624873	3.52532e-11	68.8312	76.6406	77	53
TRINITY_DN57634_c1_g4_i6	10.1564	1.46451e-08	269	gi|571531142|ref|XP_006599914.1|PREDICTED: uncharacterized protein LOC102662087 [Glycine max]	XP_006599914	5.23405e-15	89.5833	87.0409	48	43
TRINITY_DN54629_c6_g2_i3	10.1564	1.46451e-08	343	No Blast Hit
TRINITY_DN39983_c1_g1_i1	10.1564	1.46451e-08	226	No Blast Hit
TRINITY_DN35046_c1_g1_i2	10.1564	1.46451e-08	219	No Blast Hit
TRINITY_DN54263_c0_g1_i17	10.1564	1.46451e-08	3784	gi|571495672|ref|XP_006593319.1|PREDICTED: receptor-like kinase isoform X1 [Glycine max] gi|734434351|gb|KHN47379.1| Putative LRR receptor-like serine/threonine-protein kinase RFK1 [Glycine soja]	XP_006593319, KHN47379	0	98.6352	1608.96	806	795
TRINITY_DN37165_c1_g1_i1	10.1564	1.46451e-08	225	No Blast Hit
Contig335	10.1452	1.54536e-08	383	No Blast Hit
Contig532	10.1452	1.54536e-08	1023	gi|571481365|ref|XP_003536910.2|PREDICTED: late embryogenesis abundant protein D-34-like [Glycine max]	XP_003536910	8.71109e-78	85.7843	298.13	204	175
Contig13864	10.1452	1.54536e-08	3289	gi|571520172|ref|XP_006597948.1|PREDICTED: uncharacterized protein LOC100776264 isoform X1 [Glycine max] gi|571520175|ref|XP_006597949.1| PREDICTED: uncharacterized protein LOC100776264 isoform X2 [Glycine max] gi|571520178|ref|XP_006597950.1| PREDICTED: uncharacterized protein LOC100776264 isoform X3 [Glycine max]	XP_006597948, XP_006597949, XP_006597950	0	96.1649	1995.7	1043	1003
TRINITY_DN55466_c0_g1_i1	10.1452	1.54536e-08	966	gi|356512055|ref|XP_003524736.1|PREDICTED: potassium transporter 7-like [Glycine max]	XP_003524736	8.22232e-144	100	517.309	265	265
Contig6977	10.1339	1.64173e-08	2487	gi|356573595|ref|XP_003554943.1|PREDICTED: uncharacterized protein LOC100787031 [Glycine max]	XP_003554943	0	85.3333	728.783	450	384
TRINITY_DN38120_c3_g3_i3	10.1339	1.64173e-08	261	No Blast Hit
Contig1494	10.1225	1.73871e-08	377	gi|471197769|ref|XP_004255802.1|protein serine/threonine kinase, putative [Entamoeba invadens IP1] gi|440296191|gb|ELP89031.1| protein serine/threonine kinase, putative [Entamoeba invadens IP1]	XP_004255802, ELP89031	4.75406	47.1264	37.3502	87	41
Contig6822	10.1225	1.73871e-08	287	gi|648653283|ref|WP_026345030.1|hypothetical protein [Novispirillum itersonii]	WP_026345030	6.10845	57.1429	36.965	49	28
TRINITY_DN50493_c3_g2_i1	10.1225	1.73871e-08	248	No Blast Hit
TRINITY_DN42656_c0_g1_i1	10.1225	1.73871e-08	269	gi|255566847|ref|XP_002524407.1|transferase, transferring glycosyl groups, putative [Ricinus communis] gi|223536368|gb|EEF38018.1| transferase, transferring glycosyl groups, putative [Ricinus communis]	XP_002524407, EEF38018	4.75601	44.5946	37.3502	74	33
TRINITY_DN49670_c0_g1_i1	10.1225	1.73871e-08	2430	gi|356561627|ref|XP_003549082.1|PREDICTED: low-temperature-induced 65 kDa protein-like [Glycine max]	XP_003549082	0	60.0928	733.791	862	518
TRINITY_DN51854_c12_g6_i2	10.1225	1.73871e-08	316	No Blast Hit
Contig2007	10.1214	2.278e-18	467	gi|800861427|emb|CFO81589.1|LysR family transcriptional regulator [Burkholderia pseudomallei]	CFO81589	5.52464e-06	46.8468	57.3806	111	52
Contig25556	10.111	1.84233e-08	261	gi|355558688|gb|EHH15468.1|hypothetical protein EGK_01560, partial [Macaca mulatta]	EHH15468	0.0669154	64.4068	43.5134	59	38
TRINITY_DN31976_c0_g1_i1	10.111	1.84233e-08	282	No Blast Hit
TRINITY_DN51920_c0_g3_i1	10.111	1.84233e-08	212	No Blast Hit
TRINITY_DN22494_c0_g1_i1	10.111	1.84233e-08	201	No Blast Hit
TRINITY_DN54510_c1_g4_i1	10.111	1.84233e-08	273	gi|29423283|gb|AAO73530.1|envelope-like protein [Glycine max]	AAO73530	2.49166e-33	91.8605	147.902	86	79
TRINITY_DN52941_c0_g1_i1	10.111	1.84233e-08	649	No Blast Hit
TRINITY_DN32322_c8_g1_i1	10.111	1.84233e-08	247	No Blast Hit
Contig4528	10.0995	1.94971e-08	4386	gi|571479231|ref|XP_006587800.1|PREDICTED: uncharacterized protein LOC100809967 isoform X2 [Glycine max]	XP_006587800	0	94.8571	2249.55	1225	1162
Contig11381	10.0995	1.94971e-08	357	gi|544833665|ref|WP_021249436.1|hypothetical protein [Thauera terpenica] gi|528864027|gb|EPZ15545.1| hypothetical protein M622_15705 [Thauera terpenica 58Eu]	WP_021249436, EPZ15545	8.28198	46.7391	36.5798	92	43
Contig18267	10.0995	1.94971e-08	243	No Blast Hit
Contig22522	10.0995	1.94971e-08	612	No Blast Hit
Contig23367	10.0995	1.94971e-08	488	No Blast Hit
TRINITY_DN126069_c2_g1_i6	10.0995	1.94971e-08	207	No Blast Hit
TRINITY_DN58621_c1_g1_i1	10.0995	1.94971e-08	3959	gi|91214152|ref|YP_538774.1|acetyl-CoA carboxylase carboxyltransferase beta subunit [Glycine max] gi|558604146|ref|YP_008816256.1| acetyl-CoA carboxylase carboxyltransferase beta subunit (chloroplast) [Glycine soja] gi|83595753|gb|ABC25134.1| acetyl-CoA carboxylase carboxyltransferase beta subunit [Glycine max] gi|557469738|gb|AHA03991.1| acetyl-CoA carboxylase carboxyltransferase beta subunit (c…	YP_538774, YP_008816256, ABC25134, AHA03991	0	94.9074	827.395	432	410
TRINITY_DN38120_c3_g1_i1	10.0995	1.94971e-08	206	No Blast Hit
Contig14174	10.0878	2.06622e-08	447	gi|147784422|emb|CAN74951.1|hypothetical protein VITISV_030567 [Vitis vinifera]	CAN74951	8.92287e-41	87.037	172.94	108	94
Contig18430	10.0878	2.06622e-08	327	No Blast Hit
Contig18623	10.0878	2.06622e-08	1650	gi|359806823|ref|NP_001241310.1|uncharacterized protein LOC100807619 [Glycine max] gi|255636971|gb|ACU18818.1| unknown [Glycine max]	NP_001241310, ACU18818	0	85.9259	672.544	405	348
Contig20752	10.0878	2.06622e-08	423	gi|255640480|gb|ACU20526.1|unknown [Glycine max]	ACU20526	0.00112854	46.6019	49.6766	103	48
TRINITY_DN58616_c0_g1_i3	10.0878	2.06622e-08	3263	gi|356544484|ref|XP_003540680.1|PREDICTED: SWI/SNF complex subunit SWI3D-like isoform X1 [Glycine max]	XP_003540680	0	87.119	1708.73	1017	886
TRINITY_DN58559_c42_g8_i1	10.0878	2.06622e-08	315	gi|515882174|ref|WP_017312757.1|hypothetical protein [Fischerella sp. PCC 9339]	WP_017312757	0.146857	55.9524	42.3578	84	47
TRINITY_DN3135_c2_g1_i6	10.0878	2.06622e-08	321	gi|194762028|ref|XP_001963163.1|GF14082 [Drosophila ananassae] gi|190616860|gb|EDV32384.1| GF14082 [Drosophila ananassae]	XP_001963163, EDV32384	2.75366	41.5094	38.1206	106	44
Contig1347	10.076	2.19271e-08	242	gi|657857348|ref|WP_029563363.1|hypothetical protein [alpha proteobacterium SCGC AAA240-E13]	WP_029563363	2.10938	46.25	38.5058	80	37
Contig13399	10.076	2.19271e-08	554	No Blast Hit
TRINITY_DN35412_c1_g1_i2	10.076	2.19271e-08	257	No Blast Hit
TRINITY_DN56634_c0_g1_i10	10.076	2.19271e-08	1873	gi|779752354|gb|AJY78067.1|putative polyprotein [Glycine max]	AJY78067	0	99.7613	864.759	419	418
TRINITY_DN32019_c3_g2_i1	10.076	2.19271e-08	225	No Blast Hit
TRINITY_DN40948_c1_g1_i2	10.076	2.19271e-08	203	No Blast Hit
Contig18773	10.0642	2.32813e-08	361	gi|734434933|gb|KHN47557.1|hypothetical protein glysoja_048208, partial [Glycine soja]	KHN47557	5.8358e-46	88.4956	189.889	113	100
Contig22368	10.0642	2.32813e-08	700	gi|471234650|gb|EMR14768.1|retron-type reverse transcriptase [Peanut witches'-broom phytoplasma NTU2011]	EMR14768	4.20925e-59	96.0317	234.958	126	121
Contig26174	10.0642	2.32813e-08	276	No Blast Hit
TRINITY_DN54447_c0_g1_i8	10.0642	2.32813e-08	1791	gi|356500567|ref|XP_003519103.1|PREDICTED: uncharacterized protein DDB_G0284459 isoform X1 [Glycine max] gi|571440845|ref|XP_006575273.1| PREDICTED: uncharacterized protein DDB_G0284459 isoform X2 [Glycine max] gi|734381445|gb|KHN23220.1| hypothetical protein glysoja_046201 [Glycine soja]	XP_003519103, XP_006575273, KHN23220	0	92.4107	799.275	448	414
TRINITY_DN57679_c2_g6_i1	10.0642	2.32813e-08	214	No Blast Hit
Contig26298	10.0557	3.76476e-15	399	No Blast Hit
TRINITY_DN44813_c1_g1_i2	10.0522	2.48366e-08	225	No Blast Hit
TRINITY_DN45479_c0_g2_i2	10.0522	2.48366e-08	699	gi|700198832|gb|KGN53990.1|hypothetical protein Csa_4G243140 [Cucumis sativus]	KGN53990	2.58945e-08	51.7241	66.2402	87	45
TRINITY_DN57044_c1_g1_i4	10.0522	2.48366e-08	966	gi|571482427|ref|XP_006588949.1|PREDICTED: uncharacterized protein LOC102668282 [Glycine max]	XP_006588949	2.10179e-14	62.963	87.4261	108	68
Contig905	10.0401	2.80708e-08	516	gi|734399979|gb|KHN31113.1|hypothetical protein glysoja_046590, partial [Glycine soja]	KHN31113	2.34175e-20	71.4286	105.145	70	50
TRINITY_DN58655_c0_g1_i18	10.0401	2.80708e-08	2375	gi|356572874|ref|XP_003554590.1|PREDICTED: DEAD-box ATP-dependent RNA helicase 3, chloroplastic-like [Glycine max]	XP_003554590	0	86.3459	1181.78	769	664
TRINITY_DN46697_c1_g3_i1	10.0401	2.80708e-08	241	No Blast Hit
TRINITY_DN57640_c0_g1_i1	10.0401	2.80708e-08	204	No Blast Hit
TRINITY_DN54728_c2_g1_i4	10.0401	2.80708e-08	295	gi|331243822|ref|XP_003334553.1|hypothetical protein PGTG_15982 [Puccinia graminis f. sp. tritici CRL 75-36-700-3] gi|309313543|gb|EFP90134.1| hypothetical protein PGTG_15982 [Puccinia graminis f. sp. tritici CRL 75-36-700-3]	XP_003334553, EFP90134	7.933	47.6923	36.5798	65	31
Contig3019	10.028	2.97291e-08	278	No Blast Hit
Contig25404	10.028	2.97291e-08	338	gi|515330097|ref|WP_016855095.1|hypothetical protein [Halomonas smyrnensis]	WP_016855095	6.24077	54	36.965	50	27
TRINITY_DN59003_c4_g1_i1	10.028	2.97291e-08	212	No Blast Hit
TRINITY_DN41655_c0_g1_i3	10.028	2.97291e-08	214	No Blast Hit
TRINITY_DN55299_c7_g4_i1	10.028	2.97291e-08	285	gi|800861427|emb|CFO81589.1|LysR family transcriptional regulator [Burkholderia pseudomallei]	CFO81589	8.25986e-05	48.8889	53.1434	90	44
TRINITY_DN51939_c0_g1_i1	10.028	2.97291e-08	220	No Blast Hit
TRINITY_DN50410_c0_g2_i1	10.028	2.97291e-08	746	gi|388498748|gb|AFK37440.1|unknown [Lotus japonicus]	AFK37440	1.69897e-43	79.3103	183.341	116	92
TRINITY_DN54522_c0_g1_i1	10.028	2.97291e-08	1055	gi|734310075|gb|KHM99776.1|Retrovirus-related Pol polyprotein from transposon TNT 1-94 [Glycine soja]	KHM99776	1.25803e-127	100	463.766	227	227
TRINITY_DN58739_c1_g5_i2	10.028	2.97291e-08	327	gi|734372326|gb|KHN19806.1|Serine/threonine-protein phosphatase 7 long form like [Glycine soja]	KHN19806	0.00122941	82.8571	49.2914	35	29
Contig18393	10.0157	3.16644e-08	356	No Blast Hit
Contig19092	10.0157	3.16644e-08	236	gi|207367152|dbj|BAG72096.1|Gag-protease-integrase-RT-RNaseH polyprotein [Glycine max]	BAG72096	3.13258e-36	97.4359	157.532	78	76
TRINITY_DN43622_c1_g1_i3	10.0157	3.16644e-08	214	No Blast Hit
TRINITY_DN2816_c0_g1_i1	10.0157	3.16644e-08	645	gi|548321291|ref|WP_022510597.1|AraC family transcriptional regulator [Prevotella sp. CAG:617] gi|524828669|emb|CDF22354.1| transcriptional regulator AraC family [Prevotella sp. CAG:617]	WP_022510597, CDF22354	4.66603	67.6471	38.5058	34	23
Contig6922	10.0033	3.37824e-08	472	gi|571513570|ref|XP_006596887.1|PREDICTED: uncharacterized protein LOC102660264 [Glycine max]	XP_006596887	1.53831e-32	98.6667	145.591	75	74
Contig22371	10.0033	3.37824e-08	700	gi|515760536|ref|WP_017193136.1|reverse transcriptase [Italian clover phyllody phytoplasma]	WP_017193136	3.89432e-97	85.9649	361.303	228	196
TRINITY_DN53372_c0_g1_i4	10.0033	3.37824e-08	342	gi|571495434|ref|XP_006593211.1|PREDICTED: uncharacterized protein LOC102667901, partial [Glycine max]	XP_006593211	3.71423e-53	94.7368	213.772	114	108
TRINITY_DN23279_c1_g2_i4	10.0033	3.37824e-08	247	No Blast Hit
Contig19205	9.99086	3.59163e-08	311	gi|571495336|ref|XP_003541066.2|PREDICTED: uncharacterized protein LOC100797822 [Glycine max]	XP_003541066	4.42419e-06	75.5556	57.3806	45	34
Contig23446	9.99086	3.59163e-08	1727	gi|734318061|gb|KHN02864.1|Serine carboxypeptidase-like 33 [Glycine soja]	KHN02864	3.86315e-162	99.2754	579.711	276	274
TRINITY_DN43794_c1_g1_i1	9.99086	3.59163e-08	270	No Blast Hit
TRINITY_DN38120_c3_g3_i1	9.99086	3.59163e-08	272	No Blast Hit
TRINITY_DN54821_c0_g1_i13	9.99086	3.59163e-08	2183	gi|734363880|gb|KHN16941.1|Lipase [Glycine soja]	KHN16941	0	87.9937	1104.35	633	557
TRINITY_DN52733_c1_g1_i1	9.99086	3.59163e-08	227	No Blast Hit
TRINITY_DN57243_c0_g2_i7	9.99086	3.59163e-08	2492	gi|356531355|ref|XP_003534243.1|PREDICTED: protein SGT1 homolog At5g65490-like isoform X1 [Glycine max]	XP_003534243	0	90.6349	1103.58	630	571
TRINITY_DN55158_c0_g1_i11	9.99086	3.59163e-08	904	gi|356558536|ref|XP_003547561.1|PREDICTED: stress response protein NST1-like [Glycine max]	XP_003547561	3.18096e-123	87.594	448.743	266	233
Contig10425	9.97828	3.81471e-08	237	gi|546418121|ref|WP_021858573.1|hypothetical protein [Firmicutes bacterium CAG:83] gi|523988860|emb|CCX72405.1| putative uncharacterized protein [Firmicutes bacterium CAG:83]	WP_021858573, CCX72405	6.17059	62.2222	36.965	45	28
TRINITY_DN45089_c0_g1_i3	9.97828	3.81471e-08	215	No Blast Hit
TRINITY_DN46688_c3_g2_i3	9.97828	3.81471e-08	234	No Blast Hit
TRINITY_DN38196_c0_g1_i1	9.97828	3.81471e-08	257	No Blast Hit
TRINITY_DN54764_c4_g1_i2	9.97828	3.81471e-08	227	No Blast Hit
Contig23966	9.96558	4.07669e-08	3551	gi|476507731|ref|YP_007516895.1|hypothetical protein GlmaxMp47 (mitochondrion) [Glycine max] gi|403311609|gb|AFR34357.1| hypothetical protein GlmaxMp47 (mitochondrion) [Glycine max]	YP_007516895, AFR34357	2.6377e-07	64.1509	66.6254	53	34
TRINITY_DN58596_c14_g2_i3	9.96558	4.07669e-08	275	No Blast Hit
TRINITY_DN40750_c0_g1_i3	9.96558	4.07669e-08	320	No Blast Hit
Contig6634	9.95277	4.35222e-08	1799	gi|356569449|ref|XP_003552913.1|PREDICTED: uncharacterized protein LOC100791258 isoform X1 [Glycine max]	XP_003552913	0	89.5299	811.987	468	419
Contig25708	9.95277	4.35222e-08	461	No Blast Hit
TRINITY_DN55241_c0_g2_i3	9.95277	4.35222e-08	301	No Blast Hit
TRINITY_DN55960_c0_g1_i2	9.95277	4.35222e-08	3293	gi|356561355|ref|XP_003548948.1|PREDICTED: leucine-rich repeat receptor-like tyrosine-protein kinase At2g41820-like [Glycine max]	XP_003548948	0	90	1616.28	950	855
TRINITY_DN46350_c5_g1_i1	9.95277	4.35222e-08	229	No Blast Hit
TRINITY_DN51854_c13_g2_i2	9.95258	6.96697e-15	249	No Blast Hit
Contig955	9.93984	4.62741e-08	481	No Blast Hit
Contig6744	9.93984	4.62741e-08	1308	gi|356548985|ref|XP_003542879.1|PREDICTED: 3-ketodihydrosphingosine reductase-like isoform 2 [Glycine max]	XP_003542879	3.52795e-152	88.7538	545.814	329	292
Contig8126	9.93984	4.62741e-08	271	gi|571495434|ref|XP_006593211.1|PREDICTED: uncharacterized protein LOC102667901, partial [Glycine max]	XP_006593211	5.36638e-44	97.7273	183.341	88	86
Contig15203	9.93984	4.62741e-08	431	No Blast Hit
Contig18828	9.93984	4.62741e-08	224	gi|571572384|ref|XP_006607055.1|PREDICTED: uncharacterized protein LOC100778333, partial [Glycine max]	XP_006607055	3.6184e-21	81.9444	107.457	72	59
Contig20294	9.93984	4.62741e-08	234	No Blast Hit
Contig25788	9.93984	4.62741e-08	597	No Blast Hit
TRINITY_DN17831_c2_g2_i3	9.93984	4.62741e-08	231	No Blast Hit
TRINITY_DN58773_c6_g4_i1	9.93984	4.62741e-08	235	No Blast Hit
TRINITY_DN57952_c3_g3_i2	9.93984	4.62741e-08	2341	gi|356531321|ref|XP_003534226.1|PREDICTED: 3-hydroxy-3-methylglutaryl-coenzyme A reductase 1-like [Glycine max]	XP_003534226	0	92.9648	717.613	398	370
TRINITY_DN51556_c6_g5_i1	9.93984	4.62741e-08	211	No Blast Hit
Contig5489	9.9268	4.93847e-08	414	gi|255640480|gb|ACU20526.1|unknown [Glycine max]	ACU20526	5.81502e-16	91.3043	90.5077	46	42
Contig11967	9.9268	4.93847e-08	441	gi|814530930|emb|CNJ48920.1|Uncharacterised protein [Mycobacterium tuberculosis]	CNJ48920	6.68398e-20	66.3043	103.605	92	61
TRINITY_DN40443_c1_g1_i6	9.9268	4.93847e-08	227	No Blast Hit
TRINITY_DN57428_c0_g1_i1	9.9268	4.93847e-08	841	gi|657372041|gb|KEH17977.1|hypothetical protein MTR_8g009295 [Medicago truncatula]	KEH17977	0.0540486	70.7317	45.8246	41	29
TRINITY_DN31307_c2_g1_i1	9.9268	4.93847e-08	201	No Blast Hit
TRINITY_DN29516_c0_g1_i1	9.9268	4.93847e-08	822	gi|255625901|gb|ACU13295.1|unknown [Glycine max]	ACU13295	2.01866e-14	42.1053	87.0409	171	72
Contig1195	9.91364	5.64801e-08	1937	gi|27764548|gb|AAO23078.1|polyprotein [Glycine max]	AAO23078	4.46699e-178	79.6875	632.869	448	357
Contig3394	9.91364	5.64801e-08	257	No Blast Hit
Contig5481	9.91364	5.64801e-08	1089	gi|571551767|ref|XP_006603424.1|PREDICTED: F-box/kelch-repeat protein At3g23880-like [Glycine max]	XP_006603424	3.27085e-09	94.1176	70.4774	34	32
Contig24014	9.91364	5.64801e-08	861	No Blast Hit
TRINITY_DN56623_c10_g1_i4	9.91364	5.64801e-08	287	No Blast Hit
TRINITY_DN51192_c3_g1_i2	9.91364	5.64801e-08	272	gi|255647410|gb|ACU24170.1|unknown [Glycine max]	ACU24170	1.47095e-09	75	68.9366	68	51
TRINITY_DN56581_c1_g2_i12	9.91364	5.64801e-08	213	No Blast Hit
TRINITY_DN26243_c1_g2_i1	9.91364	5.64801e-08	215	No Blast Hit
TRINITY_DN47966_c1_g2_i1	9.91364	5.64801e-08	293	gi|399171116|emb|CCE28210.1|uncharacterized protein CPUR_01684 [Claviceps purpurea 20.1]	CCE28210	0.144573	44.3299	42.3578	97	43
TRINITY_DN55600_c1_g5_i1	9.91364	5.64801e-08	216	gi|571570949|ref|XP_006606714.1|PREDICTED: uncharacterized protein LOC102661169 [Glycine max]	XP_006606714	0.000310205	72.973	51.2174	37	27
TRINITY_DN51010_c0_g1_i1	9.91364	5.64801e-08	216	No Blast Hit
Contig4505	9.90035	6.04797e-08	337	gi|801635755|emb|CFK62093.1|exodeoxyribonuclease V subunit gamma [Burkholderia pseudomallei]	CFK62093	5.28637e-07	53.0612	60.4622	98	52
TRINITY_DN50839_c3_g1_i1	9.90035	6.04797e-08	209	gi|734342006|gb|KHN09913.1|hypothetical protein glysoja_042516 [Glycine soja]	KHN09913	0.0076811	60	46.595	60	36
TRINITY_DN56623_c10_g4_i1	9.90035	6.04797e-08	283	No Blast Hit
TRINITY_DN58734_c13_g2_i1	9.90035	6.04797e-08	273	No Blast Hit
TRINITY_DN48388_c8_g1_i1	9.90035	6.04797e-08	279	No Blast Hit
Contig20293	9.89763	8.05118e-18	287	No Blast Hit
Contig16867	9.88944	8.05118e-18	337	No Blast Hit
Contig9311	9.88695	6.45607e-08	274	gi|571570907|ref|XP_006606698.1|PREDICTED: uncharacterized protein LOC100812199 [Glycine max]	XP_006606698	9.19207e-20	82.5397	102.834	63	52
Contig25014	9.88695	6.45607e-08	513	gi|571482427|ref|XP_006588949.1|PREDICTED: uncharacterized protein LOC102668282 [Glycine max]	XP_006588949	2.97078e-15	81.0345	88.1965	58	47
TRINITY_DN50861_c0_g1_i3	9.88695	6.45607e-08	1025	gi|356557783|ref|XP_003547190.1|PREDICTED: transcription factor GTE12-like [Glycine max]	XP_003547190	7.23381e-133	99.5833	481.1	240	239
TRINITY_DN56094_c2_g2_i1	9.88695	6.45607e-08	417	gi|738799643|ref|WP_036690758.1|reverse transcriptase, partial [Peanut witches'-broom phytoplasma]	WP_036690758	4.00714e-25	90.9091	120.939	66	60
TRINITY_DN56874_c3_g2_i7	9.88695	6.45607e-08	336	No Blast Hit
TRINITY_DN27312_c3_g2_i1	9.88695	6.45607e-08	237	No Blast Hit
TRINITY_DN58342_c4_g1_i3	9.88695	6.45607e-08	297	gi|571551484|ref|XP_006603345.1|PREDICTED: uncharacterized protein LOC102664820 [Glycine max]	XP_006603345	1.57772e-43	94.6237	181.8	93	88
TRINITY_DN59645_c40_g1_i1	9.88695	6.45607e-08	204	No Blast Hit
Contig3220	9.87341	6.87616e-08	2405	gi|356567601|ref|XP_003552006.1|PREDICTED: cyclin-D1-1-like isoform X1 [Glycine max]	XP_003552006	1.1077e-160	84.9858	575.474	353	300
Contig14439	9.87341	6.87616e-08	1722	gi|734325802|gb|KHN05355.1|B2 protein [Glycine soja]	KHN05355	1.7818e-167	82.8804	597.43	368	305
Contig23179	9.87341	6.87616e-08	1786	gi|702297744|ref|XP_010048380.1|PREDICTED: serine/arginine-rich splicing factor RSZ22-like [Eucalyptus grandis]	XP_010048380	3.95005e-08	62	68.1662	50	31
TRINITY_DN105280_c0_g1_i1	9.87341	6.87616e-08	1080	gi|471234548|gb|EMR14676.1|recombinase A [Peanut witches'-broom phytoplasma NTU2011]	EMR14676	1.47969e-163	94.362	583.178	337	318
TRINITY_DN44085_c2_g4_i1	9.87341	6.87616e-08	207	No Blast Hit
TRINITY_DN40750_c0_g1_i2	9.87341	6.87616e-08	228	No Blast Hit
TRINITY_DN55703_c0_g1_i6	9.87341	6.87616e-08	1033	No Blast Hit
Contig465	9.85975	7.34518e-08	442	gi|571480335|ref|XP_006588223.1|PREDICTED: uncharacterized protein LOC102665851 [Glycine max]	XP_006588223	1.48558e-27	92.3077	129.028	65	60
Contig14285	9.85975	7.34518e-08	287	No Blast Hit
Contig22367	9.85975	7.34518e-08	663	gi|471234650|gb|EMR14768.1|retron-type reverse transcriptase [Peanut witches'-broom phytoplasma NTU2011]	EMR14768	4.02114e-106	92.7273	390.963	220	204
Contig27339	9.85975	7.34518e-08	264	No Blast Hit
TRINITY_DN13937_c1_g1_i1	9.85975	7.34518e-08	288	No Blast Hit
TRINITY_DN41259_c0_g1_i1	9.85975	7.34518e-08	742	No Blast Hit
TRINITY_DN36593_c0_g1_i1	9.85975	7.34518e-08	1748	No Blast Hit
TRINITY_DN50775_c2_g8_i2	9.85975	7.34518e-08	249	gi|357493377|ref|XP_003616977.1|hypothetical protein MTR_5g086360 [Medicago truncatula] gi|355518312|gb|AES99935.1| hypothetical protein MTR_5g086360 [Medicago truncatula]	XP_003616977, AES99935	1.14587e-14	69.4444	85.8853	72	50
TRINITY_DN58216_c0_g2_i11	9.85975	7.34518e-08	3113	gi|356512984|ref|XP_003525194.1|PREDICTED: eukaryotic translation initiation factor 3 subunit C-like [Glycine max]	XP_003525194	0	85.7912	1495.33	929	797
TRINITY_DN47030_c2_g1_i8	9.85975	7.34518e-08	280	No Blast Hit
Contig10696	9.84985	1.2777e-14	255	gi|657857348|ref|WP_029563363.1|hypothetical protein [alpha proteobacterium SCGC AAA240-E13]	WP_029563363	6.07093	43.2099	36.965	81	35
Contig336	9.84596	7.83489e-08	392	No Blast Hit
Contig479	9.84596	7.83489e-08	1537	gi|734374846|gb|KHN20765.1|Putative serine/threonine-protein kinase [Glycine soja]	KHN20765	6.61483e-148	85	531.946	300	255
Contig25553	9.84596	7.83489e-08	307	No Blast Hit
TRINITY_DN59003_c4_g2_i1	9.84596	7.83489e-08	224	No Blast Hit
TRINITY_DN56604_c0_g3_i3	9.84596	7.83489e-08	409	gi|734388791|gb|KHN25915.1|Retrovirus-related Pol polyprotein from transposon TNT 1-94, partial [Glycine soja]	KHN25915	4.14225e-59	83.0882	233.802	136	113
TRINITY_DN53338_c3_g2_i1	9.84596	7.83489e-08	206	No Blast Hit
TRINITY_DN59271_c12_g1_i5	9.84596	7.83489e-08	277	No Blast Hit
TRINITY_DN40676_c0_g2_i1	9.84596	7.83489e-08	934	gi|459659831|gb|EMH75360.1|hypothetical protein EHI8A_161710, partial [Entamoeba histolytica HM-1:IMSS-B]	EMH75360	8.09577	60.9756	38.891	41	25
Contig17575	9.83204	8.39349e-08	399	No Blast Hit
Contig24745	9.83204	8.39349e-08	219	No Blast Hit
TRINITY_DN44024_c0_g1_i1	9.83204	8.39349e-08	802	gi|356505564|ref|XP_003521560.1|PREDICTED: translocator protein homolog [Glycine max] gi|734373669|gb|KHN20410.1| Translocator protein like [Glycine soja]	XP_003521560, KHN20410	1.40645e-65	74.8691	256.914	191	143
TRINITY_DN46688_c3_g2_i2	9.83204	8.39349e-08	264	No Blast Hit
TRINITY_DN28612_c0_g1_i1	9.83204	8.39349e-08	1184	gi|359807588|ref|NP_001241158.1|uncharacterized protein LOC100809384 [Glycine max] gi|255645839|gb|ACU23410.1| unknown [Glycine max] gi|734318257|gb|KHN03060.1| Glucose and ribitol dehydrogenase [Glycine soja]	NP_001241158, ACU23410, KHN03060	7.51447e-135	88.0952	488.034	294	259
TRINITY_DN24436_c1_g1_i1	9.83204	8.39349e-08	205	No Blast Hit
TRINITY_DN53608_c0_g3_i1	9.83204	8.39349e-08	213	gi|734318324|gb|KHN03070.1|hypothetical protein glysoja_047952 [Glycine soja]	KHN03070	3.08871e-28	91.4286	130.954	70	64
Contig14690	9.81798	9.00457e-08	2787	gi|571511183|ref|XP_006596382.1|PREDICTED: serine/threonine-protein kinase CTR1-like isoform X3 [Glycine max]	XP_006596382	0	82.4834	680.248	451	372
Contig24981	9.81798	9.00457e-08	1349	No Blast Hit
TRINITY_DN126013_c2_g2_i5	9.81798	9.00457e-08	249	No Blast Hit
TRINITY_DN16401_c0_g2_i1	9.81798	9.00457e-08	1401	gi|39722230|dbj|BAD04720.1|conserved hypothetical protein [Onion yellows phytoplasma OY-M]	BAD04720	1.54178e-07	74.5098	65.4698	51	38
TRINITY_DN57464_c1_g2_i2	9.81798	9.00457e-08	557	No Blast Hit
TRINITY_DN41556_c1_g1_i2	9.81798	9.00457e-08	218	No Blast Hit
TRINITY_DN30050_c0_g1_i1	9.81798	9.00457e-08	289	No Blast Hit
Contig2254	9.80378	9.6399e-08	335	gi|571495434|ref|XP_006593211.1|PREDICTED: uncharacterized protein LOC102667901, partial [Glycine max]	XP_006593211	6.37284e-53	96.3964	213.001	111	107
Contig4298	9.80378	9.6399e-08	332	gi|828334236|ref|XP_012575125.1|PREDICTED: uncharacterized protein LOC101508115 [Cicer arietinum]	XP_012575125	5.61223e-41	86.2385	173.326	109	94
Contig14799	9.80378	9.6399e-08	754	gi|11612181|gb|AAG37443.1|seed maturation protein LEA 4 [Glycine tomentella] gi|11612183|gb|AAG37444.1| seed maturation protein LEA 4 [Glycine tomentella]	AAG37443, AAG37444	1.08252e-53	76.875	217.238	160	123
Contig19362	9.80378	9.6399e-08	451	gi|828230311|ref|XP_012564831.1|PREDICTED: polycystic kidney disease protein 1-like 2 [Hydra vulgaris]	XP_012564831	9.95353	51.6129	36.5798	62	32
Contig22573	9.80378	9.6399e-08	374	No Blast Hit
TRINITY_DN54181_c2_g1_i2	9.80378	9.6399e-08	321	gi|156348332|ref|XP_001621809.1|hypothetical protein NEMVEDRAFT_v1g221554 [Nematostella vectensis] gi|156208082|gb|EDO29709.1| predicted protein, partial [Nematostella vectensis]	XP_001621809, EDO29709	5.72843e-06	52.8736	56.9954	87	46
TRINITY_DN22668_c0_g1_i3	9.80378	9.6399e-08	233	No Blast Hit
TRINITY_DN54301_c0_g1_i3	9.80378	9.6399e-08	1627	gi|571454809|ref|XP_006579900.1|PREDICTED: F-box protein SKIP2-like isoform X1 [Glycine max] gi|571454811|ref|XP_006579901.1| PREDICTED: F-box protein SKIP2-like isoform X2 [Glycine max] gi|571454813|ref|XP_006579902.1| PREDICTED: F-box protein SKIP2-like isoform X3 [Glycine max] gi|571454815|ref|XP_006579903.1| PREDICTED: F-box protein SKIP2-like isoform X4 [Glycine max] gi|571454817|ref|XP_0065…	XP_006579900, XP_006579901, XP_006579902, XP_006579903, XP_006579904, XP_006579905, XP_006579906	0	95.1362	952.199	514	489
TRINITY_DN59415_c2_g3_i4	9.80378	9.6399e-08	839	gi|372450267|ref|YP_005090450.1|ribosomal protein S4 (mitochondrion) [Millettia pinnata] gi|372450274|ref|YP_005090457.1| ribosomal protein S4 (mitochondrion) [Millettia pinnata] gi|357197313|gb|AET62910.1| ribosomal protein S4 (mitochondrion) [Millettia pinnata] gi|357197320|gb|AET62917.1| ribosomal protein S4 (mitochondrion) [Millettia pinnata]	YP_005090450, YP_005090457, AET62910, AET62917	3.93464e-61	88.9706	242.276	136	121
Contig20292	9.78944	1.02853e-07	267	gi|721687571|ref|XP_010239293.1|PREDICTED: ATP-dependent DNA helicase PIF2-like [Brachypodium distachyon] gi|721687574|ref|XP_010239294.1| PREDICTED: ATP-dependent DNA helicase PIF2-like [Brachypodium distachyon]	XP_010239293, XP_010239294	2.79595	58.5366	38.1206	41	24
Contig23666	9.78944	1.02853e-07	356	No Blast Hit
TRINITY_DN53573_c2_g2_i7	9.78944	1.02853e-07	283	gi|571513421|ref|XP_006596848.1|PREDICTED: uncharacterized protein LOC102668719 [Glycine max]	XP_006596848	8.80871e-23	75.9036	112.849	83	63
TRINITY_DN53845_c0_g2_i1	9.78944	1.02853e-07	677	No Blast Hit
TRINITY_DN55467_c0_g2_i1	9.78944	1.02853e-07	2094	gi|356555565|ref|XP_003546101.1|PREDICTED: tubby-like F-box protein 3-like [Glycine max]	XP_003546101	0	90.6494	702.975	385	349
TRINITY_DN46688_c3_g5_i2	9.78944	1.02853e-07	264	No Blast Hit
TRINITY_DN47334_c1_g1_i1	9.78944	1.02853e-07	221	No Blast Hit
TRINITY_DN53468_c4_g1_i1	9.78944	1.02853e-07	216	No Blast Hit
TRINITY_DN47816_c0_g2_i1	9.78944	1.02853e-07	386	No Blast Hit
TRINITY_DN57382_c12_g1_i5	9.78944	1.02853e-07	225	No Blast Hit
TRINITY_DN40443_c1_g1_i3	9.7852	1.84848e-14	393	No Blast Hit
Contig4404	9.77496	1.18902e-07	393	No Blast Hit
Contig19153	9.77496	1.18902e-07	235	gi|571475114|ref|XP_006586476.1|PREDICTED: uncharacterized protein LOC102659780, partial [Glycine max]	XP_006586476	1.46244e-25	87.1795	122.094	78	68
Contig23424	9.77496	1.18902e-07	247	gi|571475227|ref|XP_006586530.1|PREDICTED: uncharacterized protein K02A2.6-like, partial [Glycine max]	XP_006586530	2.15186e-37	93.9024	161.384	82	77
TRINITY_DN59505_c12_g1_i3	9.77496	1.18902e-07	268	No Blast Hit
TRINITY_DN59567_c9_g5_i4	9.77496	1.18902e-07	276	No Blast Hit
TRINITY_DN53379_c8_g4_i7	9.77496	1.18902e-07	223	gi|800861427|emb|CFO81589.1|LysR family transcriptional regulator [Burkholderia pseudomallei]	CFO81589	2.79083e-05	69.8113	54.6842	53	37
TRINITY_DN38465_c0_g1_i1	9.77496	1.18902e-07	218	No Blast Hit
TRINITY_DN45973_c0_g1_i1	9.77496	1.18902e-07	218	No Blast Hit
TRINITY_DN53192_c0_g5_i1	9.77496	1.18902e-07	208	No Blast Hit
TRINITY_DN26670_c2_g2_i1	9.77377	4.13849e-16	342	gi|521771733|gb|EPQ63560.1|hypothetical protein BGT96224_2340 [Blumeria graminis f. sp. tritici 96224]	EPQ63560	2.79313	53.125	38.1206	64	34
Contig4752	9.76033	1.28113e-07	382	gi|571448020|ref|XP_006577658.1|PREDICTED: uncharacterized protein LOC102665608 [Glycine max]	XP_006577658	4.7286e-08	56.7164	63.929	67	38
Contig13365	9.76033	1.28113e-07	356	No Blast Hit
Contig15840	9.76033	1.28113e-07	392	gi|312103719|ref|XP_003150222.1|hypothetical protein LOAG_14681 [Loa loa] gi|307754613|gb|EFO13847.1| hypothetical protein LOAG_14681, partial [Loa loa]	XP_003150222, EFO13847	0.000226161	51.8182	51.9878	110	57
Contig19495	9.76033	1.28113e-07	1577	gi|734406027|gb|KHN33796.1|Serine/threonine-protein kinase PBS1 [Glycine soja]	KHN33796	2.26751e-175	87.7437	623.239	359	315
TRINITY_DN51757_c4_g3_i5	9.76033	1.28113e-07	254	gi|734378454|gb|KHN22083.1|hypothetical protein glysoja_047387 [Glycine soja]	KHN22083	3.54264e-16	84.2105	90.8929	57	48
TRINITY_DN57494_c0_g3_i1	9.76033	1.28113e-07	238	gi|571571022|ref|XP_006606738.1|PREDICTED: uncharacterized protein LOC102667461 [Glycine max]	XP_006606738	5.72216e-30	89.8734	136.732	79	71
TRINITY_DN54338_c0_g1_i16	9.76033	1.28113e-07	1448	gi|356548168|ref|XP_003542475.1|PREDICTED: probable pectate lyase 4-like [Glycine max]	XP_003542475	1.31298e-158	100	567.385	268	268
TRINITY_DN44385_c1_g1_i2	9.76033	1.28113e-07	204	No Blast Hit
TRINITY_DN59617_c7_g1_i6	9.76033	1.28113e-07	248	gi|734385186|gb|KHN24603.1|hypothetical protein glysoja_042867, partial [Glycine soja]	KHN24603	6.27301e-21	96.4286	106.686	56	54
TRINITY_DN28023_c1_g1_i2	9.76001	1.71685e-17	202	No Blast Hit
Contig11873	9.74555	1.38046e-07	1100	gi|491136569|ref|WP_004994986.1|hypothetical protein [Peanut witches'-broom phytoplasma] gi|471234506|gb|EMR14638.1| hypothetical protein PNWB_v1c2380 [Peanut witches'-broom phytoplasma NTU2011]	WP_004994986, EMR14638	3.37772e-78	68.5294	299.671	340	233
TRINITY_DN64835_c0_g1_i1	9.74555	1.38046e-07	1480	gi|491136423|ref|WP_004994840.1|molecular chaperone DnaK [Peanut witches'-broom phytoplasma] gi|471234578|gb|EMR14706.1| molecular chaperone DnaK [Peanut witches'-broom phytoplasma NTU2011]	WP_004994840, EMR14706	0	98.9858	905.975	493	488
TRINITY_DN32971_c2_g1_i4	9.74555	1.38046e-07	252	No Blast Hit
TRINITY_DN42149_c0_g2_i2	9.74555	1.38046e-07	218	No Blast Hit
TRINITY_DN57774_c0_g1_i3	9.74555	1.38046e-07	1024	No Blast Hit
TRINITY_DN37908_c0_g1_i1	9.74555	1.38046e-07	847	gi|302411810|ref|XP_003003738.1|excitatory amino acid transporter 2 [Verticillium alfalfae VaMs.102] gi|261357643|gb|EEY20071.1| excitatory amino acid transporter 2 [Verticillium alfalfae VaMs.102]	XP_003003738, EEY20071	1.79314e-61	67.3077	243.432	260	175
TRINITY_DN35756_c2_g1_i1	9.74555	1.38046e-07	214	No Blast Hit
Contig3869	9.73923	2.4118e-14	329	No Blast Hit
Contig16314	9.73062	1.49058e-07	634	No Blast Hit
Contig17597	9.73062	1.49058e-07	2072	gi|356511786|ref|XP_003524604.1|PREDICTED: ras GTPase-activating protein-binding protein 1-like [Glycine max] gi|734437745|gb|KHN48749.1| Putative G3BP-like protein [Glycine soja]	XP_003524604, KHN48749	0	89.8268	801.971	462	415
Contig24744	9.73062	1.49058e-07	292	No Blast Hit
Contig26792	9.73062	1.49058e-07	412	No Blast Hit
TRINITY_DN59505_c12_g3_i1	9.73062	1.49058e-07	338	gi|608618762|gb|AHW54477.1|olfactory receptor family 5, partial [Erophylla bombifrons]	AHW54477	2.80136	54.9296	38.1206	71	39
TRINITY_DN49164_c3_g1_i4	9.73062	1.49058e-07	1186	gi|734340487|gb|KHN09353.1|Polygalacturonase [Glycine soja]	KHN09353	1.82206e-72	84.6154	280.796	169	143
TRINITY_DN56728_c0_g1_i3	9.73062	1.49058e-07	1807	gi|356499717|ref|XP_003518683.1|PREDICTED: putative leucine-rich repeat receptor-like serine/threonine-protein kinase At2g14440-like [Glycine max]	XP_003518683	0	88.9976	743.806	409	364
TRINITY_DN58812_c2_g1_i7	9.73062	1.49058e-07	2603	gi|571568631|ref|XP_006606263.1|PREDICTED: pumilio homolog 4-like isoform X3 [Glycine max]	XP_006606263	0	96.4646	1500.72	792	764
Contig8162	9.71553	1.61493e-07	794	gi|356566369|ref|XP_003551405.1|PREDICTED: uncharacterized protein LOC100815526 [Glycine max]	XP_003551405	2.29931e-153	99.2424	548.51	264	262
Contig25787	9.71553	1.61493e-07	229	No Blast Hit
Contig26588	9.71553	1.61493e-07	3869	gi|571453747|ref|XP_006579593.1|PREDICTED: cyclin-dependent kinase G-2 isoform X1 [Glycine max] gi|571453749|ref|XP_006579594.1| PREDICTED: cyclin-dependent kinase G-2 isoform X2 [Glycine max] gi|571453751|ref|XP_006579595.1| PREDICTED: cyclin-dependent kinase G-2 isoform X3 [Glycine max]	XP_006579593, XP_006579594, XP_006579595	0	88.9597	816.994	471	419
Contig21719	9.70028	1.73839e-07	213	No Blast Hit
TRINITY_DN55036_c2_g2_i4	9.70028	1.73839e-07	227	No Blast Hit
TRINITY_DN57644_c0_g2_i5	9.70028	1.73839e-07	2556	gi|571540242|ref|XP_006601434.1|PREDICTED: formin-like protein 20-like [Glycine max]	XP_006601434	0	98.5337	687.567	341	336
TRINITY_DN46967_c0_g1_i2	9.70028	1.73839e-07	254	No Blast Hit
TRINITY_DN54557_c5_g3_i5	9.70028	1.73839e-07	373	gi|571491042|ref|XP_006591753.1|PREDICTED: uncharacterized protein LOC102669621 [Glycine max]	XP_006591753	2.52443e-17	75.7143	94.7449	70	53
TRINITY_DN49712_c0_g1_i1	9.70028	1.73839e-07	203	No Blast Hit
TRINITY_DN56959_c0_g1_i1	9.70028	1.73839e-07	2646	gi|356520377|ref|XP_003528839.1|PREDICTED: N6-adenosine-methyltransferase MT-A70-like [Glycine max] gi|734390782|gb|KHN26936.1| N6-adenosine-methyltransferase MT-A70-like [Glycine soja]	XP_003528839, KHN26936	0	93.9633	1425.99	762	716
TRINITY_DN48388_c9_g1_i1	9.70028	1.73839e-07	212	No Blast Hit
TRINITY_DN35428_c0_g1_i1	9.69731	3.09346e-14	675	gi|388508332|gb|AFK42232.1|unknown [Lotus japonicus]	AFK42232	8.72888e-27	67.4419	127.487	86	58
TRINITY_DN58371_c1_g6_i1	9.69175	3.18445e-14	253	gi|571571263|ref|XP_006606811.1|PREDICTED: pentatricopeptide repeat-containing protein At3g06920-like [Glycine max]	XP_006606811	1.03357e-15	92.4528	89.3521	53	49
Contig5839	9.68487	1.86806e-07	968	gi|356530707|ref|XP_003533922.1|PREDICTED: 18 kDa seed maturation protein-like [Glycine max]	XP_003533922	1.36397e-29	75.8621	137.887	116	88
Contig8394	9.68487	1.86806e-07	390	No Blast Hit
Contig9735	9.68487	1.86806e-07	2030	gi|147773688|emb|CAN74194.1|hypothetical protein VITISV_040578 [Vitis vinifera]	CAN74194	0	71.9512	780.785	656	472
Contig21597	9.68487	1.86806e-07	229	No Blast Hit
Contig22535	9.68487	1.86806e-07	267	No Blast Hit
TRINITY_DN53573_c2_g1_i11	9.68487	1.86806e-07	214	gi|571452717|ref|XP_006579180.1|PREDICTED: uncharacterized protein LOC102660385 [Glycine max]	XP_006579180	1.25691e-21	85.2941	108.997	68	58
TRINITY_DN58602_c1_g3_i2	9.68487	1.86806e-07	712	gi|26451564|dbj|BAC42879.1|unknown protein [Arabidopsis thaliana]	BAC42879	1.58787e-08	91.8919	67.0106	37	34
TRINITY_DN55417_c0_g2_i8	9.68487	1.86806e-07	645	gi|356498091|ref|XP_003517887.1|PREDICTED: serine/threonine-protein phosphatase PP2A catalytic subunit-like [Glycine max]	XP_003517887	2.61292e-43	100	182.185	84	84
TRINITY_DN59249_c17_g3_i1	9.68487	1.86806e-07	254	gi|585111103|gb|EWM28680.1|phenylalanyl-trna synthetase [Nannochloropsis gaditana]	EWM28680	6.07093	46.9388	36.965	49	23
TRINITY_DN57382_c12_g1_i4	9.68487	1.86806e-07	205	No Blast Hit
TRINITY_DN48388_c8_g2_i1	9.68487	1.86806e-07	274	No Blast Hit
TRINITY_DN40012_c0_g1_i1	9.68487	1.86806e-07	207	No Blast Hit
TRINITY_DN26077_c0_g1_i1	9.67495	3.51753e-14	221	No Blast Hit
Contig21488	9.67331	7.51091e-16	311	No Blast Hit
Contig7243	9.66929	2.01053e-07	257	No Blast Hit
Contig10075	9.66929	2.01053e-07	445	gi|571452843|ref|XP_006579241.1|PREDICTED: uncharacterized protein LOC100786141 [Glycine max]	XP_006579241	8.96772e-33	83.908	146.362	87	73
TRINITY_DN126069_c2_g1_i2	9.66929	2.01053e-07	208	No Blast Hit
TRINITY_DN41655_c0_g1_i5	9.66929	2.01053e-07	267	No Blast Hit
TRINITY_DN54409_c0_g2_i3	9.66929	2.01053e-07	1482	gi|571480763|ref|XP_006588415.1|PREDICTED: uncharacterized protein LOC100527343 isoform X1 [Glycine max] gi|734326562|gb|KHN05565.1| hypothetical protein glysoja_035765 [Glycine soja]	XP_006588415, KHN05565	4.62342e-74	81.1429	286.574	175	142
TRINITY_DN59542_c9_g2_i1	9.66929	2.01053e-07	1667	gi|571483395|ref|XP_006589225.1|PREDICTED: uncharacterized protein LOC100807140 isoform X1 [Glycine max]	XP_006589225	1.34223e-71	99.2908	278.87	141	140
TRINITY_DN25986_c0_g1_i1	9.66929	2.01053e-07	1285	gi|356542977|ref|XP_003539940.1|PREDICTED: zinc finger CCCH domain-containing protein 2-like [Glycine max]	XP_003539940	1.19188e-112	69.2308	414.461	377	261
TRINITY_DN54184_c0_g1_i3	9.66929	2.01053e-07	2041	gi|356543405|ref|XP_003540151.1|PREDICTED: magnesium transporter NIPA2-like isoform X1 [Glycine max]	XP_003540151	1.38457e-76	100	295.819	148	148
TRINITY_DN58669_c1_g1_i5	9.66929	2.01053e-07	1560	gi|734363360|gb|KHN16479.1|RING finger and CHY zinc finger domain-containing protein 1 [Glycine soja]	KHN16479	6.27197e-178	95.7929	631.713	309	296
TRINITY_DN57634_c1_g4_i11	9.66929	2.01053e-07	268	gi|571531142|ref|XP_006599914.1|PREDICTED: uncharacterized protein LOC102662087 [Glycine max]	XP_006599914	3.07698e-15	89.7959	87.8113	49	44
TRINITY_DN41232_c1_g1_i1	9.66929	2.01053e-07	339	gi|558587256|ref|WP_023500030.1|hypothetical protein [uncultured archaeon A07HB70] gi|557613652|gb|ESS07222.1| hypothetical protein A07HB70_00495 [uncultured archaeon A07HB70]	WP_023500030, ESS07222	1.64231	55	38.891	60	33
TRINITY_DN52136_c0_g1_i1	9.66929	2.01053e-07	1307	gi|396582343|gb|AFN88207.1|integrase core domain containing protein [Phaseolus vulgaris]	AFN88207	2.84771e-85	73.0909	323.553	275	201
TRINITY_DN37768_c0_g3_i1	9.66929	2.01053e-07	420	gi|523682286|ref|WP_020804539.1|hypothetical protein [Klebsiella pneumoniae] gi|509563546|gb|EOY62409.1| hypothetical protein H253_3283 [Klebsiella pneumoniae KP-7] gi|509685930|gb|EOZ66645.1| hypothetical protein H254_3039 [Klebsiella pneumoniae KP-11] gi|583512017|gb|EWD75683.1| hypothetical protein P823_03836 [Klebsiella pneumoniae UCI 20]	WP_020804539, EOY62409, EOZ66645, EWD75683	1.99734	52.9412	38.891	51	27
TRINITY_DN59121_c3_g2_i19	9.66929	2.01053e-07	489	No Blast Hit
TRINITY_DN59496_c2_g1_i1	9.66929	2.01053e-07	226	No Blast Hit
TRINITY_DN110239_c0_g1_i1	9.65354	2.17264e-07	399	gi|471234650|gb|EMR14768.1|retron-type reverse transcriptase [Peanut witches'-broom phytoplasma NTU2011]	EMR14768	4.21372e-27	64.2336	127.487	137	88
TRINITY_DN53557_c0_g1_i1	9.65354	2.17264e-07	2021	gi|356509208|ref|XP_003523343.1|PREDICTED: mitochondrial chaperone BCS1-like isoform 1 [Glycine max]	XP_003523343	0	90.2893	840.877	484	437
TRINITY_DN58637_c2_g4_i4	9.65354	2.17264e-07	812	gi|734397288|gb|KHN30043.1|hypothetical protein glysoja_010421 [Glycine soja] gi|734415150|gb|KHN37562.1| hypothetical protein glysoja_007265 [Glycine soja]	KHN30043, KHN37562	3.39048e-22	55.1181	112.849	127	70
TRINITY_DN35418_c1_g1_i2	9.65354	2.17264e-07	213	No Blast Hit
TRINITY_DN51428_c1_g1_i1	9.65354	2.17264e-07	969	gi|802646922|ref|XP_012079697.1|PREDICTED: putative receptor protein kinase ZmPK1 [Jatropha curcas] gi|643721506|gb|KDP31589.1| hypothetical protein JCGZ_14814 [Jatropha curcas]	XP_012079697, KDP31589	3.87068	68.5714	40.0466	35	24
TRINITY_DN85292_c0_g1_i1	9.65354	2.17264e-07	800	gi|593686214|ref|XP_007143778.1|hypothetical protein PHAVU_007G100700g [Phaseolus vulgaris] gi|561016968|gb|ESW15772.1| hypothetical protein PHAVU_007G100700g [Phaseolus vulgaris]	XP_007143778, ESW15772	1.44871e-78	87.2928	300.056	181	158
TRINITY_DN54800_c12_g8_i1	9.63881	4.36433e-14	225	No Blast Hit
Contig10500	9.63762	2.34836e-07	1979	gi|734318991|gb|KHN03194.1|Hypothetical protein glysoja_045562 [Glycine soja]	KHN03194	0	82.6698	659.062	427	353
Contig20530	9.63762	2.34836e-07	386	No Blast Hit
TRINITY_DN42358_c1_g1_i1	9.63762	2.34836e-07	214	No Blast Hit
TRINITY_DN57608_c0_g1_i4	9.63762	2.34836e-07	971	gi|734417704|gb|KHN39030.1|Phenylalanine ammonia-lyase class 2 [Glycine soja]	KHN39030	6.977e-175	99.6904	620.542	323	322
TRINITY_DN57640_c3_g3_i3	9.63762	2.34836e-07	337	No Blast Hit
TRINITY_DN56430_c1_g1_i2	9.63762	2.34836e-07	737	gi|225016150|gb|ACN78974.1|retrotransposon protein [Glycine max] gi|225016158|gb|ACN78981.1| retrotransposon protein [Glycine max]	ACN78974, ACN78981	5.05523e-93	83.945	347.821	218	183
Contig8217	9.63495	4.44678e-14	232	No Blast Hit
Contig612	9.62152	2.76943e-07	267	gi|154279148|ref|XP_001540387.1|hypothetical protein HCAG_04227 [Histoplasma capsulatum NAm1] gi|150412330|gb|EDN07717.1| hypothetical protein HCAG_04227 [Histoplasma capsulatum NAm1]	XP_001540387, EDN07717	8.13497	47.8873	36.5798	71	34
Contig19727	9.62152	2.76943e-07	325	gi|515674785|ref|WP_017107385.1|mechanosensitive ion channel protein MscS [Vibrio tasmaniensis]	WP_017107385	1.60968	60.8696	38.891	46	28
Contig24309	9.62152	2.76943e-07	444	gi|734353339|gb|KHN13425.1|hypothetical protein glysoja_035186 [Glycine soja]	KHN13425	1.7583e-12	88.0952	78.9518	42	37
Contig27200	9.62152	2.76943e-07	285	No Blast Hit
TRINITY_DN103992_c4_g1_i1	9.62152	2.76943e-07	287	No Blast Hit
TRINITY_DN58669_c1_g1_i17	9.62152	2.76943e-07	1385	gi|734363360|gb|KHN16479.1|RING finger and CHY zinc finger domain-containing protein 1 [Glycine soja]	KHN16479	7.17122e-175	95.1456	621.313	309	294
TRINITY_DN57440_c1_g4_i3	9.62152	2.76943e-07	244	No Blast Hit
TRINITY_DN22494_c0_g2_i1	9.62152	2.76943e-07	206	No Blast Hit
TRINITY_DN56835_c0_g2_i8	9.62152	2.76943e-07	2340	gi|356516728|ref|XP_003527045.1|PREDICTED: microtubule-associated protein TORTIFOLIA1-like isoformX1 [Glycine max] gi|571461265|ref|XP_006581943.1| PREDICTED: microtubule-associated protein TORTIFOLIA1-like isoform X2 [Glycine max] gi|571461267|ref|XP_006581944.1| PREDICTED: microtubule-associated protein TORTIFOLIA1-like isoform X3 [Glycine max]	XP_003527045, XP_006581943, XP_006581944	0	92.7512	1081.63	607	563
TRINITY_DN52785_c0_g1_i3	9.62152	2.76943e-07	409	gi|547277092|ref|WP_022010814.1|hypothetical protein [Firmicutes bacterium CAG:646] gi|524164132|emb|CCZ34386.1| putative uncharacterized protein [Firmicutes bacterium CAG:646]	WP_022010814, CCZ34386	4.35672	52.3077	37.7354	65	34
TRINITY_DN52235_c0_g1_i2	9.62152	2.76943e-07	740	No Blast Hit
TRINITY_DN53573_c1_g1_i1	9.60524	2.99394e-07	227	gi|571513421|ref|XP_006596848.1|PREDICTED: uncharacterized protein LOC102668719 [Glycine max]	XP_006596848	8.6397e-18	74.6667	96.2857	75	56
TRINITY_DN53899_c0_g1_i6	9.60524	2.99394e-07	2045	gi|356496793|ref|XP_003517250.1|PREDICTED: BES1/BZR1 homolog protein 2-like [Glycine max]	XP_003517250	6.19559e-101	71.777	376.711	287	206
TRINITY_DN51658_c0_g1_i4	9.60524	2.99394e-07	956	gi|356568182|ref|XP_003552292.1|PREDICTED: protein LURP-one-related 15-like [Glycine max]	XP_003552292	2.07821e-107	99.0148	396.356	203	201
TRINITY_DN56094_c2_g1_i3	9.60524	2.99394e-07	291	gi|738799643|ref|WP_036690758.1|reverse transcriptase, partial [Peanut witches'-broom phytoplasma]	WP_036690758	6.44787e-34	93.75	149.828	80	75
TRINITY_DN49710_c2_g1_i1	9.60524	2.99394e-07	237	No Blast Hit
TRINITY_DN35313_c2_g1_i1	9.60524	2.99394e-07	278	gi|510905040|ref|XP_004831025.1|hypothetical protein BEWA_007680 [Babesia equi] gi|429329600|gb|AFZ81359.1| hypothetical protein BEWA_007680 [Babesia equi strain WA]	XP_004831025, AFZ81359	6.16	55.102	36.965	49	27
TRINITY_DN57143_c0_g1_i1	9.60524	2.99394e-07	349	gi|359807006|ref|NP_001241078.1|uncharacterized protein LOC100790683 precursor [Glycine max] gi|255640893|gb|ACU20729.1| unknown [Glycine max]	NP_001241078, ACU20729	0.327999	65	41.2022	40	26
TRINITY_DN59628_c24_g1_i1	9.60524	2.99394e-07	222	gi|571513348|ref|XP_006596828.1|PREDICTED: uncharacterized protein LOC102663634 [Glycine max]	XP_006596828	4.43501e-19	76.7123	100.523	73	56
Contig11497	9.58877	3.23204e-07	216	No Blast Hit
Contig18781	9.58877	3.23204e-07	13313	gi|734393437|gb|KHN28168.1|Vacuolar protein sorting-associated protein 13C [Glycine soja]	KHN28168	0	96.9828	5375.83	2784	2700
Contig21894	9.58877	3.23204e-07	1763	gi|734387364|gb|KHN25207.1|Putative exonuclease mut-7 like [Glycine soja]	KHN25207	0	92.8854	934.095	506	470
Contig21992	9.58877	3.23204e-07	319	No Blast Hit
TRINITY_DN55416_c0_g2_i1	9.58877	3.23204e-07	264	gi|593698070|ref|XP_007149508.1|hypothetical protein PHAVU_005G076200g [Phaseolus vulgaris] gi|561022772|gb|ESW21502.1| hypothetical protein PHAVU_005G076200g [Phaseolus vulgaris]	XP_007149508, ESW21502	1.06046e-15	67.8161	89.3521	87	59
TRINITY_DN57649_c1_g1_i1	9.58877	3.23204e-07	214	No Blast Hit
TRINITY_DN57475_c0_g1_i5	9.58877	3.23204e-07	767	gi|734422402|gb|KHN41605.1|hypothetical protein glysoja_038343 [Glycine soja]	KHN41605	4.28883e-29	85.1852	135.576	81	69
TRINITY_DN54812_c1_g1_i1	9.58877	3.23204e-07	1151	gi|356513991|ref|XP_003525691.1|PREDICTED: adenylate kinase B-like [Glycine max] gi|356513993|ref|XP_003525692.1| PREDICTED: adenylate kinase B-like [Glycine max] gi|255637862|gb|ACU19250.1| unknown [Glycine max]	XP_003525691, XP_003525692, ACU19250	6.29836e-123	99.5575	448.358	226	225
TRINITY_DN58278_c2_g1_i4	9.58877	3.23204e-07	1588	gi|356572425|ref|XP_003554369.1|PREDICTED: uncharacterized protein DDB_G0271670-like isoform X1 [Glycine max] gi|571558425|ref|XP_006604565.1| PREDICTED: uncharacterized protein DDB_G0271670-like isoform X2 [Glycine max] gi|571558428|ref|XP_006604566.1| PREDICTED: uncharacterized protein DDB_G0271670-like isoform X3 [Glycine max] gi|571558431|ref|XP_006604567.1| PREDICTED: uncharacterized protein…	XP_003554369, XP_006604565, XP_006604566, XP_006604567, XP_006604568, KHN02354	0	96.162	890.952	469	451
TRINITY_DN51352_c1_g3_i1	9.58877	3.23204e-07	260	gi|522064510|ref|WP_020575719.1|hypothetical protein [Actinopolymorpha alba]	WP_020575719	4.79548	54.0984	37.3502	61	33
TRINITY_DN27019_c1_g1_i1	9.58877	3.23204e-07	207	No Blast Hit
Contig1045	9.57212	3.50302e-07	787	gi|471234357|gb|EMR14499.1|Zn-dependent protease [Peanut witches'-broom phytoplasma NTU2011]	EMR14499	7.68632e-45	96	187.963	100	96
Contig15150	9.57212	3.50302e-07	646	No Blast Hit
Contig15493	9.57212	3.50302e-07	327	gi|255640480|gb|ACU20526.1|unknown [Glycine max]	ACU20526	1.55161e-06	67.9245	58.9214	53	36
Contig24026	9.57212	3.50302e-07	327	gi|734434933|gb|KHN47557.1|hypothetical protein glysoja_048208, partial [Glycine soja]	KHN47557	3.5358e-43	88.8889	180.644	108	96
TRINITY_DN53593_c0_g1_i5	9.57212	3.50302e-07	1023	gi|358248428|ref|NP_001240136.1|expansin-A1-like precursor [Glycine max] gi|571437945|ref|XP_006574400.1| PREDICTED: expansin-A1-like isoform X1 [Glycine max] gi|255647759|gb|ACU24340.1| unknown [Glycine max] gi|340764143|gb|AEK69292.1| expansin A4 [Glycine max] gi|734349779|gb|KHN12193.1| Expansin-A1 [Glycine soja]	NP_001240136, XP_006574400, ACU24340, AEK69292, KHN12193	2.59862e-106	90.3382	392.889	207	187
TRINITY_DN55020_c0_g2_i3	9.57212	3.50302e-07	1529	gi|734397308|gb|KHN30063.1|5'-nucleotidase surE [Glycine soja]	KHN30063	3.92841e-84	83.5749	320.087	207	173
TRINITY_DN54806_c4_g2_i1	9.57212	3.50302e-07	202	gi|800861427|emb|CFO81589.1|LysR family transcriptional regulator [Burkholderia pseudomallei]	CFO81589	0.000240662	55.7143	51.6026	70	39
TRINITY_DN20679_c0_g1_i1	9.57212	3.50302e-07	1008	gi|357465437|ref|XP_003603003.1|Pheromone receptor-like protein [Medicago truncatula] gi|355492051|gb|AES73254.1| pheromone receptor-like protein [Medicago truncatula]	XP_003603003, AES73254	9.68201e-82	65.1515	311.227	330	215
Contig18466	9.56978	6.59633e-14	487	gi|571437029|ref|XP_006573963.1|PREDICTED: uncharacterized protein LOC102665675 [Glycine max]	XP_006573963	2.67142e-24	80	118.242	80	64
TRINITY_DN59063_c0_g1_i15	9.55526	3.8049e-07	5353	gi|571481878|ref|XP_006588798.1|PREDICTED: ethylene-insensitive protein 2-like isoform X1 [Glycine max]	XP_006588798	0	94.8422	2417.5	1299	1232
TRINITY_DN55743_c0_g1_i12	9.55526	3.8049e-07	1156	gi|356509253|ref|XP_003523365.1|PREDICTED: ATP-dependent Clp protease ATP-binding subunit clpX-like, mitochondrial-like [Glycine max]	XP_003523365	1.04751e-109	97.549	404.445	204	199
TRINITY_DN54582_c0_g1_i3	9.55526	3.8049e-07	1697	gi|356571748|ref|XP_003554035.1|PREDICTED: U5 small nuclear ribonucleoprotein 40 kDa protein-like isoform 1 [Glycine max]	XP_003554035	0	99.7101	723.005	345	344
TRINITY_DN56419_c0_g2_i6	9.55526	3.8049e-07	1020	gi|571472877|ref|XP_006585750.1|PREDICTED: patellin-3-like isoform X2 [Glycine max] gi|571472879|ref|XP_006585751.1| PREDICTED: patellin-3-like isoform X3 [Glycine max]	XP_006585750, XP_006585751	1.96094e-138	90.3226	499.59	279	252
TRINITY_DN37147_c0_g2_i1	9.55526	3.8049e-07	559	gi|593129762|ref|XP_007131702.1|hypothetical protein PHAVU_011G034800g [Phaseolus vulgaris] gi|561004702|gb|ESW03696.1| hypothetical protein PHAVU_011G034800g [Phaseolus vulgaris]	XP_007131702, ESW03696	4.60696e-57	74.7368	227.254	190	142
TRINITY_DN46688_c3_g4_i1	9.54533	7.51076e-14	242	No Blast Hit
Contig15812	9.53821	4.13199e-07	390	gi|38194910|gb|AAR13298.1|gag-pol polyprotein [Phaseolus vulgaris]	AAR13298	5.34709e-38	78.2946	163.696	129	101
Contig18499	9.53821	4.13199e-07	225	gi|571561379|ref|XP_006605049.1|PREDICTED: uncharacterized protein LOC102669189 [Glycine max]	XP_006605049	1.52376e-11	56.9892	75.485	93	53
Contig19327	9.53821	4.13199e-07	222	No Blast Hit
Contig19364	9.53821	4.13199e-07	295	No Blast Hit
TRINITY_DN59563_c6_g3_i3	9.53821	4.13199e-07	426	gi|571495285|ref|XP_006593139.1|PREDICTED: uncharacterized protein LOC102660366 [Glycine max]	XP_006593139	2.58281e-16	95.7447	91.6633	47	45
TRINITY_DN58596_c14_g4_i2	9.53821	4.13199e-07	264	gi|695396232|ref|XP_009521397.1|hypothetical protein PHYSODRAFT_481244 [Phytophthora sojae] gi|348686294|gb|EGZ26109.1| hypothetical protein PHYSODRAFT_481244 [Phytophthora sojae]	XP_009521397, EGZ26109	0.963606	55.7692	39.6614	52	29
TRINITY_DN87400_c0_g1_i1	9.53821	4.13199e-07	1116	gi|491136528|ref|WP_004994945.1|elongation factor G [Peanut witches'-broom phytoplasma] gi|471234488|gb|EMR14620.1| elongation factor G [Peanut witches'-broom phytoplasma NTU2011]	WP_004994945, EMR14620	1.79787e-119	93.3333	436.802	240	224
TRINITY_DN51463_c0_g1_i1	9.53821	4.13199e-07	250	No Blast Hit
TRINITY_DN58397_c0_g1_i11	9.53821	4.13199e-07	2006	gi|356516694|ref|XP_003527028.1|PREDICTED: nucleobase-ascorbate transporter 6-like isoform 1 [Glycine max] gi|356516696|ref|XP_003527029.1| PREDICTED: nucleobase-ascorbate transporter 6-like isoform 2 [Glycine max] gi|734370569|gb|KHN19327.1| Nucleobase-ascorbate transporter 6 [Glycine soja]	XP_003527028, XP_003527029, KHN19327	0	97.5518	1045.03	531	518
TRINITY_DN43115_c0_g1_i1	9.53821	4.13199e-07	258	gi|567904720|ref|XP_006444848.1|hypothetical protein CICLE_v10023190mg [Citrus clementina] gi|557547110|gb|ESR58088.1| hypothetical protein CICLE_v10023190mg [Citrus clementina] gi|641867781|gb|KDO86465.1| hypothetical protein CISIN_1g035129mg [Citrus sinensis]	XP_006444848, ESR58088, KDO86465	4.63563	50	37.3502	66	33
Contig603	9.53502	7.99343e-14	366	No Blast Hit
TRINITY_DN42518_c0_g1_i1	9.5288	8.23844e-14	722	gi|193161439|gb|ACF15449.1|dehydrin 2 [Cichorium intybus]	ACF15449	0.00270186	79.4118	49.6766	34	27
Contig26294	9.52096	4.48401e-07	328	gi|579337467|gb|EUT88288.1|hypothetical protein PFAG_01747 [Plasmodium falciparum Santa Lucia]	EUT88288	3.70166	65.2174	37.7354	46	30
TRINITY_DN125856_c11_g1_i1	9.52096	4.48401e-07	239	No Blast Hit
TRINITY_DN51797_c1_g2_i2	9.52096	4.48401e-07	428	gi|145846101|gb|EDK23019.1|hypothetical protein RUMTOR_02824 [Ruminococcus torques ATCC 27756]	EDK23019	3.04995e-09	48.6111	68.1662	144	70
TRINITY_DN32551_c1_g1_i1	9.52096	4.48401e-07	251	No Blast Hit
TRINITY_DN50837_c1_g2_i1	9.52096	4.48401e-07	220	No Blast Hit
TRINITY_DN58612_c0_g1_i1	9.52096	4.48401e-07	2585	gi|571475622|ref|XP_006586717.1|PREDICTED: LRR receptor-like serine/threonine-protein kinase FEI 1 isoform X1 [Glycine max] gi|734348233|gb|KHN11811.1| LRR receptor-like serine/threonine-protein kinase FEI 1 [Glycine soja]	XP_006586717, KHN11811	5.57782e-174	100	619.772	309	309
TRINITY_DN56094_c3_g2_i8	9.52096	4.48401e-07	379	gi|738799695|ref|WP_036690810.1|reverse transcriptase, partial [Peanut witches'-broom phytoplasma]	WP_036690810	3.59809e-40	95.6989	170.629	93	89
TRINITY_DN16054_c0_g1_i1	9.52096	4.48401e-07	233	No Blast Hit
TRINITY_DN55815_c0_g2_i4	9.52096	4.48401e-07	2108	gi|571440216|ref|XP_006575084.1|PREDICTED: calponin homology domain-containing protein DDB_G0272472-like isoform X1 [Glycine max] gi|571440218|ref|XP_006575085.1| PREDICTED: calponin homology domain-containing protein DDB_G0272472-like isoform X2 [Glycine max] gi|734368683|gb|KHN18896.1| hypothetical protein glysoja_028265 [Glycine soja]	XP_006575084, XP_006575085, KHN18896	0	93.5374	1055.05	588	550
TRINITY_DN54616_c0_g2_i1	9.5182	1.88751e-15	1066	gi|356497093|ref|XP_003517398.1|PREDICTED: expansin-like B1-like [Glycine max] gi|734424427|gb|KHN42655.1| Expansin-like B1 [Glycine soja]	XP_003517398, KHN42655	2.02447e-149	100	536.184	251	251
TRINITY_DN46216_c3_g2_i1	9.51417	9.04041e-14	247	gi|515579651|ref|WP_017012391.1|hypothetical protein [Enterovibrio calviensis]	WP_017012391	3.58833	57.8947	37.7354	57	33
Contig5338	9.5035	4.87117e-07	342	gi|523775977|gb|EPR77668.1|Leucine rich repeat protein [Spraguea lophii 42_110]	EPR77668	3.64794	55.3571	37.7354	56	31
TRINITY_DN53818_c0_g2_i1	9.5035	4.87117e-07	245	gi|601039819|gb|AHN65357.1|reverse transcriptase [Glycine max]	AHN65357	4.97238e-26	96.8254	123.635	63	61
TRINITY_DN54133_c0_g1_i2	9.5035	4.87117e-07	1201	gi|356502581|ref|XP_003520097.1|PREDICTED: probable WRKY transcription factor 4-like [Glycine max]	XP_003520097	8.99715e-160	90	570.852	310	279
TRINITY_DN57650_c0_g1_i20	9.5035	4.87117e-07	2788	gi|593798392|ref|XP_007162234.1|hypothetical protein PHAVU_001G135200g [Phaseolus vulgaris] gi|561035698|gb|ESW34228.1| hypothetical protein PHAVU_001G135200g [Phaseolus vulgaris]	XP_007162234, ESW34228	0	92.71	1159.05	631	585
TRINITY_DN56871_c0_g1_i9	9.5035	4.87117e-07	2937	gi|571534851|ref|XP_006600615.1|PREDICTED: uncharacterized protein LOC100816395 [Glycine max] gi|734367768|gb|KHN18414.1| Hypothetical protein glysoja_006827 [Glycine soja]	XP_006600615, KHN18414	0	85.5746	1355.12	818	700
TRINITY_DN27956_c0_g1_i1	9.5035	4.87117e-07	274	No Blast Hit
TRINITY_DN56406_c0_g2_i1	9.5035	4.87117e-07	347	No Blast Hit
TRINITY_DN57143_c0_g4_i1	9.5035	4.87117e-07	601	gi|734378466|gb|KHN22088.1|hypothetical protein glysoja_033402 [Glycine soja]	KHN22088	2.92634	64.7059	38.891	34	22
TRINITY_DN50500_c0_g1_i7	9.5035	4.87117e-07	701	gi|356563586|ref|XP_003550042.1|PREDICTED: protein RER1A-like [Glycine max]	XP_003550042	4.37541e-80	83.7079	304.679	178	149
TRINITY_DN32971_c1_g1_i1	9.48662	1.07103e-13	207	No Blast Hit
Contig5483	9.48582	5.28271e-07	236	gi|255640480|gb|ACU20526.1|unknown [Glycine max]	ACU20526	6.80658e-07	73.8095	60.077	42	31
Contig6072	9.48582	5.28271e-07	388	gi|746572435|ref|WP_039602227.1|hypothetical protein [Pseudomonas putida] gi|733474590|gb|KHL75040.1| hypothetical protein PpSQ1_07270 [Pseudomonas putida]	WP_039602227, KHL75040	1.99151	56.6038	38.891	53	30
Contig13873	9.48582	5.28271e-07	738	gi|571442630|ref|XP_006575796.1|PREDICTED: uncharacterized protein LOC102659866 [Glycine max]	XP_006575796	0.000257371	62.2951	53.1434	61	38
Contig14702	9.48582	5.28271e-07	769	gi|351720718|ref|NP_001235906.1|uncharacterized protein LOC100305730 [Glycine max] gi|255626449|gb|ACU13569.1| unknown [Glycine max] gi|734362418|gb|KHN16102.1| Translationally-controlled tumor protein like [Glycine soja]	NP_001235906, ACU13569, KHN16102	4.50843e-87	98.2143	328.176	168	165
Contig20891	9.48582	5.28271e-07	308	gi|859270136|emb|CEJ53726.1|hypothetical protein PMG11_00070 [Penicillium brasilianum]	CEJ53726	2.78554	34.4444	38.1206	90	31
TRINITY_DN52494_c0_g1_i2	9.48582	5.28271e-07	1122	gi|359806172|ref|NP_001241455.1|uncharacterized protein LOC100778205 [Glycine max] gi|255645048|gb|ACU23023.1| unknown [Glycine max]	NP_001241455, ACU23023	2.11354e-168	99.661	599.356	295	294
TRINITY_DN54604_c5_g1_i2	9.48582	5.28271e-07	392	gi|488396019|ref|WP_002465404.1|MULTISPECIES: phosphoribosylaminoimidazole carboxylase [Staphylococcus] gi|330686430|gb|EGG98028.1| phosphoribosylaminoimidazole carboxylase, catalytic subunit [Staphylococcus epidermidis VCU121] gi|443426115|gb|AGC91018.1| phosphoribosylaminoimidazole carboxylase PurE [Staphylococcus warneri SG1] gi|659946595|gb|KEK47421.1| phosphoribosylaminoimidazole carboxylase…	WP_002465404, EGG98028, AGC91018, KEK47421, KEK58473, KKI61551, KLN04749	4.4138	63.1579	37.7354	38	24
TRINITY_DN52193_c0_g1_i1	9.48582	5.28271e-07	974	gi|823166071|ref|XP_012482974.1|PREDICTED: uncharacterized protein LOC105797566 [Gossypium raimondii]	XP_012482974	2.43562e-26	54	127.102	200	108
TRINITY_DN59244_c1_g1_i3	9.48582	5.28271e-07	1098	gi|571551793|ref|XP_006603431.1|PREDICTED: F-box/kelch-repeat protein At3g23880-like [Glycine max]	XP_006603431	1.72268e-82	89.4737	313.923	171	153
TRINITY_DN38120_c3_g3_i2	9.48582	5.28271e-07	208	No Blast Hit
TRINITY_DN51073_c0_g1_i5	9.48582	5.28271e-07	1574	gi|356545733|ref|XP_003541290.1|PREDICTED: heat stress transcription factor A-2-like [Glycine max] gi|734330069|gb|KHN06626.1| Heat stress transcription factor A-2 [Glycine soja]	XP_003541290, KHN06626	7.02973e-177	86.3861	628.246	404	349
TRINITY_DN43949_c0_g2_i1	9.48582	5.28271e-07	1458	gi|356531168|ref|XP_003534150.1|PREDICTED: MATE efflux family protein 5-like [Glycine max]	XP_003534150	0	95.466	741.11	397	379
Contig6912	9.46792	5.75459e-07	582	No Blast Hit
Contig16285	9.46792	5.75459e-07	1498	gi|291062084|gb|ACY00196.1|NADH dehydrogenase subunit 4 [Bacillus atticus]	ACY00196	7.60283	56.0976	40.0466	82	46
TRINITY_DN50820_c8_g1_i4	9.46792	5.75459e-07	279	No Blast Hit
TRINITY_DN56604_c0_g1_i1	9.46792	5.75459e-07	344	gi|734355722|gb|KHN13951.1|Retrovirus-related Pol polyprotein from transposon TNT 1-94, partial [Glycine soja]	KHN13951	2.41156e-36	81.5217	157.918	92	75
TRINITY_DN54359_c2_g3_i1	9.46792	5.75459e-07	223	No Blast Hit
TRINITY_DN56860_c0_g10_i7	9.46792	5.75459e-07	668	gi|356559571|ref|XP_003548072.1|PREDICTED: GATA transcription factor 8-like isoform X1 [Glycine max] gi|571528711|ref|XP_006599443.1| PREDICTED: GATA transcription factor 8-like isoform X2 [Glycine max]	XP_003548072, XP_006599443	4.83265e-22	74.6667	111.694	75	56
TRINITY_DN58071_c0_g1_i9	9.46792	5.75459e-07	3155	gi|356561227|ref|XP_003548884.1|PREDICTED: U-box domain-containing protein 5-like isoform X1 [Glycine max]	XP_003548884	0	88.3162	956.822	582	514
TRINITY_DN58746_c0_g1_i4	9.46792	5.75459e-07	788	gi|356569025|ref|XP_003552707.1|PREDICTED: eukaryotic translation initiation factor 5-like [Glycine max] gi|734355033|gb|KHN13918.1| Eukaryotic translation initiation factor 5 [Glycine soja]	XP_003552707, KHN13918	2.71965e-90	98.8304	338.961	171	169
TRINITY_DN55648_c0_g1_i10	9.46792	5.75459e-07	1662	gi|356523052|ref|XP_003530156.1|PREDICTED: UPF0481 protein At3g47200 [Glycine max]	XP_003530156	0	97.4206	998.808	504	491
TRINITY_DN57876_c0_g1_i11	9.46792	5.75459e-07	3898	gi|734336028|gb|KHN08107.1|Boron transporter 4 [Glycine soja]	KHN08107	1.08082e-102	100	383.645	192	192
TRINITY_DN57025_c0_g1_i13	9.46792	5.75459e-07	2893	gi|356499077|ref|XP_003518370.1|PREDICTED: potassium channel SKOR-like isoform X1 [Glycine max] gi|734420858|gb|KHN41054.1| Potassium channel SKOR [Glycine soja]	XP_003518370, KHN41054	0	99.3377	1508.04	755	750
TRINITY_DN46367_c3_g1_i1	9.46792	5.75459e-07	217	No Blast Hit
Contig5673	9.4498	6.85835e-07	2032	gi|571444413|ref|XP_006576506.1|PREDICTED: uncharacterized protein LOC100781480 [Glycine max]	XP_006576506	0	87.5236	941.028	529	463
Contig7948	9.4498	6.85835e-07	275	No Blast Hit
Contig9766	9.4498	6.85835e-07	261	No Blast Hit
Contig11541	9.4498	6.85835e-07	300	No Blast Hit
Contig18391	9.4498	6.85835e-07	288	No Blast Hit
Contig19478	9.4498	6.85835e-07	402	gi|734361436|gb|KHN15637.1|hypothetical protein glysoja_031426 [Glycine soja]	KHN15637	1.25083e-63	94.7761	248.825	134	127
Contig26663	9.4498	6.85835e-07	4316	gi|571566224|ref|XP_003555220.2|PREDICTED: tubulin-folding cofactor D-like [Glycine max]	XP_003555220	0	93.0726	1603.19	895	833
TRINITY_DN131049_c0_g1_i1	9.4498	6.85835e-07	754	gi|385882543|emb|CCH21483.1|Conserved hypothetical protein [Micromonospora lupini str. Lupac 08]	CCH21483	2.36856	43.6782	40.0466	87	38
TRINITY_DN33895_c0_g1_i1	9.4498	6.85835e-07	212	gi|795396848|ref|XP_011754687.1|PREDICTED: soluble scavenger receptor cysteine-rich domain-containing protein SSC5D-like [Macaca nemestrina]	XP_011754687	3.55861	43.3962	37.7354	53	23
TRINITY_DN53557_c0_g1_i4	9.4498	6.85835e-07	1910	gi|356509208|ref|XP_003523343.1|PREDICTED: mitochondrial chaperone BCS1-like isoform 1 [Glycine max]	XP_003523343	0	89.876	837.795	484	435
TRINITY_DN25228_c0_g1_i1	9.4498	6.85835e-07	496	No Blast Hit
TRINITY_DN23016_c0_g1_i1	9.4498	6.85835e-07	210	No Blast Hit
TRINITY_DN44811_c0_g1_i2	9.4498	6.85835e-07	208	gi|258597259|ref|XP_001347839.2|moving junction protein [Plasmodium falciparum 3D7] gi|254832629|gb|AAN35752.2| moving junction protein [Plasmodium falciparum 3D7]	XP_001347839, AAN35752	1.22954	52.7273	39.2762	55	29
TRINITY_DN28975_c0_g1_i1	9.4498	6.85835e-07	248	No Blast Hit
TRINITY_DN43295_c2_g1_i3	9.4498	6.85835e-07	256	No Blast Hit
TRINITY_DN54557_c5_g1_i2	9.4498	6.85835e-07	398	gi|595840170|ref|XP_007207981.1|hypothetical protein PRUPE_ppa015715mg, partial [Prunus persica] gi|462403623|gb|EMJ09180.1| hypothetical protein PRUPE_ppa015715mg, partial [Prunus persica]	XP_007207981, EMJ09180	9.78205	43.1373	36.5798	102	44
TRINITY_DN48088_c0_g1_i1	9.4498	6.85835e-07	216	No Blast Hit
TRINITY_DN37017_c0_g1_i1	9.4498	6.85835e-07	225	gi|336302268|gb|AEI45371.1|Hypothetical protein CBG06427 [Paenibacillus mucilaginosus KNP414]	AEI45371	1.21015	55.102	39.2762	49	27
Contig5442	9.44977	1.2986e-13	351	No Blast Hit
Contig2805	9.43145	7.49167e-07	632	gi|357477137|ref|XP_003608854.1|Eukaryotic peptide chain release factor subunit 1-1 [Medicago truncatula] gi|355509909|gb|AES91051.1| eukaryotic peptide chain release factor subunit 1-3 [Medicago truncatula]	XP_003608854, AES91051	2.70489e-13	59	82.4185	100	59
Contig8959	9.43145	7.49167e-07	591	gi|356570895|ref|XP_003553619.1|PREDICTED: aspartic proteinase nepenthesin-2-like [Glycine max]	XP_003553619	0.427708	65.7895	41.5874	38	25
Contig13530	9.43145	7.49167e-07	515	No Blast Hit
Contig17560	9.43145	7.49167e-07	2067	gi|356576217|ref|XP_003556230.1|PREDICTED: chorismate synthase 1, chloroplastic-like isoform X1 [Glycine max]	XP_003556230	0	86.2069	734.176	435	375
Contig22284	9.43145	7.49167e-07	244	gi|571442845|ref|XP_006575890.1|PREDICTED: uncharacterized protein LOC102669456 [Glycine max]	XP_006575890	0.0225368	67.6471	45.0542	34	23
Contig25472	9.43145	7.49167e-07	369	No Blast Hit
Contig25703	9.43145	7.49167e-07	526	gi|146737940|gb|ABQ42558.1|group II intron-encoded reverse transcriptase/maturase [Peanut witches'-broom phytoplasma]	ABQ42558	1.30433e-34	93.9024	152.525	82	77
TRINITY_DN56330_c1_g1_i8	9.43145	7.49167e-07	408	gi|571442970|ref|XP_006575951.1|PREDICTED: uncharacterized protein LOC102665977 [Glycine max]	XP_006575951	5.39741e-67	94.8529	259.996	136	129
TRINITY_DN58617_c0_g1_i6	9.43145	7.49167e-07	1742	gi|356544102|ref|XP_003540494.1|PREDICTED: protein transport protein Sec61 subunit alpha-like isoform X1 [Glycine max] gi|571494771|ref|XP_006592938.1| PREDICTED: protein transport protein Sec61 subunit alpha-like isoform X2 [Glycine max]	XP_003540494, XP_006592938	0	100	933.71	476	476
TRINITY_DN46697_c1_g3_i2	9.43145	7.49167e-07	232	No Blast Hit
TRINITY_DN32019_c1_g1_i1	9.43145	7.49167e-07	227	No Blast Hit
TRINITY_DN56847_c4_g2_i13	9.43145	7.49167e-07	310	No Blast Hit
TRINITY_DN54557_c5_g4_i1	9.43145	7.49167e-07	208	No Blast Hit
TRINITY_DN14619_c0_g1_i1	9.43145	7.49167e-07	1338	gi|491136526|ref|WP_004994943.1|elongation factor Tu [Peanut witches'-broom phytoplasma] gi|471234487|gb|EMR14619.1| elongation factor Tu [Peanut witches'-broom phytoplasma NTU2011]	WP_004994943, EMR14619	0	98.4536	738.413	388	382
TRINITY_DN57262_c1_g3_i1	9.43145	7.49167e-07	1335	gi|57013997|ref|YP_173468.1|hypothetical protein NitaMp131 [Nicotiana tabacum] gi|56806633|dbj|BAD83534.1| hypothetical protein (mitochondrion) [Nicotiana tabacum]	YP_173468, BAD83534	1.82039e-10	50.7853	75.0998	191	97
TRINITY_DN58428_c2_g1_i1	9.41668	3.5227e-15	266	gi|800861427|emb|CFO81589.1|LysR family transcriptional regulator [Burkholderia pseudomallei]	CFO81589	4.92388e-05	54.0541	53.9138	74	40
Contig5959	9.41286	8.1586e-07	259	gi|571480084|ref|XP_006588100.1|PREDICTED: nodulation receptor kinase-like [Glycine max]	XP_006588100	2.60796e-27	92.7536	127.872	69	64
Contig7716	9.41286	8.1586e-07	499	gi|571551084|ref|XP_006603235.1|PREDICTED: uncharacterized protein LOC100778101 [Glycine max]	XP_006603235	8.25017e-10	61.25	70.0922	80	49
Contig10956	9.41286	8.1586e-07	2445	gi|356545691|ref|XP_003541270.1|PREDICTED: uncharacterized protein LOC100798882 [Glycine max]	XP_003541270	0	95.2872	1300.8	679	647
Contig14273	9.41286	8.1586e-07	767	No Blast Hit
Contig16412	9.41286	8.1586e-07	1183	gi|500239079|gb|AGL90709.1|Group II intron-encoded protein ltrA (Includes: Reverse-transcriptase) [Strawberry lethal yellows phytoplasma (CPA) str. NZSb11]	AGL90709	2.74309e-28	53.4884	134.035	258	138
Contig17646	9.41286	8.1586e-07	261	gi|734344921|gb|KHN10555.1|Protein FAR1-RELATED SEQUENCE 5, partial [Glycine soja]	KHN10555	1.99154e-38	95.4023	164.851	87	83
Contig25786	9.41286	8.1586e-07	240	No Blast Hit
TRINITY_DN55064_c0_g1_i8	9.41286	8.1586e-07	1265	gi|356496366|ref|XP_003517039.1|PREDICTED: 3-phosphoshikimate 1-carboxyvinyltransferase, chloroplastic-like [Glycine max] gi|734388137|gb|KHN25559.1| 3-phosphoshikimate 1-carboxyvinyltransferase, chloroplastic [Glycine soja]	XP_003517039, KHN25559	1.89064e-171	87.2928	609.757	362	316
TRINITY_DN53211_c0_g1_i16	9.41286	8.1586e-07	1429	gi|356556991|ref|XP_003546802.1|PREDICTED: sperm-associated antigen 1-like [Glycine max] gi|734438057|gb|KHN48900.1| Protein unc-45 like A [Glycine soja]	XP_003546802, KHN48900	1.61508e-60	100	241.506	121	121
TRINITY_DN43859_c0_g1_i1	9.41286	8.1586e-07	214	No Blast Hit
TRINITY_DN36110_c2_g1_i1	9.41286	8.1586e-07	227	No Blast Hit
TRINITY_DN56525_c0_g2_i12	9.41286	8.1586e-07	2012	gi|356540448|ref|XP_003538701.1|PREDICTED: cell wall protein AWA1-like [Glycine max] gi|734408913|gb|KHN35020.1| Putative DNA-binding protein ESCAROLA [Glycine soja]	XP_003538701, KHN35020	8.65763e-140	77.2727	505.753	352	272
TRINITY_DN52854_c0_g3_i1	9.41286	8.1586e-07	232	No Blast Hit
TRINITY_DN50621_c0_g2_i1	9.41286	8.1586e-07	213	No Blast Hit
TRINITY_DN47676_c0_g1_i6	9.41286	8.1586e-07	1526	gi|356552504|ref|XP_003544607.1|PREDICTED: protein MEMO1-like [Glycine max] gi|734315676|gb|KHN02020.1| Protein MEMO1 [Glycine soja]	XP_003544607, KHN02020	1.15779e-144	90.7473	521.161	281	255
TRINITY_DN47667_c0_g3_i1	9.41286	8.1586e-07	203	No Blast Hit
TRINITY_DN43198_c0_g1_i1	9.41286	8.1586e-07	222	gi|571495434|ref|XP_006593211.1|PREDICTED: uncharacterized protein LOC102667901, partial [Glycine max]	XP_006593211	5.77888e-27	82.4324	126.716	74	61
TRINITY_DN58865_c1_g1_i3	9.41286	8.1586e-07	1554	gi|363807742|ref|NP_001242172.1|uncharacterized protein LOC100786504 [Glycine max] gi|255644696|gb|ACU22850.1| unknown [Glycine max]	NP_001242172, ACU22850	0	96.6321	726.857	386	373
Contig26031	9.39887	8.05118e-18	284	No Blast Hit
Contig26287	9.39403	8.96089e-07	327	No Blast Hit
TRINITY_DN59035_c0_g5_i5	9.39403	8.96089e-07	2319	gi|571522312|ref|XP_006598300.1|PREDICTED: transcription factor SAC51-like [Glycine max]	XP_006598300	0	98.2507	694.501	343	337
TRINITY_DN29327_c0_g1_i1	9.39403	8.96089e-07	211	No Blast Hit
TRINITY_DN55063_c2_g1_i1	9.39403	8.96089e-07	283	gi|255640480|gb|ACU20526.1|unknown [Glycine max]	ACU20526	4.85597e-05	75.6098	53.9138	41	31
TRINITY_DN56618_c1_g1_i3	9.39403	8.96089e-07	2271	gi|571441579|ref|XP_006575485.1|PREDICTED: probable inactive receptor kinase At1g48480-like [Glycine max]	XP_006575485	0	89.8911	1097.03	643	578
TRINITY_DN51945_c0_g1_i1	9.39403	8.96089e-07	478	No Blast Hit
TRINITY_DN43208_c0_g1_i3	9.39403	8.96089e-07	291	No Blast Hit
TRINITY_DN23426_c0_g1_i1	9.39403	8.96089e-07	387	gi|740857305|ref|WP_038642557.1|hypothetical protein [Pseudoalteromonas sp. OCN003] gi|728052891|gb|AIY66080.1| hypothetical protein OM33_13865 [Pseudoalteromonas sp. OCN003]	WP_038642557, AIY66080	1.20541e-05	56.7568	56.225	74	42
TRINITY_DN58739_c1_g3_i2	9.39403	8.96089e-07	734	gi|734372326|gb|KHN19806.1|Serine/threonine-protein phosphatase 7 long form like [Glycine soja]	KHN19806	8.15779e-19	65.3061	101.293	98	64
TRINITY_DN88187_c0_g1_i1	9.39403	8.96089e-07	562	gi|491136790|ref|WP_004995207.1|tryptophanyl-tRNA synthetase [Peanut witches'-broom phytoplasma] gi|471234337|gb|EMR14479.1| tryptophanyl-tRNA synthetase [Peanut witches'-broom phytoplasma NTU2011]	WP_004995207, EMR14479	2.3428e-77	87.0968	294.664	186	162
TRINITY_DN51225_c6_g2_i1	9.39403	8.96089e-07	262	gi|695557110|ref|WP_032598959.1|hypothetical protein [Bacteroides fragilis]	WP_032598959	2.15259	56.4706	38.5058	85	48
TRINITY_DN46706_c0_g1_i2	9.39403	8.96089e-07	1085	gi|734417436|gb|KHN38936.1|RNA-binding protein 34 [Glycine soja]	KHN38936	4.71162	52.5641	40.0466	78	41
TRINITY_DN50388_c4_g2_i3	9.39137	4.09064e-15	213	No Blast Hit
Contig2850	9.37495	9.78268e-07	466	gi|676420003|ref|XP_009043616.1|hypothetical protein LOTGIDRAFT_103053, partial [Lottia gigantea] gi|556116419|gb|ESP05071.1| hypothetical protein LOTGIDRAFT_103053, partial [Lottia gigantea]	XP_009043616, ESP05071	0.240856	50	41.9726	92	46
Contig10250	9.37495	9.78268e-07	2114	gi|356567576|ref|XP_003551994.1|PREDICTED: uncharacterized protein LOC100811265 isoform X1 [Glycine max] gi|734426871|gb|KHN43983.1| hypothetical protein glysoja_048217 [Glycine soja]	XP_003551994, KHN43983	0	98.9975	826.239	399	395
Contig11838	9.37495	9.78268e-07	817	No Blast Hit
Contig21129	9.37495	9.78268e-07	252	No Blast Hit
Contig21991	9.37495	9.78268e-07	461	No Blast Hit
Contig23423	9.37495	9.78268e-07	281	gi|571520283|ref|XP_006597965.1|PREDICTED: protein NYNRIN-like, partial [Glycine max]	XP_006597965	3.67522e-45	97.8495	187.193	93	91
Contig25044	9.37495	9.78268e-07	1529	gi|734391233|gb|KHN27140.1|Transcription factor bHLH128 [Glycine soja]	KHN27140	9.3286e-94	91.1917	352.058	193	176
Contig25532	9.37495	9.78268e-07	511	gi|571447858|ref|XP_006577581.1|PREDICTED: uncharacterized protein LOC102662011 [Glycine max]	XP_006577581	3.5111e-24	89.8551	117.857	69	62
TRINITY_DN33836_c1_g1_i2	9.37495	9.78268e-07	318	No Blast Hit
TRINITY_DN44271_c1_g2_i7	9.37495	9.78268e-07	239	No Blast Hit
TRINITY_DN56396_c2_g5_i1	9.37495	9.78268e-07	213	No Blast Hit
TRINITY_DN13937_c1_g1_i2	9.37495	9.78268e-07	232	No Blast Hit
TRINITY_DN59271_c10_g1_i1	9.37495	9.78268e-07	207	gi|821080199|gb|KKY33748.1|hypothetical protein UCDDA912_g06282 [Diaporthe ampelina]	KKY33748	6.10214	51.0638	36.965	47	24
TRINITY_DN32971_c1_g2_i1	9.37495	9.78268e-07	207	No Blast Hit
TRINITY_DN54509_c0_g1_i12	9.37495	9.78268e-07	1907	gi|571489630|ref|XP_006591259.1|PREDICTED: uncharacterized protein LOC100819448 isoform X1 [Glycine max] gi|571489633|ref|XP_006591260.1| PREDICTED: uncharacterized protein LOC100819448 isoform X2 [Glycine max]	XP_006591259, XP_006591260	0	87.5	809.675	488	427
TRINITY_DN52871_c0_g3_i2	9.37495	9.78268e-07	248	gi|676464021|ref|XP_009056788.1|hypothetical protein LOTGIDRAFT_120496, partial [Lottia gigantea] gi|556103995|gb|ESO92647.1| hypothetical protein LOTGIDRAFT_120496, partial [Lottia gigantea]	XP_009056788, ESO92647	1.22994	55.6962	39.2762	79	44
TRINITY_DN57929_c8_g1_i1	9.37495	9.78268e-07	264	No Blast Hit
TRINITY_DN41883_c2_g1_i1	9.37495	9.78268e-07	274	No Blast Hit
TRINITY_DN53741_c7_g3_i1	9.37495	9.78268e-07	207	gi|652539088|ref|WP_026932990.1|hypothetical protein [Gramella echinicola]	WP_026932990	4.67224	47.7612	37.3502	67	32
TRINITY_DN57397_c0_g1_i11	9.37495	9.78268e-07	510	gi|255647946|gb|ACU24430.1|unknown [Glycine max]	ACU24430	4.69068e-61	96.8504	240.35	127	123
TRINITY_DN57340_c0_g1_i13	9.37495	9.78268e-07	1595	gi|356497323|ref|XP_003517510.1|PREDICTED: UDP-glucose 4-epimerase GEPI48-like isoform X1 [Glycine max]	XP_003517510	0	95.4082	731.48	392	374
TRINITY_DN40148_c1_g1_i1	9.37495	9.78268e-07	327	gi|521032849|gb|EPQ14634.1|Histone-lysine N-methyltransferase MLL2 [Myotis brandtii]	EPQ14634	2.83426	44.1176	38.1206	102	45
TRINITY_DN54044_c1_g2_i1	9.37495	9.78268e-07	1146	gi|593797844|ref|XP_007161960.1|hypothetical protein PHAVU_001G112200g [Phaseolus vulgaris] gi|561035424|gb|ESW33954.1| hypothetical protein PHAVU_001G112200g [Phaseolus vulgaris]	XP_007161960, ESW33954	2.38922e-98	94.0594	366.696	202	190
Contig19756	9.36559	4.73195e-15	330	No Blast Hit
Contig10214	9.35561	1.06563e-06	432	gi|653619259|ref|WP_027629640.1|sugar-binding protein [[Clostridium] cellobioparum]	WP_027629640	9.80795	55.102	36.5798	49	27
Contig15482	9.35561	1.06563e-06	214	gi|848865485|ref|XP_012833448.1|PREDICTED: uncharacterized protein LOC105954320 [Erythranthe guttatus]	XP_012833448	1.59739	51.4286	38.891	70	36
Contig19363	9.35561	1.06563e-06	345	No Blast Hit
Contig21043	9.35561	1.06563e-06	272	No Blast Hit
Contig25704	9.35561	1.06563e-06	416	gi|471234650|gb|EMR14768.1|retron-type reverse transcriptase [Peanut witches'-broom phytoplasma NTU2011]	EMR14768	5.18517e-57	88.3212	226.868	137	121
Contig26186	9.35561	1.06563e-06	295	No Blast Hit
TRINITY_DN51737_c0_g1_i10	9.35561	1.06563e-06	1215	gi|356530537|ref|XP_003533837.1|PREDICTED: suppressor protein SRP40-like [Glycine max] gi|734421964|gb|KHN41435.1| hypothetical protein glysoja_031068 [Glycine soja]	XP_003533837, KHN41435	1.2435e-148	89.8693	533.872	306	275
TRINITY_DN56317_c1_g1_i2	9.35561	1.06563e-06	603	gi|207367152|dbj|BAG72096.1|Gag-protease-integrase-RT-RNaseH polyprotein [Glycine max]	BAG72096	7.11645e-103	96	379.793	200	192
TRINITY_DN55216_c6_g3_i4	9.35561	1.06563e-06	332	No Blast Hit
TRINITY_DN58559_c42_g7_i3	9.35561	1.06563e-06	365	No Blast Hit
TRINITY_DN51995_c0_g2_i3	9.35561	1.06563e-06	1302	gi|734367958|gb|KHN18604.1|Large proline-rich protein BAG6 [Glycine soja]	KHN18604	5.37923e-169	89.3733	601.668	367	328
TRINITY_DN51929_c1_g1_i2	9.35561	1.06563e-06	396	gi|255640480|gb|ACU20526.1|unknown [Glycine max]	ACU20526	0.00947731	63.8298	46.595	47	30
TRINITY_DN57464_c1_g1_i1	9.35561	1.06563e-06	205	No Blast Hit
TRINITY_DN39983_c3_g1_i1	9.35561	1.06563e-06	211	No Blast Hit
TRINITY_DN52166_c1_g1_i6	9.35561	1.06563e-06	475	gi|612861134|gb|EZU73576.1|hypothetical protein U991_01373, partial [Staphylococcus aureus 1111100370]	EZU73576	2.96629e-60	93.6	237.654	125	117
TRINITY_DN52107_c0_g1_i3	9.35561	1.06563e-06	235	gi|14719283|gb|AAK73108.1|AF391808_10Fourf gag/pol protein [Zea mays] gi|168251067|gb|ACA21850.1| Fourf gag/pol protein [Zea mays]	AAK73108, ACA21850	1.24091e-16	73.0769	92.4337	78	57
TRINITY_DN54858_c0_g4_i4	9.35561	1.06563e-06	1105	gi|356575889|ref|XP_003556069.1|PREDICTED: uncharacterized protein LOC100816472 [Glycine max] gi|734361745|gb|KHN15719.1| hypothetical protein glysoja_012511 [Glycine soja]	XP_003556069, KHN15719	1.42241e-84	99.4012	320.857	167	166
TRINITY_DN55736_c0_g1_i4	9.35561	1.06563e-06	2120	gi|356553682|ref|XP_003545182.1|PREDICTED: F-box/WD-40 repeat-containing protein At5g21040-like isoform X1 [Glycine max]	XP_003545182	0	95.9649	1103.58	570	547
TRINITY_DN53781_c0_g1_i3	9.35561	1.06563e-06	1233	gi|356538301|ref|XP_003537642.1|PREDICTED: spartin-like [Glycine max]	XP_003537642	0	96.3585	680.248	357	344
TRINITY_DN57120_c1_g1_i12	9.35561	1.06563e-06	2388	gi|734363682|gb|KHN16743.1|hypothetical protein glysoja_002840 [Glycine soja]	KHN16743	1.04632e-94	97.7654	356.295	179	175
TRINITY_DN59629_c29_g3_i2	9.35561	1.06563e-06	209	No Blast Hit
TRINITY_DN55584_c0_g2_i3	9.35561	1.06563e-06	801	gi|356531459|ref|XP_003534295.1|PREDICTED: protein IWS1 homolog [Glycine max]	XP_003534295	8.8299e-60	69.7674	237.654	172	120
TRINITY_DN46343_c0_g2_i1	9.35561	1.06563e-06	206	No Blast Hit
TRINITY_DN83299_c0_g1_i1	9.35561	1.06563e-06	715	No Blast Hit
Contig22247	9.34978	2.37181e-13	231	No Blast Hit
Contig9226	9.34507	2.43198e-13	207	No Blast Hit
Contig2666	9.33601	1.1642e-06	245	No Blast Hit
Contig14662	9.33601	1.1642e-06	474	gi|734422350|gb|KHN41574.1|Transcription initiation factor IIB [Glycine soja]	KHN41574	0.53217	57.1429	40.817	49	28
TRINITY_DN125856_c47_g1_i2	9.33601	1.1642e-06	204	No Blast Hit
TRINITY_DN90687_c0_g1_i1	9.33601	1.1642e-06	321	gi|734432978|gb|KHN46541.1|Protein translation factor SUI1 like 1 [Glycine soja]	KHN46541	2.92842e-18	89.8305	97.8265	59	53
TRINITY_DN53594_c0_g2_i10	9.33601	1.1642e-06	2838	gi|571519585|ref|XP_003546506.2|PREDICTED: uncharacterized protein LOC100808150 [Glycine max]	XP_003546506	0	88.0435	1407.51	828	729
TRINITY_DN47179_c3_g2_i1	9.33601	1.1642e-06	229	No Blast Hit
TRINITY_DN47483_c0_g1_i1	9.33601	1.1642e-06	241	No Blast Hit
TRINITY_DN54341_c2_g6_i1	9.33601	1.1642e-06	284	No Blast Hit
TRINITY_DN36159_c0_g1_i5	9.33601	1.1642e-06	217	No Blast Hit
TRINITY_DN56899_c1_g1_i11	9.33601	1.1642e-06	1642	gi|502094790|ref|XP_004490298.1|PREDICTED: S-adenosylmethionine decarboxylase proenzyme isoform X3 [Cicer arietinum]	XP_004490298	3.47621e-158	86.7816	566.229	348	302
TRINITY_DN56400_c1_g3_i2	9.33601	1.1642e-06	306	No Blast Hit
TRINITY_DN56400_c1_g3_i4	9.33601	1.1642e-06	306	gi|302841551|ref|XP_002952320.1|hypothetical protein VOLCADRAFT_92957 [Volvox carteri f. nagariensis] gi|300262256|gb|EFJ46463.1| hypothetical protein VOLCADRAFT_92957 [Volvox carteri f. nagariensis]	XP_002952320, EFJ46463	0.430977	44.5783	40.817	83	37
TRINITY_DN44346_c0_g1_i1	9.33601	1.1642e-06	223	No Blast Hit
TRINITY_DN12851_c0_g1_i1	9.33601	1.1642e-06	229	No Blast Hit
TRINITY_DN82312_c0_g1_i1	9.33601	1.1642e-06	1238	gi|738799742|ref|WP_036690857.1|DNA-directed RNA polymerase subunit beta [Peanut witches'-broom phytoplasma]	WP_036690857	0	99.0268	798.89	411	407
TRINITY_DN59431_c0_g1_i7	9.33601	1.1642e-06	1272	gi|356496595|ref|XP_003517152.1|PREDICTED: DNA-directed RNA polymerase II subunit 1-like isoform X1 [Glycine max] gi|571435633|ref|XP_006573537.1| PREDICTED: DNA-directed RNA polymerase II subunit 1-like isoform X2 [Glycine max]	XP_003517152, XP_006573537	2.58772e-35	100	157.532	75	75
Contig4872	9.33559	2.58525e-13	263	No Blast Hit
Contig14402	9.32366	2.76069e-13	462	gi|748559066|dbj|GAM35816.1|cation diffusion facilitator family metal ion transporter [Talaromyces cellulolyticus]	GAM35816	3.48747	55	38.1206	80	44
TRINITY_DN53570_c1_g2_i2	9.31614	1.27676e-06	229	gi|657377693|gb|KEH22546.1|hypothetical protein MTR_7g053370 [Medicago truncatula]	KEH22546	6.22042	73.5294	36.965	34	25
TRINITY_DN43768_c1_g2_i3	9.31614	1.27676e-06	240	No Blast Hit
TRINITY_DN43768_c1_g2_i8	9.31614	1.27676e-06	218	No Blast Hit
TRINITY_DN43643_c0_g1_i2	9.31614	1.27676e-06	1509	gi|356574595|ref|XP_003555431.1|PREDICTED: beta-taxilin-like [Glycine max]	XP_003555431	0	94.9541	797.349	436	414
TRINITY_DN58562_c0_g1_i4	9.31614	1.27676e-06	1431	gi|356560763|ref|XP_003548657.1|PREDICTED: squamous cell carcinoma antigen recognized by T-cells 3-like [Glycine max] gi|734418538|gb|KHN39692.1| Squamous cell carcinoma antigen recognized by T-cells 3 [Glycine soja]	XP_003548657, KHN39692	0	93.319	839.721	464	433
TRINITY_DN56601_c8_g7_i1	9.31614	1.27676e-06	207	No Blast Hit
TRINITY_DN57682_c0_g1_i15	9.31614	1.27676e-06	2877	gi|356575574|ref|XP_003555914.1|PREDICTED: probable protein phosphatase 2C 15-like isoform X1 [Glycine max] gi|571566478|ref|XP_006605919.1| PREDICTED: probable protein phosphatase 2C 15-like isoform X2 [Glycine max] gi|571566482|ref|XP_006605920.1| PREDICTED: probable protein phosphatase 2C 15-like isoform X3 [Glycine max] gi|734347532|gb|KHN11390.1| Hypothetical protein glysoja_015285 [Glycine …	XP_003555914, XP_006605919, XP_006605920, KHN11390	1.43771e-117	87.451	432.565	255	223
TRINITY_DN57519_c4_g1_i1	9.31614	1.27676e-06	281	gi|145332667|ref|NP_001078199.1|protease inhibitor/seed storage/LTP family protein [Arabidopsis thaliana] gi|11994733|dbj|BAB03062.1| unnamed protein product [Arabidopsis thaliana] gi|332643072|gb|AEE76593.1| protease inhibitor/seed storage/LTP family protein [Arabidopsis thaliana]	NP_001078199, BAB03062, AEE76593	9.45505e-09	54.0816	66.2402	98	53
TRINITY_DN52915_c0_g2_i1	9.31614	1.27676e-06	282	gi|571443063|ref|XP_006575997.1|PREDICTED: uncharacterized protein LOC100809438 [Glycine max]	XP_006575997	5.92227e-11	88.3721	73.559	43	38
TRINITY_DN36810_c2_g2_i2	9.31614	1.27676e-06	219	No Blast Hit
Contig1752	9.296	1.40007e-06	1766	gi|356496563|ref|XP_003517136.1|PREDICTED: auxin-responsive protein IAA9 isoform X1 [Glycine max] gi|571433713|ref|XP_006572983.1| PREDICTED: auxin-responsive protein IAA9 isoform X2 [Glycine max]	XP_003517136, XP_006572983	0	95.8101	683.715	358	343
Contig9295	9.296	1.40007e-06	226	No Blast Hit
Contig21039	9.296	1.40007e-06	471	No Blast Hit
Contig22372	9.296	1.40007e-06	916	gi|491136188|ref|WP_004994606.1|DNA-directed RNA polymerase sigma factor [Peanut witches'-broom phytoplasma] gi|471234653|gb|EMR14771.1| DNA-directed RNA polymerase sigma factor [Peanut witches'-broom phytoplasma NTU2011]	WP_004994606, EMR14771	1.07006e-57	88.3212	231.106	137	121
Contig26761	9.296	1.40007e-06	433	gi|571475114|ref|XP_006586476.1|PREDICTED: uncharacterized protein LOC102659780, partial [Glycine max]	XP_006586476	3.32436e-48	79.1667	197.593	144	114
TRINITY_DN125856_c14_g1_i1	9.296	1.40007e-06	230	No Blast Hit
TRINITY_DN35101_c0_g1_i1	9.296	1.40007e-06	639	gi|351721929|ref|NP_001237482.1|uncharacterized protein LOC100306353 [Glycine max] gi|255628283|gb|ACU14486.1| unknown [Glycine max]	NP_001237482, ACU14486	7.27979e-38	80.6723	164.081	119	96
TRINITY_DN58665_c3_g2_i1	9.296	1.40007e-06	206	gi|734407684|gb|KHN34466.1|Retrovirus-related Pol polyprotein from transposon TNT 1-94, partial [Glycine soja]	KHN34466	1.34999e-23	92.4242	115.546	66	61
TRINITY_DN42969_c0_g1_i1	9.296	1.40007e-06	203	No Blast Hit
TRINITY_DN50318_c0_g1_i1	9.296	1.40007e-06	582	gi|571495381|ref|XP_006593185.1|PREDICTED: uncharacterized protein LOC102661102 [Glycine max]	XP_006593185	5.56996e-06	68.5185	57.7658	54	37
TRINITY_DN63222_c0_g1_i1	9.296	1.40007e-06	1200	gi|497196838|ref|WP_009511100.1|PEP-CTERM domain protein [Opitutaceae bacterium TAV5] gi|573477379|gb|AHF94390.1| hypothetical protein OPIT5_14245 [Opitutaceae bacterium TAV5]	WP_009511100, AHF94390	5.52505	48.1928	40.0466	83	40
TRINITY_DN36630_c1_g2_i1	9.296	1.40007e-06	201	No Blast Hit
TRINITY_DN59277_c1_g4_i1	9.296	1.40007e-06	346	No Blast Hit
TRINITY_DN54548_c1_g2_i1	9.296	1.40007e-06	241	No Blast Hit
TRINITY_DN53468_c5_g3_i3	9.296	1.40007e-06	211	No Blast Hit
TRINITY_DN58702_c7_g3_i1	9.296	1.40007e-06	211	No Blast Hit
TRINITY_DN57939_c0_g1_i2	9.296	1.40007e-06	2258	gi|356572474|ref|XP_003554393.1|PREDICTED: uncharacterized protein LOC100816619 [Glycine max]	XP_003554393	1.13082e-175	99.0354	625.165	311	308
TRINITY_DN59121_c2_g2_i1	9.296	1.40007e-06	892	gi|554499674|ref|WP_023161291.1|retron-type reverse transcriptase, partial [Candidatus Phytoplasma solani] gi|554085699|ref|YP_008691264.1| retron-type reverse transcriptase, partial sequence, partial [Candidatus Phytoplasma solani] gi|551368065|emb|CCP88106.1| retron-type reverse transcriptase, partial sequence, partial [Candidatus Phytoplasma solani]	WP_023161291, YP_008691264, CCP88106	0.00932898	55.8824	48.521	68	38
TRINITY_DN57818_c1_g1_i3	9.296	1.40007e-06	3165	gi|356556949|ref|XP_003546782.1|PREDICTED: uncharacterized protein LOC100779992 [Glycine max] gi|734392728|gb|KHN27755.1| DnaJ like subfamily C member 14 [Glycine soja]	XP_003546782, KHN27755	0	90.9091	1043.88	561	510
Contig5774	9.27557	1.53529e-06	575	No Blast Hit
Contig10630	9.27557	1.53529e-06	299	No Blast Hit
Contig17371	9.27557	1.53529e-06	295	gi|571482427|ref|XP_006588949.1|PREDICTED: uncharacterized protein LOC102668282 [Glycine max]	XP_006588949	1.17995e-11	86	75.8702	50	43
Contig20198	9.27557	1.53529e-06	439	gi|255640480|gb|ACU20526.1|unknown [Glycine max]	ACU20526	1.71221e-07	75	62.3882	52	39
Contig26227	9.27557	1.53529e-06	400	gi|571522671|ref|XP_006598376.1|PREDICTED: uncharacterized protein LOC102664682 [Glycine max]	XP_006598376	1.10888e-27	64.2857	129.413	98	63
TRINITY_DN20572_c0_g1_i1	9.27557	1.53529e-06	628	gi|491136199|ref|WP_004994617.1|effector [Peanut witches'-broom phytoplasma] gi|471234660|gb|EMR14778.1| putative effector [Peanut witches'-broom phytoplasma NTU2011]	WP_004994617, EMR14778	1.35012e-118	99.5215	432.18	209	208
TRINITY_DN54181_c4_g1_i1	9.27557	1.53529e-06	294	No Blast Hit
TRINITY_DN58596_c14_g2_i2	9.27557	1.53529e-06	253	No Blast Hit
TRINITY_DN52078_c1_g1_i3	9.27557	1.53529e-06	806	No Blast Hit
TRINITY_DN59234_c12_g1_i1	9.27557	1.53529e-06	339	No Blast Hit
TRINITY_DN58484_c0_g2_i1	9.27557	1.53529e-06	2093	gi|356559490|ref|XP_003548032.1|PREDICTED: aspartokinase 1, chloroplastic-like isoform X1 [Glycine max]	XP_003548032	0	100	763.837	385	385
TRINITY_DN56889_c3_g6_i1	9.27557	1.53529e-06	219	No Blast Hit
TRINITY_DN52936_c1_g1_i2	9.27557	1.53529e-06	540	No Blast Hit
TRINITY_DN48970_c1_g2_i2	9.27557	1.53529e-06	230	gi|727509010|ref|XP_010430657.1|PREDICTED: uncharacterized protein LOC104714884 [Camelina sativa]	XP_010430657	0.000415164	59.2105	50.8322	76	45
TRINITY_DN1926_c0_g1_i1	9.27557	1.53529e-06	224	No Blast Hit
TRINITY_DN52203_c0_g1_i1	9.27557	1.53529e-06	335	gi|558602959|ref|YP_008814922.1|ribosomal protein S12 (chloroplast) [Brassaiopsis hainla] gi|558603135|ref|YP_008815096.1| ribosomal protein S12 (chloroplast) [Schefflera delavayi] gi|563940326|ref|YP_008814835.1| ribosomal protein S12 (chloroplast) [Aralia undulata] gi|458599137|gb|AGG39003.1| ribosomal protein S12 (chloroplast) [Aralia undulata] gi|458599239|gb|AGG39090.1| ribosomal protein S12…	YP_008814922, YP_008815096, YP_008814835, AGG39003, AGG39090, AGG39264	6.65632e-18	85.4839	96.6709	62	53
TRINITY_DN46688_c3_g2_i7	9.25747	4.02755e-13	302	No Blast Hit
Contig27409	9.25631	8.97254e-15	254	No Blast Hit
Contig14253	9.25484	1.88091e-06	1552	gi|359806482|ref|NP_001241252.1|uncharacterized protein LOC100806586 [Glycine max] gi|255638153|gb|ACU19390.1| unknown [Glycine max]	NP_001241252, ACU19390	5.61603e-70	89.2617	273.092	149	133
Contig20680	9.25484	1.88091e-06	956	No Blast Hit
Contig21470	9.25484	1.88091e-06	426	No Blast Hit
Contig23861	9.25484	1.88091e-06	1729	gi|574584565|ref|NP_001276132.1|endoplasmic oxidoreductin-1-like [Glycine max] gi|572103555|dbj|BAO31548.1| ER oxidoreductin 1a [Glycine max] gi|734422696|gb|KHN41699.1| Endoplasmic oxidoreductin-2 [Glycine soja]	NP_001276132, BAO31548, KHN41699	3.11828e-95	79.8354	357.451	243	194
TRINITY_DN132002_c0_g1_i1	9.25484	1.88091e-06	820	gi|697080314|ref|XP_009653775.1|excitatory amino acid transporter [Verticillium dahliae VdLs.17] gi|346975200|gb|EGY18652.1| excitatory amino acid transporter [Verticillium dahliae VdLs.17]	XP_009653775, EGY18652	8.23954e-85	81.9383	320.857	227	186
TRINITY_DN125963_c0_g1_i1	9.25484	1.88091e-06	506	No Blast Hit
TRINITY_DN59540_c2_g2_i3	9.25484	1.88091e-06	275	gi|734325899|gb|KHN05365.1|SEC14 cytosolic factor [Glycine soja]	KHN05365	0.953002	73.5294	39.6614	34	25
TRINITY_DN55063_c3_g6_i6	9.25484	1.88091e-06	223	No Blast Hit
TRINITY_DN55216_c5_g1_i1	9.25484	1.88091e-06	361	No Blast Hit
TRINITY_DN58532_c0_g2_i7	9.25484	1.88091e-06	2514	gi|356523685|ref|XP_003530466.1|PREDICTED: superkiller viralicidic activity 2-like 2-like [Glycine max]	XP_003530466	0	96.1538	971.844	520	500
TRINITY_DN55458_c1_g1_i3	9.25484	1.88091e-06	1684	gi|356522003|ref|XP_003529639.1|PREDICTED: glucan endo-1,3-beta-glucosidase 1-like isoform X1 [Glycine max] gi|571467936|ref|XP_006584083.1| PREDICTED: glucan endo-1,3-beta-glucosidase 1-like isoform X2 [Glycine max]	XP_003529639, XP_006584083	0	97.4308	978.008	506	493
TRINITY_DN57650_c0_g1_i5	9.25484	1.88091e-06	654	gi|571445521|ref|XP_006576826.1|PREDICTED: probable galactinol--sucrose galactosyltransferase 2-like isoform X2 [Glycine max]	XP_006576826	1.32442e-114	94.9309	419.083	217	206
TRINITY_DN46967_c0_g1_i3	9.25484	1.88091e-06	248	No Blast Hit
TRINITY_DN43372_c0_g1_i1	9.25484	1.88091e-06	1097	gi|763419211|ref|WP_044275104.1|porin [Pseudomonas fluorescens]	WP_044275104	1.09101e-161	90.6832	577.015	322	292
TRINITY_DN30014_c0_g1_i3	9.25484	1.88091e-06	207	gi|314908390|gb|ADT62142.1|NADH dehydrogenase subunit 1 (mitochondrion) [Isoetes engelmannii]	ADT62142	4.67224	60.9756	37.3502	41	25
TRINITY_DN57393_c6_g3_i8	9.25484	1.88091e-06	256	gi|764513102|ref|WP_044401135.1|glucosamine-6-phosphate deaminase [Lacinutrix sp. Hel_I_90]	WP_044401135	2.08655	57.8125	38.5058	64	37
TRINITY_DN27582_c0_g1_i1	9.25484	1.88091e-06	830	gi|802577692|ref|XP_012069131.1|PREDICTED: 22.0 kDa class IV heat shock protein-like [Jatropha curcas] gi|643734054|gb|KDP40897.1| hypothetical protein JCGZ_24896 [Jatropha curcas]	XP_012069131, KDP40897	5.55149e-60	82.1429	238.424	168	138
TRINITY_DN32322_c8_g1_i2	9.25484	1.88091e-06	254	No Blast Hit
TRINITY_DN46367_c3_g3_i1	9.25484	1.88091e-06	209	No Blast Hit
Contig3259	9.23382	2.06851e-06	381	gi|738799695|ref|WP_036690810.1|reverse transcriptase, partial [Peanut witches'-broom phytoplasma]	WP_036690810	1.66629e-37	92.4731	161.77	93	86
Contig16559	9.23382	2.06851e-06	343	gi|571485940|ref|XP_006590107.1|PREDICTED: uncharacterized protein LOC100814627 [Glycine max]	XP_006590107	9.12728e-60	95.614	235.728	114	109
Contig19138	9.23382	2.06851e-06	235	No Blast Hit
Contig22743	9.23382	2.06851e-06	550	No Blast Hit
Contig24028	9.23382	2.06851e-06	225	gi|734434933|gb|KHN47557.1|hypothetical protein glysoja_048208, partial [Glycine soja]	KHN47557	1.73534e-23	81.0811	115.161	74	60
Contig27474	9.23382	2.06851e-06	338	gi|677425677|gb|KFQ27909.1|hypothetical protein N332_00812, partial [Mesitornis unicolor]	KFQ27909	0.194	51.1628	41.9726	86	44
TRINITY_DN47147_c0_g1_i3	9.23382	2.06851e-06	246	No Blast Hit
TRINITY_DN55486_c0_g2_i2	9.23382	2.06851e-06	1282	gi|356525920|ref|XP_003531569.1|PREDICTED: tubby-like F-box protein 8-like isoform X1 [Glycine max] gi|571471981|ref|XP_006585459.1| PREDICTED: tubby-like F-box protein 8-like isoform X2 [Glycine max] gi|571471983|ref|XP_006585460.1| PREDICTED: tubby-like F-box protein 8-like isoform X3 [Glycine max] gi|571471985|ref|XP_006585461.1| PREDICTED: tubby-like F-box protein 8-like isoform X4 [Glycine m…	XP_003531569, XP_006585459, XP_006585460, XP_006585461, XP_006585462, XP_006585463, KHN26708	2.91146e-127	81.0997	462.996	291	236
TRINITY_DN57623_c3_g4_i18	9.23382	2.06851e-06	680	gi|734405486|gb|KHN33288.1|hypothetical protein glysoja_005330 [Glycine soja]	KHN33288	6.65379e-75	100	287.345	142	142
TRINITY_DN40750_c0_g1_i1	9.23382	2.06851e-06	344	No Blast Hit
TRINITY_DN55722_c6_g2_i2	9.23382	2.06851e-06	217	No Blast Hit
TRINITY_DN43295_c2_g1_i13	9.23382	2.06851e-06	239	No Blast Hit
TRINITY_DN52854_c0_g1_i2	9.23382	2.06851e-06	286	gi|471363596|ref|XP_004372354.1|PREDICTED: protein unc-13 homolog B isoform X2 [Trichechus manatus latirostris]	XP_004372354	6.12563	46.6667	36.965	75	35
TRINITY_DN24449_c0_g1_i1	9.23382	2.06851e-06	206	No Blast Hit
TRINITY_DN50079_c0_g1_i1	9.23382	2.06851e-06	759	gi|571522665|ref|XP_006598374.1|PREDICTED: uncharacterized protein LOC100809757 [Glycine max]	XP_006598374	8.08816e-89	99.3631	333.954	157	156
TRINITY_DN45812_c0_g2_i1	9.23382	2.06851e-06	669	gi|356520108|ref|XP_003528707.1|PREDICTED: 17.4 kDa class III heat shock protein [Glycine max] gi|734313556|gb|KHN01453.1| 17.4 kDa class III heat shock protein [Glycine soja]	XP_003528707, KHN01453	9.60289e-71	91.358	273.478	162	148
TRINITY_DN55646_c2_g1_i2	9.23382	2.06851e-06	237	gi|734434933|gb|KHN47557.1|hypothetical protein glysoja_048208, partial [Glycine soja]	KHN47557	6.11361e-32	94.8052	143.28	77	73
TRINITY_DN14400_c0_g1_i1	9.23382	2.06851e-06	685	gi|667751853|gb|AIG89940.1|hypothetical protein (mitochondrion) [Capsicum annuum]	AIG89940	0.377409	46.1538	42.3578	104	48
TRINITY_DN57393_c6_g3_i7	9.23382	2.06851e-06	236	No Blast Hit
TRINITY_DN35307_c0_g2_i1	9.23382	2.06851e-06	1053	gi|593330859|ref|XP_007138856.1|hypothetical protein PHAVU_009G243200g [Phaseolus vulgaris] gi|561011943|gb|ESW10850.1| hypothetical protein PHAVU_009G243200g [Phaseolus vulgaris]	XP_007138856, ESW10850	1.52661e-133	84.6906	483.411	307	260
TRINITY_DN41963_c0_g1_i1	9.23382	2.06851e-06	301	gi|734314615|gb|KHN01757.1|Dynein heavy chain [Glycine soja]	KHN01757	6.40217e-37	83.5052	159.844	97	81
TRINITY_DN81797_c12_g1_i4	9.23382	2.06851e-06	281	gi|499859925|ref|WP_011540659.1|cytochrome C [Sphingopyxis alaskensis] gi|98975917|gb|ABF52068.1| hypothetical protein Sala_0345 [Sphingopyxis alaskensis RB2256]	WP_011540659, ABF52068	1.23774	60	39.2762	40	24
TRINITY_DN55533_c3_g1_i1	9.23382	2.06851e-06	269	No Blast Hit
TRINITY_DN36810_c2_g2_i1	9.23382	2.06851e-06	227	gi|389600239|ref|XP_001561903.2|putative CYC2-like cyclin [Leishmania braziliensis MHOM/BR/75/M2904] gi|322504241|emb|CAM36923.2| putative CYC2-like cyclin [Leishmania braziliensis MHOM/BR/75/M2904]	XP_001561903, CAM36923	6.22042	52.6316	36.965	57	30
TRINITY_DN54097_c0_g1_i4	9.23382	2.06851e-06	1354	gi|356552270|ref|XP_003544491.1|PREDICTED: peptidyl-prolyl cis-trans isomerase FKBP62-like [Glycine max] gi|734364267|gb|KHN17168.1| Peptidyl-prolyl cis-trans isomerase FKBP62 [Glycine soja]	XP_003544491, KHN17168	0	91.8421	672.159	380	349
TRINITY_DN54528_c2_g5_i1	9.23094	1.90384e-18	635	gi|77385321|gb|ABA76834.1|hypothetical protein Pfl01_5097 [Pseudomonas fluorescens Pf0-1]	ABA76834	8.79033e-28	90.411	130.568	73	66
Contig13723	9.21248	2.27841e-06	521	gi|734434933|gb|KHN47557.1|hypothetical protein glysoja_048208, partial [Glycine soja]	KHN47557	5.46539e-70	87.3418	270.011	158	138
Contig15499	9.21248	2.27841e-06	471	gi|571570969|ref|XP_006606721.1|PREDICTED: uncharacterized protein LOC100796745 [Glycine max]	XP_006606721	4.00151e-73	91.6129	280.411	155	142
Contig19334	9.21248	2.27841e-06	291	gi|571442952|ref|XP_006575943.1|PREDICTED: uncharacterized protein LOC102663625, partial [Glycine max]	XP_006575943	0.000695317	53.2468	50.0618	77	41
Contig24913	9.21248	2.27841e-06	257	gi|571531177|ref|XP_006599924.1|PREDICTED: uncharacterized protein LOC102665786 [Glycine max]	XP_006599924	7.58801e-27	84.7059	126.331	85	72
Contig25597	9.21248	2.27841e-06	590	gi|147800337|emb|CAN68697.1|hypothetical protein VITISV_042570 [Vitis vinifera]	CAN68697	8.51867e-42	62.8713	176.792	202	127
TRINITY_DN41413_c1_g1_i1	9.21248	2.27841e-06	203	No Blast Hit
TRINITY_DN56601_c8_g3_i1	9.21248	2.27841e-06	206	No Blast Hit
TRINITY_DN57699_c5_g4_i1	9.21248	2.27841e-06	210	No Blast Hit
TRINITY_DN54345_c0_g1_i1	9.21248	2.27841e-06	609	No Blast Hit
TRINITY_DN56811_c4_g1_i1	9.21248	2.27841e-06	466	gi|571462021|ref|XP_006582171.1|PREDICTED: uncharacterized protein LOC102668599 [Glycine max]	XP_006582171	6.32365e-10	91.4286	70.4774	35	32
TRINITY_DN56873_c3_g2_i2	9.21248	2.27841e-06	2133	gi|356531347|ref|XP_003534239.1|PREDICTED: uncharacterized protein At1g04910-like isoform X1 [Glycine max] gi|734417376|gb|KHN38876.1| DUF246 domain-containing protein [Glycine soja]	XP_003534239, KHN38876	0	93.9453	959.133	512	481
TRINITY_DN55765_c3_g8_i1	9.21248	2.27841e-06	220	No Blast Hit
TRINITY_DN51854_c12_g4_i1	9.21248	2.27841e-06	225	No Blast Hit
TRINITY_DN56405_c2_g2_i5	9.21248	2.27841e-06	207	No Blast Hit
TRINITY_DN54728_c2_g4_i1	9.21248	2.27841e-06	237	No Blast Hit
TRINITY_DN54263_c0_g1_i19	9.21248	2.27841e-06	2629	gi|571495672|ref|XP_006593319.1|PREDICTED: receptor-like kinase isoform X1 [Glycine max] gi|734434351|gb|KHN47379.1| Putative LRR receptor-like serine/threonine-protein kinase RFK1 [Glycine soja]	XP_006593319, KHN47379	0	98.5934	1558.89	782	771
Contig4870	9.20901	5.40373e-13	214	No Blast Hit
TRINITY_DN29568_c0_g1_i1	9.20641	5.47163e-13	216	No Blast Hit
TRINITY_DN54528_c3_g7_i1	9.19859	5.68176e-13	569	gi|531093056|dbj|GAD10793.1|hypothetical protein GFGA_1d0358 [Gluconobacter frateurii NBRC 103465]	GAD10793	1.94473e-21	63.5593	108.997	118	75
Contig697	9.19514	7.75673e-18	1193	gi|651257323|ref|WP_026390740.1|hypothetical protein [Acholeplasma axanthum]	WP_026390740	4.46244e-18	75.6757	100.138	74	56
Contig3868	9.19082	2.51473e-06	318	No Blast Hit
Contig4238	9.19082	2.51473e-06	368	No Blast Hit
Contig4525	9.19082	2.51473e-06	484	gi|828320359|ref|XP_012572663.1|PREDICTED: uncharacterized protein LOC105852301 [Cicer arietinum]	XP_012572663	8.08452e-13	49.3827	80.1073	162	80
Contig6011	9.19082	2.51473e-06	242	gi|601039821|gb|AHN65359.1|integrase [Glycine max]	AHN65359	2.23287e-34	97.5	151.369	80	78
Contig8267	9.19082	2.51473e-06	423	gi|832030352|ref|XP_012762356.1|conserved Plasmodium membrane protein, unknown function [Plasmodium reichenowi] gi|641582343|emb|CDO63733.1| conserved Plasmodium membrane protein, unknown function [Plasmodium reichenowi]	XP_012762356, CDO63733	0.894196	50.6173	40.0466	81	41
Contig12599	9.19082	2.51473e-06	262	gi|734361301|gb|KHN15580.1|hypothetical protein glysoja_045797, partial [Glycine soja]	KHN15580	2.88245e-29	93.3333	134.42	75	70
Contig19204	9.19082	2.51473e-06	404	gi|571463327|ref|XP_006582582.1|PREDICTED: uncharacterized protein LOC102668248 [Glycine max]	XP_006582582	9.66371e-24	90	116.316	70	63
Contig22850	9.19082	2.51473e-06	1023	gi|571468718|ref|XP_006584412.1|PREDICTED: uncharacterized protein LOC102661204 [Glycine max]	XP_006584412	2.24106e-41	94.6809	177.178	94	89
Contig25547	9.19082	2.51473e-06	497	gi|356550058|ref|XP_003543407.1|PREDICTED: uncharacterized protein LOC100819878 isoform X1 [Glycine max] gi|571502136|ref|XP_006594912.1| PREDICTED: uncharacterized protein LOC100819878 isoform X2 [Glycine max] gi|571502142|ref|XP_006594913.1| PREDICTED: uncharacterized protein LOC100819878 isoform X3 [Glycine max] gi|571502146|ref|XP_006594914.1| PREDICTED: uncharacterized protein LOC100819878 i…	XP_003543407, XP_006594912, XP_006594913, XP_006594914, XP_006594915, XP_006594916	6.0479e-45	78.1022	186.808	137	107
TRINITY_DN113114_c0_g1_i1	9.19082	2.51473e-06	236	No Blast Hit
TRINITY_DN59045_c0_g3_i10	9.19082	2.51473e-06	429	gi|571490833|ref|XP_006591651.1|PREDICTED: uncharacterized protein LOC102664352 [Glycine max]	XP_006591651	8.41761e-76	97.1831	289.271	142	138
TRINITY_DN54402_c0_g1_i2	9.19082	2.51473e-06	1258	gi|356571823|ref|XP_003554071.1|PREDICTED: ELMO domain-containing protein A isoform X1 [Glycine max] gi|571556601|ref|XP_006604283.1| PREDICTED: ELMO domain-containing protein A isoform X2 [Glycine max] gi|734408229|gb|KHN34611.1| ELMO domain-containing protein A [Glycine soja]	XP_003554071, XP_006604283, KHN34611	9.2781e-171	95.283	607.446	318	303
TRINITY_DN50820_c8_g1_i2	9.19082	2.51473e-06	346	No Blast Hit
TRINITY_DN58536_c1_g1_i5	9.19082	2.51473e-06	1463	gi|356565590|ref|XP_003551022.1|PREDICTED: alpha-aminoadipic semialdehyde synthase-like [Glycine max]	XP_003551022	0	100	795.808	390	390
TRINITY_DN42935_c2_g1_i2	9.19082	2.51473e-06	309	gi|566815341|gb|AHC71007.1|nitrous oxide reductase, partial [uncultured bacterium]	AHC71007	1.25037	52.7273	39.2762	55	29
TRINITY_DN55447_c1_g3_i3	9.19082	2.51473e-06	1350	gi|356542499|ref|XP_003539704.1|PREDICTED: legumin type B-like [Glycine max]	XP_003539704	1.73309e-101	100	377.481	186	186
TRINITY_DN47744_c0_g2_i2	9.19082	2.51473e-06	227	No Blast Hit
TRINITY_DN57417_c0_g1_i3	9.19082	2.51473e-06	915	No Blast Hit
TRINITY_DN41556_c1_g1_i3	9.19082	2.51473e-06	204	No Blast Hit
TRINITY_DN55302_c2_g3_i1	9.19082	2.51473e-06	236	No Blast Hit
TRINITY_DN30964_c0_g1_i1	9.19082	2.51473e-06	202	No Blast Hit
TRINITY_DN52711_c0_g1_i1	9.19082	2.51473e-06	578	gi|18411288|ref|NP_565143.1|extensin 4 [Arabidopsis thaliana] gi|332197784|gb|AEE35905.1| extensin 4 [Arabidopsis thaliana]	NP_565143, AEE35905	0.0816314	51.3889	43.8986	72	37
TRINITY_DN57971_c4_g3_i3	9.19082	2.51473e-06	305	No Blast Hit
TRINITY_DN55664_c0_g2_i2	9.19082	2.51473e-06	305	gi|734317995|gb|KHN02826.1|hypothetical protein glysoja_043633, partial [Glycine soja]	KHN02826	7.57225e-14	64.0449	83.1889	89	57
TRINITY_DN55952_c0_g1_i23	9.19082	2.51473e-06	2259	gi|571567934|ref|XP_006606153.1|PREDICTED: WD repeat-containing protein 91 homolog isoform X1 [Glycine max]	XP_006606153	0	96.8227	1164.44	598	579
Contig13146	9.16883	2.77402e-06	261	No Blast Hit
Contig13529	9.16883	2.77402e-06	1842	gi|356530583|ref|XP_003533860.1|PREDICTED: uncharacterized membrane protein YMR155W-like [Glycine max]	XP_003533860	0	88.1387	922.539	548	483
Contig25921	9.16883	2.77402e-06	258	gi|449270755|gb|EMC81411.1|hypothetical protein A306_10833, partial [Columba livia]	EMC81411	1.2199	54.4444	39.2762	90	49
Contig26844	9.16883	2.77402e-06	934	No Blast Hit
TRINITY_DN63051_c0_g1_i1	9.16883	2.77402e-06	639	gi|471234391|gb|EMR14533.1|branched-chain alpha-keto acid dehydrogenase subunit E2 [Peanut witches'-broom phytoplasma NTU2011]	EMR14533	4.25793e-46	92.3729	191.43	118	109
TRINITY_DN55003_c0_g1_i1	9.16883	2.77402e-06	960	gi|410926827|gb|AFV93474.1|TIR domain protein, partial [Cajanus cajan] gi|410926829|gb|AFV93475.1| TIR domain protein, partial [Cajanus cajan]	AFV93474, AFV93475	1.69533e-24	95.3125	120.939	64	61
TRINITY_DN54197_c0_g1_i2	9.16883	2.77402e-06	735	No Blast Hit
TRINITY_DN53216_c1_g3_i4	9.16883	2.77402e-06	257	gi|724929290|ref|XP_010383001.1|PREDICTED: kynurenine 3-monooxygenase isoform X2 [Rhinopithecus roxellana]	XP_010383001	6.05432	56.9231	36.965	65	37
TRINITY_DN43498_c0_g2_i1	9.16883	2.77402e-06	2006	gi|571483593|ref|XP_006589284.1|PREDICTED: tetratricopeptide repeat protein 7A-like isoform X1 [Glycine max]	XP_006589284	0	96.395	1194.1	638	615
TRINITY_DN32019_c3_g1_i1	9.16883	2.77402e-06	211	No Blast Hit
TRINITY_DN55765_c3_g4_i1	9.16883	2.77402e-06	205	gi|505019571|ref|WP_015206673.1|restriction endonuclease [Cylindrospermum stagnale] gi|428257467|gb|AFZ23417.1| restriction endonuclease [Cylindrospermum stagnale PCC 7417]	WP_015206673, AFZ23417	6.11818	60.7843	36.965	51	31
TRINITY_DN55750_c0_g1_i10	9.16883	2.77402e-06	2113	gi|356501967|ref|XP_003519794.1|PREDICTED: uncharacterized protein LOC100779863 [Glycine max] gi|734394697|gb|KHN28683.1| hypothetical protein glysoja_025417 [Glycine soja]	XP_003519794, KHN28683	0	99.6154	1086.63	520	518
TRINITY_DN57514_c3_g2_i1	9.16883	2.77402e-06	204	gi|571561466|ref|XP_006605072.1|PREDICTED: uncharacterized protein LOC102665365, partial [Glycine max]	XP_006605072	7.68585e-19	90.9091	99.7525	55	50
TRINITY_DN24436_c1_g1_i2	9.16883	2.77402e-06	207	No Blast Hit
TRINITY_DN48969_c0_g1_i3	9.16883	2.77402e-06	242	No Blast Hit
TRINITY_DN51840_c0_g6_i1	9.16883	2.77402e-06	238	gi|29423271|gb|AAO73522.1|envelope-like protein [Glycine max]	AAO73522	1.40942e-28	89.8734	132.109	79	71
TRINITY_DN51854_c13_g3_i7	9.16883	2.77402e-06	257	No Blast Hit
TRINITY_DN58731_c0_g1_i1	9.16883	2.77402e-06	1289	gi|661813583|ref|YP_009045773.1|orf169 (mitochondrion) [Batis maritima] gi|655168547|gb|AIC83376.1| orf169 (mitochondrion) [Batis maritima]	YP_009045773, AIC83376	2.84591e-13	58.2677	84.3445	127	74
TRINITY_DN41992_c4_g1_i1	9.16883	2.77402e-06	216	No Blast Hit
TRINITY_DN56781_c0_g1_i18	9.16883	2.77402e-06	3256	gi|356562822|ref|XP_003549667.1|PREDICTED: uncharacterized membrane protein C2G11.09 isoform X1 [Glycine max] gi|571532699|ref|XP_006600300.1| PREDICTED: uncharacterized membrane protein C2G11.09 isoform X2 [Glycine max] gi|734319460|gb|KHN03500.1| Putative membrane protein C2G11.09 [Glycine soja]	XP_003549667, XP_006600300, KHN03500	0	99.1643	708.368	359	356
TRINITY_DN59102_c0_g1_i4	9.16883	2.77402e-06	1365	gi|359807397|ref|NP_001241641.1|uncharacterized protein LOC100775423 [Glycine max] gi|255640683|gb|ACU20626.1| unknown [Glycine max] gi|734400282|gb|KHN31356.1| hypothetical protein glysoja_023010 [Glycine soja]	NP_001241641, ACU20626, KHN31356	2.91861e-88	81.3725	333.569	204	166
TRINITY_DN50115_c0_g1_i1	9.16883	2.77402e-06	205	No Blast Hit
TRINITY_DN49958_c0_g1_i8	9.16883	2.77402e-06	892	gi|356534003|ref|XP_003535547.1|PREDICTED: zinc finger A20 and AN1 domain-containing stress-associated protein 6-like [Glycine max]	XP_003535547	2.52291e-24	100	120.168	55	55
Contig9301	9.1465	3.06785e-06	259	No Blast Hit
Contig17848	9.1465	3.06785e-06	267	gi|571461729|ref|XP_006582089.1|PREDICTED: uncharacterized protein LOC102667778, partial [Glycine max]	XP_006582089	3.37841e-38	97.7273	164.081	88	86
Contig20624	9.1465	3.06785e-06	545	gi|571443043|ref|XP_006575987.1|PREDICTED: uncharacterized protein LOC102664233 [Glycine max]	XP_006575987	2.32469e-23	84.7222	115.161	72	61
Contig22322	9.1465	3.06785e-06	487	No Blast Hit
Contig25677	9.1465	3.06785e-06	1285	gi|356535232|ref|XP_003536152.1|PREDICTED: probable UDP-N-acetylglucosamine--peptide N-acetylglucosaminyltransferase SEC-like [Glycine max] gi|734358301|gb|KHN14794.1| Putative UDP-N-acetylglucosamine--peptide N-acetylglucosaminyltransferase SEC [Glycine soja]	XP_003536152, KHN14794	0	98.3471	734.947	363	357
TRINITY_DN103992_c13_g1_i1	9.1465	3.06785e-06	203	No Blast Hit
TRINITY_DN26415_c2_g1_i4	9.1465	3.06785e-06	302	No Blast Hit
TRINITY_DN47147_c0_g1_i2	9.1465	3.06785e-06	222	No Blast Hit
TRINITY_DN59595_c32_g1_i1	9.1465	3.06785e-06	211	No Blast Hit
TRINITY_DN59535_c23_g1_i4	9.1465	3.06785e-06	224	No Blast Hit
TRINITY_DN40472_c1_g1_i1	9.1465	3.06785e-06	231	No Blast Hit
TRINITY_DN58672_c2_g1_i1	9.1465	3.06785e-06	791	gi|357505797|ref|XP_003623187.1|hypothetical protein MTR_7g065470 [Medicago truncatula]	XP_003623187	0.000669824	50.495	51.9878	101	51
TRINITY_DN58668_c1_g1_i14	9.1465	3.06785e-06	2011	gi|363807566|ref|NP_001242661.1|glycogen synthase kinase-3 [Glycine max] gi|255635748|gb|ACU18223.1| unknown [Glycine max]	NP_001242661, ACU18223	1.74509e-132	99.1416	481.485	233	231
TRINITY_DN55489_c1_g3_i2	9.1465	3.06785e-06	308	gi|255317084|gb|ACU01861.1|unknown protein [Glycine max]	ACU01861	5.39862e-20	65.6863	103.605	102	67
TRINITY_DN54695_c0_g1_i4	9.1465	3.06785e-06	900	gi|356497345|ref|XP_003517521.1|PREDICTED: RNA-binding protein 8A-like [Glycine max]	XP_003517521	1.53668e-77	83.9779	296.975	181	152
TRINITY_DN59249_c17_g5_i1	9.1465	3.06785e-06	206	No Blast Hit
TRINITY_DN24151_c0_g1_i1	9.1465	3.06785e-06	206	No Blast Hit
TRINITY_DN50682_c0_g1_i4	9.1465	3.06785e-06	966	gi|356497514|ref|XP_003517605.1|PREDICTED: formin-like protein 5-like [Glycine max] gi|734398085|gb|KHN30416.1| hypothetical protein glysoja_033154 [Glycine soja]	XP_003517605, KHN30416	3.89094e-77	100	295.819	143	143
TRINITY_DN57942_c0_g2_i14	9.1465	3.06785e-06	3314	gi|734318122|gb|KHN02925.1|Two-component response regulator ARR2 [Glycine soja]	KHN02925	0	90.6602	1092.03	621	563
TRINITY_DN57393_c6_g3_i5	9.1465	3.06785e-06	268	No Blast Hit
TRINITY_DN84319_c0_g1_i1	9.1465	3.06785e-06	1017	gi|505450942|ref|WP_015638044.1|hypothetical protein [Candidatus Phytoplasma australiense] gi|500238898|gb|AGL90528.1| Hypothetical Protein yibP [Strawberry lethal yellows phytoplasma (CPA) str. NZSb11]	WP_015638044, AGL90528	2.8961e-41	60.9302	176.792	215	131
TRINITY_DN57155_c0_g1_i8	9.1465	3.06785e-06	2158	gi|571447027|ref|XP_003521719.2|PREDICTED: glutathione synthetase, chloroplastic-like [Glycine max]	XP_003521719	0	95.4853	834.328	443	423
TRINITY_DN45566_c0_g1_i10	9.1465	3.06785e-06	277	No Blast Hit
TRINITY_DN59667_c12_g1_i1	9.1465	3.06785e-06	289	gi|507567194|ref|XP_004667234.1|PREDICTED: small proline-rich protein 2G-like [Jaculus jaculus]	XP_004667234	2.09945	44.9275	38.5058	69	31
TRINITY_DN58193_c0_g1_i2	9.1465	3.06785e-06	901	gi|356520911|ref|XP_003529103.1|PREDICTED: pre-mRNA-splicing factor SLU7-like [Glycine max] gi|734419782|gb|KHN40288.1| Pre-mRNA-splicing factor SLU7-A [Glycine soja]	XP_003529103, KHN40288	7.87388e-82	80.7292	311.227	192	155
TRINITY_DN47203_c0_g1_i1	9.1465	3.06785e-06	222	gi|571485809|ref|XP_006590043.1|PREDICTED: uncharacterized protein LOC102665738 [Glycine max]	XP_006590043	5.25108e-12	62.3188	77.0258	69	43
TRINITY_DN57032_c10_g2_i3	9.1465	3.06785e-06	228	gi|170050777|ref|XP_001861464.1|pugilistDominant [Culex quinquefasciatus] gi|167872266|gb|EDS35649.1| pugilistDominant, partial [Culex quinquefasciatus]	XP_001861464, EDS35649	2.13793	54.717	38.5058	53	29
TRINITY_DN24530_c3_g1_i1	9.13993	8.45953e-13	233	No Blast Hit
TRINITY_DN46350_c4_g1_i1	9.13837	6.76573e-16	548	gi|313225657|emb|CBY07131.1|unnamed protein product [Oikopleura dioica]	CBY07131	4.83183	53.1646	37.7354	79	42
TRINITY_DN43911_c1_g1_i3	9.12933	1.90768e-14	201	No Blast Hit
Contig466	9.12382	3.39291e-06	306	gi|571530999|ref|XP_006599871.1|PREDICTED: uncharacterized protein LOC102661487 [Glycine max]	XP_006599871	7.8179e-19	61.4679	99.7525	109	67
Contig855	9.12382	3.39291e-06	1332	gi|356528272|ref|XP_003532728.1|PREDICTED: protein ROOT PRIMORDIUM DEFECTIVE 1-like [Glycine max]	XP_003532728	3.18569e-140	70.9524	506.138	420	298
Contig5915	9.12382	3.39291e-06	410	gi|571475114|ref|XP_006586476.1|PREDICTED: uncharacterized protein LOC102659780, partial [Glycine max]	XP_006586476	3.60976e-58	82.3529	230.72	136	112
Contig6804	9.12382	3.39291e-06	513	gi|358343843|ref|XP_003636005.1|Helicase-like protein [Medicago truncatula]	XP_003636005	2.18283e-42	67.5676	178.333	148	100
Contig13257	9.12382	3.39291e-06	619	gi|738799569|ref|WP_036690684.1|reverse transcriptase, partial [Peanut witches'-broom phytoplasma]	WP_036690684	1.84341e-32	89.0244	145.976	82	73
Contig13341	9.12382	3.39291e-06	478	gi|312071896|ref|XP_003138819.1|hypothetical protein LOAG_03234 [Loa loa] gi|307766021|gb|EFO25255.1| hypothetical protein LOAG_03234, partial [Loa loa]	XP_003138819, EFO25255	4.49266	52.459	37.7354	61	32
Contig17319	9.12382	3.39291e-06	502	gi|447207073|ref|WP_001284329.1|recombinase [Bacillus cereus] gi|401217972|gb|EJR24658.1| hypothetical protein IIE_06423 [Bacillus cereus VD045] gi|401218599|gb|EJR25271.1| hypothetical protein IIE_06249 [Bacillus cereus VD045]	WP_001284329, EJR24658, EJR25271	2.03108	60.4651	38.891	43	26
Contig19788	9.12382	3.39291e-06	402	No Blast Hit
Contig22436	9.12382	3.39291e-06	611	gi|734357840|gb|KHN14618.1|Ubiquitin-like-specific protease ESD4 [Glycine soja]	KHN14618	1.04101e-48	92.6606	199.904	109	101
Contig23459	9.12382	3.39291e-06	1789	gi|356550510|ref|XP_003543629.1|PREDICTED: ATP-dependent zinc metalloprotease FtsH-like [Glycine max] gi|734403819|gb|KHN32641.1| ATP-dependent zinc metalloprotease FtsH [Glycine soja]	XP_003543629, KHN32641	0	100	841.262	434	434
Contig24263	9.12382	3.39291e-06	552	gi|571492263|ref|XP_006592178.1|PREDICTED: LOW QUALITY PROTEIN: UDP-glycosyltransferase 76E2-like [Glycine max]	XP_006592178	3.97241e-66	96.8992	257.299	129	125
TRINITY_DN137190_c0_g1_i1	9.12382	3.39291e-06	509	gi|471234466|gb|EMR14598.1|ABC-type peptide/nickel transport system, permease component [Peanut witches'-broom phytoplasma NTU2011]	EMR14598	4.13793e-33	77.7778	147.517	99	77
TRINITY_DN51790_c0_g1_i2	9.12382	3.39291e-06	291	No Blast Hit
TRINITY_DN53553_c1_g1_i1	9.12382	3.39291e-06	298	gi|409120026|gb|EKM96396.1|hypothetical protein C211_08439 [Pseudomonas sp. Chol1]	EKM96396	2.88865e-29	89.0411	134.42	73	65
TRINITY_DN59507_c1_g3_i7	9.12382	3.39291e-06	721	gi|351727715|ref|NP_001238194.1|uncharacterized protein LOC100306140 [Glycine max] gi|255627661|gb|ACU14175.1| unknown [Glycine max]	NP_001238194, ACU14175	1.80875e-84	100	319.316	165	165
TRINITY_DN55036_c2_g2_i1	9.12382	3.39291e-06	222	No Blast Hit
TRINITY_DN55036_c2_g2_i8	9.12382	3.39291e-06	279	No Blast Hit
TRINITY_DN55400_c0_g1_i4	9.12382	3.39291e-06	1033	gi|734373418|gb|KHN20264.1|Pre-mRNA-splicing factor 38A [Glycine soja]	KHN20264	4.46576e-106	91.2037	392.119	216	197
TRINITY_DN3135_c2_g1_i5	9.12382	3.39291e-06	226	No Blast Hit
TRINITY_DN57641_c1_g2_i11	9.12382	3.39291e-06	1872	gi|358249046|ref|NP_001239728.1|uncharacterized protein LOC100810003 [Glycine max] gi|255647823|gb|ACU24371.1| unknown [Glycine max] gi|734309222|gb|KHM99366.1| hypothetical protein glysoja_028823 [Glycine soja]	NP_001239728, ACU24371, KHM99366	1.09485e-149	99.6269	538.495	268	267
TRINITY_DN40398_c3_g1_i1	9.12382	3.39291e-06	226	No Blast Hit
TRINITY_DN55707_c0_g1_i1	9.12382	3.39291e-06	328	No Blast Hit
TRINITY_DN50613_c0_g1_i1	9.12382	3.39291e-06	269	gi|147834092|emb|CAN64335.1|hypothetical protein VITISV_001808 [Vitis vinifera]	CAN64335	4.26191e-33	87.6404	147.132	89	78
TRINITY_DN52974_c9_g3_i4	9.12382	3.39291e-06	310	gi|829966060|ref|XP_012603316.1|PREDICTED: mucin-2-like [Microcebus murinus]	XP_012603316	0.00269177	60	48.1358	70	42
TRINITY_DN53739_c9_g2_i1	9.12382	3.39291e-06	202	gi|734314615|gb|KHN01757.1|Dynein heavy chain [Glycine soja]	KHN01757	2.2421e-18	77.2727	98.2117	66	51
TRINITY_DN59130_c0_g1_i3	9.12382	3.39291e-06	1546	gi|571468194|ref|XP_006584165.1|PREDICTED: protein TOPLESS-like [Glycine max]	XP_006584165	0	97.066	804.283	409	397
TRINITY_DN53692_c0_g1_i2	9.12382	3.39291e-06	545	gi|571468263|ref|XP_006584194.1|PREDICTED: uncharacterized protein LOC102662642 [Glycine max]	XP_006584194	1.77583e-31	95.5882	142.124	68	65
Contig9500	9.12351	9.11939e-13	233	gi|829191137|ref|XP_012655308.1|transmembrane protein, putative [Tetrahymena thermophila SB210] gi|586729083|gb|EWS72157.1| transmembrane protein, putative [Tetrahymena thermophila SB210]	XP_012655308, EWS72157	6.1872	57.1429	36.965	42	24
Contig10094	9.12036	5.58145e-18	245	gi|480030975|gb|ENV71128.1|hypothetical protein F947_00014, partial [Acinetobacter towneri DSM 14962 = CIP 107472]	ENV71128	1.26741e-21	76.9231	108.997	78	60
TRINITY_DN50146_c0_g3_i1	9.10283	2.24254e-14	210	No Blast Hit
Contig2051	9.10078	3.7606e-06	3111	gi|571445521|ref|XP_006576826.1|PREDICTED: probable galactinol--sucrose galactosyltransferase 2-like isoform X2 [Glycine max]	XP_006576826	0	98.2987	1064.68	529	520
Contig4127	9.10078	3.7606e-06	260	No Blast Hit
Contig6463	9.10078	3.7606e-06	2070	gi|83853834|gb|ABC47866.1|remorin [Glycine max]	ABC47866	0	95.6204	769.615	411	393
Contig12249	9.10078	3.7606e-06	225	gi|734408634|gb|KHN34851.1|Dynein heavy chain [Glycine soja]	KHN34851	1.86267e-09	62.5	68.5514	72	45
Contig15153	9.10078	3.7606e-06	363	gi|330804283|ref|XP_003290126.1|hypothetical protein DICPUDRAFT_80876 [Dictyostelium purpureum] gi|325079756|gb|EGC33341.1| hypothetical protein DICPUDRAFT_80876 [Dictyostelium purpureum]	XP_003290126, EGC33341	2.82951	52.0833	38.1206	48	25
Contig16833	9.10078	3.7606e-06	356	gi|407251082|gb|AFT80267.1|hypothetical protein AMBLS11_18510 [Alteromonas macleodii str. 'Black Sea 11']	AFT80267	3.71762	53.9683	37.7354	63	34
Contig24789	9.10078	3.7606e-06	326	gi|546676888|gb|ERL87812.1|hypothetical protein D910_05201 [Dendroctonus ponderosae]	ERL87812	6.31408	59.6154	36.965	52	31
TRINITY_DN59038_c2_g3_i17	9.10078	3.7606e-06	1541	gi|571474143|ref|XP_006586134.1|PREDICTED: myb-like protein X-like isoform X5 [Glycine max]	XP_006586134	3.21248e-126	64.6925	459.914	439	284
TRINITY_DN59594_c6_g3_i1	9.10078	3.7606e-06	211	No Blast Hit
TRINITY_DN59509_c2_g2_i3	9.10078	3.7606e-06	345	No Blast Hit
TRINITY_DN59535_c22_g5_i2	9.10078	3.7606e-06	221	gi|571452717|ref|XP_006579180.1|PREDICTED: uncharacterized protein LOC102660385 [Glycine max]	XP_006579180	7.82852e-16	79.0323	89.7373	62	49
TRINITY_DN50855_c0_g2_i8	9.10078	3.7606e-06	1038	gi|734390223|gb|KHN26602.1|MOSC domain-containing protein 1, mitochondrial [Glycine soja]	KHN26602	0	99.6825	642.114	315	314
TRINITY_DN58592_c1_g1_i22	9.10078	3.7606e-06	2818	gi|356541233|ref|XP_003539084.1|PREDICTED: telomere repeat-binding protein 1-like isoform X1 [Glycine max] gi|734378260|gb|KHN21945.1| Telomere repeat-binding protein 5 [Glycine soja]	XP_003539084, KHN21945	0	96.8831	753.436	385	373
TRINITY_DN58559_c37_g2_i1	9.10078	3.7606e-06	201	No Blast Hit
TRINITY_DN84483_c0_g1_i1	9.10078	3.7606e-06	709	gi|491137105|ref|WP_004995522.1|50S ribosomal protein L16 [Peanut witches'-broom phytoplasma] gi|471234244|gb|EMR14397.1| 50S ribosomal protein L16 [Peanut witches'-broom phytoplasma NTU2011]	WP_004995522, EMR14397	2.90725e-71	100	275.404	139	139
TRINITY_DN44945_c0_g1_i1	9.10078	3.7606e-06	217	No Blast Hit
TRINITY_DN56803_c1_g1_i31	9.10078	3.7606e-06	1708	gi|356572243|ref|XP_003554279.1|PREDICTED: magnesium transporter MRS2-I-like isoform X1 [Glycine max] gi|734317051|gb|KHN02533.1| Magnesium transporter MRS2-I [Glycine soja]	XP_003554279, KHN02533	2.20248e-85	71.8147	324.709	259	186
TRINITY_DN52899_c4_g2_i1	9.10078	3.7606e-06	204	No Blast Hit
TRINITY_DN57529_c1_g1_i3	9.10078	3.7606e-06	1793	gi|356517840|ref|XP_003527594.1|PREDICTED: MLO-like protein 1-like [Glycine max]	XP_003527594	0	99.2857	852.047	420	417
TRINITY_DN57552_c7_g6_i2	9.10078	3.7606e-06	311	gi|571452610|ref|XP_006579129.1|PREDICTED: protein FAR1-RELATED SEQUENCE 5-like [Glycine max]	XP_006579129	1.96759e-38	83.3333	164.851	102	85
TRINITY_DN53741_c7_g1_i1	9.10078	3.7606e-06	209	No Blast Hit
TRINITY_DN57370_c1_g1_i11	9.10078	3.7606e-06	2163	gi|571473175|ref|XP_006585845.1|PREDICTED: putative disease resistance RPP13-like protein 3-like isoform X1 [Glycine max]	XP_006585845	0	85.6863	828.55	510	437
TRINITY_DN55949_c4_g2_i1	9.10078	3.7606e-06	229	No Blast Hit
TRINITY_DN59475_c3_g2_i9	9.10078	3.7606e-06	215	gi|738799721|ref|WP_036690836.1|hypothetical protein [Peanut witches'-broom phytoplasma]	WP_036690836	9.57616e-30	95.7746	135.961	71	68
TRINITY_DN54007_c1_g1_i1	9.10078	3.7606e-06	216	No Blast Hit
TRINITY_DN56773_c1_g2_i12	9.0864	2.45803e-14	297	gi|378401497|emb|CCG06613.1|Putative uncharacterized protein, partial [Rhodospirillum photometricum DSM 122]	CCG06613	6.67489e-18	76.8116	96.6709	69	53
Contig5445	9.08345	4.95259e-17	527	gi|511035946|ref|WP_016289986.1|hypothetical protein [Lachnospiraceae bacterium 28-4] gi|507774919|gb|EOS33332.1| hypothetical protein C807_00163 [Lachnospiraceae bacterium 28-4]	WP_016289986, EOS33332	1.22866	44.8276	39.6614	87	39
Contig237	9.07736	4.18567e-06	464	gi|571436978|ref|XP_006573940.1|PREDICTED: uncharacterized protein LOC102670431 [Glycine max]	XP_006573940	1.42442e-86	98.7013	325.094	154	152
Contig2502	9.07736	4.18567e-06	2738	gi|571455600|ref|XP_006580131.1|PREDICTED: MACPF domain-containing protein At1g14780-like isoform X2 [Glycine max]	XP_006580131	0	90.6694	887.1	493	447
Contig7459	9.07736	4.18567e-06	3499	gi|571517785|ref|XP_006597597.1|PREDICTED: malonyl-CoA decarboxylase, mitochondrial-like isoform X2 [Glycine max]	XP_006597597	0	100	985.326	502	502
Contig17142	9.07736	4.18567e-06	424	gi|734361436|gb|KHN15637.1|hypothetical protein glysoja_031426 [Glycine soja]	KHN15637	4.65427e-66	93.5714	256.914	140	131
Contig18746	9.07736	4.18567e-06	652	gi|734365125|gb|KHN17504.1|Eukaryotic initiation factor iso-4F subunit p82-34 [Glycine soja]	KHN17504	1.74608e-34	95.4023	152.91	87	83
Contig27182	9.07736	4.18567e-06	369	gi|571552122|ref|XP_006603520.1|PREDICTED: uncharacterized protein LOC102670163, partial [Glycine max]	XP_006603520	1.75758e-10	68.1818	72.0182	66	45
TRINITY_DN52486_c0_g1_i3	9.07736	4.18567e-06	1078	gi|734432399|gb|KHN46311.1|GDP-mannose-dependent alpha-mannosyltransferase [Glycine soja]	KHN46311	2.20558e-151	99.2674	542.732	273	271
TRINITY_DN46294_c0_g1_i2	9.07736	4.18567e-06	729	gi|359806581|ref|NP_001241012.1|uncharacterized protein LOC100820368 [Glycine max] gi|255637253|gb|ACU18957.1| unknown [Glycine max] gi|734400091|gb|KHN31177.1| RNA polymerase II transcriptional coactivator KIWI [Glycine soja]	NP_001241012, ACU18957, KHN31177	4.08522e-31	81.6092	142.124	87	71
TRINITY_DN54451_c0_g1_i3	9.07736	4.18567e-06	292	gi|601039821|gb|AHN65359.1|integrase [Glycine max]	AHN65359	8.47998e-10	94.4444	69.707	36	34
TRINITY_DN55033_c0_g2_i14	9.07736	4.18567e-06	2868	gi|734378359|gb|KHN22044.1|hypothetical protein glysoja_008956 [Glycine soja]	KHN22044	0	98.9117	1648.25	827	818
TRINITY_DN58665_c3_g4_i3	9.07736	4.18567e-06	694	gi|778708530|ref|XP_011656225.1|PREDICTED: LOW QUALITY PROTEIN: retrovirus-related Pol polyprotein from transposon TNT 1-94 [Cucumis sativus]	XP_011656225	6.5353e-73	72.0524	280.796	229	165
TRINITY_DN57496_c1_g1_i1	9.07736	4.18567e-06	1206	gi|356531475|ref|XP_003534303.1|PREDICTED: DEAD-box ATP-dependent RNA helicase 5-like [Glycine max]	XP_003534303	0	99.711	687.952	346	345
TRINITY_DN33485_c0_g1_i1	9.07736	4.18567e-06	224	gi|89257612|gb|ABD65100.1|hypothetical protein 31.t00077 [Brassica oleracea]	ABD65100	6.00592	55.7377	36.965	61	34
TRINITY_DN59230_c6_g1_i1	9.07736	4.18567e-06	341	No Blast Hit
TRINITY_DN59227_c2_g3_i4	9.07736	4.18567e-06	500	gi|571447620|ref|XP_006577468.1|PREDICTED: uncharacterized protein LOC102670184 [Glycine max]	XP_006577468	6.96455e-09	62.3188	67.0106	69	43
TRINITY_DN58498_c0_g4_i34	9.07736	4.18567e-06	2748	gi|356546282|ref|XP_003541558.1|PREDICTED: uncharacterized protein LOC100807744 isoform X1 [Glycine max] gi|571498884|ref|XP_006594339.1| PREDICTED: uncharacterized protein LOC100807744 isoform X2 [Glycine max] gi|571498886|ref|XP_006594340.1| PREDICTED: uncharacterized protein LOC100807744 isoform X3 [Glycine max]	XP_003541558, XP_006594339, XP_006594340	1.83841e-114	98.5366	422.165	205	202
TRINITY_DN56870_c0_g1_i9	9.07736	4.18567e-06	446	gi|629083964|gb|KCW50321.1|hypothetical protein EUGRSUZ_J00099 [Eucalyptus grandis]	KCW50321	4.09705e-78	100	296.975	143	143
TRINITY_DN56874_c3_g2_i16	9.07736	4.18567e-06	261	No Blast Hit
TRINITY_DN34812_c0_g1_i2	9.07736	4.18567e-06	301	No Blast Hit
TRINITY_DN58917_c0_g3_i1	9.07736	4.18567e-06	923	No Blast Hit
TRINITY_DN57024_c0_g1_i8	9.07736	4.18567e-06	1744	gi|359807004|ref|NP_001241589.1|uncharacterized protein LOC100788470 [Glycine max] gi|255644591|gb|ACU22798.1| unknown [Glycine max] gi|734400034|gb|KHN31120.1| Carbamoyl-phosphate synthase small chain [Glycine soja]	NP_001241589, ACU22798, KHN31120	5.64495e-161	99.6416	575.859	279	278
Contig26715	9.07137	1.47663e-16	882	gi|358339569|dbj|GAA47606.1|hypothetical protein CLF_100574 [Clonorchis sinensis]	GAA47606	1.459	41.6	41.2022	125	52
Contig2955	9.05356	4.65948e-06	310	gi|571475114|ref|XP_006586476.1|PREDICTED: uncharacterized protein LOC102659780, partial [Glycine max]	XP_006586476	5.54796e-41	89.3204	173.326	103	92
Contig6950	9.05356	4.65948e-06	235	gi|571495434|ref|XP_006593211.1|PREDICTED: uncharacterized protein LOC102667901, partial [Glycine max]	XP_006593211	3.97339e-31	94.8052	140.584	77	73
Contig8025	9.05356	4.65948e-06	268	gi|699128064|gb|AIU41028.1|transposase-like protein [Glycine max]	AIU41028	4.43286e-22	96	110.538	50	48
Contig12548	9.05356	4.65948e-06	7179	gi|356516857|ref|XP_003527109.1|PREDICTED: activating signal cointegrator 1 complex subunit 3 isoform X1 [Glycine max]	XP_003527109	0	98.8027	4097.74	2088	2063
Contig13685	9.05356	4.65948e-06	981	gi|358248170|ref|NP_001240086.1|uncharacterized protein LOC100816212 [Glycine max] gi|255631666|gb|ACU16200.1| unknown [Glycine max]	NP_001240086, ACU16200	3.86989e-80	86.9565	305.834	184	160
Contig16284	9.05356	4.65948e-06	1758	No Blast Hit
TRINITY_DN126069_c2_g1_i1	9.05356	4.65948e-06	320	gi|517990691|ref|WP_019160899.1|polynucleotide adenylyltransferase [Ruminococcus sp. JC304]	WP_019160899	8.01193	60.4167	36.5798	48	29
TRINITY_DN131930_c0_g1_i1	9.05356	4.65948e-06	442	gi|471234524|gb|EMR14656.1|Holliday junction DNA helicase RuvB [Peanut witches'-broom phytoplasma NTU2011]	EMR14656	1.53378e-32	84.7826	145.591	92	78
TRINITY_DN46267_c0_g1_i2	9.05356	4.65948e-06	540	No Blast Hit
TRINITY_DN55077_c0_g4_i3	9.05356	4.65948e-06	1095	gi|356557339|ref|XP_003546974.1|PREDICTED: zinc finger MYM-type protein 1-like [Glycine max]	XP_003546974	2.66849e-168	100	598.971	302	302
TRINITY_DN55299_c6_g2_i2	9.05356	4.65948e-06	406	No Blast Hit
TRINITY_DN58689_c0_g1_i3	9.05356	4.65948e-06	2044	gi|356530237|ref|XP_003533689.1|PREDICTED: sacsin-like [Glycine max]	XP_003533689	0	96.1774	1237.63	654	629
TRINITY_DN50314_c0_g1_i1	9.05356	4.65948e-06	1178	gi|571496040|ref|XP_006593496.1|PREDICTED: ribosomal RNA processing protein 1 homolog B-like isoform X2 [Glycine max]	XP_006593496	3.82742e-131	79.2049	475.707	327	259
TRINITY_DN56076_c4_g1_i1	9.05356	4.65948e-06	201	No Blast Hit
TRINITY_DN54354_c0_g2_i2	9.05356	4.65948e-06	1049	gi|356542899|ref|XP_003539902.1|PREDICTED: threonylcarbamoyladenosine tRNA methylthiotransferase-like [Glycine max] gi|734403291|gb|KHN32472.1| CDKAL1-like protein [Glycine soja]	XP_003539902, KHN32472	1.83111e-179	96.1424	635.95	337	324
TRINITY_DN54511_c2_g4_i32	9.05356	4.65948e-06	2756	gi|351728101|ref|NP_001237951.1|protein kinase [Glycine max] gi|169991|gb|AAA33979.1| protein kinase [Glycine max]	NP_001237951, AAA33979	5.66138e-47	100	197.978	94	94
TRINITY_DN24411_c0_g1_i1	9.05356	4.65948e-06	804	gi|483507560|gb|EOA98067.1|hypothetical protein Anapl_09914, partial [Anas platyrhynchos]	EOA98067	0.0291123	42	46.595	100	42
TRINITY_DN48946_c0_g1_i1	9.05356	4.65948e-06	207	No Blast Hit
TRINITY_DN56273_c0_g1_i1	9.05356	4.65948e-06	420	No Blast Hit
TRINITY_DN58278_c2_g1_i17	9.05356	4.65948e-06	1323	gi|356572425|ref|XP_003554369.1|PREDICTED: uncharacterized protein DDB_G0271670-like isoform X1 [Glycine max] gi|571558425|ref|XP_006604565.1| PREDICTED: uncharacterized protein DDB_G0271670-like isoform X2 [Glycine max] gi|571558428|ref|XP_006604566.1| PREDICTED: uncharacterized protein DDB_G0271670-like isoform X3 [Glycine max] gi|571558431|ref|XP_006604567.1| PREDICTED: uncharacterized protein…	XP_003554369, XP_006604565, XP_006604566, XP_006604567, XP_006604568, KHN02354	0	97.5275	715.687	364	355
TRINITY_DN57285_c0_g1_i7	9.05356	4.65948e-06	1910	gi|356554838|ref|XP_003545749.1|PREDICTED: transcription factor GTE7-like [Glycine max] gi|734405783|gb|KHN33585.1| Transcription factor GTE3, chloroplastic [Glycine soja]	XP_003545749, KHN33585	0	71.9331	709.909	538	387
TRINITY_DN48621_c5_g1_i1	9.05356	4.65948e-06	229	No Blast Hit
TRINITY_DN42207_c0_g3_i1	9.05356	4.65948e-06	739	No Blast Hit
TRINITY_DN89532_c0_g1_i1	9.05356	4.65948e-06	1162	gi|491136421|ref|WP_004994838.1|molecular chaperone DnaJ [Peanut witches'-broom phytoplasma] gi|471234577|gb|EMR14705.1| molecular chaperone DnaJ [Peanut witches'-broom phytoplasma NTU2011]	WP_004994838, EMR14705	3.81722e-168	90.5983	598.586	351	318
Contig24741	9.0481	9.6637e-17	289	gi|571571312|ref|XP_006606825.1|PREDICTED: uncharacterized protein LOC100807920 [Glycine max]	XP_006606825	0.189887	76.4706	41.9726	34	26
Contig2216	9.04588	1.69797e-16	279	gi|770863487|ref|WP_045139811.1|hypothetical protein [Pantoea ananatis] gi|768330368|gb|KJH62299.1| hypothetical protein UF13_06335 [Pantoea ananatis]	WP_045139811, KJH62299	8.04521	58.8235	36.5798	51	30
Contig2170	9.02936	5.85429e-06	390	gi|255640480|gb|ACU20526.1|unknown [Glycine max]	ACU20526	0.0277178	68.1818	45.0542	44	30
Contig3978	9.02936	5.85429e-06	1069	gi|357497519|ref|XP_003619048.1|Tigger transposable element-derived protein [Medicago truncatula]	XP_003619048	9.89366e-104	96.0396	384.415	202	194
Contig5486	9.02936	5.85429e-06	320	gi|255640480|gb|ACU20526.1|unknown [Glycine max]	ACU20526	4.38611e-06	65.4545	57.3806	55	36
Contig18805	9.02936	5.85429e-06	227	No Blast Hit
Contig21034	9.02936	5.85429e-06	232	No Blast Hit
Contig21224	9.02936	5.85429e-06	253	No Blast Hit
Contig21339	9.02936	5.85429e-06	242	No Blast Hit
Contig21993	9.02936	5.85429e-06	435	No Blast Hit
Contig22248	9.02936	5.85429e-06	478	gi|734401206|gb|KHN31630.1|Protein ULTRAPETALA 2 [Glycine soja]	KHN31630	1.02379e-36	96.1538	159.458	78	75
TRINITY_DN109835_c0_g1_i1	9.02936	5.85429e-06	687	No Blast Hit
TRINITY_DN52450_c0_g1_i7	9.02936	5.85429e-06	642	gi|356571509|ref|XP_003553919.1|PREDICTED: ribulose-phosphate 3-epimerase, cytoplasmic isoform [Glycine max] gi|734386282|gb|KHN24898.1| Ribulose-phosphate 3-epimerase, cytoplasmic isoform [Glycine soja]	XP_003553919, KHN24898	5.45536e-102	100	377.096	187	187
TRINITY_DN51644_c3_g2_i4	9.02936	5.85429e-06	385	gi|378464800|gb|AFC01198.1|eukaryotic translation initiation factor [Ammopiptanthus mongolicus]	AFC01198	7.65285e-62	100	242.662	116	116
TRINITY_DN35192_c0_g1_i1	9.02936	5.85429e-06	405	gi|571462897|ref|XP_006582416.1|PREDICTED: PHD finger protein ALFIN-LIKE 2-like [Glycine max]	XP_006582416	3.22448e-11	70.9677	74.7146	62	44
TRINITY_DN56389_c0_g1_i4	9.02936	5.85429e-06	264	No Blast Hit
TRINITY_DN58559_c41_g1_i4	9.02936	5.85429e-06	226	gi|358375448|dbj|GAA92030.1|hypothetical protein AKAW_10144 [Aspergillus kawachii IFO 4308]	GAA92030	6.00592	66	36.965	50	33
TRINITY_DN57440_c1_g5_i1	9.02936	5.85429e-06	210	No Blast Hit
TRINITY_DN22668_c0_g1_i5	9.02936	5.85429e-06	217	No Blast Hit
TRINITY_DN52046_c0_g1_i2	9.02936	5.85429e-06	485	gi|571473090|ref|XP_006585820.1|PREDICTED: uncharacterized protein LOC102669816 [Glycine max]	XP_006585820	7.25812e-30	89.4737	136.732	76	68
TRINITY_DN52160_c0_g1_i1	9.02936	5.85429e-06	215	No Blast Hit
TRINITY_DN37474_c0_g1_i1	9.02936	5.85429e-06	434	No Blast Hit
TRINITY_DN59207_c3_g3_i6	9.02936	5.85429e-06	322	gi|571551319|ref|XP_006603298.1|PREDICTED: serine/threonine-protein phosphatase 7 long form homolog [Glycine max]	XP_006603298	3.78932e-50	95.3271	203.756	107	102
TRINITY_DN56874_c3_g2_i2	9.02936	5.85429e-06	212	No Blast Hit
TRINITY_DN32971_c2_g1_i1	9.02936	5.85429e-06	224	No Blast Hit
TRINITY_DN27383_c0_g1_i1	9.02936	5.85429e-06	1860	gi|571541376|ref|XP_006601748.1|PREDICTED: NBS-LRR disease-resistance protein scn3r1 isoform X1 [Glycine max]	XP_006601748	0	92	1144.8	625	575
TRINITY_DN25095_c0_g1_i1	9.02936	5.85429e-06	573	gi|672708854|dbj|GAK74074.1|chromosome segregation ATPase ['Chrysanthemum coronarium' phytoplasma]	GAK74074	4.21471e-72	84.2105	277.33	190	160
TRINITY_DN35887_c0_g1_i1	9.02936	5.85429e-06	708	gi|388495914|gb|AFK36023.1|unknown [Lotus japonicus]	AFK36023	8.53763e-39	91.5789	167.548	95	87
TRINITY_DN55839_c2_g1_i1	9.02936	5.85429e-06	1688	gi|356530726|ref|XP_003533931.1|PREDICTED: trihelix transcription factor GT-2-like [Glycine max]	XP_003533931	0	81.2195	642.114	410	333
TRINITY_DN58938_c0_g2_i5	9.02936	5.85429e-06	2506	gi|571558803|ref|XP_003553583.2|PREDICTED: uncharacterized protein LOC100811629 isoform X1 [Glycine max]	XP_003553583	0	88.543	1347.41	803	711
TRINITY_DN32322_c8_g1_i3	9.02936	5.85429e-06	258	No Blast Hit
TRINITY_DN46350_c3_g1_i2	9.02936	5.85429e-06	222	No Blast Hit
TRINITY_DN53360_c1_g2_i1	9.02674	1.68629e-12	204	gi|601039819|gb|AHN65357.1|reverse transcriptase [Glycine max]	AHN65357	5.49529e-25	92.1875	120.168	64	59
Contig3303	9.00475	6.56077e-06	878	gi|356514150|ref|XP_003525769.1|PREDICTED: uncharacterized protein LOC100790082 [Glycine max] gi|734323548|gb|KHN04761.1| hypothetical protein glysoja_045051 [Glycine soja]	XP_003525769, KHN04761	1.01924e-62	85.7143	247.669	161	138
Contig7226	9.00475	6.56077e-06	284	No Blast Hit
Contig13627	9.00475	6.56077e-06	394	No Blast Hit
Contig19845	9.00475	6.56077e-06	312	No Blast Hit
Contig20965	9.00475	6.56077e-06	4078	gi|356547946|ref|XP_003542365.1|PREDICTED: inter-alpha-trypsin inhibitor heavy chain H3-like [Glycine max]	XP_003542365	2.13617e-117	95.2174	432.565	230	219
Contig24540	9.00475	6.56077e-06	2071	gi|356570750|ref|XP_003553548.1|PREDICTED: E3 ubiquitin-protein ligase MARCH7-like [Glycine max]	XP_003553548	0	97.1111	867.84	450	437
TRINITY_DN52492_c0_g1_i1	9.00475	6.56077e-06	398	gi|440902533|gb|ELR53316.1|hypothetical protein M91_20998, partial [Bos mutus]	ELR53316	0.397146	55.3571	41.2022	56	31
TRINITY_DN44025_c0_g1_i2	9.00475	6.56077e-06	630	gi|426207772|gb|AFY13525.1|cyclophilin 1 [Aeschynomene evenia] gi|426207774|gb|AFY13526.1| cyclophilin 1 [Aeschynomene evenia] gi|426207784|gb|AFY13531.1| cyclophilin 1 [Aeschynomene denticulata] gi|529273340|gb|AGS78052.1| cyclophilin 1 [Aeschynomene virginica]	AFY13525, AFY13526, AFY13531, AGS78052	1.26314e-55	91.0569	223.016	123	112
TRINITY_DN51737_c0_g1_i8	9.00475	6.56077e-06	1321	gi|356530537|ref|XP_003533837.1|PREDICTED: suppressor protein SRP40-like [Glycine max] gi|734421964|gb|KHN41435.1| hypothetical protein glysoja_031068 [Glycine soja]	XP_003533837, KHN41435	3.12721e-156	86.0534	559.296	337	290
TRINITY_DN54438_c1_g1_i1	9.00475	6.56077e-06	1797	gi|734324398|gb|KHN05100.1|hypothetical protein glysoja_034926 [Glycine soja]	KHN05100	0	86.456	735.332	443	383
TRINITY_DN59595_c23_g1_i1	9.00475	6.56077e-06	221	No Blast Hit
TRINITY_DN53869_c0_g2_i5	9.00475	6.56077e-06	1070	gi|351721816|ref|NP_001237734.1|cysteine proteinase inhibitor precursor [Glycine max] gi|1944319|dbj|BAA19608.1| cysteine proteinase inhibitor [Glycine max] gi|1944342|dbj|BAA19610.1| cysteine proteinase inhibitor [Glycine max]	NP_001237734, BAA19608, BAA19610	1.63878e-106	85.3061	393.66	245	209
TRINITY_DN56358_c1_g1_i1	9.00475	6.56077e-06	234	gi|502155189|ref|XP_004509987.1|PREDICTED: uncharacterized protein LOC101502922 [Cicer arietinum]	XP_004509987	3.05646e-15	70.1299	87.8113	77	54
TRINITY_DN58596_c15_g3_i1	9.00475	6.56077e-06	204	No Blast Hit
TRINITY_DN45089_c0_g1_i1	9.00475	6.56077e-06	209	No Blast Hit
TRINITY_DN57649_c2_g2_i2	9.00475	6.56077e-06	278	No Blast Hit
TRINITY_DN51956_c0_g1_i4	9.00475	6.56077e-06	1949	gi|571447657|ref|XP_006577486.1|PREDICTED: UPF0481 protein At3g47200-like [Glycine max]	XP_006577486	0	96.9298	888.256	456	442
TRINITY_DN44839_c0_g1_i1	9.00475	6.56077e-06	346	No Blast Hit
TRINITY_DN40398_c3_g1_i3	9.00475	6.56077e-06	204	No Blast Hit
TRINITY_DN48898_c0_g2_i1	9.00475	6.56077e-06	658	gi|571452572|ref|XP_006579112.1|PREDICTED: uncharacterized protein LOC100799740 [Glycine max]	XP_006579112	2.50413e-36	100	159.073	74	74
TRINITY_DN42642_c0_g1_i1	9.00475	6.56077e-06	257	No Blast Hit
TRINITY_DN50968_c0_g2_i1	9.00475	6.56077e-06	639	gi|356542916|ref|XP_003539910.1|PREDICTED: lanC-like protein GCL2-like [Glycine max] gi|734402355|gb|KHN31966.1| LanC-like protein 2 [Glycine soja]	XP_003539910, KHN31966	1.88489e-94	92.4242	352.058	198	183
TRINITY_DN54806_c5_g2_i1	9.00475	6.56077e-06	230	No Blast Hit
TRINITY_DN83959_c0_g1_i1	9.00475	6.56077e-06	858	gi|491136701|ref|WP_004995118.1|CTP synthase [Peanut witches'-broom phytoplasma] gi|471234431|gb|EMR14568.1| CTP synthetase [Peanut witches'-broom phytoplasma NTU2011]	WP_004995118, EMR14568	1.15693e-63	85.0649	250.751	154	131
TRINITY_DN57998_c3_g1_i6	9.00475	6.56077e-06	402	gi|557201476|emb|CDJ33294.1|hypothetical protein EMH_0081600 [Eimeria mitis]	CDJ33294	0.232224	45.4545	41.9726	55	25
TRINITY_DN57971_c4_g3_i7	9.00475	6.56077e-06	466	No Blast Hit
Contig17924	8.997	1.99771e-12	298	gi|322782471|gb|EFZ10420.1|hypothetical protein SINV_01302, partial [Solenopsis invicta]	EFZ10420	6.27656	52	36.965	50	26
TRINITY_DN54800_c11_g8_i4	8.99009	4.33806e-14	217	No Blast Hit
Contig1404	8.9797	7.30483e-06	589	gi|571561256|ref|XP_006605017.1|PREDICTED: uncharacterized protein LOC102660537 [Glycine max]	XP_006605017	1.77504e-92	90.8163	345.125	196	178
Contig3876	8.9797	7.30483e-06	2114	gi|734353219|gb|KHN13359.1|Putative vacuolar protein sorting-associated protein 13C [Glycine soja]	KHN13359	0	95.1636	1293.87	703	669
Contig9298	8.9797	7.30483e-06	218	No Blast Hit
Contig9945	8.9797	7.30483e-06	229	No Blast Hit
Contig11340	8.9797	7.30483e-06	232	gi|734314615|gb|KHN01757.1|Dynein heavy chain [Glycine soja]	KHN01757	1.79252e-23	87.8788	115.161	66	58
Contig12381	8.9797	7.30483e-06	546	gi|593800518|ref|XP_007163296.1|hypothetical protein PHAVU_001G222800g [Phaseolus vulgaris] gi|593800520|ref|XP_007163297.1| hypothetical protein PHAVU_001G222800g [Phaseolus vulgaris] gi|561036760|gb|ESW35290.1| hypothetical protein PHAVU_001G222800g [Phaseolus vulgaris] gi|561036761|gb|ESW35291.1| hypothetical protein PHAVU_001G222800g [Phaseolus vulgaris]	XP_007163296, XP_007163297, ESW35290, ESW35291	1.17198e-83	100	315.464	155	155
Contig13043	8.9797	7.30483e-06	2266	gi|356522214|ref|XP_003529742.1|PREDICTED: uncharacterized protein LOC100793448 [Glycine max]	XP_003529742	0	93.2817	733.406	387	361
Contig16957	8.9797	7.30483e-06	203	No Blast Hit
Contig20487	8.9797	7.30483e-06	758	gi|147785191|emb|CAN66512.1|hypothetical protein VITISV_026972 [Vitis vinifera]	CAN66512	2.96315e-99	76.259	368.622	278	212
Contig24655	8.9797	7.30483e-06	360	gi|750965259|gb|KIK22117.1|hypothetical protein PISMIDRAFT_680646 [Pisolithus microcarpus 441]	KIK22117	4.84088	45	37.3502	80	36
TRINITY_DN44083_c0_g1_i2	8.9797	7.30483e-06	459	gi|356573579|ref|XP_003554935.1|PREDICTED: proline-rich protein 4-like [Glycine max]	XP_003554935	1.60941e-29	95.7746	135.576	71	68
TRINITY_DN53573_c2_g1_i3	8.9797	7.30483e-06	269	gi|571495406|ref|XP_006593197.1|PREDICTED: uncharacterized protein LOC100781195 [Glycine max]	XP_006593197	5.98853e-11	55.4455	73.559	101	56
TRINITY_DN43607_c1_g1_i1	8.9797	7.30483e-06	378	gi|571437207|ref|XP_006574050.1|PREDICTED: uncharacterized protein LOC100776474 [Glycine max]	XP_006574050	7.00583e-44	75.2	182.956	125	94
TRINITY_DN54124_c5_g1_i2	8.9797	7.30483e-06	507	No Blast Hit
TRINITY_DN58663_c2_g1_i1	8.9797	7.30483e-06	339	gi|255317084|gb|ACU01861.1|unknown protein [Glycine max]	ACU01861	0.0175466	74.359	45.4394	39	29
TRINITY_DN53338_c3_g1_i5	8.9797	7.30483e-06	373	gi|734385186|gb|KHN24603.1|hypothetical protein glysoja_042867, partial [Glycine soja]	KHN24603	9.90401e-22	64.6465	109.383	99	64
TRINITY_DN40357_c1_g1_i1	8.9797	7.30483e-06	201	No Blast Hit
TRINITY_DN49823_c0_g1_i3	8.9797	7.30483e-06	254	gi|734409986|gb|KHN35433.1|ATP-dependent DNA helicase PIF1, partial [Glycine soja]	KHN35433	3.89873e-31	98.6111	140.584	72	71
TRINITY_DN53294_c2_g3_i4	8.9797	7.30483e-06	259	No Blast Hit
TRINITY_DN50969_c0_g1_i5	8.9797	7.30483e-06	907	gi|593792892|ref|XP_007159485.1|hypothetical protein PHAVU_002G241400g [Phaseolus vulgaris] gi|561032900|gb|ESW31479.1| hypothetical protein PHAVU_002G241400g [Phaseolus vulgaris]	XP_007159485, ESW31479	1.45072e-91	81.448	343.584	221	180
TRINITY_DN55306_c2_g1_i2	8.9797	7.30483e-06	243	No Blast Hit
TRINITY_DN55707_c0_g2_i1	8.9797	7.30483e-06	412	No Blast Hit
TRINITY_DN52974_c9_g2_i7	8.9797	7.30483e-06	399	No Blast Hit
TRINITY_DN52795_c3_g2_i19	8.9797	7.30483e-06	445	No Blast Hit
TRINITY_DN46066_c0_g2_i1	8.9797	7.30483e-06	266	No Blast Hit
TRINITY_DN58731_c2_g3_i2	8.9797	7.30483e-06	290	gi|476507742|ref|YP_007516912.1|hypothetical protein GlmaxMp63 (mitochondrion) [Glycine max] gi|403311620|gb|AFR34368.1| hypothetical protein GlmaxMp63 (mitochondrion) [Glycine max]	YP_007516912, AFR34368	1.54542e-11	61.25	75.485	80	49
TRINITY_DN52615_c2_g3_i1	8.9797	7.30483e-06	262	No Blast Hit
TRINITY_DN11792_c0_g1_i1	8.9797	7.30483e-06	242	gi|255640480|gb|ACU20526.1|unknown [Glycine max]	ACU20526	8.84181e-07	63.7931	59.6918	58	37
TRINITY_DN51028_c0_g1_i9	8.9797	7.30483e-06	521	No Blast Hit
TRINITY_DN62579_c0_g1_i1	8.9797	7.30483e-06	1167	No Blast Hit
TRINITY_DN50193_c0_g1_i4	8.9797	7.30483e-06	779	gi|734406027|gb|KHN33796.1|Serine/threonine-protein kinase PBS1 [Glycine soja]	KHN33796	2.95578e-57	74.2331	229.18	163	121
TRINITY_DN57010_c0_g1_i10	8.9797	7.30483e-06	2785	gi|356543460|ref|XP_003540178.1|PREDICTED: 4-hydroxy-3-methylbut-2-en-1-yl diphosphate synthase, chloroplastic-like isoform X1 [Glycine max] gi|571493930|ref|XP_006592698.1| PREDICTED: 4-hydroxy-3-methylbut-2-en-1-yl diphosphate synthase, chloroplastic-like isoform X2 [Glycine max] gi|571493933|ref|XP_006592699.1| PREDICTED: 4-hydroxy-3-methylbut-2-en-1-yl diphosphate synthase, chloroplastic-like…	XP_003540178, XP_006592698, XP_006592699	0	97.031	1419.45	741	719
TRINITY_DN46329_c0_g1_i2	8.9797	7.30483e-06	265	gi|537145230|gb|ERE69273.1|GTPase ERas-like protein [Cricetulus griseus]	ERE69273	2.80366	75.6757	38.1206	37	28
Contig4867	8.97245	9.6637e-17	227	No Blast Hit
TRINITY_DN28023_c1_g1_i3	8.96365	9.90654e-17	208	No Blast Hit
Contig5487	8.96048	2.48451e-12	494	gi|255640480|gb|ACU20526.1|unknown [Glycine max]	ACU20526	2.25305e-07	76.1905	62.003	42	32
Contig9714	8.95517	6.70875e-16	420	gi|302673076|ref|XP_003026225.1|hypothetical protein SCHCODRAFT_114638 [Schizophyllum commune H4-8] gi|300099906|gb|EFI91322.1| hypothetical protein SCHCODRAFT_114638, partial [Schizophyllum commune H4-8]	XP_003026225, EFI91322	1.99734	46.9136	38.891	81	38
Contig104	8.95422	8.21423e-06	463	No Blast Hit
Contig785	8.95422	8.21423e-06	506	No Blast Hit
Contig6675	8.95422	8.21423e-06	276	gi|29423283|gb|AAO73530.1|envelope-like protein [Glycine max]	AAO73530	3.58796e-32	90.8046	144.05	87	79
Contig7242	8.95422	8.21423e-06	382	gi|676470086|ref|XP_009058740.1|hypothetical protein LOTGIDRAFT_145794, partial [Lottia gigantea] gi|556101920|gb|ESO90572.1| hypothetical protein LOTGIDRAFT_145794, partial [Lottia gigantea]	XP_009058740, ESO90572	8.08451	52.1127	36.5798	71	37
Contig12043	8.95422	8.21423e-06	997	gi|734317864|gb|KHN02770.1|DEAD-box ATP-dependent RNA helicase 7 [Glycine soja]	KHN02770	1.00972e-91	92.5	344.354	200	185
Contig18525	8.95422	8.21423e-06	263	No Blast Hit
Contig20097	8.95422	8.21423e-06	2002	gi|571467271|ref|XP_006583890.1|PREDICTED: uncharacterized protein LOC100809024 isoform X2 [Glycine max]	XP_006583890	0	92.8819	1065.45	576	535
Contig24843	8.95422	8.21423e-06	255	gi|571521377|ref|XP_006598151.1|PREDICTED: uncharacterized protein LOC102668590 isoform X2 [Glycine max]	XP_006598151	1.4884e-14	91.1111	85.5001	45	41
TRINITY_DN53571_c1_g2_i6	8.95422	8.21423e-06	1070	gi|571437851|ref|XP_006574354.1|PREDICTED: uncharacterized protein LOC100526876 isoform X1 [Glycine max]	XP_006574354	8.77057e-76	71.3004	291.582	223	159
TRINITY_DN55053_c0_g1_i5	8.95422	8.21423e-06	1518	gi|571453192|ref|XP_006579410.1|PREDICTED: uncharacterized protein LOC100786889 isoform X1 [Glycine max] gi|734310442|gb|KHM99822.1| Protein-tyrosine phosphatase mitochondrial 1 [Glycine soja]	XP_006579410, KHM99822	1.35289e-153	89.7436	550.821	312	280
TRINITY_DN54105_c0_g1_i13	8.95422	8.21423e-06	1659	gi|356536129|ref|XP_003536592.1|PREDICTED: probable protein phosphatase 2C 63-like isoform 1 [Glycine max]	XP_003536592	2.85451e-90	100	340.887	171	171
TRINITY_DN40891_c0_g1_i1	8.95422	8.21423e-06	719	gi|593784881|ref|XP_007155481.1|hypothetical protein PHAVU_003G205000g [Phaseolus vulgaris] gi|561028835|gb|ESW27475.1| hypothetical protein PHAVU_003G205000g [Phaseolus vulgaris]	XP_007155481, ESW27475	8.48028e-50	56	204.142	275	154
TRINITY_DN22494_c0_g2_i5	8.95422	8.21423e-06	237	No Blast Hit
TRINITY_DN47433_c1_g1_i2	8.95422	8.21423e-06	238	No Blast Hit
TRINITY_DN59234_c14_g2_i3	8.95422	8.21423e-06	222	No Blast Hit
TRINITY_DN56857_c0_g2_i8	8.95422	8.21423e-06	990	gi|571551767|ref|XP_006603424.1|PREDICTED: F-box/kelch-repeat protein At3g23880-like [Glycine max]	XP_006603424	2.78316e-09	94.1176	70.4774	34	32
TRINITY_DN58034_c1_g2_i2	8.95422	8.21423e-06	1884	gi|734343155|gb|KHN10278.1|Cryptochrome DASH, chloroplastic/mitochondrial [Glycine soja]	KHN10278	0	80.0926	667.152	432	346
TRINITY_DN58308_c2_g7_i1	8.95422	8.21423e-06	207	No Blast Hit
TRINITY_DN69299_c0_g1_i1	8.95422	8.21423e-06	520	gi|491136213|ref|WP_004994630.1|replicative DNA helicase [Peanut witches'-broom phytoplasma] gi|471234665|gb|EMR14783.1| replicative DNA helicase [Peanut witches'-broom phytoplasma NTU2011]	WP_004994630, EMR14783	1.48229e-91	97.6471	341.658	170	166
TRINITY_DN58258_c0_g1_i15	8.95422	8.21423e-06	3498	gi|571458832|ref|XP_006581241.1|PREDICTED: phosphatidate phosphatase LPIN2-like isoform X1 [Glycine max]	XP_006581241	0	91.3694	1555.42	869	794
TRINITY_DN58906_c0_g1_i4	8.95422	8.21423e-06	995	gi|571435814|ref|XP_003517237.2|PREDICTED: vam6/Vps39-like protein-like [Glycine max]	XP_003517237	2.01107e-132	87.2852	479.559	291	254
TRINITY_DN58132_c4_g1_i3	8.95422	8.21423e-06	1117	gi|734377170|gb|KHN21647.1|Putative ATP-dependent RNA helicase DHX36 [Glycine soja]	KHN21647	3.03134e-159	96.9178	568.926	292	283
TRINITY_DN59307_c2_g1_i1	8.95422	8.21423e-06	627	gi|571485180|ref|XP_006589764.1|PREDICTED: uncharacterized protein LOC100817471 isoform X1 [Glycine max] gi|571485182|ref|XP_006589765.1| PREDICTED: uncharacterized protein LOC100817471 isoform X2 [Glycine max]	XP_006589764, XP_006589765	2.19586e-52	65.8654	212.231	208	137
TRINITY_DN59094_c43_g4_i3	8.9481	2.64062e-12	368	No Blast Hit
Contig1316	8.92828	9.21498e-06	2071	gi|356519792|ref|XP_003528553.1|PREDICTED: flavonoid 3'-monooxygenase [Glycine max]	XP_003528553	0	93.0233	964.14	516	480
Contig5668	8.92828	9.21498e-06	642	gi|444725279|gb|ELW65852.1|Brain-specific homeobox protein like protein [Tupaia chinensis]	ELW65852	0.00116962	61.2245	50.447	49	30
Contig8884	8.92828	9.21498e-06	243	No Blast Hit
Contig10266	8.92828	9.21498e-06	439	No Blast Hit
Contig11309	8.92828	9.21498e-06	2985	gi|356548573|ref|XP_003542675.1|PREDICTED: EIN3-binding F-box protein 1-like [Glycine max] gi|734433972|gb|KHN47145.1| EIN3-binding F-box protein 1 [Glycine soja]	XP_003542675, KHN47145	0	95.9311	1213.36	639	613
Contig13987	8.92828	9.21498e-06	918	gi|500238722|gb|AGL90352.1|Group II intron-encoded protein ltrA [Strawberry lethal yellows phytoplasma (CPA) str. NZSb11]	AGL90352	1.57692e-08	55.1402	67.781	107	59
Contig22166	8.92828	9.21498e-06	448	gi|828320359|ref|XP_012572663.1|PREDICTED: uncharacterized protein LOC105852301 [Cicer arietinum]	XP_012572663	2.26908e-44	73.9437	184.882	142	105
Contig22825	8.92828	9.21498e-06	909	gi|356496090|ref|XP_003516903.1|PREDICTED: BEL1-like homeodomain protein 9-like [Glycine max] gi|734322811|gb|KHN04680.1| BEL1-like homeodomain protein 9 [Glycine soja]	XP_003516903, KHN04680	3.059e-73	63.8554	282.722	249	159
TRINITY_DN52476_c4_g2_i2	8.92828	9.21498e-06	213	No Blast Hit
TRINITY_DN51761_c0_g2_i1	8.92828	9.21498e-06	205	No Blast Hit
TRINITY_DN54435_c0_g1_i6	8.92828	9.21498e-06	1168	gi|356506034|ref|XP_003521793.1|PREDICTED: BTB/POZ domain-containing protein POB1-like [Glycine max]	XP_003521793	4.3844e-180	91.4127	638.262	361	330
TRINITY_DN56332_c0_g2_i1	8.92828	9.21498e-06	1172	gi|734330518|gb|KHN06732.1|Tetratricopeptide repeat protein 5 [Glycine soja]	KHN06732	1.38729e-149	99.6324	536.954	272	271
TRINITY_DN58559_c38_g1_i1	8.92828	9.21498e-06	241	No Blast Hit
TRINITY_DN55412_c3_g1_i1	8.92828	9.21498e-06	249	No Blast Hit
TRINITY_DN46688_c3_g2_i6	8.92828	9.21498e-06	255	No Blast Hit
TRINITY_DN46697_c1_g2_i8	8.92828	9.21498e-06	290	No Blast Hit
TRINITY_DN52078_c1_g1_i2	8.92828	9.21498e-06	746	gi|294894950|ref|XP_002775033.1|conserved hypothetical protein [Perkinsus marinus ATCC 50983] gi|239880816|gb|EER06849.1| conserved hypothetical protein [Perkinsus marinus ATCC 50983]	XP_002775033, EER06849	3.96245	44	39.2762	100	44
TRINITY_DN46899_c0_g1_i1	8.92828	9.21498e-06	206	No Blast Hit
TRINITY_DN36159_c0_g2_i1	8.92828	9.21498e-06	221	No Blast Hit
TRINITY_DN55325_c2_g1_i1	8.92828	9.21498e-06	460	gi|590036340|gb|EXK38198.1|hypothetical protein FOMG_08633 [Fusarium oxysporum f. sp. melonis 26406] gi|590036341|gb|EXK38199.1| hypothetical protein FOMG_08633 [Fusarium oxysporum f. sp. melonis 26406]	EXK38198, EXK38199	3.49698	39.4231	38.1206	104	41
TRINITY_DN55731_c0_g1_i22	8.92828	9.21498e-06	1944	gi|550942450|ref|WP_022690852.1|endonuclease DDE [Sphingomonas-like bacterium B12]	WP_022690852	0	96.1003	686.026	359	345
TRINITY_DN48026_c1_g1_i4	8.92828	9.21498e-06	478	No Blast Hit
TRINITY_DN30406_c0_g2_i1	8.92828	9.21498e-06	1061	gi|356540902|ref|XP_003538923.1|PREDICTED: jmjC domain-containing protein 7-like [Glycine max] gi|734422863|gb|KHN41784.1| JmjC domain-containing protein 7 [Glycine soja]	XP_003538923, KHN41784	2.45116e-163	97.9094	582.408	287	281
TRINITY_DN55832_c2_g1_i2	8.92828	9.21498e-06	971	gi|571552851|ref|XP_006603709.1|PREDICTED: uncharacterized protein LOC100787214 isoform X1 [Glycine max]	XP_006603709	4.41084e-145	86.5204	521.546	319	276
TRINITY_DN59627_c17_g4_i2	8.92828	9.21498e-06	278	No Blast Hit
TRINITY_DN53153_c0_g1_i6	8.92828	9.21498e-06	1289	gi|571523927|ref|XP_006598707.1|PREDICTED: uncharacterized protein LOC100499992 isoform X1 [Glycine max]	XP_006598707	2.22895e-50	91.3043	207.608	115	105
TRINITY_DN59431_c0_g1_i1	8.92828	9.21498e-06	6136	gi|356496595|ref|XP_003517152.1|PREDICTED: DNA-directed RNA polymerase II subunit 1-like isoform X1 [Glycine max] gi|571435633|ref|XP_006573537.1| PREDICTED: DNA-directed RNA polymerase II subunit 1-like isoform X2 [Glycine max]	XP_003517152, XP_006573537	0	98.0456	2996.07	1535	1505
TRINITY_DN57552_c7_g1_i1	8.91985	3.10785e-12	207	gi|734375152|gb|KHN20822.1|Protein FAR1-RELATED SEQUENCE 6, partial [Glycine soja]	KHN20822	2.80838e-29	97.0588	134.42	68	66
Contig16252	8.91255	6.87445e-14	324	No Blast Hit
Contig4733	8.90186	1.0316e-05	321	No Blast Hit
Contig5482	8.90186	1.0316e-05	284	gi|255640480|gb|ACU20526.1|unknown [Glycine max]	ACU20526	0.000913235	69.0476	49.6766	42	29
Contig8886	8.90186	1.0316e-05	351	gi|852765157|ref|XP_012877250.1|PREDICTED: transcriptional protein SWT1 isoform X1 [Dipodomys ordii] gi|852765160|ref|XP_012877251.1| PREDICTED: transcriptional protein SWT1 isoform X1 [Dipodomys ordii] gi|852765163|ref|XP_012877252.1| PREDICTED: transcriptional protein SWT1 isoform X1 [Dipodomys ordii] gi|852765166|ref|XP_012877253.1| PREDICTED: transcriptional protein SWT1 isoform X1 [Dipodomys…	XP_012877250, XP_012877251, XP_012877252, XP_012877253, XP_012877254, XP_012877255	2.76845	63.2653	38.1206	49	31
Contig9491	8.90186	1.0316e-05	449	gi|734399527|gb|KHN30893.1|Polygalacturonase-1 non-catalytic subunit beta [Glycine soja]	KHN30893	9.93047e-08	72	63.1586	50	36
Contig10105	8.90186	1.0316e-05	1000	gi|734380095|gb|KHN22700.1|NADPH--cytochrome P450 reductase [Glycine soja]	KHN22700	1.68822e-179	94.8949	635.95	333	316
Contig13540	8.90186	1.0316e-05	1344	gi|356521038|ref|XP_003529165.1|PREDICTED: protein SCO1 homolog 1, mitochondrial-like isoform X1 [Glycine max] gi|734425136|gb|KHN42902.1| Protein SCO1 like 1, mitochondrial [Glycine soja]	XP_003529165, KHN42902	2.48561e-100	100	373.629	181	181
Contig18527	8.90186	1.0316e-05	310	No Blast Hit
Contig18633	8.90186	1.0316e-05	2770	gi|734354458|gb|KHN13694.1|hypothetical protein glysoja_034004 [Glycine soja]	KHN13694	0	84.6547	1267.29	782	662
Contig19198	8.90186	1.0316e-05	385	gi|571561473|ref|XP_006605074.1|PREDICTED: uncharacterized protein LOC102665881 [Glycine max]	XP_006605074	1.04881e-10	87.5	72.7886	40	35
Contig24595	8.90186	1.0316e-05	2138	gi|571446579|ref|XP_006577130.1|PREDICTED: uncharacterized protein LOC100779172 isoform X1 [Glycine max] gi|571446581|ref|XP_006577131.1| PREDICTED: uncharacterized protein LOC100779172 isoform X2 [Glycine max] gi|571446583|ref|XP_006577132.1| PREDICTED: uncharacterized protein LOC100779172 isoform X3 [Glycine max]	XP_006577130, XP_006577131, XP_006577132	0	95.2381	660.603	357	340
Contig25702	8.90186	1.0316e-05	266	gi|146737940|gb|ABQ42558.1|group II intron-encoded reverse transcriptase/maturase [Peanut witches'-broom phytoplasma]	ABQ42558	1.5165e-38	98.8372	165.236	86	85
Contig26751	8.90186	1.0316e-05	1752	gi|356559147|ref|XP_003547862.1|PREDICTED: CCAAT/enhancer-binding protein zeta-like [Glycine max]	XP_003547862	4.65053e-163	68.8421	582.793	475	327
TRINITY_DN136064_c0_g1_i1	8.90186	1.0316e-05	403	gi|694529027|ref|XP_009493471.1|hypothetical protein H696_01302 [Fonticula alba] gi|627950069|gb|KCV71893.1| hypothetical protein H696_01302 [Fonticula alba]	XP_009493471, KCV71893	4.37955	42.8571	37.7354	70	30
TRINITY_DN59078_c0_g3_i5	8.90186	1.0316e-05	622	gi|147833373|emb|CAN66243.1|hypothetical protein VITISV_015916 [Vitis vinifera]	CAN66243	1.25935e-20	89.0625	106.686	64	57
TRINITY_DN54460_c0_g4_i6	8.90186	1.0316e-05	416	No Blast Hit
TRINITY_DN54135_c3_g3_i1	8.90186	1.0316e-05	208	No Blast Hit
TRINITY_DN42980_c0_g1_i1	8.90186	1.0316e-05	516	gi|801635755|emb|CFK62093.1|exodeoxyribonuclease V subunit gamma [Burkholderia pseudomallei]	CFK62093	0.186411	63.6364	42.3578	55	35
TRINITY_DN54644_c3_g3_i3	8.90186	1.0316e-05	263	No Blast Hit
TRINITY_DN42671_c0_g1_i1	8.90186	1.0316e-05	206	gi|828328887|ref|XP_012574136.1|PREDICTED: uncharacterized protein LOC105852594, partial [Cicer arietinum]	XP_012574136	2.1603e-13	74.6269	81.6481	67	50
TRINITY_DN46830_c1_g1_i1	8.90186	1.0316e-05	230	No Blast Hit
TRINITY_DN59234_c13_g1_i2	8.90186	1.0316e-05	202	No Blast Hit
TRINITY_DN54876_c7_g1_i2	8.90186	1.0316e-05	236	No Blast Hit
TRINITY_DN56875_c5_g3_i10	8.90186	1.0316e-05	2212	gi|571530094|ref|XP_006599667.1|PREDICTED: uncharacterized protein LOC100812281 isoform X1 [Glycine max] gi|571530098|ref|XP_006599668.1| PREDICTED: uncharacterized protein LOC100812281 isoform X2 [Glycine max]	XP_006599667, XP_006599668	3.36731e-116	87.8431	427.557	255	224
TRINITY_DN56875_c6_g2_i20	8.90186	1.0316e-05	2848	gi|356566812|ref|XP_003551621.1|PREDICTED: probable LRR receptor-like serine/threonine-protein kinase At1g06840-like [Glycine max] gi|734420098|gb|KHN40604.1| Putative LRR receptor-like serine/threonine-protein kinase [Glycine soja]	XP_003551621, KHN40604	0	92.7752	1596.64	872	809
TRINITY_DN38875_c0_g1_i1	8.90186	1.0316e-05	772	gi|699632862|ref|XP_009892875.1|PREDICTED: peptidyl-prolyl cis-trans isomerase G [Charadrius vociferus]	XP_009892875	1.89508	51.3889	40.4318	72	37
TRINITY_DN53980_c0_g3_i1	8.90186	1.0316e-05	221	No Blast Hit
TRINITY_DN51854_c12_g6_i4	8.90186	1.0316e-05	222	No Blast Hit
TRINITY_DN58734_c15_g4_i1	8.90186	1.0316e-05	201	No Blast Hit
TRINITY_DN68470_c0_g1_i1	8.90186	1.0316e-05	295	No Blast Hit
TRINITY_DN42791_c0_g1_i1	8.90186	1.0316e-05	354	gi|734362631|gb|KHN16246.1|hypothetical protein glysoja_047780, partial [Glycine soja]	KHN16246	9.72659e-30	51.4451	135.961	173	89
TRINITY_DN59151_c1_g2_i4	8.90186	1.0316e-05	1549	gi|20198292|gb|AAM15507.1|hypothetical protein [Arabidopsis thaliana]	AAM15507	2.31634e-07	51.7544	65.0846	114	59
TRINITY_DN59121_c3_g2_i16	8.90186	1.0316e-05	390	gi|471234538|gb|EMR14666.1|tRNA pseudouridine synthase B [Peanut witches'-broom phytoplasma NTU2011]	EMR14666	5.55909e-19	85.2941	100.523	68	58
TRINITY_DN43933_c0_g1_i4	8.90186	1.0316e-05	1679	gi|734420056|gb|KHN40562.1|hypothetical protein glysoja_001060 [Glycine soja]	KHN40562	1.46113e-158	94.7368	567.77	304	288
TRINITY_DN55597_c1_g4_i7	8.90186	1.0316e-05	320	gi|302434208|gb|EFL06024.1|conserved hypothetical protein [Streptomyces sp. AA4]	EFL06024	1.55639e-11	67.7419	75.485	62	42
Contig24433	8.88169	8.05118e-18	544	gi|472408368|gb|EMR91350.1|IS1 transposase InsAB, partial [Escherichia coli ONT:H33 str. C48/93]	EMR91350	2.49096e-25	80	121.709	80	64
Contig11908	8.87495	1.1632e-05	366	gi|571437388|ref|XP_006574137.1|PREDICTED: LOW QUALITY PROTEIN: laccase-24-like [Glycine max]	XP_006574137	7.3894e-17	54.2857	93.2041	105	57
Contig14287	8.87495	1.1632e-05	244	No Blast Hit
Contig14626	8.87495	1.1632e-05	515	No Blast Hit
Contig14822	8.87495	1.1632e-05	2482	gi|356530264|ref|XP_003533702.1|PREDICTED: uncharacterized protein LOC100797373 [Glycine max]	XP_003533702	0	96.7816	828.935	435	421
Contig18284	8.87495	1.1632e-05	396	gi|551642510|ref|XP_005824052.1|hypothetical protein GUITHDRAFT_155069 [Guillardia theta CCMP2712] gi|428168123|gb|EKX37072.1| hypothetical protein GUITHDRAFT_155069 [Guillardia theta CCMP2712]	XP_005824052, EKX37072	1.15852	50	39.6614	68	34
Contig22259	8.87495	1.1632e-05	901	gi|356511897|ref|XP_003524658.1|PREDICTED: protein RER1A-like isoform X1 [Glycine max] gi|734351459|gb|KHN12822.1| Protein RER1A [Glycine soja]	XP_003524658, KHN12822	7.36972e-80	83.7079	304.679	178	149
Contig25896	8.87495	1.1632e-05	519	gi|70929998|ref|XP_736975.1|hypothetical protein, partial [Plasmodium chabaudi chabaudi] gi|56511972|emb|CAH87342.1| hypothetical protein PC405608.00.0, partial [Plasmodium chabaudi chabaudi]	XP_736975, CAH87342	7.80951	57.5	36.965	40	23
Contig26404	8.87495	1.1632e-05	862	No Blast Hit
TRINITY_DN135413_c0_g1_i1	8.87495	1.1632e-05	327	gi|695467756|ref|XP_009539701.1|hypothetical protein PHYSODRAFT_289996 [Phytophthora sojae] gi|695467767|ref|XP_009539704.1| hypothetical protein PHYSODRAFT_290431 [Phytophthora sojae] gi|695467812|ref|XP_009539715.1| hypothetical protein PHYSODRAFT_290508 [Phytophthora sojae] gi|348665023|gb|EGZ04859.1| hypothetical protein PHYSODRAFT_289996 [Phytophthora sojae] gi|348665026|gb|EGZ04862.1| hypot…	XP_009539701, XP_009539704, XP_009539715, EGZ04859, EGZ04862, EGZ04873	0.00122941	72.973	49.2914	37	27
TRINITY_DN59041_c3_g4_i1	8.87495	1.1632e-05	220	No Blast Hit
TRINITY_DN59033_c3_g2_i18	8.87495	1.1632e-05	2866	gi|356536534|ref|XP_003536792.1|PREDICTED: uncharacterized protein LOC100783819 [Glycine max]	XP_003536792	0	99.3763	972.23	481	478
TRINITY_DN59595_c47_g1_i1	8.87495	1.1632e-05	211	No Blast Hit
TRINITY_DN51614_c0_g1_i1	8.87495	1.1632e-05	360	gi|571556006|ref|XP_006604201.1|PREDICTED: uncharacterized protein LOC100797781 isoform X1 [Glycine max]	XP_006604201	7.96083e-11	72.7273	73.1738	55	40
TRINITY_DN55029_c2_g4_i3	8.87495	1.1632e-05	1805	gi|571458970|ref|XP_006581282.1|PREDICTED: AP2-like ethylene-responsive transcription factor ANT-like [Glycine max]	XP_006581282	0	96.6887	902.123	453	438
TRINITY_DN55293_c1_g1_i12	8.87495	1.1632e-05	1535	gi|593703575|ref|XP_007152190.1|hypothetical protein PHAVU_004G109000g [Phaseolus vulgaris] gi|561025499|gb|ESW24184.1| hypothetical protein PHAVU_004G109000g [Phaseolus vulgaris]	XP_007152190, ESW24184	4.9744e-95	65.5172	356.295	319	209
TRINITY_DN58504_c1_g2_i3	8.87495	1.1632e-05	822	gi|571498379|ref|XP_006594201.1|PREDICTED: transcription factor VOZ1-like isoform X1 [Glycine max] gi|571498381|ref|XP_006594202.1| PREDICTED: transcription factor VOZ1-like isoform X2 [Glycine max] gi|734436570|gb|KHN48176.1| hypothetical protein glysoja_007845 [Glycine soja]	XP_006594201, XP_006594202, KHN48176	4.17771e-153	94.1392	547.74	273	257
TRINITY_DN57640_c3_g5_i3	8.87495	1.1632e-05	322	gi|685901432|ref|WP_031641915.1|phenazine biosynthesis protein phzB 2 [Pseudomonas aeruginosa] gi|611830468|gb|EZO07157.1| phenazine biosynthesis protein phzB 2 [Pseudomonas aeruginosa 3576] gi|611923894|gb|EZO99925.1| phenazine biosynthesis protein phzB 2 [Pseudomonas aeruginosa BWH052]	WP_031641915, EZO07157, EZO99925	4.69704	45.3488	37.3502	86	39
TRINITY_DN56094_c4_g1_i1	8.87495	1.1632e-05	214	gi|471234540|gb|EMR14668.1|retron-type reverse transcriptase [Peanut witches'-broom phytoplasma NTU2011]	EMR14668	7.60775e-27	90.1408	126.331	71	64
TRINITY_DN41543_c0_g3_i1	8.87495	1.1632e-05	917	gi|571543244|ref|XP_003553186.2|PREDICTED: 60S ribosomal protein L10 [Glycine max] gi|734368086|gb|KHN18645.1| 60S ribosomal protein L10 [Glycine soja]	XP_003553186, KHN18645	7.09106e-118	95.5752	431.024	226	216
TRINITY_DN56871_c0_g1_i1	8.87495	1.1632e-05	1236	gi|571453704|ref|XP_006579586.1|PREDICTED: uncharacterized protein LOC100778692 isoform X2 [Glycine max]	XP_006579586	0	90.8642	723.005	405	368
TRINITY_DN56832_c2_g3_i1	8.87495	1.1632e-05	203	No Blast Hit
TRINITY_DN53078_c0_g1_i1	8.87495	1.1632e-05	443	gi|571473251|ref|XP_006585868.1|PREDICTED: paired amphipathic helix protein Sin3-like 1-like [Glycine max]	XP_006585868	1.29794e-23	92.4242	115.931	66	61
TRINITY_DN57555_c0_g1_i9	8.87495	1.1632e-05	1968	gi|356555230|ref|XP_003545937.1|PREDICTED: succinate-semialdehyde dehydrogenase, mitochondrial isoform X1 [Glycine max]	XP_003545937	0	87.0796	941.028	565	492
TRINITY_DN55815_c0_g2_i7	8.87495	1.1632e-05	1141	gi|571440216|ref|XP_006575084.1|PREDICTED: calponin homology domain-containing protein DDB_G0272472-like isoform X1 [Glycine max] gi|571440218|ref|XP_006575085.1| PREDICTED: calponin homology domain-containing protein DDB_G0272472-like isoform X2 [Glycine max] gi|734368683|gb|KHN18896.1| hypothetical protein glysoja_028265 [Glycine soja]	XP_006575084, XP_006575085, KHN18896	1.29055e-120	86.9091	440.654	275	239
TRINITY_DN41388_c1_g1_i1	8.87495	1.1632e-05	205	No Blast Hit
TRINITY_DN40594_c0_g1_i1	8.87495	1.1632e-05	1222	gi|593084468|ref|XP_007131293.1|hypothetical protein PHAVU_011G001700g [Phaseolus vulgaris] gi|561004293|gb|ESW03287.1| hypothetical protein PHAVU_011G001700g [Phaseolus vulgaris]	XP_007131293, ESW03287	6.94155e-115	65.7143	421.779	420	276
TRINITY_DN56495_c0_g1_i9	8.87495	1.1632e-05	2029	gi|571493533|ref|XP_003541107.2|PREDICTED: diacylglycerol kinase 5-like isoform X1 [Glycine max] gi|734415088|gb|KHN37524.1| Putative diacylglycerol kinase 3 [Glycine soja]	XP_003541107, KHN37524	1.22552e-125	100	458.759	224	224
TRINITY_DN37863_c0_g2_i1	8.87495	1.1632e-05	202	No Blast Hit
TRINITY_DN57144_c0_g1_i1	8.87495	1.1632e-05	414	gi|593783659|ref|XP_007154870.1|hypothetical protein PHAVU_003G154800g [Phaseolus vulgaris] gi|561028224|gb|ESW26864.1| hypothetical protein PHAVU_003G154800g [Phaseolus vulgaris]	XP_007154870, ESW26864	1.31899e-68	99.2754	265.388	138	137
TRINITY_DN57238_c0_g1_i1	8.87495	1.1632e-05	243	gi|571463400|ref|XP_006582617.1|PREDICTED: uncharacterized protein LOC102666007 [Glycine max]	XP_006582617	1.76511e-39	100	168.318	80	80
TRINITY_DN58169_c3_g5_i4	8.87495	1.1632e-05	226	No Blast Hit
TRINITY_DN58559_c41_g1_i8	8.86822	4.25e-12	274	No Blast Hit
TRINITY_DN59645_c29_g1_i1	8.84837	4.74542e-12	220	No Blast Hit
Contig9758	8.84753	1.30691e-05	387	gi|571513023|ref|XP_006596742.1|PREDICTED: protein NYNRIN-like [Glycine max]	XP_006596742	2.02771e-53	83.7209	214.927	129	108
Contig20291	8.84753	1.30691e-05	222	No Blast Hit
Contig25539	8.84753	1.30691e-05	437	gi|571485962|ref|XP_006590118.1|PREDICTED: uncharacterized protein LOC100778260 [Glycine max]	XP_006590118	4.34405e-19	96.2963	100.908	54	52
TRINITY_DN59094_c18_g1_i1	8.84753	1.30691e-05	215	No Blast Hit
TRINITY_DN54437_c2_g1_i1	8.84753	1.30691e-05	357	No Blast Hit
TRINITY_DN43624_c0_g1_i1	8.84753	1.30691e-05	285	No Blast Hit
TRINITY_DN59554_c9_g4_i8	8.84753	1.30691e-05	418	No Blast Hit
TRINITY_DN59540_c1_g1_i1	8.84753	1.30691e-05	231	gi|734342860|gb|KHN10125.1|hypothetical protein glysoja_046244, partial [Glycine soja]	KHN10125	1.51394e-30	94.7368	138.658	76	72
TRINITY_DN55236_c0_g2_i9	8.84753	1.30691e-05	1294	gi|351724363|ref|NP_001236799.1|GmCK1p [Glycine max] gi|571438107|ref|XP_006574478.1| PREDICTED: GmCK1p isoform X1 [Glycine max] gi|571438109|ref|XP_006574479.1| PREDICTED: GmCK1p isoform X2 [Glycine max] gi|1438879|gb|AAC49374.1| GmCK1p [Glycine max] gi|734312551|gb|KHN00729.1| Ethanolamine kinase 2 [Glycine soja]	NP_001236799, XP_006574478, XP_006574479, AAC49374, KHN00729	0	93.5933	676.011	359	336
TRINITY_DN58596_c14_g2_i1	8.84753	1.30691e-05	252	No Blast Hit
TRINITY_DN58569_c0_g1_i4	8.84753	1.30691e-05	1697	gi|356533381|ref|XP_003535243.1|PREDICTED: dentin sialophosphoprotein-like isoform X1 [Glycine max]	XP_003535243	0	90.099	873.618	505	455
TRINITY_DN51916_c0_g1_i2	8.84753	1.30691e-05	558	gi|147773679|emb|CAN63175.1|hypothetical protein VITISV_027195 [Vitis vinifera]	CAN63175	1.64236e-46	71.8919	192.2	185	133
TRINITY_DN44809_c0_g1_i1	8.84753	1.30691e-05	1701	gi|734342375|gb|KHN10011.1|Monothiol glutaredoxin-S17 [Glycine soja]	KHN10011	0	93.8776	897.886	490	460
TRINITY_DN53372_c0_g1_i3	8.84753	1.30691e-05	205	gi|571495434|ref|XP_006593211.1|PREDICTED: uncharacterized protein LOC102667901, partial [Glycine max]	XP_006593211	3.22164e-25	92.6471	120.939	68	63
TRINITY_DN56094_c2_g2_i3	8.84753	1.30691e-05	448	gi|738799569|ref|WP_036690684.1|reverse transcriptase, partial [Peanut witches'-broom phytoplasma]	WP_036690684	8.08914e-34	80.2083	149.828	96	77
TRINITY_DN59249_c17_g6_i1	8.84753	1.30691e-05	225	No Blast Hit
TRINITY_DN56874_c2_g2_i1	8.84753	1.30691e-05	274	gi|255640480|gb|ACU20526.1|unknown [Glycine max]	ACU20526	3.74929e-05	69.0476	54.299	42	29
TRINITY_DN53022_c1_g5_i1	8.84753	1.30691e-05	204	No Blast Hit
TRINITY_DN57551_c0_g1_i8	8.84753	1.30691e-05	3220	gi|734411208|gb|KHN35820.1|hypothetical protein glysoja_013245 [Glycine soja]	KHN35820	0	84.2816	1623.6	1037	874
TRINITY_DN57577_c0_g4_i2	8.84753	1.30691e-05	375	gi|357507355|ref|XP_003623966.1|hypothetical protein MTR_7g077730 [Medicago truncatula] gi|87240971|gb|ABD32829.1| hypothetical protein MtrDRAFT_AC150440g14v2 [Medicago truncatula]	XP_003623966, ABD32829	0.0298682	54.4304	44.669	79	43
TRINITY_DN57552_c7_g3_i1	8.84753	1.30691e-05	217	gi|255317083|gb|ACU01860.1|otubain [Glycine max]	ACU01860	9.90977e-27	90	125.946	70	63
TRINITY_DN56923_c1_g3_i8	8.84753	1.30691e-05	373	No Blast Hit
TRINITY_DN51877_c1_g2_i8	8.84753	1.30691e-05	1343	gi|571529043|ref|XP_003548123.2|PREDICTED: transcription factor VIP1 [Glycine max]	XP_003548123	1.04188e-106	68.3582	394.815	335	229
TRINITY_DN55806_c0_g1_i5	8.84753	1.30691e-05	1602	gi|356513756|ref|XP_003525576.1|PREDICTED: uncharacterized protein LOC100778532 [Glycine max]	XP_003525576	0	93.763	910.598	481	451
TRINITY_DN37838_c0_g1_i1	8.84753	1.30691e-05	228	gi|109676352|gb|ABG37658.1|integrase [Populus trichocarpa]	ABG37658	7.58632e-06	52.381	56.6102	63	33
TRINITY_DN56270_c0_g1_i5	8.84753	1.30691e-05	363	gi|571551945|ref|XP_006603472.1|PREDICTED: uncharacterized protein LOC102666422 [Glycine max]	XP_006603472	2.54734e-17	81.3559	94.7449	59	48
TRINITY_DN35395_c0_g1_i1	8.84753	1.30691e-05	1158	No Blast Hit
TRINITY_DN45573_c0_g1_i1	8.84753	1.30691e-05	211	gi|145535165|ref|XP_001453321.1|hypothetical protein [Paramecium tetraurelia strain d4-2] gi|124421032|emb|CAK85924.1| unnamed protein product [Paramecium tetraurelia]	XP_001453321, CAK85924	4.65996	56.9231	37.3502	65	37
TRINITY_DN30163_c0_g1_i1	8.84753	1.30691e-05	577	No Blast Hit
TRINITY_DN48388_c9_g3_i2	8.84753	1.30691e-05	224	No Blast Hit
TRINITY_DN55139_c1_g2_i1	8.84753	1.30691e-05	1514	gi|734425701|gb|KHN43378.1|Transcription factor PIF3 [Glycine soja]	KHN43378	0	96.3415	791.956	410	395
TRINITY_DN59313_c0_g1_i8	8.84753	1.30691e-05	3576	gi|356544004|ref|XP_003540446.1|PREDICTED: uncharacterized protein LOC100782619 [Glycine max]	XP_003540446	0	98.2196	1967.2	1011	993
TRINITY_DN51556_c6_g1_i2	8.84753	1.30691e-05	215	No Blast Hit
Contig67	8.84504	4.80144e-12	279	No Blast Hit
TRINITY_DN40398_c3_g1_i2	8.84504	4.80144e-12	211	No Blast Hit
Contig1172	8.83239	1.08486e-13	409	No Blast Hit
TRINITY_DN54800_c11_g3_i6	8.82287	4.44809e-15	205	No Blast Hit
Contig1056	8.81958	1.47886e-05	285	gi|571442970|ref|XP_006575951.1|PREDICTED: uncharacterized protein LOC102665977 [Glycine max]	XP_006575951	7.64186e-43	91.4894	179.489	94	86
Contig4306	8.81958	1.47886e-05	1051	gi|356530583|ref|XP_003533860.1|PREDICTED: uncharacterized membrane protein YMR155W-like [Glycine max]	XP_003533860	3.60694e-143	86.5672	515.383	335	290
Contig5433	8.81958	1.47886e-05	427	gi|571485457|ref|XP_006589869.1|PREDICTED: uncharacterized protein LOC102663555 [Glycine max]	XP_006589869	5.00572e-36	70.4918	157.147	122	86
Contig7774	8.81958	1.47886e-05	923	No Blast Hit
Contig13849	8.81958	1.47886e-05	2113	gi|734383234|gb|KHN23890.1|Putative pectinesterase 66 [Glycine soja]	KHN23890	5.21212e-18	90.566	101.293	53	48
Contig23212	8.81958	1.47886e-05	1018	gi|571435407|ref|XP_006573472.1|PREDICTED: histone-lysine N-methyltransferase ASHR2-like [Glycine max]	XP_006573472	1.10247e-149	93.2862	536.954	283	264
TRINITY_DN112054_c0_g1_i1	8.81958	1.47886e-05	763	gi|491136839|ref|WP_004995256.1|zinc ABC transporter ATPase [Peanut witches'-broom phytoplasma] gi|471234362|gb|EMR14504.1| ABC-type Mn/Zn transport system, ATPase component [Peanut witches'-broom phytoplasma NTU2011]	WP_004995256, EMR14504	2.501e-98	90.1869	365.54	214	193
TRINITY_DN45366_c0_g2_i1	8.81958	1.47886e-05	451	gi|731379195|ref|XP_010668391.1|PREDICTED: uncharacterized protein LOC104885391 [Beta vulgaris subsp. vulgaris]	XP_010668391	5.98284e-29	73.5537	133.65	121	89
TRINITY_DN46544_c0_g1_i1	8.81958	1.47886e-05	228	No Blast Hit
TRINITY_DN33836_c1_g1_i1	8.81958	1.47886e-05	227	No Blast Hit
TRINITY_DN55033_c0_g2_i17	8.81958	1.47886e-05	3135	gi|734378359|gb|KHN22044.1|hypothetical protein glysoja_008956 [Glycine soja]	KHN22044	0	99.0207	1822.37	919	910
TRINITY_DN56310_c0_g2_i3	8.81958	1.47886e-05	1473	gi|359806334|ref|NP_001241227.1|uncharacterized protein LOC100811958 [Glycine max] gi|571486438|ref|XP_006590339.1| PREDICTED: uncharacterized protein LOC100811958 isoform X1 [Glycine max] gi|255637310|gb|ACU18985.1| unknown [Glycine max] gi|734418942|gb|KHN39859.1| Prohibitin-2 [Glycine soja]	NP_001241227, XP_006590339, ACU18985, KHN39859	4.85077e-108	92.9515	399.438	227	211
TRINITY_DN50837_c1_g1_i1	8.81958	1.47886e-05	229	No Blast Hit
TRINITY_DN50856_c0_g1_i3	8.81958	1.47886e-05	209	No Blast Hit
TRINITY_DN55216_c6_g1_i1	8.81958	1.47886e-05	646	No Blast Hit
TRINITY_DN45033_c0_g2_i3	8.81958	1.47886e-05	1487	gi|359807592|ref|NP_001240903.1|UDP-glycosyltransferase 71D1-like [Glycine max] gi|222142539|gb|ACM45956.1| UDP-glucoronosyl/UDP-glucosyl transferase family protein [Glycine max] gi|734432096|gb|KHN46159.1| UDP-glycosyltransferase 71D1 [Glycine soja]	NP_001240903, ACM45956, KHN46159	0	99.7647	863.603	425	424
TRINITY_DN44160_c0_g2_i1	8.81958	1.47886e-05	1477	gi|734346122|gb|KHN10996.1|FBD-associated F-box protein [Glycine soja]	KHN10996	0	100	758.444	374	374
TRINITY_DN57478_c0_g1_i3	8.81958	1.47886e-05	2468	gi|356549952|ref|XP_003543354.1|PREDICTED: probable galacturonosyltransferase 10-like [Glycine max]	XP_003543354	0	92.6276	992.26	529	490
TRINITY_DN12139_c0_g1_i1	8.81958	1.47886e-05	558	gi|593787798|ref|XP_007156938.1|hypothetical protein PHAVU_002G029900g [Phaseolus vulgaris] gi|561030353|gb|ESW28932.1| hypothetical protein PHAVU_002G029900g [Phaseolus vulgaris]	XP_007156938, ESW28932	7.62905e-44	78.9474	183.341	133	105
TRINITY_DN50332_c0_g1_i1	8.81958	1.47886e-05	1325	gi|356555376|ref|XP_003546008.1|PREDICTED: NAC domain-containing protein 8-like [Glycine max] gi|734368762|gb|KHN18942.1| NAC domain-containing protein 8 [Glycine soja]	XP_003546008, KHN18942	2.98875e-106	93.2367	393.275	207	193
TRINITY_DN42656_c0_g1_i4	8.81958	1.47886e-05	221	gi|818157560|gb|KKO98434.1|hypothetical protein THAR02_09461 [Trichoderma harzianum]	KKO98434	2.70313	51.0204	38.1206	49	25
TRINITY_DN47459_c0_g1_i1	8.81958	1.47886e-05	1130	gi|734385183|gb|KHN24600.1|Retrovirus-related Pol polyprotein from transposon TNT 1-94, partial [Glycine soja]	KHN24600	4.02356e-66	72.8571	259.61	210	153
TRINITY_DN59234_c14_g3_i2	8.81958	1.47886e-05	269	gi|545388789|ref|WP_021629627.1|hypothetical protein [Capnocytophaga sp. oral taxon 863] gi|542962046|gb|ERI61203.1| hypothetical protein HMPREF1551_02790 [Capnocytophaga sp. oral taxon 863 str. F0517]	WP_021629627, ERI61203	3.64155	54.6667	37.7354	75	41
TRINITY_DN59269_c2_g2_i4	8.81958	1.47886e-05	218	No Blast Hit
TRINITY_DN54510_c1_g1_i6	8.81958	1.47886e-05	264	gi|29423277|gb|AAO73526.1|envelope-like protein [Glycine max]	AAO73526	1.25268e-16	72.6027	92.4337	73	53
TRINITY_DN52953_c5_g1_i2	8.81958	1.47886e-05	513	gi|571437647|ref|XP_006574261.1|PREDICTED: uncharacterized protein LOC102664534 [Glycine max]	XP_006574261	7.3986e-91	97.0588	339.347	170	165
TRINITY_DN1968_c0_g1_i1	8.81958	1.47886e-05	800	No Blast Hit
TRINITY_DN49439_c1_g1_i1	8.81958	1.47886e-05	264	gi|281207698|gb|EFA81878.1|N-acyl-L-amino-acid amidohydrolase [Polysphondylium pallidum PN500]	EFA81878	8.15741	65.7143	36.5798	35	23
TRINITY_DN59747_c4_g1_i11	8.81958	1.47886e-05	202	No Blast Hit
TRINITY_DN54240_c0_g1_i1	8.81958	1.47886e-05	881	gi|161138174|gb|ABX58043.1|dehydration responsive element-binding protein 1 [Glycine soja] gi|161138176|gb|ABX58044.1| dehydration responsive element-binding protein 1 [Glycine soja] gi|161138180|gb|ABX58046.1| dehydration responsive element-binding protein 1 [Glycine soja] gi|161138182|gb|ABX58047.1| dehydration responsive element-binding protein 1 [Glycine soja] gi|161138184|gb|ABX58048.1| dehy…	ABX58043, ABX58044, ABX58046, ABX58047, ABX58048, ABX58049, ABX58050, ABX58052, ABX58053, ABX58054, ABX58057, ABX58055, ABX58056	2.97936e-70	92.5676	272.707	148	137
TRINITY_DN44693_c0_g2_i3	8.81958	1.47886e-05	939	gi|356535236|ref|XP_003536154.1|PREDICTED: F-box protein PP2-B10-like [Glycine max] gi|734358294|gb|KHN14787.1| F-box protein PP2-B10 [Glycine soja]	XP_003536154, KHN14787	4.52642e-91	90	342.043	190	171
TRINITY_DN57062_c7_g5_i1	8.81958	1.47886e-05	262	gi|734355100|gb|KHN13933.1|hypothetical protein glysoja_047792, partial [Glycine soja]	KHN13933	1.75685e-10	82.6087	72.0182	46	38
TRINITY_DN53602_c1_g2_i2	8.81958	1.47886e-05	354	No Blast Hit
TRINITY_DN59094_c43_g4_i2	8.80783	6.03821e-12	258	No Blast Hit
Contig6844	8.79107	1.67622e-05	245	No Blast Hit
Contig18502	8.79107	1.67622e-05	223	gi|571561379|ref|XP_006605049.1|PREDICTED: uncharacterized protein LOC102669189 [Glycine max]	XP_006605049	1.29039e-18	65.5172	98.9821	87	57
TRINITY_DN52485_c0_g1_i1	8.79107	1.67622e-05	1021	gi|358248224|ref|NP_001239842.1|uncharacterized protein LOC100782376 [Glycine max] gi|571541543|ref|XP_006601790.1| PREDICTED: uncharacterized protein LOC100782376 isoform X1 [Glycine max] gi|571541546|ref|XP_006601791.1| PREDICTED: uncharacterized protein LOC100782376 isoform X2 [Glycine max] gi|571541549|ref|XP_006601792.1| PREDICTED: uncharacterized protein LOC100782376 isoform X3 [Glycine max…	NP_001239842, XP_006601790, XP_006601791, XP_006601792, XP_006601793, ACU24507, KHN02126	9.77731e-122	100	444.121	226	226
TRINITY_DN52494_c0_g1_i4	8.79107	1.67622e-05	1078	gi|359806172|ref|NP_001241455.1|uncharacterized protein LOC100778205 [Glycine max] gi|255645048|gb|ACU23023.1| unknown [Glycine max]	NP_001241455, ACU23023	2.19029e-175	99.0323	622.468	310	307
TRINITY_DN59010_c0_g1_i1	8.79107	1.67622e-05	1051	No Blast Hit
TRINITY_DN53593_c0_g1_i1	8.79107	1.67622e-05	871	gi|356498332|ref|XP_003518007.1|PREDICTED: expansin-A1-like [Glycine max] gi|734313148|gb|KHN01248.1| Expansin-A1 [Glycine soja]	XP_003518007, KHN01248	2.87891e-126	89.2	458.759	250	223
TRINITY_DN39685_c3_g1_i2	8.79107	1.67622e-05	220	No Blast Hit
TRINITY_DN54135_c1_g2_i1	8.79107	1.67622e-05	220	No Blast Hit
TRINITY_DN58587_c0_g1_i3	8.79107	1.67622e-05	581	gi|734377177|gb|KHN21654.1|Eukaryotic peptide chain release factor GTP-binding subunit ERF3A [Glycine soja]	KHN21654	5.16518e-36	68.5039	157.532	127	87
TRINITY_DN57606_c1_g2_i12	8.79107	1.67622e-05	1096	gi|571569097|ref|XP_006606333.1|PREDICTED: non-lysosomal glucosylceramidase-like isoform X1 [Glycine max]	XP_006606333	0	94.4118	672.544	340	321
TRINITY_DN6271_c0_g1_i1	8.79107	1.67622e-05	294	gi|548854219|gb|ERN12143.1|hypothetical protein AMTR_s00191p00039450 [Amborella trichopoda]	ERN12143	3.79575e-10	54	70.8626	100	54
TRINITY_DN54652_c0_g1_i2	8.79107	1.67622e-05	439	gi|571570969|ref|XP_006606721.1|PREDICTED: uncharacterized protein LOC100796745 [Glycine max]	XP_006606721	1.73929e-68	92.4658	265.003	146	135
TRINITY_DN28446_c0_g2_i1	8.79107	1.67622e-05	717	No Blast Hit
TRINITY_DN50303_c0_g2_i3	8.79107	1.67622e-05	495	gi|571522853|ref|XP_006598423.1|PREDICTED: uncharacterized protein LOC100802838 [Glycine max]	XP_006598423	9.54898e-91	98.7879	338.961	165	163
TRINITY_DN59269_c2_g2_i5	8.79107	1.67622e-05	213	No Blast Hit
TRINITY_DN59231_c0_g3_i5	8.79107	1.67622e-05	320	gi|828334236|ref|XP_012575125.1|PREDICTED: uncharacterized protein LOC101508115 [Cicer arietinum]	XP_012575125	2.90812e-42	86.7925	177.563	106	92
TRINITY_DN54359_c2_g2_i3	8.79107	1.67622e-05	231	No Blast Hit
TRINITY_DN56811_c5_g1_i2	8.79107	1.67622e-05	205	gi|734419079|gb|KHN39925.1|Thioredoxin-like protein CXXS1 [Glycine soja]	KHN39925	0.0224664	64.7059	45.0542	34	22
TRINITY_DN55795_c0_g1_i2	8.79107	1.67622e-05	2049	gi|734400227|gb|KHN31301.1|Multiple inositol polyphosphate phosphatase 1 [Glycine soja]	KHN31301	0	94.929	937.176	493	468
TRINITY_DN56529_c0_g1_i5	8.79107	1.67622e-05	1089	gi|734363715|gb|KHN16776.1|Putative AAA domain-containing protein C24B10.10c [Glycine soja]	KHN16776	7.00498e-145	87.5	521.161	328	287
TRINITY_DN58057_c2_g4_i13	8.79107	1.67622e-05	1306	gi|571561082|ref|XP_006604967.1|PREDICTED: serine/threonine-protein phosphatase 7 long form homolog [Glycine max]	XP_006604967	6.22313e-24	75.4902	119.783	102	77
TRINITY_DN50044_c0_g2_i2	8.79107	1.67622e-05	239	No Blast Hit
TRINITY_DN50025_c0_g2_i1	8.79107	1.67622e-05	404	No Blast Hit
TRINITY_DN49710_c1_g1_i1	8.79107	1.67622e-05	240	No Blast Hit
TRINITY_DN53740_c1_g1_i5	8.79107	1.67622e-05	1747	gi|356573221|ref|XP_003554762.1|PREDICTED: probable WRKY transcription factor 53-like [Glycine max]	XP_003554762	0	93.9227	686.411	362	340
TRINITY_DN54714_c1_g1_i2	8.79107	1.67622e-05	227	No Blast Hit
TRINITY_DN56224_c0_g2_i16	8.79107	1.67622e-05	3493	gi|734395967|gb|KHN29286.1|Protein TRIGALACTOSYLDIACYLGLYCEROL 3, chloroplastic [Glycine soja]	KHN29286	8.20401e-54	100	221.09	108	108
TRINITY_DN48248_c0_g1_i1	8.79107	1.67622e-05	868	gi|734362449|gb|KHN16133.1|Glucose and ribitol dehydrogenase like 1 [Glycine soja]	KHN16133	6.36806e-126	91.8605	457.603	258	237
TRINITY_DN58248_c0_g1_i10	8.79107	1.67622e-05	3282	gi|356559394|ref|XP_003547984.1|PREDICTED: sugar transporter ERD6-like 6-like isoform X1 [Glycine max]	XP_003547984	2.1235e-104	100	389.037	198	198
TRINITY_DN50134_c1_g1_i10	8.79107	1.67622e-05	1068	gi|571454383|ref|XP_006579772.1|PREDICTED: uncharacterized protein LOC100500125 isoform X4 [Glycine max] gi|571454385|ref|XP_006579773.1| PREDICTED: uncharacterized protein LOC100500125 isoform X5 [Glycine max]	XP_006579772, XP_006579773	9.58279e-99	94.2105	367.851	190	179
TRINITY_DN59475_c3_g2_i12	8.79107	1.67622e-05	224	gi|738799695|ref|WP_036690810.1|reverse transcriptase, partial [Peanut witches'-broom phytoplasma]	WP_036690810	4.43346e-11	90.9091	73.9442	44	40
TRINITY_DN59483_c2_g1_i1	8.78365	7.01576e-12	216	No Blast Hit
TRINITY_DN38229_c0_g1_i1	8.7626	8.02372e-12	205	No Blast Hit
Contig3258	8.76199	2.18014e-05	370	gi|738799695|ref|WP_036690810.1|reverse transcriptase, partial [Peanut witches'-broom phytoplasma]	WP_036690810	5.79689e-38	97.6744	163.31	86	84
Contig7821	8.76199	2.18014e-05	476	gi|571475265|ref|XP_006586548.1|PREDICTED: uncharacterized protein LOC100815811 [Glycine max]	XP_006586548	3.7247e-71	90.625	273.863	160	145
Contig12676	8.76199	2.18014e-05	323	gi|571531166|ref|XP_006599921.1|PREDICTED: uncharacterized protein LOC102664980 [Glycine max]	XP_006599921	6.08846e-16	90.7407	90.1225	54	49
Contig13828	8.76199	2.18014e-05	413	gi|738782084|ref|WP_036673399.1|hypothetical protein, partial [Pediococcus pentosaceus]	WP_036673399	3.72573e-55	86.5672	220.705	134	116
Contig17061	8.76199	2.18014e-05	469	gi|780097483|ref|XP_011674821.1|PREDICTED: extensin-like, partial [Strongylocentrotus purpuratus]	XP_011674821	3.46845	33.0709	38.1206	127	42
Contig18374	8.76199	2.18014e-05	719	gi|571468350|ref|XP_006584235.1|PREDICTED: uncharacterized protein LOC102664185 [Glycine max]	XP_006584235	4.97161e-50	97.2222	204.912	108	105
Contig19477	8.76199	2.18014e-05	304	gi|734379540|gb|KHN22537.1|hypothetical protein glysoja_046858 [Glycine soja]	KHN22537	4.12841e-44	95.0495	183.726	101	96
Contig20264	8.76199	2.18014e-05	252	No Blast Hit
Contig22384	8.76199	2.18014e-05	575	gi|571447597|ref|XP_006577457.1|PREDICTED: uncharacterized protein At2g29880-like [Glycine max]	XP_006577457	6.66591e-57	94.5946	226.868	111	105
Contig22757	8.76199	2.18014e-05	611	gi|593787602|ref|XP_007156840.1|hypothetical protein PHAVU_002G021800g [Phaseolus vulgaris] gi|561030255|gb|ESW28834.1| hypothetical protein PHAVU_002G021800g [Phaseolus vulgaris]	XP_007156840, ESW28834	3.79615e-75	79.602	287.73	201	160
Contig23368	8.76199	2.18014e-05	559	No Blast Hit
Contig26296	8.76199	2.18014e-05	254	No Blast Hit
TRINITY_DN46281_c0_g1_i1	8.76199	2.18014e-05	785	gi|675226896|emb|CDU21247.1|conserved Plasmodium protein, unknown function [Plasmodium berghei ANKA]	CDU21247	9.83663	55.3571	38.1206	56	31
TRINITY_DN59041_c3_g4_i3	8.76199	2.18014e-05	249	No Blast Hit
TRINITY_DN59554_c9_g1_i5	8.76199	2.18014e-05	393	gi|571463329|ref|XP_006582583.1|PREDICTED: uncharacterized protein LOC102668383 [Glycine max]	XP_006582583	5.55763e-11	83.3333	73.9442	42	35
TRINITY_DN53806_c0_g1_i3	8.76199	2.18014e-05	921	gi|356516200|ref|XP_003526784.1|PREDICTED: quinone oxidoreductase-like protein 2 homolog [Glycine max]	XP_003526784	4.17413e-126	89.2989	458.373	271	242
TRINITY_DN55033_c0_g2_i1	8.76199	2.18014e-05	3264	gi|734378359|gb|KHN22044.1|hypothetical protein glysoja_008956 [Glycine soja]	KHN22044	0	94.4906	1799.64	962	909
TRINITY_DN54181_c6_g2_i1	8.76199	2.18014e-05	316	gi|604341516|gb|EYU40790.1|hypothetical protein MIMGU_mgv1a020667mg, partial [Erythranthe guttata]	EYU40790	0.728843	46.9697	40.0466	66	31
TRINITY_DN53379_c8_g4_i2	8.76199	2.18014e-05	312	gi|657386922|gb|KEH29131.1|hypothetical protein MTR_4g025870 [Medicago truncatula]	KEH29131	0.730941	67.5676	40.0466	37	25
TRINITY_DN40398_c3_g1_i4	8.76199	2.18014e-05	251	No Blast Hit
TRINITY_DN44109_c0_g1_i4	8.76199	2.18014e-05	549	gi|328447253|gb|AEB06131.1|Rpp4 candidate R10 [Glycine max]	AEB06131	5.25619e-55	99.0991	220.32	111	110
TRINITY_DN57404_c1_g1_i1	8.76199	2.18014e-05	810	gi|571514252|ref|XP_006597073.1|PREDICTED: receptor-like protein kinase 3-like isoform X1 [Glycine max]	XP_006597073	1.25151e-93	83.105	350.132	219	182
TRINITY_DN50327_c0_g1_i2	8.76199	2.18014e-05	900	gi|356576545|ref|XP_003556391.1|PREDICTED: CBL-interacting serine/threonine-protein kinase 4-like [Glycine max]	XP_003556391	1.05436e-110	83.1461	407.142	267	222
TRINITY_DN40702_c0_g1_i1	8.76199	2.18014e-05	533	gi|571468343|ref|XP_006584232.1|PREDICTED: uncharacterized protein LOC102663276 [Glycine max]	XP_006584232	2.59948e-43	69.5122	181.415	164	114
TRINITY_DN58495_c0_g1_i6	8.76199	2.18014e-05	1410	gi|388498126|gb|AFK37129.1|unknown [Lotus japonicus]	AFK37129	6.52474e-14	79.0323	86.6557	62	49
TRINITY_DN56556_c2_g4_i1	8.76199	2.18014e-05	236	No Blast Hit
TRINITY_DN49710_c1_g1_i2	8.76199	2.18014e-05	265	gi|486139840|gb|AGK90018.1|olfactory receptor 12 [Helicoverpa assulta]	AGK90018	1.25851	66.6667	39.2762	51	34
TRINITY_DN53905_c0_g1_i3	8.76199	2.18014e-05	1140	gi|593687179|ref|XP_007144249.1|hypothetical protein PHAVU_007G140500g [Phaseolus vulgaris] gi|561017439|gb|ESW16243.1| hypothetical protein PHAVU_007G140500g [Phaseolus vulgaris]	XP_007144249, ESW16243	9.66009e-84	55.3991	318.161	426	236
TRINITY_DN51891_c11_g2_i1	8.76199	2.18014e-05	267	No Blast Hit
TRINITY_DN47908_c1_g1_i2	8.76199	2.18014e-05	430	gi|672083638|ref|XP_008770415.1|PREDICTED: DNA-directed RNA polymerase II subunit rpb1 isoform X2 [Rattus norvegicus]	XP_008770415	7.52973	41.8033	36.965	122	51
TRINITY_DN55654_c0_g1_i9	8.76199	2.18014e-05	1265	gi|356498130|ref|XP_003517906.1|PREDICTED: uncharacterized protein LOC100811752 [Glycine max]	XP_003517906	5.53932e-147	92.5926	528.48	297	275
TRINITY_DN44455_c0_g1_i1	8.76199	2.18014e-05	219	No Blast Hit
TRINITY_DN57238_c0_g3_i1	8.76199	2.18014e-05	292	gi|571447509|ref|XP_006577416.1|PREDICTED: uncharacterized protein LOC100817845 [Glycine max]	XP_006577416	3.7626e-50	100	203.756	97	97
TRINITY_DN57275_c1_g1_i8	8.76199	2.18014e-05	2052	gi|734339621|gb|KHN09036.1|Auxin-responsive protein IAA8 [Glycine soja]	KHN09036	0	95.5679	681.019	361	345
TRINITY_DN58911_c0_g1_i9	8.76199	2.18014e-05	308	No Blast Hit
TRINITY_DN58904_c3_g3_i4	8.76199	2.18014e-05	338	No Blast Hit
TRINITY_DN59475_c3_g2_i13	8.76199	2.18014e-05	275	gi|738799695|ref|WP_036690810.1|reverse transcriptase, partial [Peanut witches'-broom phytoplasma]	WP_036690810	4.69691e-24	93.5484	117.087	62	58
TRINITY_DN37147_c0_g3_i1	8.76199	2.18014e-05	575	gi|356538632|ref|XP_003537805.1|PREDICTED: uncharacterized protein LOC100802385 [Glycine max]	XP_003537805	1.52609e-77	84.2932	295.434	191	161
TRINITY_DN54036_c2_g1_i1	8.76199	2.18014e-05	1030	No Blast Hit
TRINITY_DN41883_c2_g3_i1	8.75551	8.29324e-12	207	No Blast Hit
Contig4825	8.75195	8.43229e-12	268	gi|571475227|ref|XP_006586530.1|PREDICTED: uncharacterized protein K02A2.6-like, partial [Glycine max]	XP_006586530	2.76371e-40	97.6744	171.014	86	84
Contig19095	8.73915	2.42382e-15	483	No Blast Hit
Contig363	8.73231	2.47439e-05	2660	gi|571470772|ref|XP_006585108.1|PREDICTED: cyclin-dependent kinase G-2-like isoform X1 [Glycine max] gi|571470777|ref|XP_006585109.1| PREDICTED: cyclin-dependent kinase G-2-like isoform X2 [Glycine max]	XP_006585108, XP_006585109	0	78.3404	1050.43	711	557
Contig8990	8.73231	2.47439e-05	424	gi|731499730|ref|XP_010594267.1|PREDICTED: helicase-like transcription factor isoform X2 [Loxodonta africana]	XP_010594267	5.79601	47.9452	37.3502	73	35
Contig12391	8.73231	2.47439e-05	295	gi|255640480|gb|ACU20526.1|unknown [Glycine max]	ACU20526	9.96569e-19	77.4648	99.3673	71	55
Contig15016	8.73231	2.47439e-05	273	No Blast Hit
Contig15766	8.73231	2.47439e-05	358	No Blast Hit
Contig18803	8.73231	2.47439e-05	304	No Blast Hit
Contig22273	8.73231	2.47439e-05	337	gi|571561617|ref|XP_006605115.1|PREDICTED: uncharacterized protein LOC102667412 [Glycine max]	XP_006605115	1.02692e-18	57.3913	99.3673	115	66
TRINITY_DN125856_c45_g1_i1	8.73231	2.47439e-05	284	No Blast Hit
TRINITY_DN134393_c0_g1_i1	8.73231	2.47439e-05	454	gi|238874378|gb|ACR74085.1|Hypothetical protein EUBREC_0281 [Eubacterium rectale ATCC 33656]	ACR74085	0.23627	69.4444	41.9726	36	25
TRINITY_DN109630_c0_g1_i1	8.73231	2.47439e-05	739	gi|471234389|gb|EMR14531.1|pyruvate dehydrogenase E1 component subunit beta [Peanut witches'-broom phytoplasma NTU2011]	EMR14531	1.20044e-102	84.7737	379.793	243	206
TRINITY_DN52405_c0_g1_i1	8.73231	2.47439e-05	1225	gi|734390531|gb|KHN26819.1|Protein PAT1 like 1 [Glycine soja]	KHN26819	9.18646e-59	77.9141	235.343	163	127
TRINITY_DN46242_c0_g1_i2	8.73231	2.47439e-05	226	No Blast Hit
TRINITY_DN59045_c0_g3_i2	8.73231	2.47439e-05	582	gi|571490833|ref|XP_006591651.1|PREDICTED: uncharacterized protein LOC102664352 [Glycine max]	XP_006591651	7.84041e-93	94.9153	346.28	177	168
TRINITY_DN47129_c1_g2_i3	8.73231	2.47439e-05	1405	gi|356564670|ref|XP_003550574.1|PREDICTED: calmodulin-binding transcription activator 2-like isoform X1 [Glycine max]	XP_003550574	0	95.7447	810.446	423	405
TRINITY_DN29335_c1_g1_i1	8.73231	2.47439e-05	226	No Blast Hit
TRINITY_DN59573_c12_g1_i2	8.73231	2.47439e-05	201	No Blast Hit
TRINITY_DN56317_c1_g1_i3	8.73231	2.47439e-05	581	gi|207367152|dbj|BAG72096.1|Gag-protease-integrase-RT-RNaseH polyprotein [Glycine max]	BAG72096	2.19931e-103	98.4456	381.333	193	190
TRINITY_DN26914_c0_g1_i1	8.73231	2.47439e-05	600	gi|358248944|ref|NP_001239711.1|uncharacterized protein LOC100811024 [Glycine max] gi|255641581|gb|ACU21063.1| unknown [Glycine max] gi|734363716|gb|KHN16777.1| Reticulon-like protein B2 [Glycine soja]	NP_001239711, ACU21063, KHN16777	6.25606e-27	55.303	127.487	132	73
TRINITY_DN58540_c0_g1_i1	8.73231	2.47439e-05	3125	gi|734419314|gb|KHN40035.1|Ribonuclease E [Glycine soja]	KHN40035	0	93.6261	1289.63	706	661
TRINITY_DN53363_c0_g2_i1	8.73231	2.47439e-05	700	gi|571561651|ref|XP_006605126.1|PREDICTED: uncharacterized protein LOC102659775 [Glycine max]	XP_006605126	1.59211e-74	94.4444	286.189	144	136
TRINITY_DN46970_c0_g2_i6	8.73231	2.47439e-05	1667	gi|734314225|gb|KHN01628.1|Putative methyltransferase TARBP1 [Glycine soja]	KHN01628	0	97.6562	991.875	512	500
TRINITY_DN54629_c5_g3_i1	8.73231	2.47439e-05	240	No Blast Hit
TRINITY_DN49861_c0_g1_i1	8.73231	2.47439e-05	441	gi|27764548|gb|AAO23078.1|polyprotein [Glycine max]	AAO23078	0.000176712	73.8095	52.373	42	31
TRINITY_DN49879_c1_g1_i1	8.73231	2.47439e-05	304	gi|13173146|gb|AAK14317.1|AF325187_1putative POL3-like reverse transcriptase [Phaseolus coccineus]	AAK14317	4.72351e-40	83.1683	170.244	101	84
TRINITY_DN59207_c3_g3_i11	8.73231	2.47439e-05	360	gi|571551319|ref|XP_006603298.1|PREDICTED: serine/threonine-protein phosphatase 7 long form homolog [Glycine max]	XP_006603298	1.02535e-58	95.8333	232.261	120	115
TRINITY_DN59234_c14_g2_i1	8.73231	2.47439e-05	207	No Blast Hit
TRINITY_DN45752_c0_g2_i2	8.73231	2.47439e-05	326	gi|255317085|gb|ACU01862.1|unknown protein [Glycine max]	ACU01862	1.82438e-23	93.3333	115.161	60	56
TRINITY_DN58461_c1_g4_i3	8.73231	2.47439e-05	201	No Blast Hit
TRINITY_DN54392_c0_g1_i15	8.73231	2.47439e-05	1997	gi|356544982|ref|XP_003540925.1|PREDICTED: RNA polymerase II subunit 5-mediating protein homolog isoform X1 [Glycine max] gi|571493087|ref|XP_006592441.1| PREDICTED: RNA polymerase II subunit 5-mediating protein homolog isoform X2 [Glycine max]	XP_003540925, XP_006592441	8.85137e-145	94.7368	522.316	285	270
TRINITY_DN54393_c1_g1_i1	8.73231	2.47439e-05	249	gi|571475114|ref|XP_006586476.1|PREDICTED: uncharacterized protein LOC102659780, partial [Glycine max]	XP_006586476	4.3442e-22	72.2892	110.538	83	60
TRINITY_DN48026_c1_g1_i2	8.73231	2.47439e-05	276	No Blast Hit
TRINITY_DN53451_c2_g2_i5	8.73231	2.47439e-05	242	No Blast Hit
TRINITY_DN56963_c1_g2_i3	8.73231	2.47439e-05	553	gi|404336063|gb|EJZ62527.1|hypothetical protein HMPREF9448_02443 [Barnesiella intestinihominis YIT 11860]	EJZ62527	6.18567e-35	69.3431	153.68	137	95
TRINITY_DN56998_c2_g1_i1	8.73231	2.47439e-05	201	No Blast Hit
TRINITY_DN41884_c0_g1_i2	8.73231	2.47439e-05	207	gi|99922|pir||S04324hypothetical protein - soybean transposable element Tgm5 (fragment) gi|930025|emb|CAA31883.1| unnamed protein product [Glycine max]	S04324, CAA31883	1.70378e-26	92.3077	125.176	65	60
TRINITY_DN51448_c1_g1_i1	8.73231	2.47439e-05	236	gi|734309772|gb|KHM99582.1|hypothetical protein glysoja_006425 [Glycine soja]	KHM99582	0.327193	72.2222	41.2022	36	26
TRINITY_DN53741_c6_g2_i1	8.73231	2.47439e-05	213	No Blast Hit
TRINITY_DN56443_c1_g1_i30	8.73231	2.47439e-05	7396	gi|356516857|ref|XP_003527109.1|PREDICTED: activating signal cointegrator 1 complex subunit 3 isoform X1 [Glycine max]	XP_003527109	0	99.0909	2152.1	1100	1090
TRINITY_DN57364_c3_g1_i1	8.73231	2.47439e-05	233	No Blast Hit
TRINITY_DN57170_c0_g2_i1	8.73231	2.47439e-05	391	No Blast Hit
TRINITY_DN58281_c0_g2_i14	8.73231	2.47439e-05	1770	gi|356516138|ref|XP_003526753.1|PREDICTED: RNA-binding protein 24-A [Glycine max] gi|734381724|gb|KHN23311.1| RNA-binding protein 24 [Glycine soja]	XP_003526753, KHN23311	8.51963e-80	100	306.22	144	144
TRINITY_DN51260_c0_g1_i2	8.73231	2.47439e-05	619	gi|593331906|ref|XP_007139379.1|hypothetical protein PHAVU_008G024400g [Phaseolus vulgaris] gi|561012512|gb|ESW11373.1| hypothetical protein PHAVU_008G024400g [Phaseolus vulgaris]	XP_007139379, ESW11373	2.04761e-15	65.0485	89.3521	103	67
TRINITY_DN59121_c3_g2_i8	8.73231	2.47439e-05	304	No Blast Hit
TRINITY_DN54206_c0_g2_i13	8.73231	2.47439e-05	523	gi|471234650|gb|EMR14768.1|retron-type reverse transcriptase [Peanut witches'-broom phytoplasma NTU2011]	EMR14768	3.91676e-68	83.908	263.848	174	146
TRINITY_DN44627_c0_g2_i1	8.73231	2.47439e-05	504	No Blast Hit
TRINITY_DN58813_c1_g2_i8	8.73231	2.47439e-05	1459	gi|571463655|ref|XP_006582739.1|PREDICTED: TMV resistance protein N-like [Glycine max]	XP_006582739	4.03595e-115	74.1214	422.935	313	232
TRINITY_DN51397_c5_g1_i1	8.73231	2.47439e-05	206	gi|657386922|gb|KEH29131.1|hypothetical protein MTR_4g025870 [Medicago truncatula]	KEH29131	0.111207	61.7021	42.743	47	29
Contig10428	8.71954	1.00935e-11	342	No Blast Hit
TRINITY_DN52615_c2_g6_i1	8.71954	1.00935e-11	204	No Blast Hit
TRINITY_DN51533_c5_g1_i1	8.70899	2.2837e-13	245	No Blast Hit
Contig6383	8.70201	2.81194e-05	332	gi|657586332|ref|XP_008297405.1|PREDICTED: exostosin-1c-like [Stegastes partitus]	XP_008297405	6.27742	58.3333	36.965	48	28
Contig7244	8.70201	2.81194e-05	264	gi|676470086|ref|XP_009058740.1|hypothetical protein LOTGIDRAFT_145794, partial [Lottia gigantea] gi|556101920|gb|ESO90572.1| hypothetical protein LOTGIDRAFT_145794, partial [Lottia gigantea]	XP_009058740, ESO90572	2.80366	64.4444	38.1206	45	29
Contig7353	8.70201	2.81194e-05	602	gi|593781479|ref|XP_007153780.1|hypothetical protein PHAVU_003G064400g [Phaseolus vulgaris] gi|593781481|ref|XP_007153781.1| hypothetical protein PHAVU_003G064400g [Phaseolus vulgaris] gi|543177103|gb|AGV54573.1| hypothetical protein [Phaseolus vulgaris] gi|561027134|gb|ESW25774.1| hypothetical protein PHAVU_003G064400g [Phaseolus vulgaris] gi|561027135|gb|ESW25775.1| hypothetical protein PHAVU_0…	XP_007153780, XP_007153781, AGV54573, ESW25774, ESW25775	1.41159e-42	64.0884	179.489	181	116
Contig10190	8.70201	2.81194e-05	3927	gi|734435559|gb|KHN47820.1|Sorting nexin-16 [Glycine soja]	KHN47820	0	88.3077	1686.77	975	861
Contig19797	8.70201	2.81194e-05	632	gi|571457302|ref|XP_006580660.1|PREDICTED: ATP-dependent DNA helicase PIF1-like [Glycine max]	XP_006580660	1.01601e-52	100	213.386	103	103
Contig23617	8.70201	2.81194e-05	286	gi|734378454|gb|KHN22083.1|hypothetical protein glysoja_047387 [Glycine soja]	KHN22083	2.46973e-25	71.2766	121.324	94	67
Contig23782	8.70201	2.81194e-05	305	No Blast Hit
Contig25555	8.70201	2.81194e-05	374	No Blast Hit
Contig27523	8.70201	2.81194e-05	1733	gi|356537294|ref|XP_003537164.1|PREDICTED: tRNA-dihydrouridine(47) synthase [NAD(P)(+)]-like isoform X1 [Glycine max] gi|571482260|ref|XP_006588904.1| PREDICTED: tRNA-dihydrouridine(47) synthase [NAD(P)(+)]-like isoform X2 [Glycine max] gi|571482262|ref|XP_006588905.1| PREDICTED: tRNA-dihydrouridine(47) synthase [NAD(P)(+)]-like isoform X3 [Glycine max]	XP_003537164, XP_006588904, XP_006588905	1.73833e-170	88.1356	607.446	354	312
TRINITY_DN26415_c2_g1_i3	8.70201	2.81194e-05	219	No Blast Hit
TRINITY_DN59567_c10_g1_i8	8.70201	2.81194e-05	256	gi|99922|pir||S04324hypothetical protein - soybean transposable element Tgm5 (fragment) gi|930025|emb|CAA31883.1| unnamed protein product [Glycine max]	S04324, CAA31883	9.91442e-35	82.3529	152.525	85	70
TRINITY_DN53871_c0_g1_i7	8.70201	2.81194e-05	865	gi|359807554|ref|NP_001241408.1|uncharacterized protein LOC100782805 [Glycine max] gi|255640975|gb|ACU20767.1| unknown [Glycine max]	NP_001241408, ACU20767	2.9781e-75	94.1935	289.271	155	146
TRINITY_DN56379_c0_g1_i14	8.70201	2.81194e-05	1991	gi|356556537|ref|XP_003546581.1|PREDICTED: uncharacterized protein LOC100804062 [Glycine max]	XP_003546581	0	86.5052	941.414	578	500
TRINITY_DN50891_c1_g1_i1	8.70201	2.81194e-05	246	gi|571443070|ref|XP_006575999.1|PREDICTED: uncharacterized protein LOC102669069, partial [Glycine max]	XP_006575999	3.92162e-39	95.0617	167.162	81	77
TRINITY_DN46697_c1_g1_i1	8.70201	2.81194e-05	204	No Blast Hit
TRINITY_DN56636_c0_g1_i13	8.70201	2.81194e-05	894	gi|571447174|ref|XP_006577306.1|PREDICTED: protein PHR1-LIKE 1-like isoform X2 [Glycine max] gi|734400487|gb|KHN31491.1| Myb family transcription factor APL [Glycine soja]	XP_006577306, KHN31491	3.17615e-59	100	236.113	122	122
TRINITY_DN57666_c1_g4_i4	8.70201	2.81194e-05	311	gi|571513559|ref|XP_006596884.1|PREDICTED: uncharacterized protein LOC102659467 [Glycine max]	XP_006596884	7.03065e-20	79.1667	103.219	72	57
TRINITY_DN53264_c0_g2_i12	8.70201	2.81194e-05	4576	gi|356530772|ref|XP_003533954.1|PREDICTED: mediator of RNA polymerase II transcription subunit 23 [Glycine max]	XP_003533954	0	96.1486	2778.82	1454	1398
TRINITY_DN50932_c0_g1_i1	8.70201	2.81194e-05	283	gi|255640480|gb|ACU20526.1|unknown [Glycine max]	ACU20526	0.00266456	59.0909	48.1358	66	39
TRINITY_DN59269_c2_g2_i1	8.70201	2.81194e-05	278	gi|255936301|ref|XP_002559177.1|Pc13g07470 [Penicillium rubens Wisconsin 54-1255] gi|211583797|emb|CAP91816.1| Pc13g07470 [Penicillium rubens Wisconsin 54-1255]	XP_002559177, CAP91816	3.61133	65.2174	37.7354	46	30
TRINITY_DN31857_c0_g1_i1	8.70201	2.81194e-05	788	gi|351723085|ref|NP_001238546.1|maturation polypeptide [Glycine max] gi|170010|gb|AAA33985.1| late embryongenesis abundant protein [Glycine max] gi|384333|prf||1905420A late embryogenesis abundant protein	NP_001238546, AAA33985,	1.61301e-50	58.2329	206.838	249	145
TRINITY_DN58420_c0_g4_i8	8.70201	2.81194e-05	460	gi|341875856|gb|EGT31791.1|hypothetical protein CAEBREN_31179 [Caenorhabditis brenneri]	EGT31791	0.242174	48.4375	41.9726	64	31
TRINITY_DN54383_c4_g1_i5	8.70201	2.81194e-05	332	No Blast Hit
TRINITY_DN45649_c0_g1_i1	8.70201	2.81194e-05	2014	gi|734356564|gb|KHN14216.1|Glucan endo-1,3-beta-glucosidase 1 [Glycine soja]	KHN14216	9.59435e-131	96.139	475.707	259	249
TRINITY_DN56889_c3_g4_i1	8.70201	2.81194e-05	209	No Blast Hit
TRINITY_DN43226_c0_g1_i1	8.70201	2.81194e-05	288	No Blast Hit
TRINITY_DN56597_c0_g1_i6	8.70201	2.81194e-05	2339	gi|356519818|ref|XP_003528566.1|PREDICTED: cation/calcium exchanger 4-like [Glycine max]	XP_003528566	0	93.8719	672.159	359	337
TRINITY_DN52904_c0_g1_i8	8.70201	2.81194e-05	1078	gi|356514471|ref|XP_003525929.1|PREDICTED: adenine phosphoribosyltransferase 1, chloroplastic-like [Glycine max] gi|734429431|gb|KHN45153.1| Adenine phosphoribosyltransferase 1, chloroplastic [Glycine soja]	XP_003525929, KHN45153	1.45639e-86	75.4098	327.405	244	184
TRINITY_DN56932_c0_g1_i5	8.70201	2.81194e-05	2543	gi|356547402|ref|XP_003542101.1|PREDICTED: uncharacterized protein LOC100791852 [Glycine max]	XP_003542101	0	82.1127	1098.19	710	583
TRINITY_DN62795_c0_g1_i1	8.70201	2.81194e-05	620	gi|738799852|ref|WP_036690965.1|ATPase [Peanut witches'-broom phytoplasma]	WP_036690965	2.40701e-88	88.835	331.643	206	183
TRINITY_DN62943_c0_g1_i1	8.70201	2.81194e-05	395	gi|491137012|ref|WP_004995429.1|lysyl-tRNA synthetase [Peanut witches'-broom phytoplasma] gi|471234290|gb|EMR14440.1| lysyl-tRNA synthetase [Peanut witches'-broom phytoplasma NTU2011]	WP_004995429, EMR14440	2.89867e-60	96.9466	237.654	131	127
TRINITY_DN55836_c0_g1_i7	8.70201	2.81194e-05	2452	gi|734429271|gb|KHN45064.1|hypothetical protein glysoja_044803 [Glycine soja]	KHN45064	0	89.5447	1044.65	593	531
TRINITY_DN55847_c0_g1_i8	8.70201	2.81194e-05	313	gi|823145097|ref|XP_012472412.1|PREDICTED: uncharacterized protein LOC105789586 [Gossypium raimondii]	XP_012472412	0.00205512	50	48.521	92	46
TRINITY_DN49275_c0_g1_i3	8.70201	2.81194e-05	254	No Blast Hit
TRINITY_DN53739_c10_g7_i2	8.70201	2.81194e-05	219	gi|734399979|gb|KHN31113.1|hypothetical protein glysoja_046590, partial [Glycine soja]	KHN31113	1.58527e-08	73.4694	65.4698	49	36
TRINITY_DN3453_c0_g1_i1	8.70201	2.81194e-05	252	gi|156393601|ref|XP_001636416.1|predicted protein [Nematostella vectensis] gi|156223519|gb|EDO44353.1| predicted protein, partial [Nematostella vectensis]	XP_001636416, EDO44353	0.189237	48.1013	41.9726	79	38
TRINITY_DN3419_c0_g1_i1	8.70201	2.81194e-05	248	gi|734379121|gb|KHN22356.1|hypothetical protein glysoja_049640 [Glycine soja]	KHN22356	1.39748e-20	90.4762	105.531	63	57
TRINITY_DN56439_c0_g1_i1	8.70201	2.81194e-05	549	gi|674933603|emb|CDX99709.1|BnaC02g36110D [Brassica napus]	CDX99709	1.31279e-05	78.3784	56.225	37	29
TRINITY_DN55100_c1_g4_i1	8.70201	2.81194e-05	350	gi|571443158|ref|XP_006576041.1|PREDICTED: uncharacterized protein LOC102669286 [Glycine max]	XP_006576041	8.80311e-39	75.8621	166.007	116	88
TRINITY_DN88838_c0_g1_i1	8.70201	2.81194e-05	307	No Blast Hit
TRINITY_DN54227_c0_g1_i6	8.70201	2.81194e-05	405	gi|255640324|gb|ACU20450.1|unknown [Glycine max]	ACU20450	2.44043e-51	98.2456	207.994	114	112
TRINITY_DN99112_c0_g1_i1	8.70201	2.81194e-05	351	gi|388495214|gb|AFK35673.1|unknown [Medicago truncatula]	AFK35673	4.68951e-24	78.481	117.087	79	62
Contig24733	8.69778	5.50367e-17	278	No Blast Hit
Contig9459	8.69627	1.32348e-16	420	gi|307212986|gb|EFN88559.1|hypothetical protein EAI_06244, partial [Harpegnathos saltator]	EFN88559	0.235938	48.0392	41.9726	102	49
Contig16562	8.67142	2.80253e-13	700	No Blast Hit
Contig5958	8.67106	3.21721e-05	368	gi|571480084|ref|XP_006588100.1|PREDICTED: nodulation receptor kinase-like [Glycine max]	XP_006588100	5.24307e-39	91.3043	166.777	92	84
Contig6587	8.67106	3.21721e-05	1476	gi|571528954|ref|XP_006599483.1|PREDICTED: methenyltetrahydrofolate synthase domain-containing protein-like isoform X1 [Glycine max] gi|571528958|ref|XP_006599484.1| PREDICTED: methenyltetrahydrofolate synthase domain-containing protein-like isoform X2 [Glycine max]	XP_006599483, XP_006599484	2.00649e-170	97.7848	606.675	316	309
Contig8596	8.67106	3.21721e-05	266	gi|571495434|ref|XP_006593211.1|PREDICTED: uncharacterized protein LOC102667901, partial [Glycine max]	XP_006593211	3.26468e-41	97.7273	174.096	88	86
Contig11625	8.67106	3.21721e-05	591	gi|571530995|ref|XP_006599870.1|PREDICTED: uncharacterized protein LOC102661083 [Glycine max]	XP_006599870	1.0972e-89	96.6667	335.88	180	174
Contig16477	8.67106	3.21721e-05	1219	gi|356528958|ref|XP_003533064.1|PREDICTED: uncharacterized protein At1g04910-like isoform X1 [Glycine max]	XP_003533064	0	88.9744	685.256	390	347
Contig17094	8.67106	3.21721e-05	1183	gi|734362038|gb|KHN15981.1|BAG family molecular chaperone regulator 6 [Glycine soja]	KHN15981	3.14407e-133	79.0769	482.641	325	257
Contig18095	8.67106	3.21721e-05	342	gi|617659349|ref|XP_007536793.1|PREDICTED: envoplakin [Erinaceus europaeus]	XP_007536793	0.329942	56.25	41.2022	48	27
Contig22455	8.67106	3.21721e-05	304	No Blast Hit
Contig23813	8.67106	3.21721e-05	220	No Blast Hit
Contig26458	8.67106	3.21721e-05	429	gi|502745560|ref|WP_012980544.1|hypothetical protein [Methanocaldococcus sp. FS406-22] gi|288938880|gb|ADC69635.1| Exosortase EpsH-related protein [Methanocaldococcus sp. FS406-22]	WP_012980544, ADC69635	0.681035	56.25	40.4318	80	45
TRINITY_DN110724_c0_g1_i1	8.67106	3.21721e-05	596	gi|491136797|ref|WP_004995214.1|translation factor [Peanut witches'-broom phytoplasma] gi|471234341|gb|EMR14483.1| translation factor [Peanut witches'-broom phytoplasma NTU2011]	WP_004995214, EMR14483	3.57832e-51	81.1189	207.994	143	116
TRINITY_DN52448_c1_g2_i3	8.67106	3.21721e-05	250	No Blast Hit
TRINITY_DN54411_c0_g1_i2	8.67106	3.21721e-05	3373	gi|571481062|ref|XP_006588544.1|PREDICTED: uncharacterized protein LOC100810537 [Glycine max]	XP_006588544	0	90.9218	1270.76	716	651
TRINITY_DN54452_c0_g2_i17	8.67106	3.21721e-05	255	gi|571504386|ref|XP_006595268.1|PREDICTED: uncharacterized protein LOC102664777 [Glycine max]	XP_006595268	1.53313e-27	84.7059	128.642	85	72
TRINITY_DN43768_c1_g2_i5	8.67106	3.21721e-05	253	No Blast Hit
TRINITY_DN59579_c0_g3_i3	8.67106	3.21721e-05	694	gi|734305803|gb|KHM98720.1|NADP-dependent malic enzyme, chloroplastic [Glycine soja]	KHM98720	1.66192e-76	89.9408	292.738	169	152
TRINITY_DN51660_c0_g2_i3	8.67106	3.21721e-05	1343	gi|356520310|ref|XP_003528806.1|PREDICTED: ribonuclease 2-like [Glycine max]	XP_003528806	2.22222e-141	97.9079	509.99	239	234
TRINITY_DN54181_c8_g3_i1	8.67106	3.21721e-05	240	gi|657386922|gb|KEH29131.1|hypothetical protein MTR_4g025870 [Medicago truncatula]	KEH29131	2.57954e-06	69.3878	58.151	49	34
TRINITY_DN58696_c0_g4_i1	8.67106	3.21721e-05	851	gi|571456701|ref|XP_006580462.1|PREDICTED: probable ADP-ribosylation factor GTPase-activating protein AGD14-like [Glycine max]	XP_006580462	7.43709e-156	98.8806	556.984	268	265
TRINITY_DN58586_c0_g1_i5	8.67106	3.21721e-05	1904	gi|356508448|ref|XP_003522969.1|PREDICTED: 5-methyltetrahydropteroyltriglutamate--homocysteine methyltransferase-like [Glycine max]	XP_003522969	0	99.1957	708.753	373	370
TRINITY_DN57666_c1_g4_i3	8.67106	3.21721e-05	349	gi|571468329|ref|XP_006584225.1|PREDICTED: putative ribonuclease H protein At1g65750-like [Glycine max]	XP_006584225	5.9361e-27	78.4946	126.716	93	73
TRINITY_DN51962_c0_g2_i1	8.67106	3.21721e-05	504	gi|502133883|ref|XP_004501923.1|PREDICTED: iron-sulfur cluster assembly protein 1-like [Cicer arietinum]	XP_004501923	1.42033e-57	89.3939	228.794	132	118
TRINITY_DN57421_c1_g3_i1	8.67106	3.21721e-05	261	gi|571463588|ref|XP_006582706.1|PREDICTED: uncharacterized protein LOC102670470 [Glycine max]	XP_006582706	4.03147e-23	98.2456	114.005	57	56
TRINITY_DN59213_c24_g9_i3	8.67106	3.21721e-05	251	No Blast Hit
TRINITY_DN58412_c2_g2_i8	8.67106	3.21721e-05	1332	gi|356542709|ref|XP_003539808.1|PREDICTED: nucleobase-ascorbate transporter 12-like isoform X1 [Glycine max]	XP_003539808	6.33369e-72	76.4706	279.256	187	143
TRINITY_DN55335_c0_g2_i1	8.67106	3.21721e-05	312	No Blast Hit
TRINITY_DN56556_c2_g6_i3	8.67106	3.21721e-05	215	No Blast Hit
TRINITY_DN58746_c0_g1_i2	8.67106	3.21721e-05	1039	gi|356569025|ref|XP_003552707.1|PREDICTED: eukaryotic translation initiation factor 5-like [Glycine max] gi|734355033|gb|KHN13918.1| Eukaryotic translation initiation factor 5 [Glycine soja]	XP_003552707, KHN13918	2.75023e-87	98.7952	329.717	166	164
TRINITY_DN53708_c2_g1_i13	8.67106	3.21721e-05	2105	gi|571491273|ref|XP_006591864.1|PREDICTED: uncharacterized protein LOC100787942 isoform X1 [Glycine max]	XP_006591864	1.36584e-135	93.3579	491.886	271	253
TRINITY_DN1132_c0_g1_i1	8.67106	3.21721e-05	698	No Blast Hit
TRINITY_DN48541_c0_g1_i1	8.67106	3.21721e-05	221	No Blast Hit
TRINITY_DN57756_c0_g1_i7	8.67106	3.21721e-05	1769	gi|734318183|gb|KHN02986.1|hypothetical protein glysoja_009852 [Glycine soja]	KHN02986	4.11219e-175	79.4989	622.854	439	349
TRINITY_DN95770_c0_g1_i1	8.67106	3.21721e-05	230	No Blast Hit
TRINITY_DN51397_c4_g2_i1	8.67106	3.21721e-05	498	gi|115438136|ref|NP_001043466.1|Os01g0594900 [Oryza sativa Japonica Group] gi|20521304|dbj|BAB91818.1| proline-rich protein-like [Oryza sativa Japonica Group] gi|20804624|dbj|BAB92314.1| proline-rich protein-like [Oryza sativa Japonica Group] gi|113532997|dbj|BAF05380.1| Os01g0594900 [Oryza sativa Japonica Group] gi|215678557|dbj|BAG92212.1| unnamed protein product [Oryza sativa Japonica Group]	NP_001043466, BAB91818, BAB92314, BAF05380, BAG92212	0.0284213	48.3333	45.0542	60	29
Contig20200	8.64095	1.54305e-11	543	gi|255640480|gb|ACU20526.1|unknown [Glycine max]	ACU20526	6.81508e-07	76.1905	60.4622	42	32
Contig3948	8.63943	3.66871e-05	271	gi|499227705|ref|WP_010925245.1|hypothetical protein [Mycoplasma pulmonis] gi|14089858|emb|CAC13617.1| predicted coding region [Mycoplasma pulmonis]	WP_010925245, CAC13617	8.11253	51.5625	36.5798	64	33
Contig6107	8.63943	3.66871e-05	2308	gi|356514645|ref|XP_003526015.1|PREDICTED: mitochondrial substrate carrier family protein B-like [Glycine max] gi|734402729|gb|KHN32201.1| Mitochondrial substrate carrier family protein B [Glycine soja]	XP_003526015, KHN32201	4.78274e-113	100	417.157	204	204
Contig9490	8.63943	3.66871e-05	479	gi|571452913|ref|XP_006579276.1|PREDICTED: uncharacterized protein LOC102668148 [Glycine max]	XP_006579276	2.70549e-13	94.8718	81.6481	39	37
Contig9868	8.63943	3.66871e-05	538	gi|765310505|ref|WP_044637937.1|dihydrofolate reductase [Siansivirga zeaxanthinifaciens] gi|764063226|gb|AJR03242.1| dihydrofolate reductase [Siansivirga zeaxanthinifaciens CC-SAMT-1]	WP_044637937, AJR03242	4.62861	44.2478	37.7354	113	50
Contig11441	8.63943	3.66871e-05	625	No Blast Hit
Contig12543	8.63943	3.66871e-05	407	gi|145519828|ref|XP_001445775.1|hypothetical protein [Paramecium tetraurelia strain d4-2] gi|124413241|emb|CAK78378.1| unnamed protein product [Paramecium tetraurelia]	XP_001445775, CAK78378	0.0607929	56.3218	43.8986	87	49
Contig14166	8.63943	3.66871e-05	267	gi|734423864|gb|KHN42445.1|hypothetical protein glysoja_033913, partial [Glycine soja]	KHN42445	3.26468e-41	97.7273	174.096	88	86
Contig16709	8.63943	3.66871e-05	914	gi|571570571|ref|XP_006606588.1|PREDICTED: uncharacterized protein LOC100814523 isoform X2 [Glycine max]	XP_006606588	2.26649e-116	95.1327	426.017	226	215
Contig17786	8.63943	3.66871e-05	253	No Blast Hit
Contig19136	8.63943	3.66871e-05	247	No Blast Hit
Contig20779	8.63943	3.66871e-05	482	gi|38194910|gb|AAR13298.1|gag-pol polyprotein [Phaseolus vulgaris]	AAR13298	1.26993e-66	90.625	258.84	160	145
TRINITY_DN131600_c0_g1_i1	8.63943	3.66871e-05	424	gi|502081405|ref|XP_004486857.1|PREDICTED: seed linoleate 9S-lipoxygenase-3 [Cicer arietinum]	XP_004486857	1.9028e-43	96.8421	181.8	95	92
TRINITY_DN134930_c0_g1_i1	8.63943	3.66871e-05	1006	gi|357440665|ref|XP_003590610.1|Vicilin-like antimicrobial peptides 2-2 [Medicago truncatula] gi|355479658|gb|AES60861.1| sucrose-binding protein-like protein [Medicago truncatula]	XP_003590610, AES60861	7.63005e-79	71.7054	301.597	258	185
TRINITY_DN59085_c0_g2_i8	8.63943	3.66871e-05	881	gi|734434933|gb|KHN47557.1|hypothetical protein glysoja_048208, partial [Glycine soja]	KHN47557	1.64624e-44	74.375	187.193	160	119
TRINITY_DN53888_c0_g1_i6	8.63943	3.66871e-05	1409	gi|356522051|ref|XP_003529663.1|PREDICTED: F-box protein CPR30-like [Glycine max]	XP_003529663	0	95.8442	756.133	385	369
TRINITY_DN55098_c3_g3_i17	8.63943	3.66871e-05	281	gi|558126971|ref|XP_006115468.1|PREDICTED: NF-kappa-B-activating protein [Pelodiscus sinensis]	XP_006115468	1.61653	60.7143	38.891	56	34
TRINITY_DN55064_c0_g1_i9	8.63943	3.66871e-05	935	gi|356496366|ref|XP_003517039.1|PREDICTED: 3-phosphoshikimate 1-carboxyvinyltransferase, chloroplastic-like [Glycine max] gi|734388137|gb|KHN25559.1| 3-phosphoshikimate 1-carboxyvinyltransferase, chloroplastic [Glycine soja]	XP_003517039, KHN25559	2.69777e-128	94.0476	465.692	252	237
TRINITY_DN58559_c41_g1_i9	8.63943	3.66871e-05	257	No Blast Hit
TRINITY_DN55402_c4_g1_i1	8.63943	3.66871e-05	233	No Blast Hit
TRINITY_DN56647_c1_g2_i1	8.63943	3.66871e-05	205	gi|571475227|ref|XP_006586530.1|PREDICTED: uncharacterized protein K02A2.6-like, partial [Glycine max]	XP_006586530	2.15595e-29	100	134.806	68	68
TRINITY_DN57640_c3_g3_i4	8.63943	3.66871e-05	289	No Blast Hit
TRINITY_DN53216_c1_g1_i5	8.63943	3.66871e-05	243	gi|677425676|gb|KFQ27908.1|hypothetical protein N332_00810, partial [Mesitornis unicolor]	KFQ27908	1.6151	52.2388	38.891	67	35
TRINITY_DN46882_c0_g1_i1	8.63943	3.66871e-05	1139	No Blast Hit
TRINITY_DN59201_c0_g1_i2	8.63943	3.66871e-05	970	gi|571473160|ref|XP_003530482.2|PREDICTED: RNA polymerase II C-terminal domain phosphatase-like 3-like [Glycine max]	XP_003530482	1.14401e-60	66	241.121	200	132
TRINITY_DN58428_c6_g5_i2	8.63943	3.66871e-05	229	gi|170061084|ref|XP_001866083.1|conserved hypothetical protein [Culex quinquefasciatus] gi|167879334|gb|EDS42717.1| conserved hypothetical protein [Culex quinquefasciatus]	XP_001866083, EDS42717	0.0389622	52.0548	44.2838	73	38
TRINITY_DN54880_c1_g1_i10	8.63943	3.66871e-05	729	gi|351721201|ref|NP_001238737.1|delta-aminolevulinic acid dehydratase, chloroplastic [Glycine max] gi|1170214|sp|P43210.1|HEM2_SOYBN RecName: Full=Delta-aminolevulinic acid dehydratase, chloroplastic; Short=ALADH; AltName: Full=Porphobilinogen synthase; Flags: Precursor gi|468000|gb|AAA18342.1| delta-aminolevulinic acid dehydratase [Glycine max]	NP_001238737, P43210, AAA18342	6.68705e-58	81.6327	231.106	147	120
TRINITY_DN54806_c5_g3_i2	8.63943	3.66871e-05	202	No Blast Hit
TRINITY_DN24151_c0_g2_i1	8.63943	3.66871e-05	221	No Blast Hit
TRINITY_DN32032_c0_g2_i1	8.63943	3.66871e-05	204	gi|749856505|gb|KIJ27703.1|hypothetical protein M422DRAFT_190636, partial [Sphaerobolus stellatus SS14]	KIJ27703	6.11818	47.619	36.965	63	30
TRINITY_DN45625_c0_g1_i1	8.63943	3.66871e-05	556	gi|356537244|ref|XP_003537139.1|PREDICTED: agamous-like MADS-box protein AGL62-like [Glycine max]	XP_003537139	5.05019e-08	97.0588	64.3142	34	33
TRINITY_DN56852_c5_g3_i7	8.63943	3.66871e-05	256	No Blast Hit
TRINITY_DN33956_c0_g1_i1	8.63943	3.66871e-05	203	gi|676429429|ref|XP_009045597.1|hypothetical protein LOTGIDRAFT_82091, partial [Lottia gigantea] gi|556115088|gb|ESP03740.1| hypothetical protein LOTGIDRAFT_82091, partial [Lottia gigantea]	XP_009045597, ESP03740	6.11818	53.2258	36.965	62	33
TRINITY_DN72080_c0_g1_i1	8.63943	3.66871e-05	393	gi|491136193|ref|WP_004994611.1|ATP-dependent Zn protease [Peanut witches'-broom phytoplasma] gi|471234656|gb|EMR14774.1| ATP-dependent Zn protease [Peanut witches'-broom phytoplasma NTU2011]	WP_004994611, EMR14774	1.06717e-62	94.7761	245.743	134	127
TRINITY_DN54557_c4_g1_i2	8.63943	3.66871e-05	229	No Blast Hit
TRINITY_DN52864_c2_g2_i2	8.63943	3.66871e-05	540	gi|734309521|gb|KHM99446.1|hypothetical protein glysoja_039337 [Glycine soja]	KHM99446	3.64835e-05	62.7451	54.6842	51	32
TRINITY_DN52961_c0_g2_i1	8.63943	3.66871e-05	425	No Blast Hit
TRINITY_DN56952_c2_g4_i5	8.63943	3.66871e-05	277	gi|593704201|ref|XP_007152483.1|hypothetical protein PHAVU_004G134500g [Phaseolus vulgaris] gi|561025792|gb|ESW24477.1| hypothetical protein PHAVU_004G134500g [Phaseolus vulgaris]	XP_007152483, ESW24477	2.12307	58.3333	38.5058	48	28
TRINITY_DN71374_c0_g1_i1	8.63943	3.66871e-05	436	gi|571443639|ref|XP_006576267.1|PREDICTED: 35 kDa seed maturation protein isoform X1 [Glycine max]	XP_006576267	6.49363e-23	57.037	113.62	135	77
TRINITY_DN47970_c0_g1_i1	8.63943	3.66871e-05	689	gi|356560803|ref|XP_003548676.1|PREDICTED: uncharacterized protein LOC100810821 isoform X1 [Glycine max] gi|571527029|ref|XP_006599184.1| PREDICTED: uncharacterized protein LOC100810821 isoform X2 [Glycine max]	XP_003548676, XP_006599184	2.21459e-81	83.1683	308.916	202	168
TRINITY_DN55803_c12_g5_i5	8.63943	3.66871e-05	228	No Blast Hit
TRINITY_DN57382_c13_g1_i1	8.63943	3.66871e-05	218	gi|490746991|ref|WP_004609299.1|ribonuclease III [[Clostridium] spiroforme] gi|169293297|gb|EDS75430.1| ribonuclease III [ [[Clostridium] spiroforme DSM 1552]	WP_004609299, EDS75430	3.5398	60	37.7354	55	33
TRINITY_DN34843_c0_g1_i1	8.63943	3.66871e-05	636	gi|496084932|ref|WP_008809439.1|sensor histidine kinase [Streptococcus sp. 2_1_36FAA] gi|262261333|gb|EEY80032.1| hypothetical protein HMPREF0847_01450 [Streptococcus sp. 2_1_36FAA]	WP_008809439, EEY80032	1.19634	68.0851	40.4318	47	32
TRINITY_DN24902_c0_g1_i1	8.63943	3.66871e-05	441	gi|676482993|ref|XP_009062880.1|hypothetical protein LOTGIDRAFT_167151 [Lottia gigantea] gi|556097685|gb|ESO86337.1| hypothetical protein LOTGIDRAFT_167151 [Lottia gigantea]	XP_009062880, ESO86337	3.44875	50	38.1206	72	36
TRINITY_DN42201_c0_g1_i1	8.63943	3.66871e-05	632	gi|828307701|ref|XP_012570551.1|PREDICTED: leucine-rich repeat extensin-like protein 3 isoform X2 [Cicer arietinum]	XP_012570551	2.45215e-06	41.844	59.3066	141	59
TRINITY_DN54206_c0_g3_i2	8.63943	3.66871e-05	330	gi|515760536|ref|WP_017193136.1|reverse transcriptase [Italian clover phyllody phytoplasma]	WP_017193136	5.26823e-39	84.7619	166.777	105	89
TRINITY_DN51568_c0_g3_i3	8.63943	3.66871e-05	544	gi|356508713|ref|XP_003523099.1|PREDICTED: 60S ribosomal protein L27a-3-like [Glycine max] gi|356516640|ref|XP_003527001.1| PREDICTED: 60S ribosomal protein L27a-3-like [Glycine max] gi|255627945|gb|ACU14317.1| unknown [Glycine max]	XP_003523099, XP_003527001, ACU14317	5.30065e-68	88.8889	263.462	144	128
TRINITY_DN57038_c4_g6_i1	8.63943	3.66871e-05	206	No Blast Hit
TRINITY_DN71426_c0_g1_i1	8.63943	3.66871e-05	545	gi|491136215|ref|WP_004994632.1|DNA primase [Peanut witches'-broom phytoplasma] gi|471234666|gb|EMR14784.1| DNA primase [Peanut witches'-broom phytoplasma NTU2011]	WP_004994632, EMR14784	9.3293e-65	88.4058	252.677	138	122
TRINITY_DN22362_c0_g1_i1	8.62159	1.76144e-11	217	No Blast Hit
Contig17716	8.61557	3.46674e-17	579	gi|78033430|emb|CAJ30045.1|conserved hypothetical protein [Magnetospirillum gryphiswaldense MSR-1] gi|566555979|emb|CDK99198.1| protein of unknown function [Magnetospirillum gryphiswaldense MSR-1 v2]	CAJ30045, CDK99198	2.50833e-43	60.5263	181.8	190	115
TRINITY_DN59094_c39_g1_i1	8.61378	1.8391e-11	236	No Blast Hit
Contig11102	8.60709	4.1789e-05	981	gi|734422668|gb|KHN41695.1|Eukaryotic translation initiation factor 3 subunit E [Glycine soja]	KHN41695	4.62217e-158	100	564.688	278	278
Contig19260	8.60709	4.1789e-05	203	No Blast Hit
Contig19897	8.60709	4.1789e-05	848	gi|571497972|ref|XP_006594080.1|PREDICTED: uncharacterized protein LOC100808999 [Glycine max]	XP_006594080	4.97459e-136	89.8955	491.115	287	258
Contig20230	8.60709	4.1789e-05	2344	gi|356528817|ref|XP_003532994.1|PREDICTED: transmembrane 9 superfamily member 3-like [Glycine max]	XP_003532994	1.49511e-162	78.1491	581.637	389	304
Contig24788	8.60709	4.1789e-05	310	No Blast Hit
Contig25082	8.60709	4.1789e-05	207	No Blast Hit
[truncated: 15,456 more rows]
