# Supplementary material for: Transcriptomic signature reveals mechanism of flower bud distortion in witches’-broom disease of soybean (Glycine max)
Source: BMC Plant Biol. 2019 Jan 15;19:26. doi: 10.1186/s12870-018-1601-1 (PMC6332543; doi:10.1186/s12870-018-1601-1)
Supplement: Supplementary file 3 — Blast results of identified transcriptional factors found in DEGs. (XLSX 599 kb) [file 12870_2018_1601_MOESM3_ESM.xlsx]

## Sheet: TFs
Additional file 3: Blast results of identified transcriptional factors found in DEGs.
Sequence name	Sequence desc.	Sequence length	Hit desc.	Hit ACC	E-Value	Similarity	Bit-Score	Alignment length	Positives
Contig5	NF-YC	1408	gnl|BL_ORD_ID|79850DCAR_007495 Daucus carota|NF-YC|NF-YC family protein	79850	1.45104e-37	60.7143	149.058	196	119
Contig6	MYB	476	gnl|BL_ORD_ID|155939Manes.01G259600.1.p Manihot esculenta|MYB|MYB family protein	155939	3.73232e-17	59.5745	82.0333	94	56
Contig16	bHLH	917	gnl|BL_ORD_ID|311022GRMZM5G899865_P01 Zea mays|bHLH|bHLH family protein	311022	3.15409e-05	55.1724	47.7506	58	32
Contig96	FAR1	941	gnl|BL_ORD_ID|97763FANhyb_rscf00000068.1.g00012.1 Fragaria x ananassa|FAR1|FAR1 family protein	97763	2.6372e-156	90.566	455.292	265	240
Contig140	ARF	717	gnl|BL_ORD_ID|4927Achn116231 Actinidia chinensis|ARF|ARF family protein	4927	4.57161e-80	80.6931	267.314	202	163
Contig148	DBB	620	gnl|BL_ORD_ID|111198Glyma.06G027000.1.p Glycine max|DBB|DBB family protein	111198	4.04487e-152	100	428.713	206	206
Contig153	NAC	763	gnl|BL_ORD_ID|210496PEQU_11099 Phalaenopsis equestris|NAC|NAC family protein	210496	5.47726e-20	59.4059	90.1225	101	60
Contig162	B3	1151	gnl|BL_ORD_ID|151876MDP0000685403 Malus domestica|B3|B3 family protein	151876	2.74512e-56	68.254	196.052	189	129
Contig195	HSF	741	gnl|BL_ORD_ID|246572RrC2480_p5 Raphanus raphanistrum|HSF|HSF family protein	246572	1.34738e-06	64.1509	51.9878	53	34
Contig206	bHLH	542	gnl|BL_ORD_ID|188730OMERI07G19420.2 Oryza meridionalis|bHLH|bHLH family protein	188730	2.77231e-25	87.931	103.605	58	51
Contig229	ERF	579	gnl|BL_ORD_ID|291652XP_010556248.1 Tarenaya hassleriana|ERF|ERF family protein	291652	1.82681e-79	79.2553	261.536	188	149
Contig237	M-type_MADS	464	gnl|BL_ORD_ID|198356LOC_Os11g12360.1 Oryza sativa subsp. japonica|M-type_MADS|M-type_MADS family protein	198356	6.4203e-28	55.8442	114.005	154	86
Contig250	NF-YA	819	gnl|BL_ORD_ID|100358Cotton_A_24712_BGI-A2_v1.0 Gossypium arboreum|NF-YA|NF-YA family protein	100358	3.03411e-56	82.4	197.208	125	103
Contig278	NAC	1749	gnl|BL_ORD_ID|316209Zmw_sc02343.1.g00060.1 Zoysia matrella|NAC|NAC family protein	316209	1.47139e-67	52.4027	241.891	437	229
Contig325	C2H2	4313	gnl|BL_ORD_ID|152743MDP0000181937 Malus domestica|C2H2|C2H2 family protein	152743	5.73457e-28	56.6434	117.087	143	81
Contig355	FAR1	523	gnl|BL_ORD_ID|82637Dca43462.1 Dianthus caryophyllus|FAR1|FAR1 family protein	82637	2.73096e-13	50.6329	71.2478	158	80
Contig363	MYB	2660	gnl|BL_ORD_ID|1436Aan015255 Artemisia annua|MYB|MYB family protein	1436	7.90387e-78	68.8976	275.018	254	175
Contig372	MYB	8173	gnl|BL_ORD_ID|68678evm.model.supercontig_3.430 Carica papaya|MYB|MYB family protein	68678	3.54207e-07	82.8571	59.3066	35	29
Contig417	MYB_related	4912	gnl|BL_ORD_ID|250818Rsa1.0_03996.1_g00001.1 Raphanus sativus|MYB_related|MYB_related family protein	250818	0	76.6506	712.605	621	476
Contig420	Nin-like	50081	gnl|BL_ORD_ID|5493Achn343181 Actinidia chinensis|Nin-like|Nin-like family protein	5493	2.54128e-100	65.1948	363.614	385	251
Contig472	NAC	1376	gnl|BL_ORD_ID|98949mrna24179.1-v1.0-hybrid Fragaria vesca|NAC|NAC family protein	98949	9.50294e-13	46.6667	73.559	195	91
Contig479	bHLH	1537	gnl|BL_ORD_ID|18620312791 Arabidopsis lyrata|bHLH|bHLH family protein	18620	0.000221448	42.7907	47.3654	215	92
Contig480	M-type_MADS	624	gnl|BL_ORD_ID|198356LOC_Os11g12360.1 Oryza sativa subsp. japonica|M-type_MADS|M-type_MADS family protein	198356	4.5922e-62	64.7887	214.927	213	138
Contig502	TALE	1636	gnl|BL_ORD_ID|153405MDP0000231216 Malus domestica|TALE|TALE family protein	153405	4.98754e-06	49.1329	52.7582	173	85
Contig521	STAT	1909	gnl|BL_ORD_ID|234KFK43895.1 Arabis alpina|STAT|STAT family protein	234	1.25206e-120	71.6418	391.734	335	240
Contig531	NAC	7388	gnl|BL_ORD_ID|128048Itr_sc004419.1_g00003.1 Ipomoea trifida|NAC|NAC family protein	128048	3.13787e-98	48.0432	358.607	741	356
Contig534	Trihelix	366	gnl|BL_ORD_ID|166189Niben101Scf00646g07008.1 Nicotiana benthamiana|Trihelix|Trihelix family protein	166189	2.35802e-68	94.2149	223.402	121	114
Contig638	FAR1	724	gnl|BL_ORD_ID|21478EMT26392 Aegilops tauschii|FAR1|FAR1 family protein	21478	4.16068e-20	69.2308	93.5893	130	90
Contig644	FAR1	1528	gnl|BL_ORD_ID|9553Aradu.CYN81 Arachis duranensis|FAR1|FAR1 family protein	9553	3.2548e-98	69.1643	321.242	347	240
Contig645	NF-YA	398	gnl|BL_ORD_ID|269338Sopen02g006770.1 Solanum pennellii|NF-YA|NF-YA family protein	269338	1.09243e-15	54.8872	77.411	133	73
Contig656	NF-YA	3048	gnl|BL_ORD_ID|126711Itr_sc000211.1_g00015.1 Ipomoea trifida|NF-YA|NF-YA family protein	126711	5.08958e-17	42.1986	90.1225	282	119
Contig675	M-type_MADS	339	gnl|BL_ORD_ID|198356LOC_Os11g12360.1 Oryza sativa subsp. japonica|M-type_MADS|M-type_MADS family protein	198356	3.41285e-39	76.1062	144.821	113	86
Contig691	HD-ZIP	420	gnl|BL_ORD_ID|269681Sopen09g021360.1 Solanum pennellii|HD-ZIP|HD-ZIP family protein	269681	2.50521e-60	83.4532	206.838	139	116
Contig692	ERF	645	gnl|BL_ORD_ID|291652XP_010556248.1 Tarenaya hassleriana|ERF|ERF family protein	291652	1.37782e-93	80.0948	302.368	211	169
Contig705	C2H2	2427	gnl|BL_ORD_ID|50796XP_012575683.1 Cicer arietinum|C2H2|C2H2 family protein	50796	6.7207e-05	44.0476	49.6766	168	74
Contig707	TCP	1938	gnl|BL_ORD_ID|269425Sopen05g005700.1 Solanum pennellii|TCP|TCP family protein	269425	1.35768e-137	58.08	441.039	625	363
Contig722	MYB_related	3673	gnl|BL_ORD_ID|263670Sme2.5_05369.1_g00001.1 Solanum melongena|MYB_related|MYB_related family protein	263670	1.23345e-116	76.2712	382.874	295	225
Contig730	WRKY	2038	gnl|BL_ORD_ID|114187Glyma.09G127100.1.p Glycine max|WRKY|WRKY family protein	114187	5.25282e-08	82.8571	57.3806	35	29
Contig742	ERF	331	gnl|BL_ORD_ID|291652XP_010556248.1 Tarenaya hassleriana|ERF|ERF family protein	291652	2.53565e-16	76.5625	78.1814	64	49
Contig773	G2-like	384	gnl|BL_ORD_ID|208512PDK_30s1044831g002 Phoenix dactylifera|G2-like|G2-like family protein	208512	2.24819e-12	57.3034	65.4698	89	51
Contig774	G2-like	461	gnl|BL_ORD_ID|208512PDK_30s1044831g002 Phoenix dactylifera|G2-like|G2-like family protein	208512	2.93566e-09	54.6667	57.3806	75	41
Contig776	NAC	793	gnl|BL_ORD_ID|35195XP_013639656.1 Brassica oleracea|NAC|NAC family protein	35195	7.37746e-20	54.9296	92.0485	142	78
Contig777	FAR1	362	gnl|BL_ORD_ID|199065LOC_Os04g22990.1 Oryza sativa subsp. japonica|FAR1|FAR1 family protein	199065	2.33711e-06	49.3671	48.9062	79	39
Contig814	bZIP	1016	gnl|BL_ORD_ID|162055Medtr0014s0410.1 Medicago truncatula|bZIP|bZIP family protein	162055	3.72245e-12	57.1429	66.6254	84	48
Contig824	ZF-HD	379	gnl|BL_ORD_ID|269698Sopen05g016700.1 Solanum pennellii|ZF-HD|ZF-HD family protein	269698	4.44226e-30	72.973	119.013	111	81
Contig855	HD-ZIP	1332	gnl|BL_ORD_ID|151311MDP0000322550 Malus domestica|HD-ZIP|HD-ZIP family protein	151311	5.47304e-32	61.6162	81.2629	99	61
Contig856	C2H2	1061	gnl|BL_ORD_ID|85381Do003946.1 Dichanthelium oligosanthes|C2H2|C2H2 family protein	85381	6.23672e-09	70.8333	60.4622	48	34
Contig939	C3H	1602	gnl|BL_ORD_ID|209327PDK_30s65509498g002 Phoenix dactylifera|C3H|C3H family protein	209327	7.30825e-34	77.0492	139.428	122	94
Contig993	ERF	491	gnl|BL_ORD_ID|49157XP_004505555.1 Cicer arietinum|ERF|ERF family protein	49157	6.37665e-19	75.5396	83.9593	139	105
Contig1018	ERF	2503	gnl|BL_ORD_ID|68148evm.TU.contig_30133.1 Carica papaya|ERF|ERF family protein	68148	0.000105181	44.3902	48.9062	205	91
Contig1020	C2H2	2300	gnl|BL_ORD_ID|147186Lus10009218 Linum usitatissimum|C2H2|C2H2 family protein	147186	0	86.4989	696.812	437	378
Contig1022	bHLH	1222	gnl|BL_ORD_ID|267908Sp_000340_siic.t1 Spinacia oleracea|bHLH|bHLH family protein	267908	4.20839e-43	49.2147	165.236	382	188
Contig1036	HB-other	576	gnl|BL_ORD_ID|152532MDP0000269415 Malus domestica|HB-other|HB-other family protein	152532	1.88137e-13	48.5507	70.8626	138	67
Contig1052	WRKY	1009	gnl|BL_ORD_ID|111558Glyma.15G139000.4.p Glycine max|WRKY|WRKY family protein	111558	2.70918e-77	79.8658	225.328	149	119
Contig1055	C3H	1761	gnl|BL_ORD_ID|82805KZV23174.1 Dorcoceras hygrometricum|C3H|C3H family protein	82805	4.09113e-40	46.0829	160.999	434	200
Contig1056	FAR1	285	gnl|BL_ORD_ID|121800KHN31427.1 Glycine soja|FAR1|FAR1 family protein	121800	1.97555e-42	80.8511	143.28	94	76
Contig1075	HSF	1485	gnl|BL_ORD_ID|32309GSBRNA2T00108159001 Brassica napus|HSF|HSF family protein	32309	1.14256e-36	64.7368	143.665	190	123
Contig1090	Trihelix	1616	gnl|BL_ORD_ID|7817Aqcoe2G184300.1.p Aquilegia coerulea|Trihelix|Trihelix family protein	7817	1.81169e-13	80.3922	76.2554	51	41
Contig1093	ZF-HD	476	gnl|BL_ORD_ID|269698Sopen05g016700.1 Solanum pennellii|ZF-HD|ZF-HD family protein	269698	2.90539e-67	79.1139	227.639	158	125
Contig1119	CO-like	2221	gnl|BL_ORD_ID|83830KZV16017.1 Dorcoceras hygrometricum|CO-like|CO-like family protein	83830	0	81.7647	647.506	510	417
Contig1133	B3	711	gnl|BL_ORD_ID|113301Glyma.09G117500.1.p Glycine max|B3|B3 family protein	113301	1.14783e-11	48.0447	67.0106	179	86
Contig1192	TCP	1091	gnl|BL_ORD_ID|270237Sopen12g015990.1 Solanum pennellii|TCP|TCP family protein	270237	3.52931e-97	70.7237	322.783	304	215
Contig1195	bZIP	1937	gnl|BL_ORD_ID|152834MDP0000261154 Malus domestica|bZIP|bZIP family protein	152834	1.28949e-20	44.7581	99.7525	248	111
Contig1245	C2H2	1364	gnl|BL_ORD_ID|316278Zmw_sc06582.1.g00020.1 Zoysia matrella|C2H2|C2H2 family protein	316278	2.8043e-18	62.1359	91.2781	103	64
Contig1268	MYB_related	1355	gnl|BL_ORD_ID|89039Eucgr.H02157.1.p Eucalyptus grandis|MYB_related|MYB_related family protein	89039	2.49681e-71	62.0347	244.588	403	250
Contig1272	MYB_related	1523	gnl|BL_ORD_ID|112542Glyma.18G156000.1.p Glycine max|MYB_related|MYB_related family protein	112542	1.02783e-40	92.1569	161.384	102	94
Contig1309	BES1	1813	gnl|BL_ORD_ID|273038Spipo1G0030700 Spirodela polyrhiza|BES1|BES1 family protein	273038	1.66519e-140	64.5374	431.795	454	293
Contig1316	MYB	2071	gnl|BL_ORD_ID|264276Sme2.5_00297.1_g00019.1 Solanum melongena|MYB|MYB family protein	264276	1.71952e-113	60.6383	365.925	470	285
Contig1357	G2-like	2696	gnl|BL_ORD_ID|191652OPUNC06G18860.1 Oryza punctata|G2-like|G2-like family protein	191652	3.16932e-10	53.0435	67.0106	115	61
Contig1402	B3	368	gnl|BL_ORD_ID|270192Sopen00g003940.1 Solanum pennellii|B3|B3 family protein	270192	2.30257e-33	73.7705	127.872	122	90
Contig1403	B3	554	gnl|BL_ORD_ID|270192Sopen00g003940.1 Solanum pennellii|B3|B3 family protein	270192	6.44225e-46	64.4809	166.777	183	118
Contig1404	B3	589	gnl|BL_ORD_ID|270192Sopen00g003940.1 Solanum pennellii|B3|B3 family protein	270192	8.69014e-56	73.3333	195.282	195	143
Contig1405	B3	378	gnl|BL_ORD_ID|270192Sopen00g003940.1 Solanum pennellii|B3|B3 family protein	270192	8.08532e-37	72	138.272	125	90
Contig1422	B3	1794	gnl|BL_ORD_ID|113301Glyma.09G117500.1.p Glycine max|B3|B3 family protein	113301	1.00898e-26	50.6757	118.242	296	150
Contig1444	MYB_related	2372	gnl|BL_ORD_ID|31790GSBRNA2T00069970001 Brassica napus|MYB_related|MYB_related family protein	31790	2.6845e-32	56.8093	137.502	257	146
Contig1484	Trihelix	305	gnl|BL_ORD_ID|163161Medtr2g092960.1 Medicago truncatula|Trihelix|Trihelix family protein	163161	6.21213e-06	59.6154	46.9802	52	31
Contig1485	Trihelix	523	gnl|BL_ORD_ID|163161Medtr2g092960.1 Medicago truncatula|Trihelix|Trihelix family protein	163161	7.79806e-19	49.3902	87.8113	164	81
Contig1550	MYB_related	2825	gnl|BL_ORD_ID|122345KHN21945.1 Glycine soja|MYB_related|MYB_related family protein	122345	0	91.1967	1286.94	727	663
Contig1551	MYB_related	1187	gnl|BL_ORD_ID|112449Glyma.12G062300.1.p Glycine max|MYB_related|MYB_related family protein	112449	0	100	525.398	269	269
Contig1576	C3H	860	gnl|BL_ORD_ID|5190Achn368071 Actinidia chinensis|C3H|C3H family protein	5190	8.56932e-10	53.6842	62.3882	95	51
Contig1577	TCP	764	gnl|BL_ORD_ID|270237Sopen12g015990.1 Solanum pennellii|TCP|TCP family protein	270237	5.36093e-13	41.791	71.633	268	112
Contig1578	BES1	469	gnl|BL_ORD_ID|264799Sme2.5_12621.1_g00001.1 Solanum melongena|BES1|BES1 family protein	264799	9.80977e-10	51.4563	60.077	103	53
Contig1752	ARF	1766	gnl|BL_ORD_ID|164432Niben101Scf00152g20002.1 Nicotiana benthamiana|ARF|ARF family protein	164432	4.90798e-08	43.9024	59.3066	164	72
Contig1766	bHLH	1587	gnl|BL_ORD_ID|295362Tp57577_TGAC_v2_mRNA33215 Trifolium pratense|bHLH|bHLH family protein	295362	6.97932e-34	56.5217	139.428	207	117
Contig1810	Trihelix	1017	gnl|BL_ORD_ID|5767Aco017242.1 Ananas comosus|Trihelix|Trihelix family protein	5767	5.37825e-38	48	149.443	325	156
Contig1876	FAR1	538	gnl|BL_ORD_ID|199065LOC_Os04g22990.1 Oryza sativa subsp. japonica|FAR1|FAR1 family protein	199065	4.84483e-26	58.7879	109.383	165	97
Contig1877	FAR1	462	gnl|BL_ORD_ID|199065LOC_Os04g22990.1 Oryza sativa subsp. japonica|FAR1|FAR1 family protein	199065	4.27753e-35	63.8158	134.806	152	97
Contig1886	ERF	385	gnl|BL_ORD_ID|291652XP_010556248.1 Tarenaya hassleriana|ERF|ERF family protein	291652	0.000295799	46.4912	42.3578	114	53
Contig1903	G2-like	1164	gnl|BL_ORD_ID|4027Achn367381 Actinidia chinensis|G2-like|G2-like family protein	4027	1.14219e-43	65.4971	162.54	171	112
Contig1916	NF-YC	2312	gnl|BL_ORD_ID|247487RrC4630_p2 Raphanus raphanistrum|NF-YC|NF-YC family protein	247487	2.7298e-12	54.918	73.559	122	67
Contig1928	M-type_MADS	1756	gnl|BL_ORD_ID|220706PSME_00044170-RA Pseudotsuga menziesii|M-type_MADS|M-type_MADS family protein	220706	1.08287e-12	68.5714	72.7886	70	48
Contig1957	SBP	2000	gnl|BL_ORD_ID|253830Sphfalx0123s0052.2.p Sphagnum fallax|SBP|SBP family protein	253830	0.000346926	77.7778	46.9802	54	42
Contig1961	MYB	811	gnl|BL_ORD_ID|304308GSVIVT01024357001 Vitis vinifera|MYB|MYB family protein	304308	3.63762e-33	54.1096	90.8929	146	79
Contig1986	M-type_MADS	511	gnl|BL_ORD_ID|198356LOC_Os11g12360.1 Oryza sativa subsp. japonica|M-type_MADS|M-type_MADS family protein	198356	2.00453e-47	66.6667	171.014	171	114
Contig1990	ARF	510	gnl|BL_ORD_ID|209238PDK_30s1160841g001 Phoenix dactylifera|ARF|ARF family protein	209238	1.5968e-07	49.0566	53.1434	106	52
Contig2020	HB-other	418	gnl|BL_ORD_ID|197435LOC_Os05g25600.1 Oryza sativa subsp. japonica|HB-other|HB-other family protein	197435	2.62476e-06	74.359	48.521	39	29
Contig2086	NAC	2473	gnl|BL_ORD_ID|258539676776730 Sisymbrium irio|NAC|NAC family protein	258539	4.29187e-123	64.7059	398.667	612	396
Contig2109	FAR1	1848	gnl|BL_ORD_ID|21478EMT26392 Aegilops tauschii|FAR1|FAR1 family protein	21478	1.34059e-35	56.4356	146.747	202	114
Contig2120	ERF	4059	gnl|BL_ORD_ID|305364Zjn_sc00086.1.g02330.1.am.mk Zoysia japonica|ERF|ERF family protein	305364	4.30316e-121	74.3386	419.853	378	281
Contig2188	MYB_related	1203	gnl|BL_ORD_ID|29382GSBRNA2T00073198001 Brassica napus|MYB_related|MYB_related family protein	29382	3.34971e-113	94.359	354.369	195	184
Contig2194	bZIP	734	gnl|BL_ORD_ID|197506LOC_Os12g06010.1 Oryza sativa subsp. japonica|bZIP|bZIP family protein	197506	9.62064e-10	53.4653	61.6178	101	54
Contig2254	NAC	335	gnl|BL_ORD_ID|128048Itr_sc004419.1_g00003.1 Ipomoea trifida|NAC|NAC family protein	128048	1.77005e-14	54.0541	73.1738	111	60
Contig2284	ERF	764	gnl|BL_ORD_ID|169114XP_009771234.1 Nicotiana sylvestris|ERF|ERF family protein	169114	2.3489e-38	54.0881	135.191	159	86
Contig2292	ERF	1644	gnl|BL_ORD_ID|207853Pbr002083.1 Pyrus bretschneideri|ERF|ERF family protein	207853	0	83.3333	626.706	432	360
Contig2299	NF-YA	1549	gnl|BL_ORD_ID|211426CCG030364.1 Populus euphratica|NF-YA|NF-YA family protein	211426	1.23987e-08	59.7222	60.8474	72	43
Contig2301	HD-ZIP	674	gnl|BL_ORD_ID|74456PK03054.1 Cannabis sativa|HD-ZIP|HD-ZIP family protein	74456	8.78627e-18	54.6512	60.4622	86	47
Contig2319	SBP	1979	gnl|BL_ORD_ID|166663NNU_016191-RA Nelumbo nucifera|SBP|SBP family protein	166663	1.47419e-40	50.9375	163.31	320	163
Contig2342	B3	433	gnl|BL_ORD_ID|264014Sme2.5_14039.1_g00001.1 Solanum melongena|B3|B3 family protein	264014	3.4315e-08	53.7736	54.6842	106	57
Contig2355	B3	380	gnl|BL_ORD_ID|113301Glyma.09G117500.1.p Glycine max|B3|B3 family protein	113301	3.54214e-07	62.3377	51.2174	77	48
Contig2414	bHLH	1918	gnl|BL_ORD_ID|257754676755044 Sisymbrium irio|bHLH|bHLH family protein	257754	1.98173e-07	43.5484	57.3806	248	108
Contig2420	HSF	1191	gnl|BL_ORD_ID|120995KHN35686.1 Glycine soja|HSF|HSF family protein	120995	0	99.7297	645.195	370	369
Contig2467	C3H	1970	gnl|BL_ORD_ID|257469676783504 Sisymbrium irio|C3H|C3H family protein	257469	2.22827e-18	48.0565	93.2041	283	136
Contig2469	E2F DP	2675	gnl|BL_ORD_ID|112299Glyma.02G198700.1.p Glycine max|E2F/DP|E2F/DP family protein	112299	7.58254e-165	96.5944	495.738	323	312
Contig2472	bHLH	1604	gnl|BL_ORD_ID|132034kfl00190_0180 Klebsormidium flaccidum|bHLH|bHLH family protein	132034	0	78.2609	560.836	460	360
Contig2547	Trihelix	409	gnl|BL_ORD_ID|153325MDP0000275412 Malus domestica|Trihelix|Trihelix family protein	153325	9.46684e-55	92.0792	186.808	101	93
Contig2554	FAR1	1092	gnl|BL_ORD_ID|21478EMT26392 Aegilops tauschii|FAR1|FAR1 family protein	21478	5.6512e-20	52.1277	94.7449	188	98
Contig2557	NAC	2512	gnl|BL_ORD_ID|212901CCG010610.1 Populus euphratica|NAC|NAC family protein	212901	2.48476e-78	51.3889	272.322	504	259
Contig2584	C3H	1343	gnl|BL_ORD_ID|152511MDP0000285251 Malus domestica|C3H|C3H family protein	152511	1.66931e-65	81.2865	234.572	171	139
Contig2600	DBB	2732	gnl|BL_ORD_ID|5736Aco013131.1 Ananas comosus|DBB|DBB family protein	5736	8.49087e-176	57.8042	550.051	756	437
Contig2601	DBB	1703	gnl|BL_ORD_ID|5736Aco013131.1 Ananas comosus|DBB|DBB family protein	5736	6.78767e-95	55.1198	320.472	459	253
Contig2686	AP2	628	gnl|BL_ORD_ID|186140KN538845.1_FGP012 Oryza longistaminata|AP2|AP2 family protein	186140	1.73736e-05	63.4615	47.7506	52	33
Contig2721	B3	2227	gnl|BL_ORD_ID|270074Sopen03g007470.2 Solanum pennellii|B3|B3 family protein	270074	4.32709e-13	58.3333	76.2554	108	63
Contig2749	ERF	1072	gnl|BL_ORD_ID|129018Jcr4S11523.10 Jatropha curcas|ERF|ERF family protein	129018	1.33467e-15	55.4795	81.2629	146	81
Contig2794	bHLH	849	gnl|BL_ORD_ID|258360676732396 Sisymbrium irio|bHLH|bHLH family protein	258360	2.01573e-89	71.4859	281.567	249	178
Contig2840	E2F DP	618	gnl|BL_ORD_ID|205944Pbr010427.1 Pyrus bretschneideri|E2F/DP|E2F/DP family protein	205944	3.19064e-10	65.7143	62.003	70	46
Contig2846	FAR1	508	gnl|BL_ORD_ID|17115Araip.RF9E5 Arachis ipaensis|FAR1|FAR1 family protein	17115	1.88184e-19	63.8298	88.9669	94	60
Contig2900	bHLH	518	gnl|BL_ORD_ID|99296mrna28785.1-v1.0-hybrid Fragaria vesca|bHLH|bHLH family protein	99296	1.00221e-07	45.6522	53.9138	138	63
Contig2910	M-type_MADS	490	gnl|BL_ORD_ID|270111Sopen06g019750.1 Solanum pennellii|M-type_MADS|M-type_MADS family protein	270111	1.79211e-12	47.561	68.5514	164	78
Contig2925	ZF-HD	406	gnl|BL_ORD_ID|269698Sopen05g016700.1 Solanum pennellii|ZF-HD|ZF-HD family protein	269698	2.6633e-50	77.7778	177.948	135	105
Contig2955	B3	310	gnl|BL_ORD_ID|270074Sopen03g007470.2 Solanum pennellii|B3|B3 family protein	270074	1.68903e-13	59.7938	69.707	97	58
Contig3028	M-type_MADS	1950	gnl|BL_ORD_ID|98587mrna11244.1-v1.0-hybrid Fragaria vesca|M-type_MADS|M-type_MADS family protein	98587	3.59921e-06	58.209	53.1434	67	39
Contig3039	MYB_related	1066	gnl|BL_ORD_ID|120470KHN23589.1 Glycine soja|MYB_related|MYB_related family protein	120470	0	94.7692	584.719	325	308
Contig3118	FAR1	1224	gnl|BL_ORD_ID|21478EMT26392 Aegilops tauschii|FAR1|FAR1 family protein	21478	2.04618e-36	61.5789	146.362	190	117
Contig3144	BES1	1408	gnl|BL_ORD_ID|257355676766192 Sisymbrium irio|BES1|BES1 family protein	257355	3.12604e-31	45.7627	130.568	354	162
Contig3174	YABBY	2865	gnl|BL_ORD_ID|147103Lus10043264 Linum usitatissimum|YABBY|YABBY family protein	147103	2.99189e-107	64.69	350.903	371	240
Contig3213	C3H	2196	gnl|BL_ORD_ID|19884329122 Arabidopsis lyrata|C3H|C3H family protein	19884	3.22709e-56	64.4231	207.994	208	134
Contig3220	LBD	2405	gnl|BL_ORD_ID|298404678378151 Utricularia gibba|LBD|LBD family protein	298404	8.16951e-30	61.6279	128.642	172	106
Contig3256	STAT	1283	gnl|BL_ORD_ID|216807PH01001233G0100 Phyllostachys heterocycla|STAT|STAT family protein	216807	1.30338e-08	40.6716	60.4622	268	109
Contig3276	TCP	1497	gnl|BL_ORD_ID|263592Sme2.5_07423.1_g00002.1 Solanum melongena|TCP|TCP family protein	263592	7.11904e-12	63.7681	70.8626	207	132
Contig3303	C2H2	878	gnl|BL_ORD_ID|5451Achn002631 Actinidia chinensis|C2H2|C2H2 family protein	5451	2.95552e-50	77.6398	182.185	161	125
Contig3306	NAC	2288	gnl|BL_ORD_ID|269253Sopen07g012150.1 Solanum pennellii|NAC|NAC family protein	269253	1.88934e-26	58.2192	114.39	146	85
Contig3316	B3	1841	gnl|BL_ORD_ID|176973XP_009588506.1 Nicotiana tomentosiformis|B3|B3 family protein	176973	4.01032e-16	71.4286	80.8777	70	50
Contig3326	NF-YA	1475	gnl|BL_ORD_ID|248853Rsa1.0_01811.1_g00005.1 Raphanus sativus|NF-YA|NF-YA family protein	248853	2.61558e-06	41.5385	53.1434	130	54
Contig3422	bHLH	1791	gnl|BL_ORD_ID|246663RrC1570_p1 Raphanus raphanistrum|bHLH|bHLH family protein	246663	1.98323e-82	54.9889	284.648	451	248
Contig3437	ZF-HD	461	gnl|BL_ORD_ID|315019Zmw_sc01994.1.g00160.1 Zoysia matrella|ZF-HD|ZF-HD family protein	315019	9.43665e-13	76.087	67.781	46	35
Contig3473	BBR-BPC	1667	gnl|BL_ORD_ID|163867Niben101Scf12623g00009.1 Nicotiana benthamiana|BBR-BPC|BBR-BPC family protein	163867	1.0569e-18	89.2857	91.6633	56	50
Contig3504	CAMTA	1451	gnl|BL_ORD_ID|257412676752474 Sisymbrium irio|CAMTA|CAMTA family protein	257412	5.81444e-08	50.4505	58.9214	111	56
Contig3515	MYB	1728	gnl|BL_ORD_ID|97969FANhyb_rscf00000921.1.g00001.1 Fragaria x ananassa|MYB|MYB family protein	97969	1.70839e-96	57.1734	321.627	467	267
Contig3527	ZF-HD	462	gnl|BL_ORD_ID|269698Sopen05g016700.1 Solanum pennellii|ZF-HD|ZF-HD family protein	269698	3.00263e-48	86.4583	160.999	96	83
Contig3529	NAC	1208	gnl|BL_ORD_ID|107385Gh_A01G0250 Gossypium hirsutum|NAC|NAC family protein	107385	5.68558e-102	74.5342	323.939	322	240
Contig3530	NAC	1212	gnl|BL_ORD_ID|107385Gh_A01G0250 Gossypium hirsutum|NAC|NAC family protein	107385	1.75113e-101	73.9394	322.398	330	244
Contig3533	ZF-HD	2248	gnl|BL_ORD_ID|127322Itr_sc000813.1_g00027.1 Ipomoea trifida|ZF-HD|ZF-HD family protein	127322	0	78.3193	783.482	595	466
Contig3624	ERF	2204	gnl|BL_ORD_ID|134073Kaladp0839s0004.1.p Kalanchoe laxiflora|ERF|ERF family protein	134073	0	67.4576	543.888	590	398
Contig3668	WRKY	546	gnl|BL_ORD_ID|248470Rsa1.0_01894.1_g00003.1 Raphanus sativus|WRKY|WRKY family protein	248470	2.68299e-12	73.4694	68.5514	49	36
Contig3679	Trihelix	1303	gnl|BL_ORD_ID|225276Pp3c8_10910V3.2.p Physcomitrella patens|Trihelix|Trihelix family protein	225276	1.99161e-11	52.9762	69.3218	168	89
Contig3744	ARF	2346	gnl|BL_ORD_ID|264118Sme2.5_02298.1_g00001.1 Solanum melongena|ARF|ARF family protein	264118	3.95125e-99	55.8468	339.347	496	277
Contig3891	BES1	786	gnl|BL_ORD_ID|190264ONIVA01G08700.1 Oryza nivara|BES1|BES1 family protein	190264	1.34708e-67	81.9588	224.942	194	159
Contig3892	HD-ZIP	1110	gnl|BL_ORD_ID|287839Thecc1EG015486t1 Theobroma cacao|HD-ZIP|HD-ZIP family protein	287839	4.32902e-07	37.8698	54.6842	338	128
Contig4022	LBD	377	gnl|BL_ORD_ID|126762Itr_sc000159.1_g00052.1 Ipomoea trifida|LBD|LBD family protein	126762	2.29819e-05	54.7945	45.8246	73	40
Contig4029	NAC	1784	gnl|BL_ORD_ID|300694Vang0626s00070.1 Vigna angularis|NAC|NAC family protein	300694	1.48152e-09	59.2593	60.8474	81	48
Contig4099	C2H2	2019	gnl|BL_ORD_ID|161219Medtr2g017720.1 Medicago truncatula|C2H2|C2H2 family protein	161219	6.02415e-12	47.191	71.2478	178	84
Contig4100	Whirly	347	gnl|BL_ORD_ID|264338Sme2.5_04757.1_g00003.1 Solanum melongena|Whirly|Whirly family protein	264338	9.2136e-07	61.2903	49.6766	62	38
Contig4101	Whirly	420	gnl|BL_ORD_ID|264338Sme2.5_04757.1_g00003.1 Solanum melongena|Whirly|Whirly family protein	264338	0.000768098	65	41.2022	40	26
Contig4102	bZIP	1200	gnl|BL_ORD_ID|162055Medtr0014s0410.1 Medicago truncatula|bZIP|bZIP family protein	162055	3.22285e-09	60.274	58.5362	73	44
Contig4123	GRF	2712	gnl|BL_ORD_ID|148748GSMUA_Achr8P26530_001 Musa acuminata|GRF|GRF family protein	148748	0	90.6417	1298.49	748	678
Contig4156	ERF	3943	gnl|BL_ORD_ID|81150DCAR_004609 Daucus carota|ERF|ERF family protein	81150	1.1064e-11	53.271	72.7886	107	57
Contig4185	NF-YA	2004	gnl|BL_ORD_ID|146364Lus10031505 Linum usitatissimum|NF-YA|NF-YA family protein	146364	0	76.7647	819.305	680	522
Contig4187	NF-YA	2004	gnl|BL_ORD_ID|146364Lus10031505 Linum usitatissimum|NF-YA|NF-YA family protein	146364	0	75.8824	837.41	680	516
Contig4202	HB-other	705	gnl|BL_ORD_ID|197435LOC_Os05g25600.1 Oryza sativa subsp. japonica|HB-other|HB-other family protein	197435	1.57274e-25	63.7168	89.3521	113	72
Contig4209	MYB_related	1722	gnl|BL_ORD_ID|121135KHN03378.1 Glycine soja|MYB_related|MYB_related family protein	121135	0	97.7492	606.29	311	304
Contig4229	C2H2	977	gnl|BL_ORD_ID|153321MDP0000305771 Malus domestica|C2H2|C2H2 family protein	153321	1.99527e-29	54.5455	123.635	176	96
Contig4297	TCP	395	gnl|BL_ORD_ID|270237Sopen12g015990.1 Solanum pennellii|TCP|TCP family protein	270237	8.40342e-43	74.0458	155.992	131	97
Contig4298	ERF	332	gnl|BL_ORD_ID|291652XP_010556248.1 Tarenaya hassleriana|ERF|ERF family protein	291652	6.36389e-35	75	132.109	100	75
Contig4299	ERF	311	gnl|BL_ORD_ID|291652XP_010556248.1 Tarenaya hassleriana|ERF|ERF family protein	291652	3.11371e-29	73.1183	115.161	93	68
Contig4306	NF-YC	1051	gnl|BL_ORD_ID|79850DCAR_007495 Daucus carota|NF-YC|NF-YC family protein	79850	1.63427e-37	51.3514	146.362	296	152
Contig4424	bHLH	629	gnl|BL_ORD_ID|200934Ote100112080011 Ocimum tenuiflorum|bHLH|bHLH family protein	200934	1.7948e-18	66.6667	87.4261	81	54
Contig4437	MYB	217	gnl|BL_ORD_ID|152185MDP0000173550 Malus domestica|MYB|MYB family protein	152185	5.39312e-07	72.9167	49.2914	48	35
Contig4494	M-type_MADS	1516	gnl|BL_ORD_ID|270199Sopen10g005940.1 Solanum pennellii|M-type_MADS|M-type_MADS family protein	270199	2.64983e-11	55.6604	69.3218	106	59
Contig4500	TCP	996	gnl|BL_ORD_ID|269425Sopen05g005700.1 Solanum pennellii|TCP|TCP family protein	269425	1.02925e-103	66.9753	336.265	324	217
Contig4519	bHLH	1751	gnl|BL_ORD_ID|151443MDP0000304669 Malus domestica|bHLH|bHLH family protein	151443	1.18076e-155	94.2748	487.649	262	247
Contig4525	C2H2	484	gnl|BL_ORD_ID|50796XP_012575683.1 Cicer arietinum|C2H2|C2H2 family protein	50796	1.07949e-08	57.971	56.6102	69	40
Contig4528	M-type_MADS	4386	gnl|BL_ORD_ID|5776Aco027629.1 Ananas comosus|M-type_MADS|M-type_MADS family protein	5776	2.39201e-64	82.4859	244.973	177	146
Contig4553	MYB_related	2879	gnl|BL_ORD_ID|17907Araip.YX9Q9 Arachis ipaensis|MYB_related|MYB_related family protein	17907	1.31552e-157	64.1283	479.945	499	320
Contig4584	NF-YB	1019	gnl|BL_ORD_ID|151112MDP0000277077 Malus domestica|NF-YB|NF-YB family protein	151112	1.25758e-52	72.4832	192.586	149	108
Contig4603	HD-ZIP	3076	gnl|BL_ORD_ID|269681Sopen09g021360.1 Solanum pennellii|HD-ZIP|HD-ZIP family protein	269681	3.52337e-13	48.6111	71.2478	144	70
Contig4604	HD-ZIP	3038	gnl|BL_ORD_ID|269681Sopen09g021360.1 Solanum pennellii|HD-ZIP|HD-ZIP family protein	269681	3.4736e-13	48.6111	71.2478	144	70
Contig4624	HD-ZIP	2172	gnl|BL_ORD_ID|74456PK03054.1 Cannabis sativa|HD-ZIP|HD-ZIP family protein	74456	7.13136e-66	55.0388	242.662	387	213
Contig4668	STAT	1548	gnl|BL_ORD_ID|258064676709864 Sisymbrium irio|STAT|STAT family protein	258064	2.6561e-37	52.9762	151.369	336	178
Contig4681	MYB	457	gnl|BL_ORD_ID|304308GSVIVT01024357001 Vitis vinifera|MYB|MYB family protein	304308	5.65196e-08	80.4878	54.299	41	33
Contig4725	GRAS	486	gnl|BL_ORD_ID|234962Potri.016G025800.2 Populus trichocarpa|GRAS|GRAS family protein	234962	1.79899e-07	45.5172	52.7582	145	66
Contig4746	MYB	2431	gnl|BL_ORD_ID|149254GSMUA_Achr9P07000_001 Musa acuminata|MYB|MYB family protein	149254	3.63167e-16	41.7323	86.6557	254	106
Contig4747	bHLH	2395	gnl|BL_ORD_ID|272692Spipo14G0021700 Spirodela polyrhiza|bHLH|bHLH family protein	272692	8.62798e-23	50.7299	104.76	274	139
Contig4788	GATA	1591	gnl|BL_ORD_ID|186206KN540155.1_FGP001 Oryza longistaminata|GATA|GATA family protein	186206	1.19967e-72	76.9231	258.455	182	140
Contig4830	WRKY	1340	gnl|BL_ORD_ID|97955FANhyb_rscf00000217.1.g00006.1 Fragaria x ananassa|WRKY|WRKY family protein	97955	1.63013e-105	69.8276	332.413	348	243
Contig4831	WRKY	1347	gnl|BL_ORD_ID|97955FANhyb_rscf00000217.1.g00006.1 Fragaria x ananassa|WRKY|WRKY family protein	97955	1.31806e-105	69.2529	332.413	348	241
Contig4832	WRKY	800	gnl|BL_ORD_ID|98347mrna01596.1-v1.0-hybrid Fragaria vesca|WRKY|WRKY family protein	98347	4.4041e-88	76.7241	279.641	232	178
Contig4893	bHLH	855	gnl|BL_ORD_ID|701KFK34072.1 Arabis alpina|bHLH|bHLH family protein	701	4.10475e-08	59.0909	55.4546	88	52
Contig4903	C3H	370	gnl|BL_ORD_ID|161343Medtr4g114040.1 Medicago truncatula|C3H|C3H family protein	161343	8.03875e-08	43.956	53.1434	91	40
Contig4933	ARF	453	gnl|BL_ORD_ID|209238PDK_30s1160841g001 Phoenix dactylifera|ARF|ARF family protein	209238	5.77075e-09	44.2748	57.3806	131	58
Contig4968	ZF-HD	2334	gnl|BL_ORD_ID|269698Sopen05g016700.1 Solanum pennellii|ZF-HD|ZF-HD family protein	269698	7.32757e-96	78.2609	334.339	253	198
Contig4979	bZIP	490	gnl|BL_ORD_ID|300487Vang0021ss00530.1 Vigna angularis|bZIP|bZIP family protein	300487	3.1426e-77	89.5105	246.128	143	128
Contig5045	WRKY	1659	gnl|BL_ORD_ID|314730Zmw_sc05677.1.g00020.1 Zoysia matrella|WRKY|WRKY family protein	314730	2.98632e-49	56.25	185.267	224	126
Contig5050	HSF	1485	gnl|BL_ORD_ID|151908MDP0000291152 Malus domestica|HSF|HSF family protein	151908	1.27526e-05	73.6842	50.8322	38	28
Contig5062	M-type_MADS	288	gnl|BL_ORD_ID|188794OMERI03G10160.1 Oryza meridionalis|M-type_MADS|M-type_MADS family protein	188794	0.000481833	61.2245	40.817	49	30
Contig5075	ERF	1684	gnl|BL_ORD_ID|46939Bv5_101120_supk.t1 Beta vulgaris|ERF|ERF family protein	46939	0	78.3673	597.43	490	384
Contig5099	M-type_MADS	459	gnl|BL_ORD_ID|198356LOC_Os11g12360.1 Oryza sativa subsp. japonica|M-type_MADS|M-type_MADS family protein	198356	1.74497e-51	74.8201	182.185	139	104
Contig5100	M-type_MADS	442	gnl|BL_ORD_ID|198356LOC_Os11g12360.1 Oryza sativa subsp. japonica|M-type_MADS|M-type_MADS family protein	198356	5.50786e-57	76.8707	197.593	147	113
Contig5104	G2-like	1404	gnl|BL_ORD_ID|221413PSME_00005591-RA Pseudotsuga menziesii|G2-like|G2-like family protein	221413	1.2074e-67	65.6604	229.95	265	174
Contig5113	AP2	1860	gnl|BL_ORD_ID|205995Pbr039133.1 Pyrus bretschneideri|AP2|AP2 family protein	205995	9.33741e-36	54.4304	146.747	237	129
Contig5118	AP2	1633	gnl|BL_ORD_ID|205995Pbr039133.1 Pyrus bretschneideri|AP2|AP2 family protein	205995	4.49126e-28	54.0146	76.6406	137	74
Contig5148	M-type_MADS	434	gnl|BL_ORD_ID|198356LOC_Os11g12360.1 Oryza sativa subsp. japonica|M-type_MADS|M-type_MADS family protein	198356	1.75897e-11	43.3962	65.0846	159	69
Contig5156	ZF-HD	306	gnl|BL_ORD_ID|121643KHN20164.1 Glycine soja|ZF-HD|ZF-HD family protein	121643	9.74097e-09	70.4545	54.6842	44	31
Contig5212	Whirly	606	gnl|BL_ORD_ID|264338Sme2.5_04757.1_g00003.1 Solanum melongena|Whirly|Whirly family protein	264338	2.08987e-23	51.9553	102.064	179	93
Contig5271	ZF-HD	1092	gnl|BL_ORD_ID|127322Itr_sc000813.1_g00027.1 Ipomoea trifida|ZF-HD|ZF-HD family protein	127322	1.52848e-22	45.9364	102.834	283	130
Contig5293	NAC	334	gnl|BL_ORD_ID|245502RrC831_p3 Raphanus raphanistrum|NAC|NAC family protein	245502	5.47549e-05	53	43.5134	100	53
Contig5294	HB-other	342	gnl|BL_ORD_ID|200000Ote100259360061 Ocimum tenuiflorum|HB-other|HB-other family protein	200000	5.99762e-07	51.7241	50.447	116	60
Contig5299	ERF	272	gnl|BL_ORD_ID|291652XP_010556248.1 Tarenaya hassleriana|ERF|ERF family protein	291652	2.43257e-09	59.7561	56.9954	82	49
Contig5365	NF-YB	2346	gnl|BL_ORD_ID|151112MDP0000277077 Malus domestica|NF-YB|NF-YB family protein	151112	0	87.0423	582.022	355	309
Contig5387	bZIP	628	gnl|BL_ORD_ID|159549XP_010103855.1 Morus notabilis|bZIP|bZIP family protein	159549	3.33938e-136	95.5665	400.208	203	194
Contig5406	HB-other	660	gnl|BL_ORD_ID|197435LOC_Os05g25600.1 Oryza sativa subsp. japonica|HB-other|HB-other family protein	197435	0.000214647	49	44.669	100	49
Contig5433	Trihelix	427	gnl|BL_ORD_ID|163161Medtr2g092960.1 Medicago truncatula|Trihelix|Trihelix family protein	163161	7.42186e-05	52.3077	44.2838	65	34
Contig5450	G2-like	579	gnl|BL_ORD_ID|270782Sopen09g001330.1 Solanum pennellii|G2-like|G2-like family protein	270782	3.00771e-52	71.1765	182.57	170	121
Contig5462	E2F DP	1151	gnl|BL_ORD_ID|186195KN539732.1_FGP002 Oryza longistaminata|E2F/DP|E2F/DP family protein	186195	1.59944e-18	69.9115	90.5077	113	79
Contig5464	E2F DP	2037	gnl|BL_ORD_ID|186195KN539732.1_FGP002 Oryza longistaminata|E2F/DP|E2F/DP family protein	186195	4.22368e-71	55.814	252.677	473	264
Contig5465	GeBP protein	2381	gnl|BL_ORD_ID|228665Prupe.3G046700.1.p Prunus persica|GeBP|GeBP family protein	228665	8.95636e-136	80.6962	424.476	316	255
Contig5535	bHLH	2709	gnl|BL_ORD_ID|316813Zmw_sc01355.1.g00120.1 Zoysia matrella|bHLH|bHLH family protein	316813	2.02644e-07	71.7391	58.151	46	33
Contig5537	bHLH	2388	gnl|BL_ORD_ID|316813Zmw_sc01355.1.g00120.1 Zoysia matrella|bHLH|bHLH family protein	316813	7.35764e-08	71.7391	59.3066	46	33
Contig5550	WOX	2373	gnl|BL_ORD_ID|119378KHN13883.1 Glycine soja|WOX|WOX family protein	119378	0	97.7528	541.962	267	261
Contig5552	WOX	2416	gnl|BL_ORD_ID|119378KHN13883.1 Glycine soja|WOX|WOX family protein	119378	0	100	561.607	266	266
Contig5561	B3	2167	gnl|BL_ORD_ID|257813676753378 Sisymbrium irio|B3|B3 family protein	257813	1.70443e-48	75.7764	188.734	161	122
Contig5607	NAC	744	gnl|BL_ORD_ID|185720KN540176.1_FGP005 Oryza longistaminata|NAC|NAC family protein	185720	2.57039e-09	51.8519	60.077	135	70
Contig5612	ARF	1261	gnl|BL_ORD_ID|4927Achn116231 Actinidia chinensis|ARF|ARF family protein	4927	6.18626e-92	63.1961	308.531	413	261
Contig5737	HB-other	2582	gnl|BL_ORD_ID|197435LOC_Os05g25600.1 Oryza sativa subsp. japonica|HB-other|HB-other family protein	197435	5.19788e-47	53.3708	182.185	356	190
Contig5738	HB-other	2677	gnl|BL_ORD_ID|197435LOC_Os05g25600.1 Oryza sativa subsp. japonica|HB-other|HB-other family protein	197435	1.85411e-46	53.3708	180.644	356	190
Contig5739	HB-other	2704	gnl|BL_ORD_ID|197435LOC_Os05g25600.1 Oryza sativa subsp. japonica|HB-other|HB-other family protein	197435	1.98354e-46	53.3708	180.644	356	190
Contig5740	HB-other	2609	gnl|BL_ORD_ID|197435LOC_Os05g25600.1 Oryza sativa subsp. japonica|HB-other|HB-other family protein	197435	4.53085e-47	53.3708	182.185	356	190
Contig5780	LBD	831	gnl|BL_ORD_ID|269669Sopen05g028040.1 Solanum pennellii|LBD|LBD family protein	269669	3.67126e-56	58.6066	199.519	244	143
Contig5797	bHLH	1629	gnl|BL_ORD_ID|26616Bradi2g44117.9.p Brachypodium distachyon|bHLH|bHLH family protein	26616	1.6728e-165	69.6466	487.649	481	335
Contig5884	bHLH	1063	gnl|BL_ORD_ID|152922MDP0000320739 Malus domestica|bHLH|bHLH family protein	152922	1.00964e-16	53.2895	84.7297	152	81
Contig5914	B3	256	gnl|BL_ORD_ID|269643Sopen03g007470.1 Solanum pennellii|B3|B3 family protein	269643	1.07063e-20	65.8824	89.3521	85	56
Contig5915	B3	410	gnl|BL_ORD_ID|270074Sopen03g007470.2 Solanum pennellii|B3|B3 family protein	270074	8.87753e-26	65.0485	106.686	103	67
Contig5931	FAR1	2098	gnl|BL_ORD_ID|257841676720782 Sisymbrium irio|FAR1|FAR1 family protein	257841	6.21937e-68	94.6309	235.728	149	141
Contig5999	bZIP	706	gnl|BL_ORD_ID|187762OMERI01G34960.2 Oryza meridionalis|bZIP|bZIP family protein	187762	1.6149e-69	77.2727	234.187	220	170
Contig6008	ERF	389	gnl|BL_ORD_ID|258938676725400 Sisymbrium irio|ERF|ERF family protein	258938	6.10987e-12	46.4567	66.2402	127	59
Contig6011	ZF-HD	242	gnl|BL_ORD_ID|269698Sopen05g016700.1 Solanum pennellii|ZF-HD|ZF-HD family protein	269698	8.56836e-25	75	101.679	80	60
Contig6018	MYB_related	1102	gnl|BL_ORD_ID|89039Eucgr.H02157.1.p Eucalyptus grandis|MYB_related|MYB_related family protein	89039	1.63465e-61	64.2586	214.927	263	169
Contig6019	MYB_related	1345	gnl|BL_ORD_ID|89039Eucgr.H02157.1.p Eucalyptus grandis|MYB_related|MYB_related family protein	89039	1.25322e-60	64.2586	215.312	263	169
Contig6051	FAR1	434	gnl|BL_ORD_ID|301772Vradi09g05000.1 Vigna radiata|FAR1|FAR1 family protein	301772	2.23574e-27	78.7879	92.0485	66	52
Contig6061	C3H	2240	gnl|BL_ORD_ID|158750XP_010099056.1 Morus notabilis|C3H|C3H family protein	158750	4.73886e-14	47.3171	78.1814	205	97
Contig6094	MYB_related	1481	gnl|BL_ORD_ID|268390Sp_073850_ixmz.t1 Spinacia oleracea|MYB_related|MYB_related family protein	268390	5.4805e-13	39.8287	74.7146	467	186
Contig6101	GRAS	1892	gnl|BL_ORD_ID|166885NNU_016725-RA Nelumbo nucifera|GRAS|GRAS family protein	166885	2.31474e-44	59.6	168.318	250	149
Contig6107	B3	2308	gnl|BL_ORD_ID|81094DCAR_002967 Daucus carota|B3|B3 family protein	81094	6.07129e-05	45.614	49.6766	171	78
Contig6117	ZF-HD	2013	gnl|BL_ORD_ID|254679Sphfalx0186s0019.1.p Sphagnum fallax|ZF-HD|ZF-HD family protein	254679	6.29491e-05	55.2632	48.9062	76	42
Contig6149	B3	296	gnl|BL_ORD_ID|113301Glyma.09G117500.1.p Glycine max|B3|B3 family protein	113301	4.20876e-05	56.1404	44.2838	57	32
Contig6150	B3	473	gnl|BL_ORD_ID|113301Glyma.09G117500.1.p Glycine max|B3|B3 family protein	113301	1.03816e-06	48.0769	50.0618	104	50
Contig6152	WRKY	2030	gnl|BL_ORD_ID|6158Aco012507.1 Ananas comosus|WRKY|WRKY family protein	6158	2.99174e-42	47.3923	168.318	441	209
Contig6155	SBP	1734	gnl|BL_ORD_ID|67971estExt_fgenesh3_pg.C_130070 Chlorella variabilis NC64A|SBP|SBP family protein	67971	1.10276e-18	50.2222	93.9745	225	113
Contig6188	HD-ZIP	689	gnl|BL_ORD_ID|74456PK03054.1 Cannabis sativa|HD-ZIP|HD-ZIP family protein	74456	1.07203e-05	52.381	48.9062	84	44
Contig6266	bHLH	1205	gnl|BL_ORD_ID|258360676732396 Sisymbrium irio|bHLH|bHLH family protein	258360	1.89744e-73	74.5098	244.202	204	152
Contig6279	NAC	385	gnl|BL_ORD_ID|146452Lus10020794 Linum usitatissimum|NAC|NAC family protein	146452	1.67958e-56	96.0938	192.586	128	123
Contig6319	WRKY	567	gnl|BL_ORD_ID|299316Vang05g09490.1 Vigna angularis|WRKY|WRKY family protein	299316	1.1572e-12	87.5	67.3958	40	35
Contig6366	CPP	2071	gnl|BL_ORD_ID|52473Csa08g023440.1 Camelina sativa|CPP|CPP family protein	52473	1.19535e-18	46.1326	93.9745	362	167
Contig6381	ZF-HD	832	gnl|BL_ORD_ID|269698Sopen05g016700.1 Solanum pennellii|ZF-HD|ZF-HD family protein	269698	2.95878e-97	77.9359	319.316	281	219
Contig6397	FAR1	357	gnl|BL_ORD_ID|199065LOC_Os04g22990.1 Oryza sativa subsp. japonica|FAR1|FAR1 family protein	199065	1.64438e-07	53.4091	52.373	88	47
Contig6398	FAR1	565	gnl|BL_ORD_ID|199065LOC_Os04g22990.1 Oryza sativa subsp. japonica|FAR1|FAR1 family protein	199065	6.03099e-54	67.3797	190.66	187	126
Contig6429	MYB	1489	gnl|BL_ORD_ID|298622678437184 Utricularia gibba|MYB|MYB family protein	298622	1.80899e-17	45.2381	88.1965	210	95
Contig6436	WRKY	1685	gnl|BL_ORD_ID|217230PH01000622G0760 Phyllostachys heterocycla|WRKY|WRKY family protein	217230	2.1653e-110	68.75	347.436	320	220
Contig6463	C3H	2070	gnl|BL_ORD_ID|151923MDP0000395022 Malus domestica|C3H|C3H family protein	151923	2.33749e-10	56.8807	67.3958	109	62
Contig6503	MYB_related	1693	gnl|BL_ORD_ID|264103Sme2.5_00187.1_g00004.1 Solanum melongena|MYB_related|MYB_related family protein	264103	2.17826e-30	44.0678	80.4925	295	130
Contig6522	NAC	1571	gnl|BL_ORD_ID|113438Glyma.15G070300.1.p Glycine max|NAC|NAC family protein	113438	0	100	585.104	335	335
Contig6523	NAC	1846	gnl|BL_ORD_ID|121552KHN36793.1 Glycine soja|NAC|NAC family protein	121552	0	95.756	712.99	377	361
Contig6532	bZIP	448	gnl|BL_ORD_ID|162055Medtr0014s0410.1 Medicago truncatula|bZIP|bZIP family protein	162055	6.73039e-09	60.6061	54.299	66	40
Contig6533	bZIP	296	gnl|BL_ORD_ID|162055Medtr0014s0410.1 Medicago truncatula|bZIP|bZIP family protein	162055	5.58649e-06	56.3636	44.669	55	31
Contig6534	bZIP	303	gnl|BL_ORD_ID|162055Medtr0014s0410.1 Medicago truncatula|bZIP|bZIP family protein	162055	5.28703e-08	55.7377	50.447	61	34
Contig6547	FAR1	534	gnl|BL_ORD_ID|243255Phvul.008G000100.1 Phaseolus vulgaris|FAR1|FAR1 family protein	243255	6.03867e-14	57.6471	72.0182	85	49
Contig6572	LBD	1475	gnl|BL_ORD_ID|9961Aradu.863B0 Arachis duranensis|LBD|LBD family protein	9961	4.39302e-79	88.8889	263.077	162	144
Contig6601	bHLH	4882	gnl|BL_ORD_ID|145623Lus10020727 Linum usitatissimum|bHLH|bHLH family protein	145623	5.31053e-73	59.4872	273.478	390	232
Contig6634	MYB_related	1799	gnl|BL_ORD_ID|113331Glyma.18G052700.2.p Glycine max|MYB_related|MYB_related family protein	113331	0	95.2991	813.527	468	446
Contig6640	LBD	1256	gnl|BL_ORD_ID|9961Aradu.863B0 Arachis duranensis|LBD|LBD family protein	9961	1.48903e-82	88.8889	270.011	162	144
Contig6671	LBD	714	gnl|BL_ORD_ID|295068Tp57577_TGAC_v2_mRNA8815 Trifolium pratense|LBD|LBD family protein	295068	8.17869e-07	74.359	51.6026	39	29
Contig6699	LBD	902	gnl|BL_ORD_ID|295068Tp57577_TGAC_v2_mRNA8815 Trifolium pratense|LBD|LBD family protein	295068	3.65147e-05	69.2308	47.3654	39	27
Contig6705	LBD	1465	gnl|BL_ORD_ID|295068Tp57577_TGAC_v2_mRNA8815 Trifolium pratense|LBD|LBD family protein	295068	1.5092e-09	80	61.2326	40	32
Contig6744	MYB_related	1308	gnl|BL_ORD_ID|194324ORUFI02G18860.2 Oryza rufipogon|MYB_related|MYB_related family protein	194324	3.68912e-09	45.7364	62.003	258	118
Contig6791	HD-ZIP	770	gnl|BL_ORD_ID|74456PK03054.1 Cannabis sativa|HD-ZIP|HD-ZIP family protein	74456	6.23811e-07	61.3636	37.7354	44	27
Contig6794	HD-ZIP	1357	gnl|BL_ORD_ID|74456PK03054.1 Cannabis sativa|HD-ZIP|HD-ZIP family protein	74456	4.98221e-21	68.4783	99.7525	92	63
Contig6804	B3	513	gnl|BL_ORD_ID|82493Dca56676.1 Dianthus caryophyllus|B3|B3 family protein	82493	1.25758e-45	74.8252	166.007	143	107
Contig6810	MYB_related	2234	gnl|BL_ORD_ID|29011GSBRNA2T00114990001 Brassica napus|MYB_related|MYB_related family protein	29011	1.168e-146	82.7839	415.231	273	226
Contig6813	WRKY	1407	gnl|BL_ORD_ID|15119Neem_2071_f_3 Azadirachta indica|WRKY|WRKY family protein	15119	1.26167e-15	43.3121	83.1889	314	136
Contig6843	bHLH	2542	gnl|BL_ORD_ID|151398MDP0000249969 Malus domestica|bHLH|bHLH family protein	151398	0	72.471	682.559	603	437
Contig6858	M-type_MADS	245	gnl|BL_ORD_ID|258498676720004 Sisymbrium irio|M-type_MADS|M-type_MADS family protein	258498	1.5871e-17	73.3333	80.4925	60	44
Contig6893	C3H	2288	gnl|BL_ORD_ID|195748BGIOSGA023566-PA Oryza sativa subsp. indica|C3H|C3H family protein	195748	1.23465e-47	48.8372	121.709	215	105
Contig6900	bHLH	2049	gnl|BL_ORD_ID|152761MDP0000606021 Malus domestica|bHLH|bHLH family protein	152761	4.70255e-44	45.8599	173.326	471	216
Contig6914	bHLH	652	gnl|BL_ORD_ID|295285Tp57577_TGAC_v2_mRNA34811 Trifolium pratense|bHLH|bHLH family protein	295285	4.91883e-55	63.1068	191.045	206	130
Contig6922	HB-other	472	gnl|BL_ORD_ID|121400KHN37443.1 Glycine soja|HB-other|HB-other family protein	121400	3.05946e-20	79.7101	90.1225	69	55
Contig6936	WRKY	924	gnl|BL_ORD_ID|299316Vang05g09490.1 Vigna angularis|WRKY|WRKY family protein	299316	4.58046e-11	85	65.0846	40	34
Contig6950	B3	235	gnl|BL_ORD_ID|269643Sopen03g007470.1 Solanum pennellii|B3|B3 family protein	269643	2.3598e-17	80.3279	79.7221	61	49
Contig6960	MIKC_MADS	2361	gnl|BL_ORD_ID|148306GSMUA_Achr9P13010_001 Musa acuminata|MIKC_MADS|MIKC_MADS family protein	148306	2.79622e-28	58.0311	124.02	193	112
Contig6977	M-type_MADS	2487	gnl|BL_ORD_ID|198356LOC_Os11g12360.1 Oryza sativa subsp. japonica|M-type_MADS|M-type_MADS family protein	198356	1.61344e-112	61.4561	384.415	467	287
Contig7004	SBP	2061	gnl|BL_ORD_ID|150643MDP0000153244 Malus domestica|SBP|SBP family protein	150643	6.51386e-27	83.9506	118.242	81	68
Contig7011	STAT	1761	gnl|BL_ORD_ID|264622Sme2.5_01196.1_g00006.1 Solanum melongena|STAT|STAT family protein	264622	6.97096e-22	69.4444	103.99	108	75
Contig7100	WRKY	665	gnl|BL_ORD_ID|119906KHN12857.1 Glycine soja|WRKY|WRKY family protein	119906	2.66567e-07	64.2857	53.5286	70	45
Contig7132	YABBY	1758	gnl|BL_ORD_ID|147103Lus10043264 Linum usitatissimum|YABBY|YABBY family protein	147103	6.66984e-160	75	476.863	384	288
Contig7158	TCP	1934	gnl|BL_ORD_ID|4374Achn353711 Actinidia chinensis|TCP|TCP family protein	4374	6.15161e-103	59.9483	302.368	387	232
Contig7159	NAC	2204	gnl|BL_ORD_ID|314518Zmw_sc00881.1.g00060.1 Zoysia matrella|NAC|NAC family protein	314518	9.99539e-101	66.129	337.035	372	246
Contig7160	NAC	1847	gnl|BL_ORD_ID|314518Zmw_sc00881.1.g00060.1 Zoysia matrella|NAC|NAC family protein	314518	1.68508e-153	70.1271	472.241	472	331
Contig7186	FAR1	726	gnl|BL_ORD_ID|119358KHN10555.1 Glycine soja|FAR1|FAR1 family protein	119358	1.07249e-104	94.9686	309.686	159	151
Contig7224	HB-other	354	gnl|BL_ORD_ID|121400KHN37443.1 Glycine soja|HB-other|HB-other family protein	121400	2.0743e-21	71.4286	92.0485	77	55
Contig7229	ERF	676	gnl|BL_ORD_ID|265618SMil_00008024-RA_Salv Salvia miltiorrhiza|ERF|ERF family protein	265618	1.62984e-05	46.7391	47.7506	92	43
Contig7258	Whirly	361	gnl|BL_ORD_ID|264338Sme2.5_04757.1_g00003.1 Solanum melongena|Whirly|Whirly family protein	264338	2.89179e-07	54.4444	51.6026	90	49
Contig7295	ZF-HD	265	gnl|BL_ORD_ID|269698Sopen05g016700.1 Solanum pennellii|ZF-HD|ZF-HD family protein	269698	1.22841e-36	86.0465	136.346	86	74
Contig7448	HB-other	1063	gnl|BL_ORD_ID|197435LOC_Os05g25600.1 Oryza sativa subsp. japonica|HB-other|HB-other family protein	197435	0.000368287	56.8627	40.0466	51	29
Contig7466	NAC	1185	gnl|BL_ORD_ID|98891mrna09127.1-v1.0-hybrid Fragaria vesca|NAC|NAC family protein	98891	8.21907e-25	73.5632	108.227	87	64
Contig7475	WRKY	1666	gnl|BL_ORD_ID|55431Csa13g050240.1 Camelina sativa|WRKY|WRKY family protein	55431	6.02593e-106	78.022	353.599	273	213
Contig7512	NF-YA	2329	gnl|BL_ORD_ID|148143GSMUA_Achr2P12930_001 Musa acuminata|NF-YA|NF-YA family protein	148143	1.62619e-05	42.9952	51.9878	207	89
Contig7530	bHLH	1503	gnl|BL_ORD_ID|263434Sme2.5_00544.1_g00012.1 Solanum melongena|bHLH|bHLH family protein	263434	2.53429e-38	56.8966	150.599	232	132
Contig7545	MIKC_MADS	1241	gnl|BL_ORD_ID|211277CCG012479.1 Populus euphratica|MIKC_MADS|MIKC_MADS family protein	211277	2.06985e-27	72.7273	112.849	88	64
Contig7576	bHLH	2591	gnl|BL_ORD_ID|112881Glyma.17G082100.1.p Glycine max|bHLH|bHLH family protein	112881	0	99.47	1132.47	566	563
Contig7606	G2-like	1723	gnl|BL_ORD_ID|191652OPUNC06G18860.1 Oryza punctata|G2-like|G2-like family protein	191652	1.39419e-17	67.0588	89.3521	85	57
Contig7614	bHLH	3646	gnl|BL_ORD_ID|85526Do007746.1 Dichanthelium oligosanthes|bHLH|bHLH family protein	85526	1.22189e-39	56.6434	163.31	286	162
Contig7620	ERF	3720	gnl|BL_ORD_ID|169114XP_009771234.1 Nicotiana sylvestris|ERF|ERF family protein	169114	3.49886e-66	53.5326	245.743	368	197
Contig7777	bHLH	1609	gnl|BL_ORD_ID|80691DCAR_003527 Daucus carota|bHLH|bHLH family protein	80691	1.31649e-35	65.1899	143.665	158	103
Contig7804	ERF	1187	gnl|BL_ORD_ID|257900676725992 Sisymbrium irio|ERF|ERF family protein	257900	2.13875e-13	51.8135	74.3294	193	100
Contig7810	M-type_MADS	487	gnl|BL_ORD_ID|198356LOC_Os11g12360.1 Oryza sativa subsp. japonica|M-type_MADS|M-type_MADS family protein	198356	4.49574e-28	57.5	114.775	160	92
Contig7818	MYB_related	411	gnl|BL_ORD_ID|16049361072 Micromonas sp. RCC299|MYB_related|MYB_related family protein	160493	0.000131588	63.2653	43.5134	49	31
Contig7821	ZF-HD	476	gnl|BL_ORD_ID|269698Sopen05g016700.1 Solanum pennellii|ZF-HD|ZF-HD family protein	269698	3.71767e-10	65.625	61.6178	64	42
Contig7822	ZF-HD	459	gnl|BL_ORD_ID|269698Sopen05g016700.1 Solanum pennellii|ZF-HD|ZF-HD family protein	269698	1.04973e-09	71.6981	60.077	53	38
Contig7838	M-type_MADS	359	gnl|BL_ORD_ID|198356LOC_Os11g12360.1 Oryza sativa subsp. japonica|M-type_MADS|M-type_MADS family protein	198356	1.36566e-32	70.5882	125.946	119	84
Contig7851	NF-YA	1326	gnl|BL_ORD_ID|16755Araip.52BJT Arachis ipaensis|NF-YA|NF-YA family protein	16755	2.29751e-05	47.7011	50.0618	174	83
Contig7867	B3	273	gnl|BL_ORD_ID|264014Sme2.5_14039.1_g00001.1 Solanum melongena|B3|B3 family protein	264014	4.35189e-08	52.381	53.1434	105	55
Contig7932	E2F DP	518	gnl|BL_ORD_ID|205944Pbr010427.1 Pyrus bretschneideri|E2F/DP|E2F/DP family protein	205944	7.40051e-18	70.1299	84.3445	77	54
Contig8023	FAR1	279	gnl|BL_ORD_ID|313367Zosma45g00810.1 Zostera marina|FAR1|FAR1 family protein	313367	5.73476e-06	50	46.595	64	32
Contig8024	FAR1	270	gnl|BL_ORD_ID|313367Zosma45g00810.1 Zostera marina|FAR1|FAR1 family protein	313367	5.97249e-08	48.3516	52.373	91	44
Contig8025	NAC	268	gnl|BL_ORD_ID|97947FANhyb_rscf00000673.1.g00001.1 Fragaria x ananassa|NAC|NAC family protein	97947	1.60831e-05	54.5455	45.0542	44	24
Contig8035	NF-YA	1573	gnl|BL_ORD_ID|146364Lus10031505 Linum usitatissimum|NF-YA|NF-YA family protein	146364	0	78.5847	671.389	537	422
Contig8037	NF-YA	2475	gnl|BL_ORD_ID|146364Lus10031505 Linum usitatissimum|NF-YA|NF-YA family protein	146364	0	76.0375	864.374	747	568
Contig8066	GRAS	2037	gnl|BL_ORD_ID|146281Lus10040166 Linum usitatissimum|GRAS|GRAS family protein	146281	5.03152e-90	55.8182	310.457	550	307
Contig8072	NAC	2084	gnl|BL_ORD_ID|246097RrC3117_p3 Raphanus raphanistrum|NAC|NAC family protein	246097	2.41228e-14	61.5385	79.7221	91	56
Contig8112	CAMTA	551	gnl|BL_ORD_ID|217041PH01000201G0710 Phyllostachys heterocycla|CAMTA|CAMTA family protein	217041	3.57639e-17	81.0345	83.1889	58	47
Contig8126	ZF-HD	271	gnl|BL_ORD_ID|269698Sopen05g016700.1 Solanum pennellii|ZF-HD|ZF-HD family protein	269698	0.000350356	51.3514	41.5874	74	38
Contig8138	Trihelix	493	gnl|BL_ORD_ID|50982XP_004487155.1 Cicer arietinum|Trihelix|Trihelix family protein	50982	6.80388e-13	62.6374	69.707	91	57
Contig8162	M-type_MADS	794	gnl|BL_ORD_ID|198356LOC_Os11g12360.1 Oryza sativa subsp. japonica|M-type_MADS|M-type_MADS family protein	198356	8.30362e-94	69.434	308.531	265	184
Contig8187	HSF	1800	gnl|BL_ORD_ID|82781KZV18523.1 Dorcoceras hygrometricum|HSF|HSF family protein	82781	3.61036e-66	55.6818	233.802	352	196
Contig8203	LSD	835	gnl|BL_ORD_ID|166105Niben101Scf01060g01010.1 Nicotiana benthamiana|LSD|LSD family protein	166105	3.34334e-07	55.1402	53.9138	107	59
Contig8235	NF-YA	1993	gnl|BL_ORD_ID|146398Lus10019708 Linum usitatissimum|NF-YA|NF-YA family protein	146398	9.20558e-92	60.4693	316.62	554	335
Contig8264	M-type_MADS	1881	gnl|BL_ORD_ID|16362Araip.R0AG2 Arachis ipaensis|M-type_MADS|M-type_MADS family protein	16362	2.97665e-07	60.8108	55.4546	74	45
Contig8283	ERF	1306	gnl|BL_ORD_ID|110285Glyma.13G227100.1.p Glycine max|ERF|ERF family protein	110285	4.63064e-43	55.4545	164.466	330	183
Contig8285	ERF	1453	gnl|BL_ORD_ID|110285Glyma.13G227100.1.p Glycine max|ERF|ERF family protein	110285	9.73875e-41	48.5488	159.073	379	184
Contig8430	bHLH	1230	gnl|BL_ORD_ID|98859mrna09125.1-v1.0-hybrid Fragaria vesca|bHLH|bHLH family protein	98859	1.32367e-54	61.3475	197.978	282	173
Contig8431	bHLH	1271	gnl|BL_ORD_ID|98859mrna09125.1-v1.0-hybrid Fragaria vesca|bHLH|bHLH family protein	98859	3.85522e-45	61.0063	102.834	159	97
Contig8445	MYB_related	968	gnl|BL_ORD_ID|264777Sme2.5_05108.1_g00003.1 Solanum melongena|MYB_related|MYB_related family protein	264777	9.53423e-06	52.5424	50.0618	118	62
Contig8463	B3	666	gnl|BL_ORD_ID|270192Sopen00g003940.1 Solanum pennellii|B3|B3 family protein	270192	1.75818e-12	65.6716	69.707	67	44
Contig8473	AP2	994	gnl|BL_ORD_ID|110753Glyma.07G021000.1.p Glycine max|AP2|AP2 family protein	110753	0	100	516.538	290	290
Contig8474	AP2	871	gnl|BL_ORD_ID|110753Glyma.07G021000.1.p Glycine max|AP2|AP2 family protein	110753	3.91934e-131	100	380.563	205	205
Contig8475	AP2	631	gnl|BL_ORD_ID|110753Glyma.07G021000.1.p Glycine max|AP2|AP2 family protein	110753	4.15491e-101	99.3939	300.827	165	164
Contig8476	B3	250	gnl|BL_ORD_ID|82493Dca56676.1 Dianthus caryophyllus|B3|B3 family protein	82493	4.27463e-23	70.6667	97.0561	75	53
Contig8479	M-type_MADS	1752	gnl|BL_ORD_ID|317723Zmw_sc02169.1.g00130.1 Zoysia matrella|M-type_MADS|M-type_MADS family protein	317723	1.21651e-75	58.6331	189.889	278	163
Contig8486	bHLH	1053	gnl|BL_ORD_ID|258360676732396 Sisymbrium irio|bHLH|bHLH family protein	258360	1.4403e-86	66.1818	276.559	275	182
Contig8514	CAMTA	551	gnl|BL_ORD_ID|304608GSVIVT01004860001 Vitis vinifera|CAMTA|CAMTA family protein	304608	2.05455e-24	56.5476	104.76	168	95
Contig8529	WRKY	952	gnl|BL_ORD_ID|112372Glyma.06G147500.2.p Glycine max|WRKY|WRKY family protein	112372	8.98508e-92	100	278.1	180	180
Contig8538	bHLH	1820	gnl|BL_ORD_ID|295362Tp57577_TGAC_v2_mRNA33215 Trifolium pratense|bHLH|bHLH family protein	295362	0	76.8577	569.311	471	362
Contig8557	G2-like	1060	gnl|BL_ORD_ID|109944Glyma.19G047800.1.p Glycine max|G2-like|G2-like family protein	109944	7.10054e-48	100	169.474	80	80
Contig8583	bHLH	276	gnl|BL_ORD_ID|295285Tp57577_TGAC_v2_mRNA34811 Trifolium pratense|bHLH|bHLH family protein	295285	1.47198e-27	68.1319	108.997	91	62
Contig8596	NAC	266	gnl|BL_ORD_ID|128048Itr_sc004419.1_g00003.1 Ipomoea trifida|NAC|NAC family protein	128048	6.00484e-21	68.1818	90.8929	88	60
Contig8642	bHLH	331	gnl|BL_ORD_ID|270596Sopen12g030120.2 Solanum pennellii|bHLH|bHLH family protein	270596	1.80701e-07	49.0741	51.9878	108	53
Contig8648	bHLH	699	gnl|BL_ORD_ID|295285Tp57577_TGAC_v2_mRNA34811 Trifolium pratense|bHLH|bHLH family protein	295285	1.74831e-79	73.2759	257.684	232	170
Contig8673	GRAS	1744	gnl|BL_ORD_ID|146281Lus10040166 Linum usitatissimum|GRAS|GRAS family protein	146281	1.02192e-05	64.2857	51.9878	56	36
Contig8719	G2-like	1080	gnl|BL_ORD_ID|111095Glyma.01G014800.1.p Glycine max|G2-like|G2-like family protein	111095	3.70992e-66	100	218.394	102	102
Contig8729	M-type_MADS	991	gnl|BL_ORD_ID|186631KN540739.1_FGP003 Oryza longistaminata|M-type_MADS|M-type_MADS family protein	186631	5.33813e-77	69.5067	253.062	223	155
Contig8775	MYB_related	2602	gnl|BL_ORD_ID|5125Achn299211 Actinidia chinensis|MYB_related|MYB_related family protein	5125	1.23639e-06	53.9326	55.0694	89	48
Contig8789	SBP	2016	gnl|BL_ORD_ID|113156Glyma.02G121300.3.p Glycine max|SBP|SBP family protein	113156	0	100	994.186	482	482
Contig8807	WRKY	1397	gnl|BL_ORD_ID|108858Glyma.15G003300.1.p Glycine max|WRKY|WRKY family protein	108858	1.87382e-180	90.1734	514.998	346	312
Contig8833	M-type_MADS	3230	gnl|BL_ORD_ID|4358Achn093911 Actinidia chinensis|M-type_MADS|M-type_MADS family protein	4358	5.13713e-20	47.8431	98.9821	255	122
Contig8841	bZIP	1902	gnl|BL_ORD_ID|256760XP_011077930.1 Sesamum indicum|bZIP|bZIP family protein	256760	0	82.7443	627.861	481	398
Contig8934	bHLH	860	gnl|BL_ORD_ID|295923Tp57577_TGAC_v2_mRNA40363 Trifolium pratense|bHLH|bHLH family protein	295923	7.71814e-72	68.6275	231.491	204	140
Contig8935	bHLH	960	gnl|BL_ORD_ID|295923Tp57577_TGAC_v2_mRNA40363 Trifolium pratense|bHLH|bHLH family protein	295923	4.60382e-57	64.7368	194.512	190	123
Contig8945	WRKY	226	gnl|BL_ORD_ID|250373Rsa1.0_07654.1_g00001.1 Raphanus sativus|WRKY|WRKY family protein	250373	4.17148e-05	56.1404	43.8986	57	32
Contig8958	NF-YA	931	gnl|BL_ORD_ID|313996Zmw_sc00055.1.g00420.1 Zoysia matrella|NF-YA|NF-YA family protein	313996	2.33631e-14	56.383	76.6406	94	53
Contig8968	Nin-like	1458	gnl|BL_ORD_ID|5425Achn138351 Actinidia chinensis|Nin-like|Nin-like family protein	5425	1.04957e-26	59.2105	116.316	152	90
Contig9042	WRKY	606	gnl|BL_ORD_ID|248470Rsa1.0_01894.1_g00003.1 Raphanus sativus|WRKY|WRKY family protein	248470	3.15631e-21	47.6636	95.9005	214	102
Contig9063	MYB_related	1097	gnl|BL_ORD_ID|31790GSBRNA2T00069970001 Brassica napus|MYB_related|MYB_related family protein	31790	1.92494e-18	55.9701	89.7373	134	75
Contig9078	ARR-B	714	gnl|BL_ORD_ID|97373FANhyb_rscf00000031.1.g00021.1 Fragaria x ananassa|ARR-B|ARR-B family protein	97373	0.000195796	61.5385	45.4394	52	32
Contig9180	FAR1	686	gnl|BL_ORD_ID|152581MDP0000408462 Malus domestica|FAR1|FAR1 family protein	152581	9.02298e-09	72.973	57.7658	74	54
Contig9200	ERF	780	gnl|BL_ORD_ID|270781Sopen11g017580.1 Solanum pennellii|ERF|ERF family protein	270781	2.35312e-46	62.5	171.4	200	125
Contig9242	ERF	713	gnl|BL_ORD_ID|250201Rsa1.0_03034.1_g00001.1 Raphanus sativus|ERF|ERF family protein	250201	3.58718e-78	71.09	258.07	211	150
Contig9249	GRAS	1221	gnl|BL_ORD_ID|83179KZV34808.1 Dorcoceras hygrometricum|GRAS|GRAS family protein	83179	4.5249e-26	46.7949	114.39	312	146
Contig9291	G2-like	2127	gnl|BL_ORD_ID|186633KN539461.1_FGP012 Oryza longistaminata|G2-like|G2-like family protein	186633	2.52498e-45	56.1905	104.375	210	118
Contig9340	MYB_related	1151	gnl|BL_ORD_ID|79671DCAR_007584 Daucus carota|MYB_related|MYB_related family protein	79671	4.57484e-132	81.9277	408.683	332	272
Contig9365	NAC	779	gnl|BL_ORD_ID|33915XP_013622509.1 Brassica oleracea|NAC|NAC family protein	33915	7.19197e-14	86.6667	70.4774	45	39
Contig9370	RAV	1583	gnl|BL_ORD_ID|258894676714760 Sisymbrium irio|RAV|RAV family protein	258894	5.86049e-87	87.9121	290.041	182	160
Contig9456	M-type_MADS	682	gnl|BL_ORD_ID|55771Csa04g009800.1 Camelina sativa|M-type_MADS|M-type_MADS family protein	55771	1.20932e-05	50	48.521	108	54
Contig9470	NAC	1516	gnl|BL_ORD_ID|191936OPUNC04G28460.1 Oryza punctata|NAC|NAC family protein	191936	1.23599e-20	43.6047	98.9821	344	150
Contig9471	NAC	1315	gnl|BL_ORD_ID|191936OPUNC04G28460.1 Oryza punctata|NAC|NAC family protein	191936	2.75188e-13	41.8182	75.0998	275	115
Contig9492	ERF	363	gnl|BL_ORD_ID|270781Sopen11g017580.1 Solanum pennellii|ERF|ERF family protein	270781	3.90897e-29	66.6667	115.931	120	80
Contig9498	WRKY	1842	gnl|BL_ORD_ID|314730Zmw_sc05677.1.g00020.1 Zoysia matrella|WRKY|WRKY family protein	314730	7.05476e-38	62.8319	112.464	113	71
Contig9529	E2F DP	2009	gnl|BL_ORD_ID|257658676787872 Sisymbrium irio|E2F/DP|E2F/DP family protein	257658	8.96991e-11	51.5152	68.5514	198	102
Contig9552	C2H2	1293	gnl|BL_ORD_ID|108975Glyma.03G190700.1.p Glycine max|C2H2|C2H2 family protein	108975	2.37303e-136	92.0128	399.438	313	288
Contig9559	bHLH	1752	gnl|BL_ORD_ID|79498DCAR_010766 Daucus carota|bHLH|bHLH family protein	79498	3.34389e-09	44.6667	62.7734	150	67
Contig9560	bHLH	1730	gnl|BL_ORD_ID|212672CCG033096.1 Populus euphratica|bHLH|bHLH family protein	212672	1.74599e-09	48.5714	63.5438	140	68
Contig9588	MYB	1688	gnl|BL_ORD_ID|1478Aan020124 Artemisia annua|MYB|MYB family protein	1478	9.7652e-28	57.8475	121.324	223	129
Contig9593	Whirly	479	gnl|BL_ORD_ID|264338Sme2.5_04757.1_g00003.1 Solanum melongena|Whirly|Whirly family protein	264338	6.07301e-06	58.5714	48.1358	70	41
Contig9614	M-type_MADS	281	gnl|BL_ORD_ID|198356LOC_Os11g12360.1 Oryza sativa subsp. japonica|M-type_MADS|M-type_MADS family protein	198356	4.92052e-15	60.4651	73.9442	86	52
Contig9648	ERF	447	gnl|BL_ORD_ID|270781Sopen11g017580.1 Solanum pennellii|ERF|ERF family protein	270781	4.47478e-58	77.027	200.29	148	114
Contig9707	FAR1	1470	gnl|BL_ORD_ID|129821Jcr4S00206.70 Jatropha curcas|FAR1|FAR1 family protein	129821	1.23894e-119	68.6747	389.037	415	285
Contig9735	MYB_related	2030	gnl|BL_ORD_ID|128501Itr_sc001764.1_g00003.1 Ipomoea trifida|MYB_related|MYB_related family protein	128501	9.64624e-88	48.5294	305.449	680	330
Contig9755	NAC	550	gnl|BL_ORD_ID|83795KZV57704.1 Dorcoceras hygrometricum|NAC|NAC family protein	83795	1.99516e-18	56.0345	87.0409	116	65
Contig9757	ZF-HD	339	gnl|BL_ORD_ID|269698Sopen05g016700.1 Solanum pennellii|ZF-HD|ZF-HD family protein	269698	9.4793e-41	75	149.443	112	84
Contig9758	ZF-HD	387	gnl|BL_ORD_ID|269698Sopen05g016700.1 Solanum pennellii|ZF-HD|ZF-HD family protein	269698	7.6991e-48	75.8065	170.629	124	94
Contig9778	NAC	1329	gnl|BL_ORD_ID|288678Thecc1EG001516t1 Theobroma cacao|NAC|NAC family protein	288678	3.08903e-38	51.8987	149.058	237	123
Contig9849	B3	356	gnl|BL_ORD_ID|113301Glyma.09G117500.1.p Glycine max|B3|B3 family protein	113301	0.0001816	49.0196	42.743	102	50
Contig9884	MYB	1225	gnl|BL_ORD_ID|167209NNU_014177-RA Nelumbo nucifera|MYB|MYB family protein	167209	2.69709e-05	56.5217	48.9062	69	39
Contig9917	WRKY	478	gnl|BL_ORD_ID|264648Sme2.5_04517.1_g00003.1 Solanum melongena|WRKY|WRKY family protein	264648	4.77644e-33	61.1111	128.257	162	99
Contig9935	C2H2	475	gnl|BL_ORD_ID|205957Pbr023394.1 Pyrus bretschneideri|C2H2|C2H2 family protein	205957	1.77628e-13	60.7407	71.2478	135	82
Contig9977	G2-like	2259	gnl|BL_ORD_ID|269678Sopen11g010100.1 Solanum pennellii|G2-like|G2-like family protein	269678	0.000733754	55.7692	46.2098	52	29
Contig9979	TCP	1341	gnl|BL_ORD_ID|270237Sopen12g015990.1 Solanum pennellii|TCP|TCP family protein	270237	2.16782e-75	72.0833	263.077	240	173
Contig10048	TALE	2729	gnl|BL_ORD_ID|112882Glyma.03G202300.2.p Glycine max|TALE|TALE family protein	112882	0	100	1231.47	679	679
Contig10054	ZF-HD	1204	gnl|BL_ORD_ID|269698Sopen05g016700.1 Solanum pennellii|ZF-HD|ZF-HD family protein	269698	2.80415e-77	61.461	267.314	397	244
Contig10060	ARR-B	1143	gnl|BL_ORD_ID|7197Aqcoe7G048400.1.p Aquilegia coerulea|ARR-B|ARR-B family protein	7197	2.61795e-11	66.2791	68.1662	86	57
Contig10062	ARR-B	1763	gnl|BL_ORD_ID|75166e_gw1.1.548.1 Coccomyxa subellipsoidea C-169|ARR-B|ARR-B family protein	75166	1.79351e-24	63.6364	107.457	132	84
Contig10074	Whirly	317	gnl|BL_ORD_ID|264338Sme2.5_04757.1_g00003.1 Solanum melongena|Whirly|Whirly family protein	264338	7.5635e-11	60.7595	62.003	79	48
Contig10075	bZIP	445	gnl|BL_ORD_ID|162055Medtr0014s0410.1 Medicago truncatula|bZIP|bZIP family protein	162055	7.00207e-08	50	51.2174	68	34
Contig10076	Whirly	365	gnl|BL_ORD_ID|264338Sme2.5_04757.1_g00003.1 Solanum melongena|Whirly|Whirly family protein	264338	2.70385e-09	61.6438	57.7658	73	45
Contig10077	B3	338	gnl|BL_ORD_ID|270192Sopen00g003940.1 Solanum pennellii|B3|B3 family protein	270192	7.26475e-06	47.3684	46.9802	95	45
Contig10078	B3	430	gnl|BL_ORD_ID|270192Sopen00g003940.1 Solanum pennellii|B3|B3 family protein	270192	4.12872e-07	43.5374	51.6026	147	64
Contig10079	Whirly	392	gnl|BL_ORD_ID|264338Sme2.5_04757.1_g00003.1 Solanum melongena|Whirly|Whirly family protein	264338	7.93545e-08	61.4286	53.5286	70	43
Contig10105	C3H	1000	gnl|BL_ORD_ID|29051GSBRNA2T00143424001 Brassica napus|C3H|C3H family protein	29051	1.71637e-11	92.1053	68.1662	38	35
Contig10106	ERF	402	gnl|BL_ORD_ID|270781Sopen11g017580.1 Solanum pennellii|ERF|ERF family protein	270781	1.79244e-36	74.5455	137.502	110	82
Contig10141	TCP	3491	gnl|BL_ORD_ID|300493Vang10g03030.1 Vigna angularis|TCP|TCP family protein	300493	5.02087e-08	44.186	44.2838	172	76
Contig10146	MYB_related	4129	gnl|BL_ORD_ID|189838ONIVA02G03520.1 Oryza nivara|MYB_related|MYB_related family protein	189838	2.11141e-15	40.6593	84.3445	364	148
Contig10208	M-type_MADS	482	gnl|BL_ORD_ID|294740Tp57577_TGAC_v2_mRNA29403 Trifolium pratense|M-type_MADS|M-type_MADS family protein	294740	6.48713e-17	87.5	78.5666	48	42
Contig10229	FAR1	517	gnl|BL_ORD_ID|121800KHN31427.1 Glycine soja|FAR1|FAR1 family protein	121800	3.10255e-60	94.1176	192.586	102	96
Contig10250	GATA	2114	gnl|BL_ORD_ID|106717Gh_D13G2412 Gossypium hirsutum|GATA|GATA family protein	106717	8.49973e-151	77.1513	465.307	337	260
Contig10285	FAR1	833	gnl|BL_ORD_ID|94739462865514 Eragrostis tef|FAR1|FAR1 family protein	94739	6.47247e-06	46.0526	50.0618	152	70
Contig10296	bHLH	2742	gnl|BL_ORD_ID|121075KHN15649.1 Glycine soja|bHLH|bHLH family protein	121075	0	100	1084.71	550	550
Contig10339	B3	1396	gnl|BL_ORD_ID|153074MDP0000283274 Malus domestica|B3|B3 family protein	153074	1.199e-84	89.5288	281.952	191	171
Contig10356	Trihelix	2379	gnl|BL_ORD_ID|253608Sphfalx0037s0089.1.p Sphagnum fallax|Trihelix|Trihelix family protein	253608	1.18751e-51	79.5455	192.2	132	105
Contig10367	Whirly	780	gnl|BL_ORD_ID|264338Sme2.5_04757.1_g00003.1 Solanum melongena|Whirly|Whirly family protein	264338	2.24886e-14	49.6599	75.8702	147	73
Contig10368	Whirly	488	gnl|BL_ORD_ID|264338Sme2.5_04757.1_g00003.1 Solanum melongena|Whirly|Whirly family protein	264338	2.06007e-09	60	58.9214	70	42
Contig10372	MYB	429	gnl|BL_ORD_ID|151278MDP0000298505 Malus domestica|MYB|MYB family protein	151278	8.89963e-19	63.6364	85.8853	99	63
Contig10374	ERF	720	gnl|BL_ORD_ID|270781Sopen11g017580.1 Solanum pennellii|ERF|ERF family protein	270781	7.60393e-52	61.039	186.422	231	141
Contig10380	ERF	1984	gnl|BL_ORD_ID|258388676779274 Sisymbrium irio|ERF|ERF family protein	258388	1.02543e-09	46.0829	64.6994	217	100
Contig10385	HSF	2447	gnl|BL_ORD_ID|246807RrC14701_p1 Raphanus raphanistrum|HSF|HSF family protein	246807	2.62299e-66	96.7213	231.106	122	118
Contig10448	ERF	1907	gnl|BL_ORD_ID|296738TRIUR3_11943-P1 Triticum urartu|ERF|ERF family protein	296738	4.42708e-94	65.7074	308.531	417	274
Contig10450	MYB	2032	gnl|BL_ORD_ID|320143Zpz_sc01010.1.g00110.1.am.mk Zoysia pacifica|MYB|MYB family protein	320143	5.55939e-83	72.5191	281.952	262	190
Contig10500	NAC	1979	gnl|BL_ORD_ID|258539676776730 Sisymbrium irio|NAC|NAC family protein	258539	3.2286e-111	65.2482	304.294	423	276
Contig10529	Trihelix	916	gnl|BL_ORD_ID|153325MDP0000275412 Malus domestica|Trihelix|Trihelix family protein	153325	2.05858e-129	88.2353	391.734	255	225
Contig10540	Dof	486	gnl|BL_ORD_ID|84021KZV24979.1 Dorcoceras hygrometricum|Dof|Dof family protein	84021	8.3176e-06	55.2381	47.3654	105	58
Contig10606	Trihelix	453	gnl|BL_ORD_ID|163161Medtr2g092960.1 Medicago truncatula|Trihelix|Trihelix family protein	163161	3.21828e-06	56.6667	48.9062	60	34
Contig10732	C2H2	674	gnl|BL_ORD_ID|290053XP_010558920.1 Tarenaya hassleriana|C2H2|C2H2 family protein	290053	5.16344e-13	50.6024	70.4774	166	84
Contig10746	ZF-HD	279	gnl|BL_ORD_ID|269698Sopen05g016700.1 Solanum pennellii|ZF-HD|ZF-HD family protein	269698	1.14286e-23	72.2222	98.9821	90	65
Contig10786	M-type_MADS	2191	gnl|BL_ORD_ID|270111Sopen06g019750.1 Solanum pennellii|M-type_MADS|M-type_MADS family protein	270111	6.33434e-145	53.8158	467.233	760	409
Contig10852	NAC	1010	gnl|BL_ORD_ID|119312KHN14494.1 Glycine soja|NAC|NAC family protein	119312	0	99.6416	576.63	279	278
Contig10876	MIKC_MADS	857	gnl|BL_ORD_ID|113346Glyma.09G149000.1.p Glycine max|MIKC_MADS|MIKC_MADS family protein	113346	2.22118e-122	100	280.026	136	136
Contig10877	MIKC_MADS	753	gnl|BL_ORD_ID|108320Glyma.16G200700.2.p Glycine max|MIKC_MADS|MIKC_MADS family protein	108320	5.50912e-141	98.0392	402.134	204	200
Contig10884	NAC	361	gnl|BL_ORD_ID|35195XP_013639656.1 Brassica oleracea|NAC|NAC family protein	35195	6.46806e-05	63.4615	43.8986	52	33
Contig10887	NF-YC	549	gnl|BL_ORD_ID|263499Sme2.5_17281.1_g00001.1 Solanum melongena|NF-YC|NF-YC family protein	263499	9.51815e-05	63.1579	45.0542	57	36
Contig10901	GRAS	1819	gnl|BL_ORD_ID|83179KZV34808.1 Dorcoceras hygrometricum|GRAS|GRAS family protein	83179	1.44416e-26	47.5694	86.6557	288	137
Contig10903	FAR1	1374	gnl|BL_ORD_ID|82637Dca43462.1 Dianthus caryophyllus|FAR1|FAR1 family protein	82637	1.02662e-31	50.5747	132.494	261	132
Contig10921	DBB	1793	gnl|BL_ORD_ID|3568Achn232871 Actinidia chinensis|DBB|DBB family protein	3568	5.53463e-27	63.5135	116.316	148	94
Contig10929	ERF	1670	gnl|BL_ORD_ID|305364Zjn_sc00086.1.g02330.1.am.mk Zoysia japonica|ERF|ERF family protein	305364	6.57019e-59	56.8116	218.009	345	196
Contig10936	G2-like	267	gnl|BL_ORD_ID|269967Sopen02g025440.1 Solanum pennellii|G2-like|G2-like family protein	269967	3.41451e-12	63.3803	65.0846	71	45
Contig10950	C2H2	1518	gnl|BL_ORD_ID|152836MDP0000232929 Malus domestica|C2H2|C2H2 family protein	152836	1.82167e-54	60.6335	188.734	221	134
Contig10956	bHLH	2445	gnl|BL_ORD_ID|120647KHN44800.1 Glycine soja|bHLH|bHLH family protein	120647	0	93.2081	1201.81	692	645
Contig10957	bHLH	2635	gnl|BL_ORD_ID|120647KHN44800.1 Glycine soja|bHLH|bHLH family protein	120647	0	95.0509	1229.16	687	653
Contig10958	bHLH	2493	gnl|BL_ORD_ID|120647KHN44800.1 Glycine soja|bHLH|bHLH family protein	120647	0	95.5202	1240.33	692	661
Contig10967	CO-like	1440	gnl|BL_ORD_ID|264479Sme2.5_00580.1_g00006.1 Solanum melongena|CO-like|CO-like family protein	264479	8.71913e-126	84.8297	396.741	323	274
Contig11102	FAR1	981	gnl|BL_ORD_ID|98044mrna34568.1-v1.0-hybrid Fragaria vesca|FAR1|FAR1 family protein	98044	6.20456e-15	100	78.5666	36	36
Contig11105	ERF	700	gnl|BL_ORD_ID|270781Sopen11g017580.1 Solanum pennellii|ERF|ERF family protein	270781	1.45246e-21	64.5161	97.8265	124	80
Contig11140	bHLH	1532	gnl|BL_ORD_ID|130885WALNUT_00010824-RA Juglans regia|bHLH|bHLH family protein	130885	5.85457e-72	73.3945	234.958	218	160
Contig11141	bHLH	1489	gnl|BL_ORD_ID|130885WALNUT_00010824-RA Juglans regia|bHLH|bHLH family protein	130885	2.25306e-72	71.179	235.728	229	163
Contig11223	ERF	1315	gnl|BL_ORD_ID|303774GSVIVT01019717001 Vitis vinifera|ERF|ERF family protein	303774	2.03071e-61	56.0907	217.238	353	198
Contig11237	bHLH	342	gnl|BL_ORD_ID|311022GRMZM5G899865_P01 Zea mays|bHLH|bHLH family protein	311022	1.05846e-15	72.7273	73.9442	66	48
Contig11238	bHLH	637	gnl|BL_ORD_ID|311022GRMZM5G899865_P01 Zea mays|bHLH|bHLH family protein	311022	5.90046e-16	71.2121	77.411	66	47
Contig11239	bHLH	321	gnl|BL_ORD_ID|311022GRMZM5G899865_P01 Zea mays|bHLH|bHLH family protein	311022	1.55823e-14	75.4386	70.8626	57	43
Contig11240	bHLH	608	gnl|BL_ORD_ID|311022GRMZM5G899865_P01 Zea mays|bHLH|bHLH family protein	311022	3.55001e-09	62.8571	36.1946	35	22
Contig11277	MYB_related	1849	gnl|BL_ORD_ID|306240Zjn_sc00020.1.g02760.1.am.mk Zoysia japonica|MYB_related|MYB_related family protein	306240	1.891e-16	59.8837	86.6557	172	103
Contig11291	M-type_MADS	2878	gnl|BL_ORD_ID|89560Eucgr.E02489.1.p Eucalyptus grandis|M-type_MADS|M-type_MADS family protein	89560	2.76949e-33	62.2642	134.035	159	99
Contig11305	bHLH	1035	gnl|BL_ORD_ID|152761MDP0000606021 Malus domestica|bHLH|bHLH family protein	152761	8.12632e-89	86.9318	291.582	176	153
Contig11309	WRKY	2985	gnl|BL_ORD_ID|6158Aco012507.1 Ananas comosus|WRKY|WRKY family protein	6158	1.09196e-29	47.4501	130.954	451	214
Contig11311	MYB_related	1930	gnl|BL_ORD_ID|268390Sp_073850_ixmz.t1 Spinacia oleracea|MYB_related|MYB_related family protein	268390	2.56257e-154	71.0762	471.085	446	317
Contig11340	C3H	232	gnl|BL_ORD_ID|161343Medtr4g114040.1 Medicago truncatula|C3H|C3H family protein	161343	0.000340159	50.8475	40.817	59	30
Contig11364	C2H2	1354	gnl|BL_ORD_ID|186717KN539488.1_FGP002 Oryza longistaminata|C2H2|C2H2 family protein	186717	4.40148e-13	65.1515	68.9366	66	43
Contig11389	LBD	1101	gnl|BL_ORD_ID|219235Peinf101Scf01921g00008.1 Petunia inflata|LBD|LBD family protein	219235	9.97918e-26	51.8692	109.383	214	111
Contig11410	M-type_MADS	372	gnl|BL_ORD_ID|198356LOC_Os11g12360.1 Oryza sativa subsp. japonica|M-type_MADS|M-type_MADS family protein	198356	4.68923e-25	63.1579	104.375	114	72
Contig11427	C3H	1596	gnl|BL_ORD_ID|221680PSME_00041800-RA Pseudotsuga menziesii|C3H|C3H family protein	221680	1.10568e-16	60.8696	85.8853	115	70
Contig11462	M-type_MADS	448	gnl|BL_ORD_ID|315885Zmw_sc00451.1.g00140.1 Zoysia matrella|M-type_MADS|M-type_MADS family protein	315885	4.00129e-25	55.9441	104.76	143	80
Contig11490	CAMTA	344	gnl|BL_ORD_ID|304608GSVIVT01004860001 Vitis vinifera|CAMTA|CAMTA family protein	304608	4.03583e-13	51.3274	68.9366	113	58
Contig11500	G2-like	442	gnl|BL_ORD_ID|196613BGIOSGA007064-PA Oryza sativa subsp. indica|G2-like|G2-like family protein	196613	4.51736e-65	88.4354	214.157	147	130
Contig11557	ERF	1353	gnl|BL_ORD_ID|60761Cc01_g03550 Coffea canephora|ERF|ERF family protein	60761	4.1935e-26	50.1916	114.775	261	131
Contig11620	NAC	508	gnl|BL_ORD_ID|312362GRMZM2G386163_P02 Zea mays|NAC|NAC family protein	312362	3.57897e-09	44.4444	58.151	153	68
Contig11625	FAR1	591	gnl|BL_ORD_ID|82637Dca43462.1 Dianthus caryophyllus|FAR1|FAR1 family protein	82637	1.28889e-22	51.0989	99.3673	182	93
Contig11626	FAR1	315	gnl|BL_ORD_ID|82637Dca43462.1 Dianthus caryophyllus|FAR1|FAR1 family protein	82637	5.46064e-14	53.8462	71.2478	104	56
Contig11671	bHLH	1470	gnl|BL_ORD_ID|314205Zmw_sc00224.1.g00390.1 Zoysia matrella|bHLH|bHLH family protein	314205	1.55115e-08	50.4854	60.4622	103	52
Contig11672	FAR1	246	gnl|BL_ORD_ID|199065LOC_Os04g22990.1 Oryza sativa subsp. japonica|FAR1|FAR1 family protein	199065	7.48434e-06	56.0606	46.2098	66	37
Contig11673	ZF-HD	257	gnl|BL_ORD_ID|269698Sopen05g016700.1 Solanum pennellii|ZF-HD|ZF-HD family protein	269698	8.0566e-15	69.5652	73.1738	69	48
Contig11754	MIKC_MADS	2450	gnl|BL_ORD_ID|148306GSMUA_Achr9P13010_001 Musa acuminata|MIKC_MADS|MIKC_MADS family protein	148306	6.29385e-27	48.895	120.168	362	177
Contig11763	bZIP	1704	gnl|BL_ORD_ID|132909Kaladp0020s0147.1.p Kalanchoe laxiflora|bZIP|bZIP family protein	132909	2.27001e-150	78.1155	459.529	329	257
Contig11787	ZF-HD	239	gnl|BL_ORD_ID|269698Sopen05g016700.1 Solanum pennellii|ZF-HD|ZF-HD family protein	269698	5.07489e-14	61.9048	70.4774	84	52
Contig11788	ZF-HD	436	gnl|BL_ORD_ID|269698Sopen05g016700.1 Solanum pennellii|ZF-HD|ZF-HD family protein	269698	6.1261e-54	81.8182	188.734	132	108
Contig11809	ZF-HD	233	gnl|BL_ORD_ID|269698Sopen05g016700.1 Solanum pennellii|ZF-HD|ZF-HD family protein	269698	2.4778e-21	73.4177	91.6633	79	58
Contig11810	ZF-HD	873	gnl|BL_ORD_ID|269698Sopen05g016700.1 Solanum pennellii|ZF-HD|ZF-HD family protein	269698	1.61462e-104	72.449	340.887	294	213
Contig11814	DBB	1236	gnl|BL_ORD_ID|98849mrna24941.1-v1.0-hybrid Fragaria vesca|DBB|DBB family protein	98849	1.89452e-56	73.7374	205.297	198	146
Contig11815	DBB	1235	gnl|BL_ORD_ID|98849mrna24941.1-v1.0-hybrid Fragaria vesca|DBB|DBB family protein	98849	1.12641e-56	73.7374	206.068	198	146
Contig11908	FAR1	366	gnl|BL_ORD_ID|121522KHN13933.1 Glycine soja|FAR1|FAR1 family protein	121522	2.01967e-13	58.0952	67.0106	105	61
Contig11975	M-type_MADS	650	gnl|BL_ORD_ID|258090676753166 Sisymbrium irio|M-type_MADS|M-type_MADS family protein	258090	5.83674e-10	47.2826	61.6178	184	87
Contig12020	LBD	675	gnl|BL_ORD_ID|295068Tp57577_TGAC_v2_mRNA8815 Trifolium pratense|LBD|LBD family protein	295068	3.29026e-10	85.7143	60.4622	35	30
Contig12036	LBD	3132	gnl|BL_ORD_ID|258765676751308 Sisymbrium irio|LBD|LBD family protein	258765	2.75092e-40	48.4848	164.466	330	160
Contig12043	MYB_related	997	gnl|BL_ORD_ID|31790GSBRNA2T00069970001 Brassica napus|MYB_related|MYB_related family protein	31790	2.07433e-20	48.8764	95.5153	178	87
Contig12125	HB-other	354	gnl|BL_ORD_ID|197435LOC_Os05g25600.1 Oryza sativa subsp. japonica|HB-other|HB-other family protein	197435	1.06542e-07	78.3784	52.7582	37	29
Contig12201	Dof	1301	gnl|BL_ORD_ID|264039Sme2.5_00019.1_g00022.1 Solanum melongena|Dof|Dof family protein	264039	8.44805e-140	88.0399	419.468	301	265
Contig12253	C3H	366	gnl|BL_ORD_ID|161343Medtr4g114040.1 Medicago truncatula|C3H|C3H family protein	161343	2.67924e-08	45.3608	54.299	97	44
Contig12265	M-type_MADS	1120	gnl|BL_ORD_ID|270111Sopen06g019750.1 Solanum pennellii|M-type_MADS|M-type_MADS family protein	270111	1.4936e-67	63.6364	200.29	231	147
Contig12276	Whirly	1028	gnl|BL_ORD_ID|111122Glyma.19G249500.1.p Glycine max|Whirly|Whirly family protein	111122	1.36458e-162	99.5745	460.685	235	234
Contig12277	Whirly	1246	gnl|BL_ORD_ID|113662Glyma.03G252100.1.p Glycine max|Whirly|Whirly family protein	113662	1.47949e-165	98.7603	471.47	242	239
Contig12278	Whirly	880	gnl|BL_ORD_ID|110088Glyma.19G249500.2.p Glycine max|Whirly|Whirly family protein	110088	1.76886e-73	99.1803	231.491	122	121
Contig12279	Whirly	886	gnl|BL_ORD_ID|120662KHN35329.1 Glycine soja|Whirly|Whirly family protein	120662	2.89731e-82	99.1736	250.751	121	120
Contig12309	WOX	1734	gnl|BL_ORD_ID|305399Zjn_sc00023.1.g04830.1.am.mk Zoysia japonica|WOX|WOX family protein	305399	1.57316e-35	56.7308	145.976	208	118
Contig12321	MYB	880	gnl|BL_ORD_ID|249180Rsa1.0_00157.1_g00012.1 Raphanus sativus|MYB|MYB family protein	249180	9.79689e-42	60.3261	155.992	184	111
Contig12339	NF-YA	225	gnl|BL_ORD_ID|269338Sopen02g006770.1 Solanum pennellii|NF-YA|NF-YA family protein	269338	1.45068e-06	56.1644	48.1358	73	41
Contig12355	NAC	1206	gnl|BL_ORD_ID|152989MDP0000265073 Malus domestica|NAC|NAC family protein	152989	5.36304e-70	60.3896	235.728	308	186
Contig12389	G2-like	520	gnl|BL_ORD_ID|152704MDP0000314088 Malus domestica|G2-like|G2-like family protein	152704	3.52846e-21	55.1282	93.5893	156	86
Contig12411	ERF	1806	gnl|BL_ORD_ID|160497Medtr4g134870.1 Medicago truncatula|ERF|ERF family protein	160497	7.39589e-16	67.5325	83.1889	77	52
Contig12429	bHLH	489	gnl|BL_ORD_ID|91546XP_010922993.1 Elaeis guineensis|bHLH|bHLH family protein	91546	2.05074e-25	56.8306	105.145	183	104
Contig12439	MYB	671	gnl|BL_ORD_ID|120540KHN00829.1 Glycine soja|MYB|MYB family protein	120540	1.50861e-90	76.9565	296.59	230	177
Contig12442	ERF	536	gnl|BL_ORD_ID|270781Sopen11g017580.1 Solanum pennellii|ERF|ERF family protein	270781	5.65412e-59	78.5311	204.142	177	139
Contig12518	bHLH	1878	gnl|BL_ORD_ID|24432229693.m002046 Ricinus communis|bHLH|bHLH family protein	244322	1.68104e-51	68.2008	182.57	239	163
Contig12534	MIKC_MADS	1695	gnl|BL_ORD_ID|263347Sme2.5_00886.1_g00016.1 Solanum melongena|MIKC_MADS|MIKC_MADS family protein	263347	1.00448e-53	48.5294	198.364	408	198
Contig12548	VOZ	7179	gnl|BL_ORD_ID|221928PSME_00033701-RA Pseudotsuga menziesii|VOZ|VOZ family protein	221928	1.8847e-48	61.165	192.2	206	126
Contig12597	B3	552	gnl|BL_ORD_ID|113301Glyma.09G117500.1.p Glycine max|B3|B3 family protein	113301	2.03775e-06	50	50.0618	124	62
Contig12604	B3	1317	gnl|BL_ORD_ID|187655OMERI03G07870.1 Oryza meridionalis|B3|B3 family protein	187655	6.25524e-90	81.9923	289.271	261	214
Contig12629	LBD	1489	gnl|BL_ORD_ID|82935KZV46390.1 Dorcoceras hygrometricum|LBD|LBD family protein	82935	5.54068e-15	41.2463	80.8777	337	139
Contig12644	WRKY	1890	gnl|BL_ORD_ID|3335Achn350681 Actinidia chinensis|WRKY|WRKY family protein	3335	3.46436e-14	56.8493	78.5666	146	83
Contig12699	MYB_related	1732	gnl|BL_ORD_ID|268390Sp_073850_ixmz.t1 Spinacia oleracea|MYB_related|MYB_related family protein	268390	4.32222e-162	73.3179	488.804	431	316
Contig12739	LBD	525	gnl|BL_ORD_ID|126762Itr_sc000159.1_g00052.1 Ipomoea trifida|LBD|LBD family protein	126762	9.89528e-12	63.2911	66.6254	79	50
Contig12743	C2H2	1634	gnl|BL_ORD_ID|316278Zmw_sc06582.1.g00020.1 Zoysia matrella|C2H2|C2H2 family protein	316278	6.87329e-30	51.4368	128.257	348	179
Contig12761	bHLH	456	gnl|BL_ORD_ID|208834PDK_30s891671g001 Phoenix dactylifera|bHLH|bHLH family protein	208834	8.0647e-32	69.0265	121.709	113	78
Contig12787	bZIP	1981	gnl|BL_ORD_ID|111927Glyma.03G127600.3.p Glycine max|bZIP|bZIP family protein	111927	0	98.6486	786.949	444	438
Contig12853	Trihelix	1938	gnl|BL_ORD_ID|166189Niben101Scf00646g07008.1 Nicotiana benthamiana|Trihelix|Trihelix family protein	166189	1.65936e-69	53.7079	244.973	445	239
Contig12857	WRKY	2248	gnl|BL_ORD_ID|249406Rsa1.0_06227.1_g00001.1 Raphanus sativus|WRKY|WRKY family protein	249406	6.19966e-32	93.3333	131.339	75	70
Contig12858	WRKY	2297	gnl|BL_ORD_ID|249406Rsa1.0_06227.1_g00001.1 Raphanus sativus|WRKY|WRKY family protein	249406	3.55474e-31	92	129.028	75	69
Contig12859	ERF	1246	gnl|BL_ORD_ID|80082DCAR_013815 Daucus carota|ERF|ERF family protein	80082	9.7214e-24	76.1364	107.071	88	67
Contig12926	MYB	802	gnl|BL_ORD_ID|129823Jcr4S05030.40 Jatropha curcas|MYB|MYB family protein	129823	1.05635e-67	65.7692	232.646	260	171
Contig12932	NF-YA	2533	gnl|BL_ORD_ID|3985Achn330611 Actinidia chinensis|NF-YA|NF-YA family protein	3985	0	70.8075	618.616	644	456
Contig12951	WRKY	1744	gnl|BL_ORD_ID|6295Aco009877.1 Ananas comosus|WRKY|WRKY family protein	6295	3.3657e-24	50.1873	111.309	267	134
Contig13001	FAR1	1048	gnl|BL_ORD_ID|9553Aradu.CYN81 Arachis duranensis|FAR1|FAR1 family protein	9553	2.52963e-23	58.7786	104.76	131	77
Contig13002	FAR1	642	gnl|BL_ORD_ID|9553Aradu.CYN81 Arachis duranensis|FAR1|FAR1 family protein	9553	1.15114e-28	58.3333	117.472	156	91
Contig13043	SBP	2266	gnl|BL_ORD_ID|67971estExt_fgenesh3_pg.C_130070 Chlorella variabilis NC64A|SBP|SBP family protein	67971	1.60723e-10	43.8596	68.1662	228	100
Contig13134	C2H2	1069	gnl|BL_ORD_ID|50796XP_012575683.1 Cicer arietinum|C2H2|C2H2 family protein	50796	1.14374e-06	43.9024	53.5286	164	72
Contig13204	FAR1	2275	gnl|BL_ORD_ID|108074Glyma.15G125400.1.p Glycine max|FAR1|FAR1 family protein	108074	0	97.9259	1328.92	675	661
Contig13210	MYB_related	1834	gnl|BL_ORD_ID|10438Aradu.M5YJC Arachis duranensis|MYB_related|MYB_related family protein	10438	1.21042e-21	87.3016	100.138	63	55
Contig13253	NAC	994	gnl|BL_ORD_ID|294767Tp57577_TGAC_v2_mRNA39490 Trifolium pratense|NAC|NAC family protein	294767	1.02471e-08	64.1509	59.3066	53	34
Contig13325	MYB_related	368	gnl|BL_ORD_ID|128501Itr_sc001764.1_g00003.1 Ipomoea trifida|MYB_related|MYB_related family protein	128501	1.56015e-44	72.7273	160.229	121	88
Contig13375	MYB_related	1964	gnl|BL_ORD_ID|83890KZV57651.1 Dorcoceras hygrometricum|MYB_related|MYB_related family protein	83890	1.50084e-83	76.3889	285.034	216	165
Contig13377	GeBP protein	2316	gnl|BL_ORD_ID|152508MDP0000284588 Malus domestica|GeBP|GeBP family protein	152508	8.34134e-19	44.6281	94.7449	363	162
Contig13378	GeBP protein	1399	gnl|BL_ORD_ID|152508MDP0000284588 Malus domestica|GeBP|GeBP family protein	152508	4.95834e-09	44.5455	62.003	220	98
Contig13392	BES1	433	gnl|BL_ORD_ID|264799Sme2.5_12621.1_g00001.1 Solanum melongena|BES1|BES1 family protein	264799	2.70941e-07	50.5263	51.9878	95	48
Contig13421	WRKY	328	gnl|BL_ORD_ID|248470Rsa1.0_01894.1_g00003.1 Raphanus sativus|WRKY|WRKY family protein	248470	1.91468e-22	72.4638	96.2857	69	50
Contig13422	B3	316	gnl|BL_ORD_ID|257720676783392 Sisymbrium irio|B3|B3 family protein	257720	1.13156e-07	71.1864	52.373	59	42
Contig13490	DBB	2706	gnl|BL_ORD_ID|5736Aco013131.1 Ananas comosus|DBB|DBB family protein	5736	1.31051e-98	61.4537	340.887	454	279
Contig13515	MYB_related	295	gnl|BL_ORD_ID|264103Sme2.5_00187.1_g00004.1 Solanum melongena|MYB_related|MYB_related family protein	264103	2.79805e-36	79.5918	132.109	98	78
Contig13516	C3H	711	gnl|BL_ORD_ID|82805KZV23174.1 Dorcoceras hygrometricum|C3H|C3H family protein	82805	9.47525e-63	72.6776	217.624	183	133
Contig13517	MYB_related	1025	gnl|BL_ORD_ID|264103Sme2.5_00187.1_g00004.1 Solanum melongena|MYB_related|MYB_related family protein	264103	3.20426e-99	61.6901	307.76	355	219
Contig13529	NF-YC	1842	gnl|BL_ORD_ID|79850DCAR_007495 Daucus carota|NF-YC|NF-YC family protein	79850	1.4808e-60	53.4791	219.164	503	269
Contig13551	NF-YA	2784	gnl|BL_ORD_ID|146364Lus10031505 Linum usitatissimum|NF-YA|NF-YA family protein	146364	0	62.9227	728.783	828	521
Contig13563	B3	297	gnl|BL_ORD_ID|113301Glyma.09G117500.1.p Glycine max|B3|B3 family protein	113301	2.37318e-08	54.5455	53.9138	77	42
Contig13628	HD-ZIP	337	gnl|BL_ORD_ID|269681Sopen09g021360.1 Solanum pennellii|HD-ZIP|HD-ZIP family protein	269681	2.76165e-43	82.8829	156.377	111	92
Contig13664	ERF	1840	gnl|BL_ORD_ID|104614Gh_A09G0861 Gossypium hirsutum|ERF|ERF family protein	104614	1.30887e-44	48.9071	172.17	366	179
Contig13714	bHLH	1071	gnl|BL_ORD_ID|304949Zjn_sc00002.1.g13080.1.am.mkhc Zoysia japonica|bHLH|bHLH family protein	304949	3.12505e-05	38.565	48.9062	223	86
Contig13723	MYB_related	521	gnl|BL_ORD_ID|269519Sopen06g014030.1 Solanum pennellii|MYB_related|MYB_related family protein	269519	1.91349e-09	49.6296	59.3066	135	67
Contig13743	C3H	885	gnl|BL_ORD_ID|212808CCG018577.1 Populus euphratica|C3H|C3H family protein	212808	0.000917115	44.2623	43.5134	122	54
Contig13765	B3	264	gnl|BL_ORD_ID|82493Dca56676.1 Dianthus caryophyllus|B3|B3 family protein	82493	4.40991e-11	73.0769	62.3882	52	38
Contig13828	ERF	413	gnl|BL_ORD_ID|270781Sopen11g017580.1 Solanum pennellii|ERF|ERF family protein	270781	8.50743e-39	69.9248	144.436	133	93
Contig13833	LBD	343	gnl|BL_ORD_ID|295068Tp57577_TGAC_v2_mRNA8815 Trifolium pratense|LBD|LBD family protein	295068	3.44406e-09	72.5	55.0694	40	29
Contig13839	B3	249	gnl|BL_ORD_ID|269789Sopen01g026530.1 Solanum pennellii|B3|B3 family protein	269789	9.03925e-07	59.6154	48.1358	52	31
Contig13849	G2-like	2113	gnl|BL_ORD_ID|4387Achn300761 Actinidia chinensis|G2-like|G2-like family protein	4387	0.000299749	74.2857	46.595	35	26
Contig13864	NF-YC	3289	gnl|BL_ORD_ID|4287Achn296391 Actinidia chinensis|NF-YC|NF-YC family protein	4287	4.13881e-141	86.9258	472.626	283	246
Contig13865	NF-YC	3677	gnl|BL_ORD_ID|4287Achn296391 Actinidia chinensis|NF-YC|NF-YC family protein	4287	2.92107e-143	70.6019	482.256	432	305
Contig13894	MYB	2036	gnl|BL_ORD_ID|190206ONIVA04G19030.1 Oryza nivara|MYB|MYB family protein	190206	4.54259e-22	43.6782	104.375	348	152
Contig13895	MYB	2000	gnl|BL_ORD_ID|190206ONIVA04G19030.1 Oryza nivara|MYB|MYB family protein	190206	2.50879e-22	43.2584	105.145	356	154
Contig14012	G2-like	234	gnl|BL_ORD_ID|97663FANhyb_rscf00000398.1.g00005.1 Fragaria x ananassa|G2-like|G2-like family protein	97663	5.05618e-11	70.2703	61.2326	74	52
Contig14022	GeBP protein	941	gnl|BL_ORD_ID|56387Csa11g019380.1 Camelina sativa|GeBP|GeBP family protein	56387	2.57905e-26	77.451	110.153	102	79
Contig14066	C3H	600	gnl|BL_ORD_ID|209193PDK_30s873781g005 Phoenix dactylifera|C3H|C3H family protein	209193	1.75394e-10	51.5625	62.7734	128	66
Contig14081	M-type_MADS	461	gnl|BL_ORD_ID|258498676720004 Sisymbrium irio|M-type_MADS|M-type_MADS family protein	258498	1.86728e-09	74.5098	58.9214	51	38
Contig14109	bHLH	1111	gnl|BL_ORD_ID|83700KZV21767.1 Dorcoceras hygrometricum|bHLH|bHLH family protein	83700	8.01279e-31	56.1644	129.028	219	123
Contig14114	LBD	2323	gnl|BL_ORD_ID|190395ONIVA03G38180.1 Oryza nivara|LBD|LBD family protein	190395	1.31945e-65	57.3684	238.039	380	218
Contig14144	GATA	1246	gnl|BL_ORD_ID|148890GSMUA_Achr6P04510_001 Musa acuminata|GATA|GATA family protein	148890	0	79.0865	575.474	416	329
Contig14166	B3	267	gnl|BL_ORD_ID|82493Dca56676.1 Dianthus caryophyllus|B3|B3 family protein	82493	6.05242e-28	80	111.309	80	64
Contig14174	LBD	447	gnl|BL_ORD_ID|250519Rsa1.0_02878.1_g00005.1 Raphanus sativus|LBD|LBD family protein	250519	4.5864e-32	68.2243	122.479	107	73
Contig14252	S1Fa-like	1331	gnl|BL_ORD_ID|296755TRIUR3_32840-P1 Triticum urartu|S1Fa-like|S1Fa-like family protein	296755	4.70655e-30	84.0909	118.242	88	74
Contig14255	M-type_MADS	1440	gnl|BL_ORD_ID|317364Zmw_sc03182.1.g00040.1 Zoysia matrella|M-type_MADS|M-type_MADS family protein	317364	3.19803e-05	71.0526	49.2914	38	27
Contig14260	bZIP	476	gnl|BL_ORD_ID|197506LOC_Os12g06010.1 Oryza sativa subsp. japonica|bZIP|bZIP family protein	197506	2.63199e-05	43.3121	46.2098	157	68
Contig14261	Trihelix	727	gnl|BL_ORD_ID|128216Itr_sc002017.1_g00002.1 Ipomoea trifida|Trihelix|Trihelix family protein	128216	3.95116e-18	52.1429	87.4261	140	73
Contig14307	bHLH	6382	gnl|BL_ORD_ID|132034kfl00190_0180 Klebsormidium flaccidum|bHLH|bHLH family protein	132034	1.27114e-22	42.9142	108.997	501	215
Contig14336	MIKC_MADS	2402	gnl|BL_ORD_ID|148306GSMUA_Achr9P13010_001 Musa acuminata|MIKC_MADS|MIKC_MADS family protein	148306	4.0226e-19	63.75	65.4698	80	51
Contig14348	bHLH	2163	gnl|BL_ORD_ID|200934Ote100112080011 Ocimum tenuiflorum|bHLH|bHLH family protein	200934	1.10157e-134	67.4731	426.402	372	251
Contig14353	bHLH	854	gnl|BL_ORD_ID|200934Ote100112080011 Ocimum tenuiflorum|bHLH|bHLH family protein	200934	9.65476e-39	77.3585	149.058	106	82
Contig14366	Nin-like	1199	gnl|BL_ORD_ID|55663Csa02g045390.1 Camelina sativa|Nin-like|Nin-like family protein	55663	1.02008e-19	78.3784	93.5893	74	58
Contig14426	C3H	2631	gnl|BL_ORD_ID|152511MDP0000285251 Malus domestica|C3H|C3H family protein	152511	0	69.0507	798.505	769	531
Contig14439	NAC	1722	gnl|BL_ORD_ID|318711Zpz_sc00130.1.g00590.1.am.mk Zoysia pacifica|NAC|NAC family protein	318711	0.000231672	56.25	46.9802	64	36
Contig14466	TCP	826	gnl|BL_ORD_ID|270237Sopen12g015990.1 Solanum pennellii|TCP|TCP family protein	270237	8.09136e-66	73.7374	228.794	198	146
Contig14535	HD-ZIP	2107	gnl|BL_ORD_ID|30684GSBRNA2T00084516001 Brassica napus|HD-ZIP|HD-ZIP family protein	30684	2.72437e-15	44.3925	82.8037	214	95
Contig14587	WRKY	1425	gnl|BL_ORD_ID|216605PH01000046G0930 Phyllostachys heterocycla|WRKY|WRKY family protein	216605	1.27236e-167	85.7585	507.679	323	277
Contig14657	NAC	930	gnl|BL_ORD_ID|186275KN538701.1_FGP009 Oryza longistaminata|NAC|NAC family protein	186275	1.73075e-33	59.2814	134.035	167	99
Contig14690	NF-YC	2787	gnl|BL_ORD_ID|4287Achn296391 Actinidia chinensis|NF-YC|NF-YC family protein	4287	2.28234e-51	57.8767	200.29	292	169
Contig14733	Trihelix	414	gnl|BL_ORD_ID|310658AC209784.3_FGP011 Zea mays|Trihelix|Trihelix family protein	310658	1.47053e-09	57.8431	58.9214	102	59
Contig14742	ZF-HD	221	gnl|BL_ORD_ID|269698Sopen05g016700.1 Solanum pennellii|ZF-HD|ZF-HD family protein	269698	2.68507e-25	81.8182	102.834	66	54
Contig14755	FAR1	277	gnl|BL_ORD_ID|241717Phvul.002G126900.1 Phaseolus vulgaris|FAR1|FAR1 family protein	241717	7.83822e-28	78.022	110.923	91	71
Contig14798	ERF	219	gnl|BL_ORD_ID|270781Sopen11g017580.1 Solanum pennellii|ERF|ERF family protein	270781	2.3527e-13	69.5652	68.1662	69	48
Contig14808	GRAS	882	gnl|BL_ORD_ID|299203Vang06g15980.1 Vigna angularis|GRAS|GRAS family protein	299203	0.000657205	67.3913	44.2838	46	31
Contig14822	MYB	2482	gnl|BL_ORD_ID|56341Csa09g093390.1 Camelina sativa|MYB|MYB family protein	56341	2.12082e-23	83.3333	106.686	78	65
Contig14827	FAR1	613	gnl|BL_ORD_ID|198267LOC_Os02g16140.1 Oryza sativa subsp. japonica|FAR1|FAR1 family protein	198267	2.0418e-23	97.8723	98.9821	47	46
Contig14871	GRAS	2733	gnl|BL_ORD_ID|83179KZV34808.1 Dorcoceras hygrometricum|GRAS|GRAS family protein	83179	1.98195e-116	83.3948	383.645	271	226
Contig14883	GRAS	562	gnl|BL_ORD_ID|250654Rsa1.0_01791.1_g00001.1 Raphanus sativus|GRAS|GRAS family protein	250654	1.5965e-37	75.4386	143.28	114	86
Contig14932	ARF	1086	gnl|BL_ORD_ID|145777Lus10043200 Linum usitatissimum|ARF|ARF family protein	145777	1.73234e-10	52.8169	65.4698	142	75
Contig14941	Trihelix	1129	gnl|BL_ORD_ID|300022Vang03g11510.1 Vigna angularis|Trihelix|Trihelix family protein	300022	1.05202e-07	57.3913	57.3806	115	66
Contig14948	bHLH	606	gnl|BL_ORD_ID|265511SMil_00011498-RA_Salv Salvia miltiorrhiza|bHLH|bHLH family protein	265511	2.18238e-64	61.8834	218.394	223	138
Contig14960	C3H	645	gnl|BL_ORD_ID|82805KZV23174.1 Dorcoceras hygrometricum|C3H|C3H family protein	82805	7.82154e-22	54.878	98.2117	164	90
Contig14961	NF-YA	442	gnl|BL_ORD_ID|269338Sopen02g006770.1 Solanum pennellii|NF-YA|NF-YA family protein	269338	0.000376395	61.2245	42.3578	49	30
Contig15003	MYB	1452	gnl|BL_ORD_ID|1478Aan020124 Artemisia annua|MYB|MYB family protein	1478	3.38846e-48	52.3659	180.259	317	166
Contig15027	TCP	404	gnl|BL_ORD_ID|270237Sopen12g015990.1 Solanum pennellii|TCP|TCP family protein	270237	2.38668e-50	77.5194	177.948	129	100
Contig15028	TCP	741	gnl|BL_ORD_ID|270237Sopen12g015990.1 Solanum pennellii|TCP|TCP family protein	270237	5.97721e-111	84.7107	356.681	242	205
Contig15033	NAC	1785	gnl|BL_ORD_ID|129934Jcr4S00282.90 Jatropha curcas|NAC|NAC family protein	129934	1.31849e-135	62.1622	417.542	481	299
Contig15048	ARR-B	2228	gnl|BL_ORD_ID|192909OPUNC05G13570.1 Oryza punctata|ARR-B|ARR-B family protein	192909	1.18104e-10	74	65.0846	50	37
Contig15198	bHLH	2128	gnl|BL_ORD_ID|130589WALNUT_00030817-RA Juglans regia|bHLH|bHLH family protein	130589	1.35582e-05	50	51.2174	110	55
Contig15207	ARF	1156	gnl|BL_ORD_ID|4927Achn116231 Actinidia chinensis|ARF|ARF family protein	4927	9.17798e-10	60.2041	63.929	98	59
Contig15212	bHLH	856	gnl|BL_ORD_ID|18620312791 Arabidopsis lyrata|bHLH|bHLH family protein	18620	0.000808755	58.8235	43.8986	68	40
Contig15220	FAR1	2159	gnl|BL_ORD_ID|84191Do016940.1 Dichanthelium oligosanthes|FAR1|FAR1 family protein	84191	2.50285e-29	45.1546	128.642	485	219
Contig15254	FAR1	331	gnl|BL_ORD_ID|120920KHN20822.1 Glycine soja|FAR1|FAR1 family protein	120920	3.69382e-61	90.8257	192.971	109	99
Contig15266	MYB	1659	gnl|BL_ORD_ID|114048Glyma.11G227200.5.p Glycine max|MYB|MYB family protein	114048	0	92.9766	569.696	299	278
Contig15297	TALE	1804	gnl|BL_ORD_ID|212699CCG015645.1 Populus euphratica|TALE|TALE family protein	212699	8.48207e-77	73.9669	270.011	242	179
Contig15298	TALE	1688	gnl|BL_ORD_ID|212699CCG015645.1 Populus euphratica|TALE|TALE family protein	212699	1.74161e-133	75.6281	426.787	398	301
Contig15301	CAMTA	1357	gnl|BL_ORD_ID|257412676752474 Sisymbrium irio|CAMTA|CAMTA family protein	257412	1.17772e-09	52.9915	63.929	117	62
Contig15320	ERF	1779	gnl|BL_ORD_ID|46939Bv5_101120_supk.t1 Beta vulgaris|ERF|ERF family protein	46939	6.30239e-34	50.2146	87.8113	233	117
Contig15401	Dof	1560	gnl|BL_ORD_ID|67236maker-scaffold18721-augustus-gene-0.3-mRNA-1 Castanea mollissima|Dof|Dof family protein	67236	3.51996e-112	74.4027	347.436	293	218
Contig15419	C2H2	697	gnl|BL_ORD_ID|120212KHN27701.1 Glycine soja|C2H2|C2H2 family protein	120212	6.48186e-157	99.5215	448.358	209	208
Contig15460	Trihelix	529	gnl|BL_ORD_ID|163161Medtr2g092960.1 Medicago truncatula|Trihelix|Trihelix family protein	163161	4.31895e-18	54.4304	85.8853	158	86
Contig15469	bZIP	771	gnl|BL_ORD_ID|80901DCAR_026693 Daucus carota|bZIP|bZIP family protein	80901	3.29992e-40	66.2745	152.14	255	169
Contig15476	bHLH	1452	gnl|BL_ORD_ID|200934Ote100112080011 Ocimum tenuiflorum|bHLH|bHLH family protein	200934	1.1651e-147	83.0389	451.44	283	235
Contig15483	C3H	731	gnl|BL_ORD_ID|82805KZV23174.1 Dorcoceras hygrometricum|C3H|C3H family protein	82805	3.73666e-09	75	58.5362	40	30
Contig15499	ZF-HD	471	gnl|BL_ORD_ID|269698Sopen05g016700.1 Solanum pennellii|ZF-HD|ZF-HD family protein	269698	5.90106e-74	84.6154	246.899	156	132
Contig15500	WRKY	625	gnl|BL_ORD_ID|83447KZV25770.1 Dorcoceras hygrometricum|WRKY|WRKY family protein	83447	8.42176e-06	50.4425	48.9062	113	57
Contig15508	MYB_related	1507	gnl|BL_ORD_ID|189838ONIVA02G03520.1 Oryza nivara|MYB_related|MYB_related family protein	189838	8.62565e-90	75.9336	292.352	241	183
Contig15623	MIKC_MADS	338	gnl|BL_ORD_ID|129813Jcr4S00018.10 Jatropha curcas|MIKC_MADS|MIKC_MADS family protein	129813	6.33913e-11	50.9434	62.3882	106	54
Contig15655	MYB	1494	gnl|BL_ORD_ID|60525Cc04_g06620 Coffea canephora|MYB|MYB family protein	60525	2.83933e-05	46	50.0618	150	69
Contig15663	bHLH	299	gnl|BL_ORD_ID|119422KHN35691.1 Glycine soja|bHLH|bHLH family protein	119422	9.18146e-24	100	95.9005	45	45
Contig15684	B3	1930	gnl|BL_ORD_ID|96003462946041 Eragrostis tef|B3|B3 family protein	96003	5.07233e-143	67.1202	463.381	441	296
Contig15732	MIKC_MADS	360	gnl|BL_ORD_ID|121204KHN31554.1 Glycine soja|MIKC_MADS|MIKC_MADS family protein	121204	2.2754e-41	100	142.124	67	67
Contig15737	FAR1	1620	gnl|BL_ORD_ID|162596Medtr7g113010.1 Medicago truncatula|FAR1|FAR1 family protein	162596	0.000210853	55.102	47.3654	98	54
Contig15745	ZF-HD	398	gnl|BL_ORD_ID|269698Sopen05g016700.1 Solanum pennellii|ZF-HD|ZF-HD family protein	269698	3.80167e-58	84.4961	200.29	129	109
Contig15758	GATA	660	gnl|BL_ORD_ID|128615Itr_sc001942.1_g00004.1 Ipomoea trifida|GATA|GATA family protein	128615	4.70986e-05	62.2642	43.1282	53	33
Contig15812	ERF	390	gnl|BL_ORD_ID|270781Sopen11g017580.1 Solanum pennellii|ERF|ERF family protein	270781	1.06595e-26	62.5	109.383	128	80
Contig15819	B3	596	gnl|BL_ORD_ID|295750Tp57577_TGAC_v2_mRNA17410 Trifolium pratense|B3|B3 family protein	295750	6.29189e-30	68.3544	84.3445	79	54
Contig15830	B3	2394	gnl|BL_ORD_ID|3216Achn273621 Actinidia chinensis|B3|B3 family protein	3216	3.54173e-16	51.3889	84.7297	144	74
Contig15833	NAC	1025	gnl|BL_ORD_ID|122321KHN05861.1 Glycine soja|NAC|NAC family protein	122321	0	100	543.888	296	296
Contig15847	B3	340	gnl|BL_ORD_ID|270192Sopen00g003940.1 Solanum pennellii|B3|B3 family protein	270192	4.31773e-13	62.6866	68.9366	67	42
Contig15861	B3	1828	gnl|BL_ORD_ID|313520Zosma25g00280.1 Zostera marina|B3|B3 family protein	313520	5.72143e-08	70.8333	58.5362	48	34
Contig15867	C3H	984	gnl|BL_ORD_ID|66947maker-scaffold02961-snap-gene-0.26-mRNA-1 Castanea mollissima|C3H|C3H family protein	66947	4.07166e-69	55.1913	239.58	366	202
Contig15902	TCP	574	gnl|BL_ORD_ID|270237Sopen12g015990.1 Solanum pennellii|TCP|TCP family protein	270237	7.95048e-65	74.2105	222.246	190	141
Contig15909	MYB	1111	gnl|BL_ORD_ID|1478Aan020124 Artemisia annua|MYB|MYB family protein	1478	4.23422e-12	49.1713	70.4774	181	89
Contig15918	FAR1	442	gnl|BL_ORD_ID|109397Glyma.18G178700.1.p Glycine max|FAR1|FAR1 family protein	109397	2.0773e-45	85.567	155.992	97	83
Contig15968	LBD	287	gnl|BL_ORD_ID|295068Tp57577_TGAC_v2_mRNA8815 Trifolium pratense|LBD|LBD family protein	295068	0.000369851	64.8649	40.4318	37	24
Contig16024	C2H2	795	gnl|BL_ORD_ID|317301Zmw_sc05604.1.g00100.1 Zoysia matrella|C2H2|C2H2 family protein	317301	8.68855e-09	58.3333	58.9214	48	28
Contig16048	M-type_MADS	318	gnl|BL_ORD_ID|120654KHN26160.1 Glycine soja|M-type_MADS|M-type_MADS family protein	120654	3.87656e-27	65.0485	104.76	103	67
Contig16100	M-type_MADS	671	gnl|BL_ORD_ID|258090676753166 Sisymbrium irio|M-type_MADS|M-type_MADS family protein	258090	3.31625e-26	52.1739	111.309	184	96
Contig16105	bHLH	384	gnl|BL_ORD_ID|149437GSMUA_Achr10P17130_001 Musa acuminata|bHLH|bHLH family protein	149437	1.49003e-14	61.9718	73.1738	71	44
Contig16124	ERF	686	gnl|BL_ORD_ID|294249Tp57577_TGAC_v2_mRNA19892 Trifolium pratense|ERF|ERF family protein	294249	3.66771e-23	53.6313	100.138	179	96
Contig16159	ERF	264	gnl|BL_ORD_ID|246069RrC1700_p1 Raphanus raphanistrum|ERF|ERF family protein	246069	8.54748e-14	71.831	69.707	71	51
Contig16220	WRKY	635	gnl|BL_ORD_ID|299316Vang05g09490.1 Vigna angularis|WRKY|WRKY family protein	299316	7.4983e-12	87.5	65.4698	40	35
Contig16228	HRT-like	1327	gnl|BL_ORD_ID|247335RrC9466_p2 Raphanus raphanistrum|HRT-like|HRT-like family protein	247335	9.63778e-85	71.3755	281.952	269	192
Contig16267	MIKC_MADS	1277	gnl|BL_ORD_ID|32847GSBRNA2T00056321001 Brassica napus|MIKC_MADS|MIKC_MADS family protein	32847	6.52473e-40	58.8477	155.992	243	143
Contig16277	NF-YA	1882	gnl|BL_ORD_ID|114185Glyma.07G036200.12.p Glycine max|NF-YA|NF-YA family protein	114185	0	100	568.926	304	304
Contig16304	CAMTA	1319	gnl|BL_ORD_ID|83201KZV22762.1 Dorcoceras hygrometricum|CAMTA|CAMTA family protein	83201	5.01954e-21	54.3103	99.3673	232	126
Contig16310	CPP	243	gnl|BL_ORD_ID|21060EMT02183 Aegilops tauschii|CPP|CPP family protein	21060	2.33925e-30	84.8101	116.701	79	67
Contig16335	C2H2	356	gnl|BL_ORD_ID|28164GSBRNA2T00076451001 Brassica napus|C2H2|C2H2 family protein	28164	2.99325e-07	60.7843	51.2174	51	31
Contig16477	ERF	1219	gnl|BL_ORD_ID|196375BGIOSGA029071-PA Oryza sativa subsp. indica|ERF|ERF family protein	196375	1.21853e-164	79.1429	490.345	350	277
Contig16480	SBP	563	gnl|BL_ORD_ID|221857PSME_00013978-RA Pseudotsuga menziesii|SBP|SBP family protein	221857	0.000620398	57.377	42.743	61	35
Contig16502	GeBP protein	2888	gnl|BL_ORD_ID|97623FANhyb_rscf00000055.1.g00026.1 Fragaria x ananassa|GeBP|GeBP family protein	97623	1.87289e-27	44.6982	123.635	613	274
Contig16533	C2H2	921	gnl|BL_ORD_ID|306667Zjn_sc00009.1.g01550.1.am.mk Zoysia japonica|C2H2|C2H2 family protein	306667	2.37651e-35	53.4694	139.428	245	131
Contig16559	FAR1	343	gnl|BL_ORD_ID|313367Zosma45g00810.1 Zostera marina|FAR1|FAR1 family protein	313367	3.32149e-09	59.0361	56.9954	83	49
Contig16560	FAR1	322	gnl|BL_ORD_ID|313367Zosma45g00810.1 Zostera marina|FAR1|FAR1 family protein	313367	2.82845e-10	54.878	59.6918	82	45
Contig16627	MYB_related	546	gnl|BL_ORD_ID|310891GRMZM2G546369_P01 Zea mays|MYB_related|MYB_related family protein	310891	6.02033e-10	75	60.4622	48	36
Contig16665	NAC	306	gnl|BL_ORD_ID|102391EPS67213.1 Genlisea aurea|NAC|NAC family protein	102391	1.8184e-16	65.625	78.1814	64	42
Contig16666	FAR1	665	gnl|BL_ORD_ID|162596Medtr7g113010.1 Medicago truncatula|FAR1|FAR1 family protein	162596	1.32461e-21	81.9672	96.2857	61	50
Contig16670	MYB_related	1162	gnl|BL_ORD_ID|250818Rsa1.0_03996.1_g00001.1 Raphanus sativus|MYB_related|MYB_related family protein	250818	1.35466e-126	72.1763	405.216	363	262
Contig16681	TCP	279	gnl|BL_ORD_ID|270237Sopen12g015990.1 Solanum pennellii|TCP|TCP family protein	270237	7.98736e-27	74.1935	108.227	93	69
Contig16758	LBD	206	gnl|BL_ORD_ID|209211PDK_30s759331g002 Phoenix dactylifera|LBD|LBD family protein	209211	1.62236e-24	76.4706	98.9821	68	52
Contig16773	SBP	582	gnl|BL_ORD_ID|119983KHN08505.1 Glycine soja|SBP|SBP family protein	119983	5.57575e-70	99.2754	215.312	138	137
Contig16823	B3	233	gnl|BL_ORD_ID|82493Dca56676.1 Dianthus caryophyllus|B3|B3 family protein	82493	8.45342e-17	68.8312	78.5666	77	53
Contig16856	bHLH	404	gnl|BL_ORD_ID|270194Sopen12g030120.1 Solanum pennellii|bHLH|bHLH family protein	270194	9.04918e-07	61.1111	50.447	54	33
Contig16896	bHLH	1438	gnl|BL_ORD_ID|267897Sp_159490_wski.t1 Spinacia oleracea|bHLH|bHLH family protein	267897	2.15238e-59	59.6491	209.534	228	136
Contig16956	ZF-HD	450	gnl|BL_ORD_ID|121643KHN20164.1 Glycine soja|ZF-HD|ZF-HD family protein	121643	5.10729e-27	77.5281	97.4413	89	69
Contig16982	ERF	660	gnl|BL_ORD_ID|181840OB04G27660.1 Oryza brachyantha|ERF|ERF family protein	181840	1.11764e-09	71.6981	60.077	53	38
Contig17142	B3	424	gnl|BL_ORD_ID|113301Glyma.09G117500.1.p Glycine max|B3|B3 family protein	113301	1.50253e-06	46.4789	49.2914	142	66
Contig17146	B3	382	gnl|BL_ORD_ID|113301Glyma.09G117500.1.p Glycine max|B3|B3 family protein	113301	4.15881e-05	44.5312	44.669	128	57
Contig17211	G2-like	1500	gnl|BL_ORD_ID|150806MDP0000121180 Malus domestica|G2-like|G2-like family protein	150806	7.72462e-17	62.5	86.2705	96	60
Contig17271	GATA	1306	gnl|BL_ORD_ID|151961MDP0000309902 Malus domestica|GATA|GATA family protein	151961	5.99162e-118	94.2029	377.481	207	195
Contig17275	M-type_MADS	3864	gnl|BL_ORD_ID|89560Eucgr.E02489.1.p Eucalyptus grandis|M-type_MADS|M-type_MADS family protein	89560	3.5232e-08	70.8333	58.9214	48	34
Contig17286	FAR1	2020	gnl|BL_ORD_ID|150835MDP0000247737 Malus domestica|FAR1|FAR1 family protein	150835	2.00945e-11	47.541	70.8626	183	87
Contig17294	MYB_related	2254	gnl|BL_ORD_ID|196904BGIOSGA035841-PA Oryza sativa subsp. indica|MYB_related|MYB_related family protein	196904	1.50263e-84	56.29	293.508	469	264
Contig17296	MYB_related	2343	gnl|BL_ORD_ID|196904BGIOSGA035841-PA Oryza sativa subsp. indica|MYB_related|MYB_related family protein	196904	1.97111e-82	55.9322	288.5	472	264
Contig17304	MYB	2805	gnl|BL_ORD_ID|155939Manes.01G259600.1.p Manihot esculenta|MYB|MYB family protein	155939	5.92564e-29	51.5625	127.102	256	132
Contig17320	Trihelix	3429	gnl|BL_ORD_ID|268233Sp_057020_iign.t2 Spinacia oleracea|Trihelix|Trihelix family protein	268233	1.10672e-50	57.4586	199.519	362	208
Contig17321	Trihelix	4060	gnl|BL_ORD_ID|268233Sp_057020_iign.t2 Spinacia oleracea|Trihelix|Trihelix family protein	268233	1.92861e-50	57.4586	199.519	362	208
Contig17359	WRKY	1675	gnl|BL_ORD_ID|97955FANhyb_rscf00000217.1.g00006.1 Fragaria x ananassa|WRKY|WRKY family protein	97955	1.18894e-51	61.2378	191.43	307	188
Contig17363	FAR1	3097	gnl|BL_ORD_ID|196381BGIOSGA009723-PA Oryza sativa subsp. indica|FAR1|FAR1 family protein	196381	1.23109e-07	62.8571	59.3066	70	44
Contig17364	FAR1	2762	gnl|BL_ORD_ID|196381BGIOSGA009723-PA Oryza sativa subsp. indica|FAR1|FAR1 family protein	196381	5.00206e-08	62.8571	60.077	70	44
Contig17465	M-type_MADS	338	gnl|BL_ORD_ID|198356LOC_Os11g12360.1 Oryza sativa subsp. japonica|M-type_MADS|M-type_MADS family protein	198356	1.48304e-13	60	70.4774	90	54
Contig17524	ERF	1223	gnl|BL_ORD_ID|270781Sopen11g017580.1 Solanum pennellii|ERF|ERF family protein	270781	3.31115e-68	74.0933	239.965	193	143
Contig17547	M-type_MADS	2550	gnl|BL_ORD_ID|4358Achn093911 Actinidia chinensis|M-type_MADS|M-type_MADS family protein	4358	2.43969e-07	44.0594	57.7658	202	89
Contig17597	M-type_MADS	2072	gnl|BL_ORD_ID|97470FANhyb_rscf00000415.1.g00010.1 Fragaria x ananassa|M-type_MADS|M-type_MADS family protein	97470	2.28604e-104	66.4948	346.665	388	258
Contig17605	C2H2	1802	gnl|BL_ORD_ID|269971Sopen02g036600.1 Solanum pennellii|C2H2|C2H2 family protein	269971	1.83676e-27	87.6712	120.553	73	64
Contig17606	WRKY	2315	gnl|BL_ORD_ID|255933XP_011095229.1 Sesamum indicum|WRKY|WRKY family protein	255933	6.72e-06	45.1697	53.1434	383	173
Contig17607	G2-like	342	gnl|BL_ORD_ID|97663FANhyb_rscf00000398.1.g00005.1 Fragaria x ananassa|G2-like|G2-like family protein	97663	3.53374e-24	71.875	100.523	96	69
Contig17608	MYB	406	gnl|BL_ORD_ID|129823Jcr4S05030.40 Jatropha curcas|MYB|MYB family protein	129823	3.58179e-27	65.812	110.923	117	77
Contig17610	LBD	449	gnl|BL_ORD_ID|126762Itr_sc000159.1_g00052.1 Ipomoea trifida|LBD|LBD family protein	126762	1.9105e-15	77.7778	77.0258	54	42
Contig17639	bHLH	1975	gnl|BL_ORD_ID|85083Do006942.1 Dichanthelium oligosanthes|bHLH|bHLH family protein	85083	3.60528e-07	67.8161	56.9954	87	59
Contig17646	FAR1	261	gnl|BL_ORD_ID|119358KHN10555.1 Glycine soja|FAR1|FAR1 family protein	119358	2.4934e-50	95.4023	164.466	87	83
Contig17647	FAR1	230	gnl|BL_ORD_ID|121522KHN13933.1 Glycine soja|FAR1|FAR1 family protein	121522	3.74674e-36	84.2105	126.331	76	64
Contig17650	FAR1	427	gnl|BL_ORD_ID|121898KHN35527.1 Glycine soja|FAR1|FAR1 family protein	121898	3.51513e-57	91.5966	183.341	119	109
Contig17733	ARF	1314	gnl|BL_ORD_ID|299643Vang10g05020.1 Vigna angularis|ARF|ARF family protein	299643	2.8223e-09	42.029	62.3882	207	87
Contig17756	FAR1	481	gnl|BL_ORD_ID|97779FANhyb_rscf00000347.1.g00002.1 Fragaria x ananassa|FAR1|FAR1 family protein	97779	2.80603e-07	54.386	51.9878	57	31
Contig17795	G2-like	252	gnl|BL_ORD_ID|269967Sopen02g025440.1 Solanum pennellii|G2-like|G2-like family protein	269967	6.87531e-24	69.5122	98.5969	82	57
Contig17802	HD-ZIP	1150	gnl|BL_ORD_ID|287839Thecc1EG015486t1 Theobroma cacao|HD-ZIP|HD-ZIP family protein	287839	3.08002e-108	81.59	335.88	239	195
Contig17803	HD-ZIP	1214	gnl|BL_ORD_ID|287839Thecc1EG015486t1 Theobroma cacao|HD-ZIP|HD-ZIP family protein	287839	9.52485e-163	91.3357	476.478	277	253
Contig17815	MYB	1187	gnl|BL_ORD_ID|121855KHN00260.1 Glycine soja|MYB|MYB family protein	121855	0	100	548.125	263	263
Contig17833	BBR-BPC	1150	gnl|BL_ORD_ID|97717FANhyb_rscf00000253.1.g00010.1 Fragaria x ananassa|BBR-BPC|BBR-BPC family protein	97717	7.7632e-57	64.2857	202.216	196	126
Contig17847	B3	572	gnl|BL_ORD_ID|270192Sopen00g003940.1 Solanum pennellii|B3|B3 family protein	270192	1.25092e-31	71.0526	125.946	114	81
Contig17848	B3	267	gnl|BL_ORD_ID|270192Sopen00g003940.1 Solanum pennellii|B3|B3 family protein	270192	1.3989e-21	68.9655	92.4337	87	60
Contig17864	MYB_related	747	gnl|BL_ORD_ID|130505WALNUT_00024622-RA Juglans regia|MYB_related|MYB_related family protein	130505	1.07047e-26	65.0407	112.849	123	80
Contig17865	MYB_related	945	gnl|BL_ORD_ID|130505WALNUT_00024622-RA Juglans regia|MYB_related|MYB_related family protein	130505	2.67527e-35	81.7204	140.198	93	76
Contig17866	MYB_related	1036	gnl|BL_ORD_ID|130505WALNUT_00024622-RA Juglans regia|MYB_related|MYB_related family protein	130505	5.13943e-35	81.7204	140.198	93	76
Contig17908	B3	389	gnl|BL_ORD_ID|269643Sopen03g007470.1 Solanum pennellii|B3|B3 family protein	269643	2.89037e-25	62.8319	104.375	113	71
Contig17919	ARF	851	gnl|BL_ORD_ID|29078GSBRNA2T00086041001 Brassica napus|ARF|ARF family protein	29078	5.38179e-36	69.6429	140.969	112	78
Contig17930	TCP	771	gnl|BL_ORD_ID|270237Sopen12g015990.1 Solanum pennellii|TCP|TCP family protein	270237	1.82507e-117	77.6471	375.941	255	198
Contig17934	HSF	1304	gnl|BL_ORD_ID|246572RrC2480_p5 Raphanus raphanistrum|HSF|HSF family protein	246572	5.50749e-11	51.7588	67.781	199	103
Contig17957	M-type_MADS	970	gnl|BL_ORD_ID|295000Tp57577_TGAC_v2_mRNA22346 Trifolium pratense|M-type_MADS|M-type_MADS family protein	295000	3.22739e-32	73.5484	126.716	155	114
Contig17994	BBR-BPC	580	gnl|BL_ORD_ID|97717FANhyb_rscf00000253.1.g00010.1 Fragaria x ananassa|BBR-BPC|BBR-BPC family protein	97717	1.02711e-45	68.7023	163.696	131	90
Contig18002	NAC	1228	gnl|BL_ORD_ID|304315GSVIVT01016175001 Vitis vinifera|NAC|NAC family protein	304315	3.43951e-81	53.6709	265.774	395	212
Contig18051	B3	692	gnl|BL_ORD_ID|204162Peaxi162Scf00045g01644.1 Petunia axillaris|B3|B3 family protein	204162	4.25083e-27	63.5714	114.39	140	89
Contig18057	MYB_related	1210	gnl|BL_ORD_ID|186091KN538684.1_FGP011 Oryza longistaminata|MYB_related|MYB_related family protein	186091	3.76105e-30	46.5839	127.102	322	150
Contig18093	LBD	796	gnl|BL_ORD_ID|171347XP_016449035.1 Nicotiana tabacum|LBD|LBD family protein	171347	1.15791e-14	60.2041	74.3294	98	59
Contig18114	ERF	693	gnl|BL_ORD_ID|257900676725992 Sisymbrium irio|ERF|ERF family protein	257900	6.50712e-07	55.814	52.373	86	48
Contig18129	bHLH	1574	gnl|BL_ORD_ID|247010RrC3268_p2 Raphanus raphanistrum|bHLH|bHLH family protein	247010	7.98958e-107	71.0611	348.206	311	221
Contig18192	HSF	329	gnl|BL_ORD_ID|248487Rsa1.0_00008.1_g00039.1 Raphanus sativus|HSF|HSF family protein	248487	7.25241e-07	72.093	50.0618	43	31
Contig18256	B3	439	gnl|BL_ORD_ID|270192Sopen00g003940.1 Solanum pennellii|B3|B3 family protein	270192	9.62877e-11	68.1818	62.7734	66	45
Contig18259	TALE	949	gnl|BL_ORD_ID|16318Araip.EM5UC Arachis ipaensis|TALE|TALE family protein	16318	6.77638e-22	52.795	98.9821	161	85
Contig18279	DBB	1592	gnl|BL_ORD_ID|5736Aco013131.1 Ananas comosus|DBB|DBB family protein	5736	1.59894e-119	56.4195	387.111	553	312
Contig18338	bHLH	1339	gnl|BL_ORD_ID|24503evm_27.model.AmTr_v1.0_scaffold00006.196 Amborella trichopoda|bHLH|bHLH family protein	24503	5.26811e-71	61.2426	246.514	338	207
Contig18343	B3	446	gnl|BL_ORD_ID|269643Sopen03g007470.1 Solanum pennellii|B3|B3 family protein	269643	2.71018e-47	72	166.777	125	90
Contig18344	B3	364	gnl|BL_ORD_ID|269643Sopen03g007470.1 Solanum pennellii|B3|B3 family protein	269643	5.23199e-40	68.4211	145.591	114	78
Contig18351	GRAS	1599	gnl|BL_ORD_ID|166885NNU_016725-RA Nelumbo nucifera|GRAS|GRAS family protein	166885	9.26923e-59	57.265	206.838	351	201
Contig18373	G2-like	381	gnl|BL_ORD_ID|269678Sopen11g010100.1 Solanum pennellii|G2-like|G2-like family protein	269678	0.000164503	65.9574	43.1282	47	31
Contig18374	ZF-HD	719	gnl|BL_ORD_ID|269698Sopen05g016700.1 Solanum pennellii|ZF-HD|ZF-HD family protein	269698	1.16738e-14	66.6667	76.6406	81	54
Contig18452	TCP	825	gnl|BL_ORD_ID|278585PGSC0003DMP400028584 Solanum tuberosum|TCP|TCP family protein	278585	2.75031e-49	71.25	174.096	160	114
Contig18467	Whirly	305	gnl|BL_ORD_ID|264338Sme2.5_04757.1_g00003.1 Solanum melongena|Whirly|Whirly family protein	264338	0.00061218	65	40.817	40	26
Contig18469	Whirly	401	gnl|BL_ORD_ID|264338Sme2.5_04757.1_g00003.1 Solanum melongena|Whirly|Whirly family protein	264338	4.89583e-08	56.1404	40.817	57	32
Contig18472	NF-YA	1848	gnl|BL_ORD_ID|152235MDP0000311595 Malus domestica|NF-YA|NF-YA family protein	152235	5.11383e-05	47.7477	49.6766	111	53
Contig18523	GRAS	1247	gnl|BL_ORD_ID|287927Thecc1EG019956t1 Theobroma cacao|GRAS|GRAS family protein	287927	2.65405e-39	50.1272	155.606	393	197
Contig18538	bZIP	1716	gnl|BL_ORD_ID|107740Gh_D05G0105 Gossypium hirsutum|bZIP|bZIP family protein	107740	9.80974e-23	59.0062	102.834	161	95
Contig18542	bZIP	2240	gnl|BL_ORD_ID|148176GSMUA_Achr1P26400_001 Musa acuminata|bZIP|bZIP family protein	148176	1.58237e-25	80.2817	98.9821	71	57
Contig18585	ERF	1869	gnl|BL_ORD_ID|29578GSBRNA2T00115180001 Brassica napus|ERF|ERF family protein	29578	3.05975e-07	44.2857	54.299	140	62
Contig18588	M-type_MADS	2038	gnl|BL_ORD_ID|5333Achn270051 Actinidia chinensis|M-type_MADS|M-type_MADS family protein	5333	2.97385e-09	39.777	63.5438	269	107
Contig18602	LBD	1065	gnl|BL_ORD_ID|258765676751308 Sisymbrium irio|LBD|LBD family protein	258765	1.78533e-31	60.4651	129.798	172	104
Contig18606	LBD	2162	gnl|BL_ORD_ID|258765676751308 Sisymbrium irio|LBD|LBD family protein	258765	8.49604e-09	38.9535	62.3882	344	134
Contig18623	FAR1	1650	gnl|BL_ORD_ID|95368462922416 Eragrostis tef|FAR1|FAR1 family protein	95368	8.54326e-34	63.8037	139.043	163	104
Contig18664	ERF	1514	gnl|BL_ORD_ID|246069RrC1700_p1 Raphanus raphanistrum|ERF|ERF family protein	246069	6.72914e-113	66.2857	358.607	350	232
Contig18712	E2F DP	1919	gnl|BL_ORD_ID|310269GRMZM2G404769_P02 Zea mays|E2F/DP|E2F/DP family protein	310269	2.71334e-29	60.5263	124.405	190	115
Contig18715	LBD	833	gnl|BL_ORD_ID|209211PDK_30s759331g002 Phoenix dactylifera|LBD|LBD family protein	209211	3.84322e-17	60.7843	84.3445	102	62
Contig18716	LBD	856	gnl|BL_ORD_ID|209211PDK_30s759331g002 Phoenix dactylifera|LBD|LBD family protein	209211	7.65311e-17	59.6154	83.5741	104	62
Contig18718	ERF	465	gnl|BL_ORD_ID|270781Sopen11g017580.1 Solanum pennellii|ERF|ERF family protein	270781	7.8534e-08	52.7473	53.9138	91	48
Contig18736	C2H2	1188	gnl|BL_ORD_ID|39582XP_009124697.1 Brassica rapa|C2H2|C2H2 family protein	39582	9.71277e-11	51.1811	66.6254	127	65
Contig18753	FAR1	1082	gnl|BL_ORD_ID|16330Araip.S1QXI Arachis ipaensis|FAR1|FAR1 family protein	16330	1.68029e-19	57.1429	90.1225	126	72
Contig18754	WOX	1065	gnl|BL_ORD_ID|160548Medtr7g025010.1 Medicago truncatula|WOX|WOX family protein	160548	2.30812e-40	66.443	153.68	149	99
Contig18772	M-type_MADS	326	gnl|BL_ORD_ID|269481Sopen06g014360.1 Solanum pennellii|M-type_MADS|M-type_MADS family protein	269481	1.4135e-16	59.375	77.7962	96	57
Contig18773	M-type_MADS	361	gnl|BL_ORD_ID|269481Sopen06g014360.1 Solanum pennellii|M-type_MADS|M-type_MADS family protein	269481	4.01562e-30	66.3636	115.546	110	73
Contig18774	G2-like	267	gnl|BL_ORD_ID|269967Sopen02g025440.1 Solanum pennellii|G2-like|G2-like family protein	269967	1.30362e-21	67.0455	92.4337	88	59
Contig18781	M-type_MADS	13313	gnl|BL_ORD_ID|220706PSME_00044170-RA Pseudotsuga menziesii|M-type_MADS|M-type_MADS family protein	220706	9.0213e-14	70	79.337	80	56
Contig18782	M-type_MADS	13334	gnl|BL_ORD_ID|220706PSME_00044170-RA Pseudotsuga menziesii|M-type_MADS|M-type_MADS family protein	220706	2.05904e-14	70.3704	81.6481	81	57
Contig18783	M-type_MADS	13407	gnl|BL_ORD_ID|220706PSME_00044170-RA Pseudotsuga menziesii|M-type_MADS|M-type_MADS family protein	220706	2.07081e-14	70.3704	81.6481	81	57
Contig18802	M-type_MADS	1424	gnl|BL_ORD_ID|185923KN539646.1_FGP007 Oryza longistaminata|M-type_MADS|M-type_MADS family protein	185923	3.14319e-06	50.5155	52.7582	97	49
Contig18827	NF-YC	379	gnl|BL_ORD_ID|263499Sme2.5_17281.1_g00001.1 Solanum melongena|NF-YC|NF-YC family protein	263499	4.48534e-12	51.3043	66.2402	115	59
Contig18828	NAC	224	gnl|BL_ORD_ID|35195XP_013639656.1 Brassica oleracea|NAC|NAC family protein	35195	6.77496e-05	59.6491	42.743	57	34
Contig18832	LBD	702	gnl|BL_ORD_ID|250519Rsa1.0_02878.1_g00005.1 Raphanus sativus|LBD|LBD family protein	250519	5.62644e-13	49.4737	71.2478	190	94
Contig18834	WRKY	784	gnl|BL_ORD_ID|270256Sopen03g003580.1 Solanum pennellii|WRKY|WRKY family protein	270256	3.15755e-05	72.2222	47.7506	36	26
Contig18898	bHLH	2484	gnl|BL_ORD_ID|109402Glyma.19G163300.1.p Glycine max|bHLH|bHLH family protein	109402	0	97.8552	1414.05	746	730
Contig18994	bHLH	632	gnl|BL_ORD_ID|99296mrna28785.1-v1.0-hybrid Fragaria vesca|bHLH|bHLH family protein	99296	1.59434e-13	55.3571	72.4034	112	62
Contig19023	ERF	1959	gnl|BL_ORD_ID|169114XP_009771234.1 Nicotiana sylvestris|ERF|ERF family protein	169114	4.79985e-76	60.2374	266.929	337	203
Contig19053	FAR1	228	gnl|BL_ORD_ID|313367Zosma45g00810.1 Zostera marina|FAR1|FAR1 family protein	313367	6.24804e-05	62.5	43.1282	40	25
Contig19054	ARF	482	gnl|BL_ORD_ID|209238PDK_30s1160841g001 Phoenix dactylifera|ARF|ARF family protein	209238	6.56478e-07	59.6491	51.2174	57	34
Contig19057	NAC	445	gnl|BL_ORD_ID|153054MDP0000428265 Malus domestica|NAC|NAC family protein	153054	6.99974e-91	97.2973	291.197	148	144
Contig19089	ARR-B	656	gnl|BL_ORD_ID|257721676740606 Sisymbrium irio|ARR-B|ARR-B family protein	257721	4.27941e-05	56.9231	46.9802	65	37
Contig19091	ERF	2277	gnl|BL_ORD_ID|270781Sopen11g017580.1 Solanum pennellii|ERF|ERF family protein	270781	1.01838e-175	58.5176	550.821	769	450
Contig19101	ZF-HD	3252	gnl|BL_ORD_ID|269698Sopen05g016700.1 Solanum pennellii|ZF-HD|ZF-HD family protein	269698	0	73.913	877.47	713	527
Contig19102	ZF-HD	3924	gnl|BL_ORD_ID|269698Sopen05g016700.1 Solanum pennellii|ZF-HD|ZF-HD family protein	269698	5.29398e-158	64.2017	532.332	595	382
Contig19103	FAR1	2224	gnl|BL_ORD_ID|243255Phvul.008G000100.1 Phaseolus vulgaris|FAR1|FAR1 family protein	243255	0	77.1784	298.13	241	186
Contig19104	FAR1	1032	gnl|BL_ORD_ID|121800KHN31427.1 Glycine soja|FAR1|FAR1 family protein	121800	3.27093e-93	95.2381	283.493	147	140
Contig19105	MYB	602	gnl|BL_ORD_ID|129823Jcr4S05030.40 Jatropha curcas|MYB|MYB family protein	129823	2.38454e-44	66.1202	162.925	183	121
Contig19112	G2-like	1300	gnl|BL_ORD_ID|269967Sopen02g025440.1 Solanum pennellii|G2-like|G2-like family protein	269967	6.13276e-51	54.3408	187.578	311	169
Contig19119	M-type_MADS	2176	gnl|BL_ORD_ID|198356LOC_Os11g12360.1 Oryza sativa subsp. japonica|M-type_MADS|M-type_MADS family protein	198356	4.46269e-170	59.7122	545.043	695	415
Contig19121	TCP	1993	gnl|BL_ORD_ID|270237Sopen12g015990.1 Solanum pennellii|TCP|TCP family protein	270237	1.40234e-143	56.5714	467.233	700	396
Contig19122	NAC	2073	gnl|BL_ORD_ID|35195XP_013639656.1 Brassica oleracea|NAC|NAC family protein	35195	2.04419e-16	55.4745	85.8853	137	76
Contig19140	Whirly	3698	gnl|BL_ORD_ID|264338Sme2.5_04757.1_g00003.1 Solanum melongena|Whirly|Whirly family protein	264338	3.79396e-20	51.8519	100.523	162	84
Contig19154	FAR1	462	gnl|BL_ORD_ID|199065LOC_Os04g22990.1 Oryza sativa subsp. japonica|FAR1|FAR1 family protein	199065	8.94762e-15	54.7009	75.485	117	64
Contig19155	NAC	271	gnl|BL_ORD_ID|128048Itr_sc004419.1_g00003.1 Ipomoea trifida|NAC|NAC family protein	128048	2.59059e-30	72.619	118.242	84	61
Contig19156	B3	3321	gnl|BL_ORD_ID|270192Sopen00g003940.1 Solanum pennellii|B3|B3 family protein	270192	1.04668e-115	66.9377	393.66	369	247
Contig19187	CPP	1052	gnl|BL_ORD_ID|21060EMT02183 Aegilops tauschii|CPP|CPP family protein	21060	1.24968e-39	66.6667	152.91	159	106
Contig19212	TCP	1483	gnl|BL_ORD_ID|270237Sopen12g015990.1 Solanum pennellii|TCP|TCP family protein	270237	0	77.621	638.262	496	385
Contig19242	bZIP	668	gnl|BL_ORD_ID|85176Do001279.1 Dichanthelium oligosanthes|bZIP|bZIP family protein	85176	5.31823e-22	61.6216	98.5969	185	114
Contig19258	SBP	637	gnl|BL_ORD_ID|17965Araip.X366D Arachis ipaensis|SBP|SBP family protein	17965	3.26437e-54	76.4331	179.104	157	120
Contig19270	ARF	592	gnl|BL_ORD_ID|125098MLOC_64596.1 Hordeum vulgare|ARF|ARF family protein	125098	0.000503493	61.3636	43.1282	44	27
Contig19274	LSD	405	gnl|BL_ORD_ID|257775676718630 Sisymbrium irio|LSD|LSD family protein	257775	6.85513e-07	53.4884	50.447	86	46
Contig19281	M-type_MADS	1413	gnl|BL_ORD_ID|120654KHN26160.1 Glycine soja|M-type_MADS|M-type_MADS family protein	120654	4.31871e-98	92.7273	301.597	165	153
Contig19289	TCP	992	gnl|BL_ORD_ID|270237Sopen12g015990.1 Solanum pennellii|TCP|TCP family protein	270237	3.39723e-60	54.8485	214.542	330	181
Contig19290	C2H2	281	gnl|BL_ORD_ID|50796XP_012575683.1 Cicer arietinum|C2H2|C2H2 family protein	50796	8.35736e-40	90.2174	144.436	92	83
Contig19306	NAC	426	gnl|BL_ORD_ID|97947FANhyb_rscf00000673.1.g00001.1 Fragaria x ananassa|NAC|NAC family protein	97947	1.80267e-11	57.6923	64.3142	78	45
Contig19444	M-type_MADS	383	gnl|BL_ORD_ID|258498676720004 Sisymbrium irio|M-type_MADS|M-type_MADS family protein	258498	5.51971e-14	63.9344	71.633	61	39
Contig19448	MYB_related	295	gnl|BL_ORD_ID|128501Itr_sc001764.1_g00003.1 Ipomoea trifida|MYB_related|MYB_related family protein	128501	6.79681e-26	71.6049	105.531	81	58
Contig19462	ARF	411	gnl|BL_ORD_ID|209238PDK_30s1160841g001 Phoenix dactylifera|ARF|ARF family protein	209238	2.99076e-05	51.9481	45.4394	77	40
Contig19464	G2-like	1965	gnl|BL_ORD_ID|270782Sopen09g001330.1 Solanum pennellii|G2-like|G2-like family protein	270782	1.30933e-104	58.1688	340.887	557	324
Contig19478	B3	402	gnl|BL_ORD_ID|113301Glyma.09G117500.1.p Glycine max|B3|B3 family protein	113301	8.84845e-05	46.6667	43.8986	120	56
Contig19493	WRKY	1138	gnl|BL_ORD_ID|98347mrna01596.1-v1.0-hybrid Fragaria vesca|WRKY|WRKY family protein	98347	4.38407e-64	74.3169	220.32	183	136
Contig19495	WRKY	1577	gnl|BL_ORD_ID|97955FANhyb_rscf00000217.1.g00006.1 Fragaria x ananassa|WRKY|WRKY family protein	97955	4.40054e-91	68.0135	297.36	297	202
Contig19505	M-type_MADS	615	gnl|BL_ORD_ID|198356LOC_Os11g12360.1 Oryza sativa subsp. japonica|M-type_MADS|M-type_MADS family protein	198356	5.11738e-39	56.9948	148.288	193	110
Contig19525	bZIP	268	gnl|BL_ORD_ID|162055Medtr0014s0410.1 Medicago truncatula|bZIP|bZIP family protein	162055	7.01076e-12	56.338	61.2326	71	40
Contig19554	Trihelix	1539	gnl|BL_ORD_ID|257966676765190 Sisymbrium irio|Trihelix|Trihelix family protein	257966	1.2175e-20	54.9587	94.7449	242	133
Contig19565	MYB_related	971	gnl|BL_ORD_ID|264777Sme2.5_05108.1_g00003.1 Solanum melongena|MYB_related|MYB_related family protein	264777	1.80329e-07	48.7952	55.0694	166	81
Contig19584	M-type_MADS	727	gnl|BL_ORD_ID|295000Tp57577_TGAC_v2_mRNA22346 Trifolium pratense|M-type_MADS|M-type_MADS family protein	295000	3.15597e-29	77.8689	116.316	122	95
Contig19587	ERF	533	gnl|BL_ORD_ID|27001Bradi3g42627.5.p Brachypodium distachyon|ERF|ERF family protein	27001	8.24127e-67	88.8889	221.861	135	120
Contig19637	HB-other	990	gnl|BL_ORD_ID|197435LOC_Os05g25600.1 Oryza sativa subsp. japonica|HB-other|HB-other family protein	197435	7.0679e-06	58.3333	50.8322	72	42
Contig19685	Dof	442	gnl|BL_ORD_ID|97055FANhyb_rscf00000146.1.g00010.1 Fragaria x ananassa|Dof|Dof family protein	97055	7.1408e-11	61.194	62.7734	67	41
Contig19742	AP2	560	gnl|BL_ORD_ID|119580KHN39632.1 Glycine soja|AP2|AP2 family protein	119580	2.38408e-55	97.2222	189.119	108	105
Contig19757	GRAS	802	gnl|BL_ORD_ID|153431MDP0000289554 Malus domestica|GRAS|GRAS family protein	153431	2.76547e-52	93.985	184.882	133	125
Contig19797	E2F DP	632	gnl|BL_ORD_ID|296134Tp57577_TGAC_v2_mRNA9953 Trifolium pratense|E2F/DP|E2F/DP family protein	296134	1.42987e-36	76.699	141.354	103	79
Contig19823	SBP	294	gnl|BL_ORD_ID|253830Sphfalx0123s0052.2.p Sphagnum fallax|SBP|SBP family protein	253830	4.65867e-07	68.8889	50.447	45	31
Contig19826	NAC	2308	gnl|BL_ORD_ID|35195XP_013639656.1 Brassica oleracea|NAC|NAC family protein	35195	2.77165e-19	56.338	95.1301	142	80
Contig19837	MYB	929	gnl|BL_ORD_ID|120825KHN22881.1 Glycine soja|MYB|MYB family protein	120825	2.41719e-140	100	402.905	234	234
Contig19849	NAC	1222	gnl|BL_ORD_ID|263682Sme2.5_01725.1_g00009.1 Solanum melongena|NAC|NAC family protein	263682	0.000959915	51.3889	43.8986	72	37
Contig19866	MIKC_MADS	1385	gnl|BL_ORD_ID|84176Do007744.1 Dichanthelium oligosanthes|MIKC_MADS|MIKC_MADS family protein	84176	5.55152e-173	83.9506	510.375	324	272
Contig19882	NAC	251	gnl|BL_ORD_ID|217455PH01000143G0710 Phyllostachys heterocycla|NAC|NAC family protein	217455	2.8709e-11	65.0794	62.3882	63	41
Contig19887	C3H	234	gnl|BL_ORD_ID|161343Medtr4g114040.1 Medicago truncatula|C3H|C3H family protein	161343	4.63113e-08	50.6667	52.373	75	38
Contig19897	C2H2	848	gnl|BL_ORD_ID|5266Achn195261 Actinidia chinensis|C2H2|C2H2 family protein	5266	0.000271242	69.0476	45.4394	42	29
Contig19947	GATA	3047	gnl|BL_ORD_ID|97107FANhyb_rscf00000233.1.g00002.1 Fragaria x ananassa|GATA|GATA family protein	97107	2.59862e-62	51.7241	230.335	435	225
Contig19959	LBD	978	gnl|BL_ORD_ID|209211PDK_30s759331g002 Phoenix dactylifera|LBD|LBD family protein	209211	7.49076e-14	53.5433	75.0998	127	68
Contig19963	GRF	305	gnl|BL_ORD_ID|292754Tp6g15780 Thellungiella parvula|GRF|GRF family protein	292754	8.1364e-12	67.5676	63.5438	74	50
Contig19964	LBD	507	gnl|BL_ORD_ID|209211PDK_30s759331g002 Phoenix dactylifera|LBD|LBD family protein	209211	7.24374e-05	58.7302	45.0542	63	37
Contig19965	ERF	947	gnl|BL_ORD_ID|270781Sopen11g017580.1 Solanum pennellii|ERF|ERF family protein	270781	4.52793e-13	46.5839	72.7886	161	75
Contig20014	Trihelix	2080	gnl|BL_ORD_ID|264368Sme2.5_06080.1_g00001.1 Solanum melongena|Trihelix|Trihelix family protein	264368	6.17717e-54	55.0523	201.83	287	158
Contig20031	M-type_MADS	3333	gnl|BL_ORD_ID|258573676780088 Sisymbrium irio|M-type_MADS|M-type_MADS family protein	258573	5.74644e-49	76.6917	193.356	133	102
Contig20050	FAR1	2522	gnl|BL_ORD_ID|310323GRMZM2G104268_P01 Zea mays|FAR1|FAR1 family protein	310323	6.25164e-38	56.8421	156.377	285	162
Contig20068	bHLH	2239	gnl|BL_ORD_ID|101296Cotton_A_00736_BGI-A2_v1.0 Gossypium arboreum|bHLH|bHLH family protein	101296	0	97.5535	610.912	327	319
Contig20085	GRAS	1118	gnl|BL_ORD_ID|258292676763678 Sisymbrium irio|GRAS|GRAS family protein	258292	3.96986e-13	52.9801	74.3294	151	80
Contig20097	bHLH	2002	gnl|BL_ORD_ID|152922MDP0000320739 Malus domestica|bHLH|bHLH family protein	152922	8.04493e-24	43.9189	110.538	592	260
Contig20099	bHLH	2069	gnl|BL_ORD_ID|152922MDP0000320739 Malus domestica|bHLH|bHLH family protein	152922	8.50633e-22	43.5811	104.375	592	258
Contig20104	ERF	1505	gnl|BL_ORD_ID|291652XP_010556248.1 Tarenaya hassleriana|ERF|ERF family protein	291652	1.96338e-67	52.0256	239.965	469	244
Contig20115	MYB_related	905	gnl|BL_ORD_ID|39081XP_009122937.1 Brassica rapa|MYB_related|MYB_related family protein	39081	2.63932e-11	70.3125	67.0106	64	45
Contig20147	NAC	3242	gnl|BL_ORD_ID|4096Achn106991 Actinidia chinensis|NAC|NAC family protein	4096	4.67397e-14	43.6214	79.7221	243	106
Contig20176	G2-like	416	gnl|BL_ORD_ID|97663FANhyb_rscf00000398.1.g00005.1 Fragaria x ananassa|G2-like|G2-like family protein	97663	2.51076e-28	67.5	113.62	120	81
Contig20177	G2-like	338	gnl|BL_ORD_ID|97663FANhyb_rscf00000398.1.g00005.1 Fragaria x ananassa|G2-like|G2-like family protein	97663	9.65532e-27	66.9643	107.842	112	75
Contig20230	FAR1	2344	gnl|BL_ORD_ID|89738Eucgr.I00868.1.p Eucalyptus grandis|FAR1|FAR1 family protein	89738	0.00080856	61.7021	44.669	47	29
Contig20276	M-type_MADS	1010	gnl|BL_ORD_ID|55771Csa04g009800.1 Camelina sativa|M-type_MADS|M-type_MADS family protein	55771	1.29051e-55	77.5758	193.356	165	128
Contig20283	HSF	1725	gnl|BL_ORD_ID|121538KHN02256.1 Glycine soja|HSF|HSF family protein	121538	0	92.8696	967.992	575	534
Contig20306	LBD	753	gnl|BL_ORD_ID|250519Rsa1.0_02878.1_g00005.1 Raphanus sativus|LBD|LBD family protein	250519	1.43725e-39	53.112	151.369	241	128
Contig20385	M-type_MADS	323	gnl|BL_ORD_ID|198356LOC_Os11g12360.1 Oryza sativa subsp. japonica|M-type_MADS|M-type_MADS family protein	198356	1.13785e-21	67.1233	76.2554	73	49
Contig20395	Whirly	490	gnl|BL_ORD_ID|264338Sme2.5_04757.1_g00003.1 Solanum melongena|Whirly|Whirly family protein	264338	2.16054e-06	54.7945	49.6766	73	40
Contig20470	HD-ZIP	684	gnl|BL_ORD_ID|111525Glyma.18G253800.2.p Glycine max|HD-ZIP|HD-ZIP family protein	111525	9.81921e-65	90.4762	208.379	189	171
Contig20487	G2-like	758	gnl|BL_ORD_ID|97663FANhyb_rscf00000398.1.g00005.1 Fragaria x ananassa|G2-like|G2-like family protein	97663	5.21889e-55	71.1957	192.971	184	131
Contig20542	C3H	1464	gnl|BL_ORD_ID|113261Glyma.12G205700.1.p Glycine max|C3H|C3H family protein	113261	3.23428e-136	74.813	405.216	401	300
Contig20586	HSF	832	gnl|BL_ORD_ID|51320Csa11g010730.1 Camelina sativa|HSF|HSF family protein	51320	1.24722e-72	63.0996	242.276	271	171
Contig20600	NF-YA	2156	gnl|BL_ORD_ID|1320Aan014763 Artemisia annua|NF-YA|NF-YA family protein	1320	2.81617e-41	88.7755	162.54	98	87
Contig20612	FAR1	1188	gnl|BL_ORD_ID|301772Vradi09g05000.1 Vigna radiata|FAR1|FAR1 family protein	301772	5.75963e-81	66.0079	235.343	253	167
Contig20630	NAC	1350	gnl|BL_ORD_ID|20143EMT05508 Aegilops tauschii|NAC|NAC family protein	20143	2.18115e-05	75.6098	50.0618	41	31
Contig20642	NAC	840	gnl|BL_ORD_ID|32886GSBRNA2T00136766001 Brassica napus|NAC|NAC family protein	32886	2.71914e-139	88.9344	410.223	244	217
Contig20684	MYB_related	2372	gnl|BL_ORD_ID|120362KHN39034.1 Glycine soja|MYB_related|MYB_related family protein	120362	1.01041e-157	94.9206	473.781	315	299
Contig20703	WRKY	2217	gnl|BL_ORD_ID|255933XP_011095229.1 Sesamum indicum|WRKY|WRKY family protein	255933	6.71519e-06	37.5899	52.7582	556	209
Contig20708	B3	863	gnl|BL_ORD_ID|263457Sme2.5_02819.1_g00002.1 Solanum melongena|B3|B3 family protein	263457	5.33896e-55	71.0059	196.052	169	120
Contig20713	bZIP	4330	gnl|BL_ORD_ID|187030OMERI06G27590.3 Oryza meridionalis|bZIP|bZIP family protein	187030	1.7194e-05	81.0811	52.7582	37	30
Contig20716	bZIP	881	gnl|BL_ORD_ID|187030OMERI06G27590.3 Oryza meridionalis|bZIP|bZIP family protein	187030	3.86739e-07	81.5789	54.299	38	31
Contig20729	M-type_MADS	3459	gnl|BL_ORD_ID|264309Sme2.5_06967.1_g00001.1 Solanum melongena|M-type_MADS|M-type_MADS family protein	264309	4.04285e-39	67.7419	161.384	186	126
Contig20739	C2H2	740	gnl|BL_ORD_ID|50796XP_012575683.1 Cicer arietinum|C2H2|C2H2 family protein	50796	2.68904e-11	50.2994	66.2402	167	84
Contig20750	NAC	2513	gnl|BL_ORD_ID|3467Achn022611 Actinidia chinensis|NAC|NAC family protein	3467	1.64514e-18	76.9231	91.2781	65	50
Contig20779	ERF	482	gnl|BL_ORD_ID|270781Sopen11g017580.1 Solanum pennellii|ERF|ERF family protein	270781	5.23977e-48	70.625	172.17	160	113
Contig20793	ZF-HD	462	gnl|BL_ORD_ID|269698Sopen05g016700.1 Solanum pennellii|ZF-HD|ZF-HD family protein	269698	7.01861e-45	66.443	163.31	149	99
Contig20872	MYB	530	gnl|BL_ORD_ID|264276Sme2.5_00297.1_g00019.1 Solanum melongena|MYB|MYB family protein	264276	4.086e-34	63.3721	131.339	172	109
Contig20894	NAC	994	gnl|BL_ORD_ID|153054MDP0000428265 Malus domestica|NAC|NAC family protein	153054	2.40176e-12	40.694	70.8626	317	129
Contig20901	LBD	632	gnl|BL_ORD_ID|82935KZV46390.1 Dorcoceras hygrometricum|LBD|LBD family protein	82935	1.07849e-08	39.5604	57.3806	182	72
Contig20926	bHLH	3872	gnl|BL_ORD_ID|150630MDP0000286589 Malus domestica|bHLH|bHLH family protein	150630	5.01595e-07	44.5652	57.7658	92	41
Contig20939	CAMTA	3327	gnl|BL_ORD_ID|20008XP_011401233.1 Auxenochlorella protothecoides|CAMTA|CAMTA family protein	20008	3.20642e-48	46.6535	191.43	508	237
Contig20984	NAC	1095	gnl|BL_ORD_ID|189260ONIVA05G06750.1 Oryza nivara|NAC|NAC family protein	189260	3.00367e-12	45.4545	63.1586	198	90
Contig20999	B3	1202	gnl|BL_ORD_ID|109455Glyma.04G257000.1.p Glycine max|B3|B3 family protein	109455	6.40255e-13	49.7143	73.559	350	174
Contig21019	TCP	798	gnl|BL_ORD_ID|269425Sopen05g005700.1 Solanum pennellii|TCP|TCP family protein	269425	6.53781e-70	65.098	238.81	255	166
Contig21024	MYB_related	285	gnl|BL_ORD_ID|3270Achn142371 Actinidia chinensis|MYB_related|MYB_related family protein	3270	3.02361e-26	91.5254	103.605	59	54
Contig21075	C3H	787	gnl|BL_ORD_ID|132009kfl00101_0290 Klebsormidium flaccidum|C3H|C3H family protein	132009	1.12257e-45	69.1824	168.318	159	110
Contig21077	C3H	2383	gnl|BL_ORD_ID|132009kfl00101_0290 Klebsormidium flaccidum|C3H|C3H family protein	132009	7.90319e-55	71.5909	207.223	176	126
Contig21115	FAR1	1092	gnl|BL_ORD_ID|150835MDP0000247737 Malus domestica|FAR1|FAR1 family protein	150835	7.91341e-24	46.519	107.071	316	147
Contig21137	TCP	2599	gnl|BL_ORD_ID|270237Sopen12g015990.1 Solanum pennellii|TCP|TCP family protein	270237	1.59894e-78	47.293	284.648	628	297
Contig21165	GeBP protein	1247	gnl|BL_ORD_ID|62933Cagra.1914s0012.1.p Capsella grandiflora|GeBP|GeBP family protein	62933	2.97188e-77	67.7193	261.536	285	193
Contig21168	GeBP protein	2672	gnl|BL_ORD_ID|62933Cagra.1914s0012.1.p Capsella grandiflora|GeBP|GeBP family protein	62933	4.78982e-117	77.7397	382.874	292	227
Contig21263	WRKY	1919	gnl|BL_ORD_ID|21135EMT26167 Aegilops tauschii|WRKY|WRKY family protein	21135	8.99945e-89	55.8052	301.597	534	298
Contig21275	G2-like	2173	gnl|BL_ORD_ID|269257Sopen02g025410.1 Solanum pennellii|G2-like|G2-like family protein	269257	2.65475e-19	69.4118	94.7449	85	59
Contig21287	ERF	1530	gnl|BL_ORD_ID|266594443461 Selaginella moellendorffii|ERF|ERF family protein	266594	1.06666e-10	58.4416	67.781	77	45
Contig21303	C2H2	294	gnl|BL_ORD_ID|50796XP_012575683.1 Cicer arietinum|C2H2|C2H2 family protein	50796	1.48116e-41	91.954	149.828	87	80
Contig21304	LBD	414	gnl|BL_ORD_ID|269669Sopen05g028040.1 Solanum pennellii|LBD|LBD family protein	269669	7.44651e-41	69.1176	149.828	136	94
Contig21306	M-type_MADS	407	gnl|BL_ORD_ID|198356LOC_Os11g12360.1 Oryza sativa subsp. japonica|M-type_MADS|M-type_MADS family protein	198356	5.38323e-15	58.3333	75.485	120	70
Contig21310	NAC	344	gnl|BL_ORD_ID|97947FANhyb_rscf00000673.1.g00001.1 Fragaria x ananassa|NAC|NAC family protein	97947	0.000502677	51.3514	41.2022	74	38
Contig21311	M-type_MADS	376	gnl|BL_ORD_ID|198356LOC_Os11g12360.1 Oryza sativa subsp. japonica|M-type_MADS|M-type_MADS family protein	198356	1.94429e-07	42.953	52.373	149	64
Contig21332	bHLH	811	gnl|BL_ORD_ID|3472Achn253811 Actinidia chinensis|bHLH|bHLH family protein	3472	2.99265e-100	93.9086	312.768	197	185
Contig21348	ERF	1595	gnl|BL_ORD_ID|270781Sopen11g017580.1 Solanum pennellii|ERF|ERF family protein	270781	8.88236e-54	58.6957	201.83	276	162
Contig21379	M-type_MADS	678	gnl|BL_ORD_ID|198356LOC_Os11g12360.1 Oryza sativa subsp. japonica|M-type_MADS|M-type_MADS family protein	198356	1.48641e-66	68.1373	228.794	204	139
Contig21380	M-type_MADS	298	gnl|BL_ORD_ID|198356LOC_Os11g12360.1 Oryza sativa subsp. japonica|M-type_MADS|M-type_MADS family protein	198356	1.02064e-09	53.8462	58.5362	104	56
Contig21422	C2H2	497	gnl|BL_ORD_ID|50796XP_012575683.1 Cicer arietinum|C2H2|C2H2 family protein	50796	0.00068195	51.7241	41.9726	145	75
Contig21427	LBD	3077	gnl|BL_ORD_ID|250519Rsa1.0_02878.1_g00005.1 Raphanus sativus|LBD|LBD family protein	250519	1.51793e-81	50.7042	295.434	568	288
Contig21436	C2H2	432	gnl|BL_ORD_ID|50796XP_012575683.1 Cicer arietinum|C2H2|C2H2 family protein	50796	6.44601e-48	84.3478	169.859	115	97
Contig21453	WRKY	1431	gnl|BL_ORD_ID|158941XP_010103852.1 Morus notabilis|WRKY|WRKY family protein	158941	1.16456e-152	82.0856	459.914	374	307
Contig21509	G2-like	1304	gnl|BL_ORD_ID|246142RrC12045_p1 Raphanus raphanistrum|G2-like|G2-like family protein	246142	1.73193e-46	52.6596	175.637	376	198
Contig21532	ERF	1178	gnl|BL_ORD_ID|304642GSVIVT01018226001 Vitis vinifera|ERF|ERF family protein	304642	4.21368e-144	83.2869	432.18	359	299
Contig21569	Dof	1494	gnl|BL_ORD_ID|319209Zpz_sc00083.1.g00290.1.am.mk Zoysia pacifica|Dof|Dof family protein	319209	3.22085e-42	48.4472	162.54	322	156
Contig21632	CPP	425	gnl|BL_ORD_ID|21060EMT02183 Aegilops tauschii|CPP|CPP family protein	21060	1.34822e-54	77.8571	186.808	140	109
Contig21643	Dof	362	gnl|BL_ORD_ID|369KFK37431.1 Arabis alpina|Dof|Dof family protein	369	3.251e-11	56.4706	63.5438	85	48
Contig21664	bHLH	251	gnl|BL_ORD_ID|21410EMT03129 Aegilops tauschii|bHLH|bHLH family protein	21410	1.19311e-06	55.7143	48.9062	70	39
Contig21667	NF-YB	377	gnl|BL_ORD_ID|128119Itr_sc000950.1_g00003.1 Ipomoea trifida|NF-YB|NF-YB family protein	128119	4.35864e-13	46.1039	68.9366	154	71
Contig21718	ERF	770	gnl|BL_ORD_ID|270781Sopen11g017580.1 Solanum pennellii|ERF|ERF family protein	270781	7.52337e-15	46.9388	77.411	196	92
Contig21839	NAC	12858	gnl|BL_ORD_ID|204895Peaxi162Scf01327g00121.1 Petunia axillaris|NAC|NAC family protein	204895	7.38757e-31	46.6431	134.42	283	132
Contig21853	G2-like	506	gnl|BL_ORD_ID|186633KN539461.1_FGP012 Oryza longistaminata|G2-like|G2-like family protein	186633	1.742e-17	53.5948	83.5741	153	82
Contig21894	Dof	1763	gnl|BL_ORD_ID|153333MDP0000315316 Malus domestica|Dof|Dof family protein	153333	0	73.57	571.622	507	373
Contig21937	FAR1	1444	gnl|BL_ORD_ID|296020Tp57577_TGAC_v2_mRNA36167 Trifolium pratense|FAR1|FAR1 family protein	296020	2.31958e-20	75	93.5893	72	54
Contig21940	FAR1	901	gnl|BL_ORD_ID|296020Tp57577_TGAC_v2_mRNA36167 Trifolium pratense|FAR1|FAR1 family protein	296020	7.85526e-15	69.4915	75.0998	59	41
Contig21956	Trihelix	598	gnl|BL_ORD_ID|163161Medtr2g092960.1 Medicago truncatula|Trihelix|Trihelix family protein	163161	1.10376e-08	53.4884	57.3806	86	46
Contig22005	C3H	1442	gnl|BL_ORD_ID|184915OGLUM01G10890.4 Oryza glumaepatula|C3H|C3H family protein	184915	2.4886e-167	82.6979	492.656	341	282
Contig22006	C3H	1478	gnl|BL_ORD_ID|184915OGLUM01G10890.4 Oryza glumaepatula|C3H|C3H family protein	184915	1.60628e-167	82.6979	493.812	341	282
Contig22007	bZIP	2217	gnl|BL_ORD_ID|188386OMERI03G13930.2 Oryza meridionalis|bZIP|bZIP family protein	188386	0	88.0795	471.855	302	266
Contig22014	NAC	1672	gnl|BL_ORD_ID|300694Vang0626s00070.1 Vigna angularis|NAC|NAC family protein	300694	1.07699e-20	90.6977	80.1073	43	39
Contig22025	B3	1808	gnl|BL_ORD_ID|31522GSBRNA2T00107676001 Brassica napus|B3|B3 family protein	31522	1.71049e-22	47.3498	105.916	283	134
Contig22030	bHLH	641	gnl|BL_ORD_ID|172383XP_016511122.1 Nicotiana tabacum|bHLH|bHLH family protein	172383	6.26948e-05	56.7164	45.8246	67	38
Contig22060	bHLH	1307	gnl|BL_ORD_ID|119314KHN04930.1 Glycine soja|bHLH|bHLH family protein	119314	3.1854e-75	99.5475	244.202	221	220
Contig22077	NAC	943	gnl|BL_ORD_ID|306593Zjn_sc00028.1.g03130.1.am.mk Zoysia japonica|NAC|NAC family protein	306593	2.14545e-20	54.6053	95.5153	152	83
Contig22098	TALE	1821	gnl|BL_ORD_ID|121251KHN38480.1 Glycine soja|TALE|TALE family protein	121251	0	99.0132	541.191	304	301
Contig22118	Dof	529	gnl|BL_ORD_ID|84021KZV24979.1 Dorcoceras hygrometricum|Dof|Dof family protein	84021	3.79107e-24	62.7329	101.293	161	101
Contig22166	WRKY	448	gnl|BL_ORD_ID|248470Rsa1.0_01894.1_g00003.1 Raphanus sativus|WRKY|WRKY family protein	248470	1.01805e-09	51.3333	59.6918	150	77
Contig22173	M-type_MADS	354	gnl|BL_ORD_ID|174284XP_016454637.1 Nicotiana tabacum|M-type_MADS|M-type_MADS family protein	174284	3.92905e-10	65.4545	59.3066	55	36
Contig22185	FAR1	1266	gnl|BL_ORD_ID|129821Jcr4S00206.70 Jatropha curcas|FAR1|FAR1 family protein	129821	5.42996e-59	53.125	213.772	320	170
Contig22186	FAR1	1590	gnl|BL_ORD_ID|129821Jcr4S00206.70 Jatropha curcas|FAR1|FAR1 family protein	129821	9.72143e-33	51.8325	116.316	191	99
Contig22187	FAR1	705	gnl|BL_ORD_ID|129821Jcr4S00206.70 Jatropha curcas|FAR1|FAR1 family protein	129821	1.71355e-21	72.973	97.8265	111	81
Contig22188	FAR1	799	gnl|BL_ORD_ID|129821Jcr4S00206.70 Jatropha curcas|FAR1|FAR1 family protein	129821	6.38398e-10	66.0194	62.3882	103	68
Contig22193	TCP	1703	gnl|BL_ORD_ID|270237Sopen12g015990.1 Solanum pennellii|TCP|TCP family protein	270237	5.1665e-177	71.1501	557.755	513	365
Contig22199	MYB	244	gnl|BL_ORD_ID|129823Jcr4S05030.40 Jatropha curcas|MYB|MYB family protein	129823	1.45314e-26	81.25	106.686	80	65
Contig22269	bHLH	835	gnl|BL_ORD_ID|54359Csa13g056940.1 Camelina sativa|bHLH|bHLH family protein	54359	1.66924e-09	45.5224	61.2326	134	61
Contig22345	bHLH	2210	gnl|BL_ORD_ID|263711Sme2.5_00169.1_g00018.1 Solanum melongena|bHLH|bHLH family protein	263711	0	67.2757	623.239	602	405
Contig22365	bHLH	407	gnl|BL_ORD_ID|111698Glyma.03G141200.5.p Glycine max|bHLH|bHLH family protein	111698	3.38881e-55	71.8519	179.104	135	97
Contig22367	STAT	663	gnl|BL_ORD_ID|216807PH01001233G0100 Phyllostachys heterocycla|STAT|STAT family protein	216807	1.02751e-11	41.1538	67.0106	260	107
Contig22368	M-type_MADS	700	gnl|BL_ORD_ID|185923KN539646.1_FGP007 Oryza longistaminata|M-type_MADS|M-type_MADS family protein	185923	6.04324e-07	48.4536	52.7582	97	47
Contig22369	STAT	774	gnl|BL_ORD_ID|216807PH01001233G0100 Phyllostachys heterocycla|STAT|STAT family protein	216807	2.18273e-09	41.2409	60.4622	274	113
Contig22370	STAT	1402	gnl|BL_ORD_ID|216807PH01001233G0100 Phyllostachys heterocycla|STAT|STAT family protein	216807	3.47208e-11	41.8006	68.9366	311	130
Contig22371	STAT	700	gnl|BL_ORD_ID|216807PH01001233G0100 Phyllostachys heterocycla|STAT|STAT family protein	216807	5.07675e-05	45.5882	46.9802	136	62
Contig22373	STAT	568	gnl|BL_ORD_ID|216807PH01001233G0100 Phyllostachys heterocycla|STAT|STAT family protein	216807	4.46327e-07	49.2537	52.373	134	66
Contig22384	C3H	575	gnl|BL_ORD_ID|21349EMT13776 Aegilops tauschii|C3H|C3H family protein	21349	1.96672e-17	56	83.5741	125	70
Contig22393	C3H	943	gnl|BL_ORD_ID|52159Csa20g026940.1 Camelina sativa|C3H|C3H family protein	52159	3.35356e-131	89.1667	396.741	240	214
Contig22402	NAC	3017	gnl|BL_ORD_ID|146060Lus10038670 Linum usitatissimum|NAC|NAC family protein	146060	5.52922e-94	51.4076	330.102	817	420
Contig22411	bZIP	924	gnl|BL_ORD_ID|152834MDP0000261154 Malus domestica|bZIP|bZIP family protein	152834	2.73729e-17	49.0798	85.5001	163	80
Contig22436	GRAS	611	gnl|BL_ORD_ID|103313Gh_Sca004802G04 Gossypium hirsutum|GRAS|GRAS family protein	103313	1.73868e-07	49.2647	53.9138	136	67
Contig22503	bHLH	3932	gnl|BL_ORD_ID|265511SMil_00011498-RA_Salv Salvia miltiorrhiza|bHLH|bHLH family protein	265511	2.16837e-74	61.1765	271.552	340	208
Contig22505	bHLH	3436	gnl|BL_ORD_ID|265511SMil_00011498-RA_Salv Salvia miltiorrhiza|bHLH|bHLH family protein	265511	8.06694e-75	61.1765	271.552	340	208
Contig22604	ARF	630	gnl|BL_ORD_ID|212533CCG006186.1 Populus euphratica|ARF|ARF family protein	212533	2.40601e-37	84.5361	142.895	97	82
Contig22650	bZIP	1462	gnl|BL_ORD_ID|107740Gh_D05G0105 Gossypium hirsutum|bZIP|bZIP family protein	107740	9.15636e-22	59.6273	99.3673	161	96
Contig22665	DBB	255	gnl|BL_ORD_ID|5736Aco013131.1 Ananas comosus|DBB|DBB family protein	5736	6.96007e-18	75.8621	81.6481	87	66
Contig22673	HSF	653	gnl|BL_ORD_ID|213195CCG019201.1 Populus euphratica|HSF|HSF family protein	213195	6.67594e-07	72.549	52.373	51	37
Contig22715	B3	563	gnl|BL_ORD_ID|82493Dca56676.1 Dianthus caryophyllus|B3|B3 family protein	82493	3.29004e-21	61.7978	81.6481	89	55
Contig22722	Dof	1523	gnl|BL_ORD_ID|67236maker-scaffold18721-augustus-gene-0.3-mRNA-1 Castanea mollissima|Dof|Dof family protein	67236	2.32627e-78	64.5051	258.84	293	189
Contig22757	Dof	611	gnl|BL_ORD_ID|84021KZV24979.1 Dorcoceras hygrometricum|Dof|Dof family protein	84021	6.26545e-35	60.8187	132.494	171	104
Contig22789	NAC	525	gnl|BL_ORD_ID|148511GSMUA_Achr4P07150_001 Musa acuminata|NAC|NAC family protein	148511	2.31144e-97	93.1034	314.309	174	162
Contig22812	C3H	510	gnl|BL_ORD_ID|56624C.cajan_00533 Cajanus cajan|C3H|C3H family protein	56624	1.52823e-82	92.9936	256.144	157	146
Contig22817	bHLH	1811	gnl|BL_ORD_ID|26616Bradi2g44117.9.p Brachypodium distachyon|bHLH|bHLH family protein	26616	3.30499e-151	66.1191	453.366	487	322
Contig22818	FAR1	1680	gnl|BL_ORD_ID|76110Cucsa.166140.1 Cucumis sativus|FAR1|FAR1 family protein	76110	1.22298e-09	56.3107	63.929	103	58
Contig22824	TALE	888	gnl|BL_ORD_ID|121220KHN04680.1 Glycine soja|TALE|TALE family protein	121220	4.37901e-90	88.3534	286.189	249	220
Contig22825	TALE	909	gnl|BL_ORD_ID|121220KHN04680.1 Glycine soja|TALE|TALE family protein	121220	1.62343e-91	95.5823	290.041	249	238
Contig23030	HD-ZIP	1513	gnl|BL_ORD_ID|151311MDP0000322550 Malus domestica|HD-ZIP|HD-ZIP family protein	151311	1.59892e-31	50	132.88	384	192
Contig23046	NF-YC	944	gnl|BL_ORD_ID|186567KN538826.1_FGP018 Oryza longistaminata|NF-YC|NF-YC family protein	186567	5.60453e-40	56.3636	153.68	220	124
Contig23061	NAC	608	gnl|BL_ORD_ID|108497Glyma.07G048100.1.p Glycine max|NAC|NAC family protein	108497	6.42994e-50	72.9927	169.859	137	100
Contig23078	B3	357	gnl|BL_ORD_ID|270192Sopen00g003940.1 Solanum pennellii|B3|B3 family protein	270192	2.60209e-05	59.2593	45.4394	54	32
Contig23104	bHLH	912	gnl|BL_ORD_ID|15287Neem_16119_f_2 Azadirachta indica|bHLH|bHLH family protein	15287	1.43259e-10	49.1525	64.6994	118	58
Contig23109	M-type_MADS	1243	gnl|BL_ORD_ID|295000Tp57577_TGAC_v2_mRNA22346 Trifolium pratense|M-type_MADS|M-type_MADS family protein	295000	3.76325e-18	67.1053	72.0182	76	51
Contig23115	HD-ZIP	716	gnl|BL_ORD_ID|119376KHN42679.1 Glycine soja|HD-ZIP|HD-ZIP family protein	119376	7.93596e-70	100	221.476	104	104
Contig23131	BBR-BPC	1206	gnl|BL_ORD_ID|97717FANhyb_rscf00000253.1.g00010.1 Fragaria x ananassa|BBR-BPC|BBR-BPC family protein	97717	2.80822e-71	71.066	242.662	197	140
Contig23134	ARF	984	gnl|BL_ORD_ID|209238PDK_30s1160841g001 Phoenix dactylifera|ARF|ARF family protein	209238	2.48397e-30	42.5743	85.1149	202	86
Contig23147	GRF	1493	gnl|BL_ORD_ID|113533Glyma.09G212500.1.p Glycine max|GRF|GRF family protein	113533	0	92.3077	533.102	364	336
Contig23179	B3	1786	gnl|BL_ORD_ID|29027GSBRNA2T00127304001 Brassica napus|B3|B3 family protein	29027	7.23395e-06	76.5957	52.373	47	36
Contig23323	C3H	2360	gnl|BL_ORD_ID|153367MDP0000293487 Malus domestica|C3H|C3H family protein	153367	3.87097e-05	44.7619	49.6766	105	47
Contig23338	GATA	609	gnl|BL_ORD_ID|98550mrna02686.1-v1.0-hybrid Fragaria vesca|GATA|GATA family protein	98550	2.5058e-109	92.0792	346.28	202	186
Contig23349	bHLH	1010	gnl|BL_ORD_ID|267897Sp_159490_wski.t1 Spinacia oleracea|bHLH|bHLH family protein	267897	3.5241e-50	58.4821	180.259	224	131
Contig23414	G2-like	1679	gnl|BL_ORD_ID|113710Glyma.09G017400.1.p Glycine max|G2-like|G2-like family protein	113710	0	98.1763	590.882	329	323
Contig23419	GATA	509	gnl|BL_ORD_ID|114114Glyma.04G096300.1.p Glycine max|GATA|GATA family protein	114114	1.54184e-59	100	194.512	94	94
Contig23420	GATA	1871	gnl|BL_ORD_ID|109074Glyma.06G098000.1.p Glycine max|GATA|GATA family protein	109074	0	94.051	591.652	353	332
Contig23423	FAR1	281	gnl|BL_ORD_ID|199065LOC_Os04g22990.1 Oryza sativa subsp. japonica|FAR1|FAR1 family protein	199065	3.91409e-25	68.9655	103.219	87	60
Contig23424	NAC	247	gnl|BL_ORD_ID|128048Itr_sc004419.1_g00003.1 Ipomoea trifida|NAC|NAC family protein	128048	3.48403e-13	59.7561	68.1662	82	49
Contig23425	FAR1	325	gnl|BL_ORD_ID|199065LOC_Os04g22990.1 Oryza sativa subsp. japonica|FAR1|FAR1 family protein	199065	2.1041e-25	68	104.76	100	68
Contig23438	MYB_related	1421	gnl|BL_ORD_ID|71304cra_locus_10750_iso_1 Catharanthus roseus|MYB_related|MYB_related family protein	71304	4.39058e-42	66.3636	164.851	220	146
Contig23441	TCP	854	gnl|BL_ORD_ID|270237Sopen12g015990.1 Solanum pennellii|TCP|TCP family protein	270237	6.30031e-15	48.9933	78.1814	149	73
Contig23446	MYB_related	1727	gnl|BL_ORD_ID|264103Sme2.5_00187.1_g00004.1 Solanum melongena|MYB_related|MYB_related family protein	264103	3.06791e-123	71.8121	348.591	298	214
Contig23450	G2-like	1833	gnl|BL_ORD_ID|191652OPUNC06G18860.1 Oryza punctata|G2-like|G2-like family protein	191652	2.88256e-19	67.8571	95.1301	84	57
Contig23458	ERF	1512	gnl|BL_ORD_ID|110285Glyma.13G227100.1.p Glycine max|ERF|ERF family protein	110285	8.60685e-54	60.4167	197.593	336	203
Contig23459	WRKY	1789	gnl|BL_ORD_ID|3602Achn109391 Actinidia chinensis|WRKY|WRKY family protein	3602	8.71418e-70	58.0097	247.669	412	239
Contig23486	GRAS	2596	gnl|BL_ORD_ID|152901MDP0000464809 Malus domestica|GRAS|GRAS family protein	152901	1.25207e-19	44.3114	97.8265	334	148
Contig23519	ZF-HD	514	gnl|BL_ORD_ID|269698Sopen05g016700.1 Solanum pennellii|ZF-HD|ZF-HD family protein	269698	0.000239982	45.5556	43.5134	90	41
Contig23520	S1Fa-like	2544	gnl|BL_ORD_ID|31437GSBRNA2T00126537001 Brassica napus|S1Fa-like|S1Fa-like family protein	31437	8.67156e-74	49.1366	261.922	637	313
Contig23587	MYB_related	1301	gnl|BL_ORD_ID|268390Sp_073850_ixmz.t1 Spinacia oleracea|MYB_related|MYB_related family protein	268390	2.03648e-127	73.4417	393.66	369	271
Contig23591	bHLH	280	gnl|BL_ORD_ID|129676Jcr4S00223.20 Jatropha curcas|bHLH|bHLH family protein	129676	4.85841e-08	67.2727	52.7582	55	37
Contig23617	C3H	286	gnl|BL_ORD_ID|161343Medtr4g114040.1 Medicago truncatula|C3H|C3H family protein	161343	1.44814e-05	43.1818	45.4394	88	38
Contig23655	AP2	1442	gnl|BL_ORD_ID|249910Rsa1.0_00858.1_g00006.1 Raphanus sativus|AP2|AP2 family protein	249910	9.43073e-05	48.9933	48.521	149	73
Contig23659	BES1	744	gnl|BL_ORD_ID|161146Medtr2g075400.1 Medicago truncatula|BES1|BES1 family protein	161146	6.6702e-11	66.1538	64.6994	65	43
Contig23688	bHLH	367	gnl|BL_ORD_ID|132034kfl00190_0180 Klebsormidium flaccidum|bHLH|bHLH family protein	132034	0.000320053	56	41.9726	50	28
Contig23703	C2H2	520	gnl|BL_ORD_ID|50796XP_012575683.1 Cicer arietinum|C2H2|C2H2 family protein	50796	1.58839e-07	50.6329	53.1434	79	40
Contig23776	MYB	1009	gnl|BL_ORD_ID|155939Manes.01G259600.1.p Manihot esculenta|MYB|MYB family protein	155939	1.06626e-25	54.2857	111.309	175	95
Contig23870	M-type_MADS	2863	gnl|BL_ORD_ID|294740Tp57577_TGAC_v2_mRNA29403 Trifolium pratense|M-type_MADS|M-type_MADS family protein	294740	9.44068e-35	78	138.272	100	78
Contig23890	ARR-B	2728	gnl|BL_ORD_ID|2673AA249G00001 Aethionema arabicum|ARR-B|ARR-B family protein	2673	4.24029e-19	61.6667	95.1301	120	74
Contig23950	LBD	1543	gnl|BL_ORD_ID|9961Aradu.863B0 Arachis duranensis|LBD|LBD family protein	9961	1.70101e-64	60.8889	224.942	225	137
Contig23987	LBD	5112	gnl|BL_ORD_ID|250519Rsa1.0_02878.1_g00005.1 Raphanus sativus|LBD|LBD family protein	250519	0	55.123	610.912	976	538
Contig24003	MYB_related	790	gnl|BL_ORD_ID|292721Tp3g07810 Thellungiella parvula|MYB_related|MYB_related family protein	292721	0.000450025	63.6364	44.2838	44	28
Contig24023	G2-like	650	gnl|BL_ORD_ID|269967Sopen02g025440.1 Solanum pennellii|G2-like|G2-like family protein	269967	4.55446e-42	64.3678	155.606	174	112
Contig24025	G2-like	340	gnl|BL_ORD_ID|269967Sopen02g025440.1 Solanum pennellii|G2-like|G2-like family protein	269967	1.63443e-25	66.3551	104.375	107	71
Contig24026	G2-like	327	gnl|BL_ORD_ID|269967Sopen02g025440.1 Solanum pennellii|G2-like|G2-like family protein	269967	6.86225e-31	72.8972	119.783	107	78
Contig24027	G2-like	553	gnl|BL_ORD_ID|269967Sopen02g025440.1 Solanum pennellii|G2-like|G2-like family protein	269967	9.31577e-36	63.7427	136.732	171	109
Contig24028	M-type_MADS	225	gnl|BL_ORD_ID|269481Sopen06g014360.1 Solanum pennellii|M-type_MADS|M-type_MADS family protein	269481	1.03196e-13	70.6897	68.1662	58	41
Contig24095	MYB_related	942	gnl|BL_ORD_ID|189838ONIVA02G03520.1 Oryza nivara|MYB_related|MYB_related family protein	189838	5.48496e-16	42.0139	81.2629	288	121
Contig24105	G2-like	372	gnl|BL_ORD_ID|270782Sopen09g001330.1 Solanum pennellii|G2-like|G2-like family protein	270782	8.37488e-34	66.9355	128.257	124	83
Contig24185	G2-like	1799	gnl|BL_ORD_ID|61425Cc10_g03650 Coffea canephora|G2-like|G2-like family protein	61425	2.60215e-92	57.234	308.916	470	269
Contig24263	bHLH	552	gnl|BL_ORD_ID|295362Tp57577_TGAC_v2_mRNA33215 Trifolium pratense|bHLH|bHLH family protein	295362	2.30497e-22	61.9835	98.2117	121	75
Contig24388	TCP	2758	gnl|BL_ORD_ID|270237Sopen12g015990.1 Solanum pennellii|TCP|TCP family protein	270237	1.43652e-143	51.8987	246.128	474	246
Contig24441	FAR1	776	gnl|BL_ORD_ID|243255Phvul.008G000100.1 Phaseolus vulgaris|FAR1|FAR1 family protein	243255	8.90308e-32	75.7576	89.3521	66	50
Contig24458	bZIP	2320	gnl|BL_ORD_ID|130205Jcr4S00284.50 Jatropha curcas|bZIP|bZIP family protein	130205	3.60045e-26	81.7073	99.7525	82	67
Contig24471	HB-other	1880	gnl|BL_ORD_ID|197435LOC_Os05g25600.1 Oryza sativa subsp. japonica|HB-other|HB-other family protein	197435	1.78346e-05	36.2832	51.2174	226	82
Contig24507	NAC	744	gnl|BL_ORD_ID|148511GSMUA_Achr4P07150_001 Musa acuminata|NAC|NAC family protein	148511	6.0374e-75	93.125	253.447	160	149
Contig24540	C3H	2071	gnl|BL_ORD_ID|201920Oropetium_20150105_23793A Oropetium thomaeum|C3H|C3H family protein	201920	5.75505e-70	66.4311	254.218	283	188
Contig24588	Trihelix	3688	gnl|BL_ORD_ID|268521Sp_057020_iign.t1 Spinacia oleracea|Trihelix|Trihelix family protein	268521	6.6351e-69	51.8919	257.684	555	288
Contig24604	ERF	1558	gnl|BL_ORD_ID|291652XP_010556248.1 Tarenaya hassleriana|ERF|ERF family protein	291652	1.36557e-91	54.649	309.301	527	288
Contig24615	G2-like	1462	gnl|BL_ORD_ID|9545Aradu.W9WVE Arachis duranensis|G2-like|G2-like family protein	9545	1.00646e-12	47.0588	73.559	136	64
Contig24728	CAMTA	1903	gnl|BL_ORD_ID|83201KZV22762.1 Dorcoceras hygrometricum|CAMTA|CAMTA family protein	83201	9.76509e-27	54.065	119.783	246	133
Contig24730	M-type_MADS	333	gnl|BL_ORD_ID|270111Sopen06g019750.1 Solanum pennellii|M-type_MADS|M-type_MADS family protein	270111	5.96502e-39	81.0811	143.665	111	90
Contig24838	FAR1	295	gnl|BL_ORD_ID|121522KHN13933.1 Glycine soja|FAR1|FAR1 family protein	121522	4.29622e-12	86.6667	53.9138	45	39
Contig24843	FAR1	255	gnl|BL_ORD_ID|121522KHN13933.1 Glycine soja|FAR1|FAR1 family protein	121522	1.87591e-18	87.7551	79.7221	49	43
Contig24848	ERF	2005	gnl|BL_ORD_ID|296637TRIUR3_31251-P1 Triticum urartu|ERF|ERF family protein	296637	1.92383e-50	78.481	189.504	158	124
Contig24862	MYB_related	2439	gnl|BL_ORD_ID|17907Araip.YX9Q9 Arachis ipaensis|MYB_related|MYB_related family protein	17907	9.13913e-34	56.0538	139.428	223	125
Contig24925	M-type_MADS	1246	gnl|BL_ORD_ID|186631KN540739.1_FGP003 Oryza longistaminata|M-type_MADS|M-type_MADS family protein	186631	3.53678e-86	64.539	280.026	282	182
Contig24938	G2-like	1925	gnl|BL_ORD_ID|209855PEQU_16234 Phalaenopsis equestris|G2-like|G2-like family protein	209855	8.47249e-163	91.9355	440.269	248	228
Contig24943	Trihelix	651	gnl|BL_ORD_ID|230914Psi010992 Picea sitchensis|Trihelix|Trihelix family protein	230914	5.03246e-16	71.875	79.337	64	46
Contig24950	bHLH	1783	gnl|BL_ORD_ID|79498DCAR_010766 Daucus carota|bHLH|bHLH family protein	79498	9.14571e-16	48.7654	83.5741	162	79
Contig24954	ERF	471	gnl|BL_ORD_ID|270781Sopen11g017580.1 Solanum pennellii|ERF|ERF family protein	270781	1.34843e-07	46.4789	53.1434	142	66
Contig24963	G2-like	1047	gnl|BL_ORD_ID|5288Achn036321 Actinidia chinensis|G2-like|G2-like family protein	5288	8.44403e-10	65.7143	63.1586	70	46
Contig24967	G2-like	2068	gnl|BL_ORD_ID|5288Achn036321 Actinidia chinensis|G2-like|G2-like family protein	5288	4.73642e-11	65.7534	69.3218	73	48
Contig24989	GATA	1912	gnl|BL_ORD_ID|160395104880 Micromonas sp. RCC299|GATA|GATA family protein	160395	7.11035e-09	56.6667	62.3882	90	51
Contig24998	ERF	2677	gnl|BL_ORD_ID|213032CCG032957.1 Populus euphratica|ERF|ERF family protein	213032	0	79.7075	762.296	547	436
Contig25000	ERF	2832	gnl|BL_ORD_ID|213032CCG032957.1 Populus euphratica|ERF|ERF family protein	213032	0	79.0224	666.381	491	388
Contig25002	FAR1	2281	gnl|BL_ORD_ID|196689BGIOSGA032671-PA Oryza sativa subsp. indica|FAR1|FAR1 family protein	196689	3.34059e-14	63.7681	76.2554	69	44
Contig25014	FAR1	513	gnl|BL_ORD_ID|17115Araip.RF9E5 Arachis ipaensis|FAR1|FAR1 family protein	17115	7.64499e-08	45.4545	53.9138	99	45
Contig25015	FAR1	898	gnl|BL_ORD_ID|17115Araip.RF9E5 Arachis ipaensis|FAR1|FAR1 family protein	17115	4.3068e-07	45	54.299	100	45
Contig25044	bHLH	1529	gnl|BL_ORD_ID|119656KHN27140.1 Glycine soja|bHLH|bHLH family protein	119656	3.04489e-141	100	360.533	193	193
Contig25045	bHLH	1452	gnl|BL_ORD_ID|119656KHN27140.1 Glycine soja|bHLH|bHLH family protein	119656	0	100	521.546	287	287
Contig25066	bHLH	3165	gnl|BL_ORD_ID|265511SMil_00011498-RA_Salv Salvia miltiorrhiza|bHLH|bHLH family protein	265511	1.62014e-77	65.3595	279.256	306	200
Contig25068	bZIP	2065	gnl|BL_ORD_ID|107740Gh_D05G0105 Gossypium hirsutum|bZIP|bZIP family protein	107740	3.09298e-93	94.3396	299.286	159	150
Contig25111	ERF	400	gnl|BL_ORD_ID|270781Sopen11g017580.1 Solanum pennellii|ERF|ERF family protein	270781	7.19883e-46	81.6794	164.466	131	107
Contig25168	LBD	240	gnl|BL_ORD_ID|126762Itr_sc000159.1_g00052.1 Ipomoea trifida|LBD|LBD family protein	126762	0.000388972	50	41.2022	78	39
Contig25187	MYB	1006	gnl|BL_ORD_ID|108227Glyma.10G010300.1.p Glycine max|MYB|MYB family protein	108227	2.02167e-159	100	452.21	236	236
Contig25201	MIKC_MADS	669	gnl|BL_ORD_ID|214218Pahal.D02123.1 Panicum hallii|MIKC_MADS|MIKC_MADS family protein	214218	2.011e-17	58.0838	83.5741	167	97
Contig25247	ERF	1498	gnl|BL_ORD_ID|110285Glyma.13G227100.1.p Glycine max|ERF|ERF family protein	110285	1.59919e-56	60.452	205.297	354	214
Contig25248	ERF	1468	gnl|BL_ORD_ID|110285Glyma.13G227100.1.p Glycine max|ERF|ERF family protein	110285	1.29293e-56	61.9632	205.297	326	202
Contig25271	C2H2	787	gnl|BL_ORD_ID|187357OMERI11G10370.1 Oryza meridionalis|C2H2|C2H2 family protein	187357	5.78438e-16	59.1304	81.2629	115	68
Contig25306	M-type_MADS	862	gnl|BL_ORD_ID|198356LOC_Os11g12360.1 Oryza sativa subsp. japonica|M-type_MADS|M-type_MADS family protein	198356	1.15065e-35	58.3691	141.354	233	136
Contig25325	GATA	1786	gnl|BL_ORD_ID|185838KN540718.1_FGP001 Oryza longistaminata|GATA|GATA family protein	185838	3.53241e-103	60.2105	340.887	475	286
Contig25326	GATA	2911	gnl|BL_ORD_ID|185838KN540718.1_FGP001 Oryza longistaminata|GATA|GATA family protein	185838	0	68.254	622.854	630	430
Contig25366	G2-like	296	gnl|BL_ORD_ID|269678Sopen11g010100.1 Solanum pennellii|G2-like|G2-like family protein	269678	1.21906e-05	55.0725	45.8246	69	38
Contig25396	LBD	315	gnl|BL_ORD_ID|269669Sopen05g028040.1 Solanum pennellii|LBD|LBD family protein	269669	4.18815e-18	61.1111	83.1889	90	55
Contig25415	ZF-HD	360	gnl|BL_ORD_ID|269698Sopen05g016700.1 Solanum pennellii|ZF-HD|ZF-HD family protein	269698	2.3309e-09	75.3247	58.151	77	58
Contig25445	FAR1	452	gnl|BL_ORD_ID|82637Dca43462.1 Dianthus caryophyllus|FAR1|FAR1 family protein	82637	8.86219e-17	59.8039	80.8777	102	61
Contig25446	FAR1	886	gnl|BL_ORD_ID|82637Dca43462.1 Dianthus caryophyllus|FAR1|FAR1 family protein	82637	1.44622e-22	55.1724	78.1814	116	64
Contig25449	ERF	528	gnl|BL_ORD_ID|294702Tp57577_TGAC_v2_mRNA36754 Trifolium pratense|ERF|ERF family protein	294702	2.22276e-13	94.8718	71.2478	39	37
Contig25491	NAC	1307	gnl|BL_ORD_ID|152989MDP0000265073 Malus domestica|NAC|NAC family protein	152989	6.12312e-27	50.7812	115.931	256	130
Contig25492	NAC	1497	gnl|BL_ORD_ID|152989MDP0000265073 Malus domestica|NAC|NAC family protein	152989	3.71763e-33	50.1608	134.806	311	156
Contig25496	B3	365	gnl|BL_ORD_ID|82493Dca56676.1 Dianthus caryophyllus|B3|B3 family protein	82493	8.27096e-35	70	132.494	120	84
Contig25502	C2H2	2472	gnl|BL_ORD_ID|99329mrna03614.1-v1.0-hybrid Fragaria vesca|C2H2|C2H2 family protein	99329	2.34986e-29	43.0177	129.028	623	268
Contig25544	bHLH	2722	gnl|BL_ORD_ID|265511SMil_00011498-RA_Salv Salvia miltiorrhiza|bHLH|bHLH family protein	265511	4.96242e-117	74.4048	387.111	336	250
Contig25567	MIKC_MADS	811	gnl|BL_ORD_ID|111708Glyma.01G023500.2.p Glycine max|MIKC_MADS|MIKC_MADS family protein	111708	3.5934e-143	99.5074	407.142	203	202
Contig25596	WRKY	215	gnl|BL_ORD_ID|185988KN542683.1_FGP001 Oryza longistaminata|WRKY|WRKY family protein	185988	3.70658e-11	63.6364	61.6178	66	42
Contig25597	GRAS	590	gnl|BL_ORD_ID|116948Gorai.005G014600.1 Gossypium raimondii|GRAS|GRAS family protein	116948	6.48866e-20	53.9683	91.6633	189	102
Contig25604	MYB_related	1181	gnl|BL_ORD_ID|204373Peaxi162Scf01390g00030.1 Petunia axillaris|MYB_related|MYB_related family protein	204373	2.91204e-08	58.2278	58.9214	79	46
Contig25643	ZF-HD	4925	gnl|BL_ORD_ID|269698Sopen05g016700.1 Solanum pennellii|ZF-HD|ZF-HD family protein	269698	1.24976e-11	55.3846	58.9214	65	36
Contig25675	HB-other	3444	gnl|BL_ORD_ID|296960TRIUR3_16344-P1 Triticum urartu|HB-other|HB-other family protein	296960	4.33775e-11	41.9087	70.4774	241	101
Contig25700	M-type_MADS	870	gnl|BL_ORD_ID|185923KN539646.1_FGP007 Oryza longistaminata|M-type_MADS|M-type_MADS family protein	185923	2.62426e-06	50.5263	51.6026	95	48
Contig25701	STAT	1195	gnl|BL_ORD_ID|216807PH01001233G0100 Phyllostachys heterocycla|STAT|STAT family protein	216807	2.92805e-12	42.8571	71.633	287	123
Contig25732	G2-like	2659	gnl|BL_ORD_ID|97663FANhyb_rscf00000398.1.g00005.1 Fragaria x ananassa|G2-like|G2-like family protein	97663	2.21376e-76	79.7688	219.935	173	138
Contig25733	CAMTA	588	gnl|BL_ORD_ID|304608GSVIVT01004860001 Vitis vinifera|CAMTA|CAMTA family protein	304608	1.20617e-16	44.586	82.0333	157	70
Contig25739	ERF	537	gnl|BL_ORD_ID|291652XP_010556248.1 Tarenaya hassleriana|ERF|ERF family protein	291652	1.62645e-53	70.122	188.348	164	115
Contig25870	G2-like	4017	gnl|BL_ORD_ID|37869Bathy05g04020 Bathycoccus prasinos|G2-like|G2-like family protein	37869	9.27705e-104	56.0703	367.466	626	351
Contig25973	ERF	1323	gnl|BL_ORD_ID|270781Sopen11g017580.1 Solanum pennellii|ERF|ERF family protein	270781	6.15792e-20	44.0299	95.9005	402	177
Contig26060	ERF	729	gnl|BL_ORD_ID|303291Vun002746 Vigna unguiculata|ERF|ERF family protein	303291	3.70242e-79	70.4981	246.128	261	184
Contig26073	bZIP	810	gnl|BL_ORD_ID|112399Glyma.13G317000.1.p Glycine max|bZIP|bZIP family protein	112399	2.21519e-39	78.5185	145.206	135	106
Contig26118	M-type_MADS	211	gnl|BL_ORD_ID|198356LOC_Os11g12360.1 Oryza sativa subsp. japonica|M-type_MADS|M-type_MADS family protein	198356	3.11161e-05	55.2239	44.2838	67	37
Contig26172	HD-ZIP	988	gnl|BL_ORD_ID|263931Sme2.5_00162.1_g00006.1 Solanum melongena|HD-ZIP|HD-ZIP family protein	263931	6.71322e-22	55.9441	98.9821	143	80
Contig26215	ARF	446	gnl|BL_ORD_ID|209238PDK_30s1160841g001 Phoenix dactylifera|ARF|ARF family protein	209238	2.98817e-10	42.8571	61.2326	147	63
Contig26244	NAC	1718	gnl|BL_ORD_ID|121509KHN48759.1 Glycine soja|NAC|NAC family protein	121509	0	93.1034	571.622	348	324
Contig26257	bHLH	1233	gnl|BL_ORD_ID|208881PDK_30s1001281g002 Phoenix dactylifera|bHLH|bHLH family protein	208881	3.56536e-15	66.6667	80.1073	78	52
Contig26330	G2-like	1849	gnl|BL_ORD_ID|270782Sopen09g001330.1 Solanum pennellii|G2-like|G2-like family protein	270782	7.0752e-136	62.7737	421.394	548	344
Contig26336	bHLH	527	gnl|BL_ORD_ID|200934Ote100112080011 Ocimum tenuiflorum|bHLH|bHLH family protein	200934	5.67833e-77	78.9157	251.906	166	131
Contig26364	LBD	1016	gnl|BL_ORD_ID|269669Sopen05g028040.1 Solanum pennellii|LBD|LBD family protein	269669	5.32543e-51	73.7805	186.808	164	121
Contig26365	WRKY	522	gnl|BL_ORD_ID|248470Rsa1.0_01894.1_g00003.1 Raphanus sativus|WRKY|WRKY family protein	248470	6.43337e-06	74.2857	48.521	35	26
Contig26403	B3	585	gnl|BL_ORD_ID|265183SMil_00024157-RA_Salv Salvia miltiorrhiza|B3|B3 family protein	265183	4.99768e-10	55.102	61.2326	98	54
Contig26409	MIKC_MADS	2192	gnl|BL_ORD_ID|148306GSMUA_Achr9P13010_001 Musa acuminata|MIKC_MADS|MIKC_MADS family protein	148306	1.36353e-12	49.0476	74.3294	210	103
Contig26414	ERF	699	gnl|BL_ORD_ID|119860KHN34158.1 Glycine soja|ERF|ERF family protein	119860	6.73938e-97	98.9247	287.345	186	184
Contig26420	WRKY	374	gnl|BL_ORD_ID|185988KN542683.1_FGP001 Oryza longistaminata|WRKY|WRKY family protein	185988	1.25884e-18	66.2921	85.1149	89	59
Contig26429	GRAS	803	gnl|BL_ORD_ID|109153Glyma.17G160800.1.p Glycine max|GRAS|GRAS family protein	109153	0	98.4962	540.806	266	262
Contig26430	GRAS	1315	gnl|BL_ORD_ID|112984Glyma.05G105600.1.p Glycine max|GRAS|GRAS family protein	112984	0	99.0868	837.795	438	434
Contig26497	NAC	745	gnl|BL_ORD_ID|21384EMT21706 Aegilops tauschii|NAC|NAC family protein	21384	2.21229e-10	57.971	63.1586	69	40
Contig26524	ERF	4408	gnl|BL_ORD_ID|266804440731 Selaginella moellendorffii|ERF|ERF family protein	266804	0	75.1716	989.949	874	657
Contig26527	ERF	5119	gnl|BL_ORD_ID|266804440731 Selaginella moellendorffii|ERF|ERF family protein	266804	0	68.0297	1256.51	1345	915
Contig26553	ERF	978	gnl|BL_ORD_ID|169114XP_009771234.1 Nicotiana sylvestris|ERF|ERF family protein	169114	4.70488e-56	55.414	199.519	314	174
Contig26588	MYB	3869	gnl|BL_ORD_ID|1436Aan015255 Artemisia annua|MYB|MYB family protein	1436	1.75905e-55	67.8414	211.846	227	154
Contig26663	B3	4316	gnl|BL_ORD_ID|217847PH01006252G0020 Phyllostachys heterocycla|B3|B3 family protein	217847	2.06352e-22	63.2258	108.227	155	98
Contig26717	C2H2	292	gnl|BL_ORD_ID|264449Sme2.5_01070.1_g00005.1 Solanum melongena|C2H2|C2H2 family protein	264449	4.45086e-09	65.625	56.6102	64	42
Contig26718	TCP	785	gnl|BL_ORD_ID|270237Sopen12g015990.1 Solanum pennellii|TCP|TCP family protein	270237	9.34432e-12	39.801	67.781	201	80
Contig26734	C2H2	1740	gnl|BL_ORD_ID|187594OMERI07G16710.1 Oryza meridionalis|C2H2|C2H2 family protein	187594	8.93064e-08	85	58.151	40	34
Contig26758	B3	577	gnl|BL_ORD_ID|269643Sopen03g007470.1 Solanum pennellii|B3|B3 family protein	269643	1.63878e-15	57.0175	78.1814	114	65
Contig26760	M-type_MADS	226	gnl|BL_ORD_ID|188794OMERI03G10160.1 Oryza meridionalis|M-type_MADS|M-type_MADS family protein	188794	0.000306312	59.6154	40.817	52	31
Contig26786	FAR1	561	gnl|BL_ORD_ID|243255Phvul.008G000100.1 Phaseolus vulgaris|FAR1|FAR1 family protein	243255	6.88196e-45	63.587	162.54	184	117
Contig26787	FAR1	528	gnl|BL_ORD_ID|243255Phvul.008G000100.1 Phaseolus vulgaris|FAR1|FAR1 family protein	243255	5.33128e-18	77.2727	85.1149	66	51
Contig26793	C2H2	605	gnl|BL_ORD_ID|151564MDP0000497158 Malus domestica|C2H2|C2H2 family protein	151564	1.26012e-12	85.7143	68.9366	42	36
Contig26834	LBD	3453	gnl|BL_ORD_ID|250519Rsa1.0_02878.1_g00005.1 Raphanus sativus|LBD|LBD family protein	250519	1.96769e-32	44.9219	86.6557	256	115
Contig26843	NF-YC	1365	gnl|BL_ORD_ID|4287Achn296391 Actinidia chinensis|NF-YC|NF-YC family protein	4287	5.02276e-104	78.169	345.125	284	222
Contig26885	NF-YC	821	gnl|BL_ORD_ID|263499Sme2.5_17281.1_g00001.1 Solanum melongena|NF-YC|NF-YC family protein	263499	3.72934e-07	57.1429	54.299	91	52
Contig26889	B3	1722	gnl|BL_ORD_ID|300651Vang05g01590.2 Vigna angularis|B3|B3 family protein	300651	0.000334357	51.8987	46.9802	79	41
Contig26994	NF-YB	795	gnl|BL_ORD_ID|130393WALNUT_00030998-RA Juglans regia|NF-YB|NF-YB family protein	130393	9.79367e-70	89.9408	221.09	169	152
Contig27029	SRS	1096	gnl|BL_ORD_ID|4653Achn233011 Actinidia chinensis|SRS|SRS family protein	4653	0	87.3626	611.298	364	318
Contig27063	HSF	941	gnl|BL_ORD_ID|213195CCG019201.1 Populus euphratica|HSF|HSF family protein	213195	8.87298e-35	78.6667	137.887	150	118
Contig27064	HD-ZIP	339	gnl|BL_ORD_ID|74456PK03054.1 Cannabis sativa|HD-ZIP|HD-ZIP family protein	74456	2.41113e-09	54.1667	55.0694	72	39
Contig27111	HB-other	435	gnl|BL_ORD_ID|104066Gh_D03G0202 Gossypium hirsutum|HB-other|HB-other family protein	104066	5.19114e-13	71.0145	65.0846	69	49
Contig27114	bZIP	1565	gnl|BL_ORD_ID|314528Zmw_sc02027.1.g00100.1 Zoysia matrella|bZIP|bZIP family protein	314528	6.06023e-12	82.2581	71.633	62	51
Contig27142	NAC	892	gnl|BL_ORD_ID|119842KHN31158.1 Glycine soja|NAC|NAC family protein	119842	1.91221e-110	99.3103	305.064	145	144
Contig27205	G2-like	534	gnl|BL_ORD_ID|208512PDK_30s1044831g002 Phoenix dactylifera|G2-like|G2-like family protein	208512	3.48782e-05	57.8947	45.8246	57	33
Contig27211	Trihelix	808	gnl|BL_ORD_ID|263436Sme2.5_02145.1_g00004.1 Solanum melongena|Trihelix|Trihelix family protein	263436	4.30482e-86	82.3529	274.633	187	154
Contig27237	MYB_related	429	gnl|BL_ORD_ID|128501Itr_sc001764.1_g00003.1 Ipomoea trifida|MYB_related|MYB_related family protein	128501	2.00551e-25	63.4146	106.301	123	78
Contig27245	TALE	422	gnl|BL_ORD_ID|109931Glyma.08G016900.1.p Glycine max|TALE|TALE family protein	109931	1.66834e-79	100	252.677	118	118
Contig27262	B3	322	gnl|BL_ORD_ID|82493Dca56676.1 Dianthus caryophyllus|B3|B3 family protein	82493	8.9625e-20	57.5472	88.5817	106	61
Contig27273	NAC	1059	gnl|BL_ORD_ID|99307mrna12442.1-v1.0-hybrid Fragaria vesca|NAC|NAC family protein	99307	1.8682e-148	79.0625	447.588	320	253
Contig27276	WRKY	404	gnl|BL_ORD_ID|248470Rsa1.0_01894.1_g00003.1 Raphanus sativus|WRKY|WRKY family protein	248470	0.000462111	40.146	41.9726	137	55
Contig27329	WRKY	458	gnl|BL_ORD_ID|248470Rsa1.0_01894.1_g00003.1 Raphanus sativus|WRKY|WRKY family protein	248470	7.63603e-21	57.5472	93.2041	106	61
Contig27337	LBD	613	gnl|BL_ORD_ID|247903Rsa1.0_04342.1_g00002.1 Raphanus sativus|LBD|LBD family protein	247903	2.08864e-10	53.125	62.7734	96	51
Contig27404	NF-YB	401	gnl|BL_ORD_ID|128119Itr_sc000950.1_g00003.1 Ipomoea trifida|NF-YB|NF-YB family protein	128119	1.11385e-08	43.0556	56.225	144	62
Contig27472	bHLH	1221	gnl|BL_ORD_ID|295362Tp57577_TGAC_v2_mRNA33215 Trifolium pratense|bHLH|bHLH family protein	295362	1.05618e-47	50.9642	177.178	363	185
Contig27521	M-type_MADS	624	gnl|BL_ORD_ID|198356LOC_Os11g12360.1 Oryza sativa subsp. japonica|M-type_MADS|M-type_MADS family protein	198356	2.68021e-16	54.4118	81.2629	136	74
Contig27524	C3H	1619	gnl|BL_ORD_ID|132089kfl00242_0140 Klebsormidium flaccidum|C3H|C3H family protein	132089	4.81518e-08	42.381	58.9214	210	89
Contig27641	HSF	1725	gnl|BL_ORD_ID|145269Lus10029852 Linum usitatissimum|HSF|HSF family protein	145269	4.35967e-77	62.4665	270.781	373	233
TRINITY_DN127746_c0_g1_i1	LBD	323	gnl|BL_ORD_ID|269669Sopen05g028040.1 Solanum pennellii|LBD|LBD family protein	269669	1.66583e-06	57.7778	48.9062	45	26
TRINITY_DN127716_c0_g1_i1	LBD	427	gnl|BL_ORD_ID|127534Itr_sc000361.1_g00018.1 Ipomoea trifida|LBD|LBD family protein	127534	0.000946412	63.6364	40.817	44	28
TRINITY_DN127737_c0_g1_i1	bHLH	1127	gnl|BL_ORD_ID|111206Glyma.01G198100.1.p Glycine max|bHLH|bHLH family protein	111206	0	100	586.26	360	360
TRINITY_DN108314_c0_g2_i1	WRKY	888	gnl|BL_ORD_ID|250373Rsa1.0_07654.1_g00001.1 Raphanus sativus|WRKY|WRKY family protein	250373	8.46848e-06	50.6579	50.447	152	77
TRINITY_DN124627_c0_g1_i1	NF-YA	454	gnl|BL_ORD_ID|269338Sopen02g006770.1 Solanum pennellii|NF-YA|NF-YA family protein	269338	0.000664708	56.6038	41.9726	53	30
TRINITY_DN111737_c0_g1_i1	NAC	991	gnl|BL_ORD_ID|294673Tp57577_TGAC_v2_mRNA14116 Trifolium pratense|NAC|NAC family protein	294673	1.4209e-05	40	50.0618	215	86
TRINITY_DN101025_c0_g1_i1	bZIP	319	gnl|BL_ORD_ID|104957Gh_A13G1934 Gossypium hirsutum|bZIP|bZIP family protein	104957	1.82133e-49	98.1132	169.859	106	104
TRINITY_DN111953_c0_g1_i1	FAR1	485	gnl|BL_ORD_ID|97763FANhyb_rscf00000068.1.g00012.1 Fragaria x ananassa|FAR1|FAR1 family protein	97763	1.78928e-45	91.2088	160.999	91	83
TRINITY_DN135501_c0_g1_i1	bHLH	385	gnl|BL_ORD_ID|295362Tp57577_TGAC_v2_mRNA33215 Trifolium pratense|bHLH|bHLH family protein	295362	7.86709e-10	78.5714	59.3066	42	33
TRINITY_DN126511_c0_g1_i1	YABBY	382	gnl|BL_ORD_ID|152111MDP0000263713 Malus domestica|YABBY|YABBY family protein	152111	3.98609e-33	100	124.405	54	54
TRINITY_DN131719_c0_g1_i1	G2-like	275	gnl|BL_ORD_ID|270782Sopen09g001330.1 Solanum pennellii|G2-like|G2-like family protein	270782	6.65516e-27	71.1111	107.457	90	64
TRINITY_DN131722_c0_g1_i1	GRAS	303	gnl|BL_ORD_ID|103953Gh_A02G0103 Gossypium hirsutum|GRAS|GRAS family protein	103953	5.64684e-05	46.4646	43.8986	99	46
TRINITY_DN131789_c0_g1_i1	MYB	462	gnl|BL_ORD_ID|297344TRIUR3_13997-P1 Triticum urartu|MYB|MYB family protein	297344	5.93389e-07	65.9091	50.0618	44	29
TRINITY_DN118073_c0_g1_i1	CAMTA	454	gnl|BL_ORD_ID|304608GSVIVT01004860001 Vitis vinifera|CAMTA|CAMTA family protein	304608	1.63219e-14	45.4545	74.3294	154	70
TRINITY_DN145761_c0_g1_i1	WRKY	373	gnl|BL_ORD_ID|3602Achn109391 Actinidia chinensis|WRKY|WRKY family protein	3602	5.23511e-32	78.9474	124.02	114	90
TRINITY_DN127261_c0_g1_i1	S1Fa-like	292	gnl|BL_ORD_ID|17882Araip.29WB6 Arachis ipaensis|S1Fa-like|S1Fa-like family protein	17882	2.43361e-05	48.8372	45.0542	86	42
TRINITY_DN127236_c0_g1_i1	MYB_related	2914	gnl|BL_ORD_ID|79671DCAR_007584 Daucus carota|MYB_related|MYB_related family protein	79671	0.000839516	41.0377	46.595	212	87
TRINITY_DN127228_c0_g1_i1	HSF	248	gnl|BL_ORD_ID|246572RrC2480_p5 Raphanus raphanistrum|HSF|HSF family protein	246572	0.000255202	57.3529	41.5874	68	39
TRINITY_DN105569_c0_g1_i1	bHLH	339	gnl|BL_ORD_ID|1414Aan014185 Artemisia annua|bHLH|bHLH family protein	1414	4.03209e-23	73.8095	96.2857	84	62
TRINITY_DN104284_c0_g1_i1	bHLH	1907	gnl|BL_ORD_ID|47222Bv8_196130_qeeq.t1 Beta vulgaris|bHLH|bHLH family protein	47222	7.35485e-31	77.193	127.487	114	88
TRINITY_DN145608_c0_g1_i1	CAMTA	365	gnl|BL_ORD_ID|304608GSVIVT01004860001 Vitis vinifera|CAMTA|CAMTA family protein	304608	7.55569e-08	50	53.5286	124	62
TRINITY_DN112979_c0_g1_i1	GeBP protein	333	gnl|BL_ORD_ID|202405Oropetium_20150105_25334A Oropetium thomaeum|GeBP|GeBP family protein	202405	1.65232e-15	54.4	75.8702	125	68
TRINITY_DN129453_c0_g1_i1	MYB_related	508	gnl|BL_ORD_ID|4373Achn111201 Actinidia chinensis|MYB_related|MYB_related family protein	4373	9.49091e-10	53.5354	60.077	99	53
TRINITY_DN120780_c0_g1_i1	ERF	261	gnl|BL_ORD_ID|291652XP_010556248.1 Tarenaya hassleriana|ERF|ERF family protein	291652	8.54484e-11	59.7403	61.2326	77	46
TRINITY_DN104606_c0_g1_i1	CAMTA	429	gnl|BL_ORD_ID|304608GSVIVT01004860001 Vitis vinifera|CAMTA|CAMTA family protein	304608	5.4105e-07	47.6821	51.2174	151	72
TRINITY_DN144257_c0_g1_i1	FAR1	239	gnl|BL_ORD_ID|150422MDP0000264383 Malus domestica|FAR1|FAR1 family protein	150422	3.73655e-08	60.7843	45.0542	51	31
TRINITY_DN105412_c0_g1_i1	Nin-like	1291	gnl|BL_ORD_ID|5493Achn343181 Actinidia chinensis|Nin-like|Nin-like family protein	5493	0	89.2857	712.99	420	375
TRINITY_DN105480_c0_g1_i1	GeBP protein	1146	gnl|BL_ORD_ID|31904GSBRNA2T00144257001 Brassica napus|GeBP|GeBP family protein	31904	3.76108e-12	56.8627	70.8626	102	58
TRINITY_DN113607_c0_g1_i1	NAC	362	gnl|BL_ORD_ID|128048Itr_sc004419.1_g00003.1 Ipomoea trifida|NAC|NAC family protein	128048	4.94279e-23	68.0412	98.5969	97	66
TRINITY_DN113758_c0_g1_i1	bHLH	1288	gnl|BL_ORD_ID|171020XP_016450667.1 Nicotiana tabacum|bHLH|bHLH family protein	171020	1.15456e-07	43.2099	57.3806	243	105
TRINITY_DN113764_c0_g1_i1	ARF	433	gnl|BL_ORD_ID|209238PDK_30s1160841g001 Phoenix dactylifera|ARF|ARF family protein	209238	5.52225e-10	60	60.4622	75	45
TRINITY_DN113751_c0_g1_i1	LBD	369	gnl|BL_ORD_ID|82935KZV46390.1 Dorcoceras hygrometricum|LBD|LBD family protein	82935	7.20077e-30	67.8261	117.472	115	78
TRINITY_DN106924_c0_g1_i1	NAC	619	gnl|BL_ORD_ID|185153OGLUM11G02060.1 Oryza glumaepatula|NAC|NAC family protein	185153	1.56928e-25	52.4272	106.686	206	108
TRINITY_DN106905_c0_g1_i1	C3H	479	gnl|BL_ORD_ID|5190Achn368071 Actinidia chinensis|C3H|C3H family protein	5190	1.3684e-23	60.2564	100.908	156	94
TRINITY_DN132282_c0_g1_i1	WRKY	509	gnl|BL_ORD_ID|90219XP_010923015.1 Elaeis guineensis|WRKY|WRKY family protein	90219	2.11117e-10	49.6933	62.3882	163	81
TRINITY_DN132233_c0_g1_i1	ARF	381	gnl|BL_ORD_ID|152186MDP0000319957 Malus domestica|ARF|ARF family protein	152186	7.15741e-15	57.3171	74.3294	82	47
TRINITY_DN132230_c0_g1_i1	WRKY	374	gnl|BL_ORD_ID|6158Aco012507.1 Ananas comosus|WRKY|WRKY family protein	6158	4.49725e-11	55.4455	63.1586	101	56
TRINITY_DN105280_c0_g1_i1	NAC	1080	gnl|BL_ORD_ID|107385Gh_A01G0250 Gossypium hirsutum|NAC|NAC family protein	107385	2.21798e-99	70.347	315.464	317	223
TRINITY_DN105283_c0_g1_i1	GRAS	1795	gnl|BL_ORD_ID|296771TRIUR3_17264-P1 Triticum urartu|GRAS|GRAS family protein	296771	7.81e-19	42.8198	93.2041	383	164
TRINITY_DN105279_c0_g1_i1	C2H2	477	gnl|BL_ORD_ID|241761Phvul.005G025300.2 Phaseolus vulgaris|C2H2|C2H2 family protein	241761	6.51331e-87	89.375	263.077	160	143
TRINITY_DN136424_c0_g1_i1	ERF	349	gnl|BL_ORD_ID|257968676774528 Sisymbrium irio|ERF|ERF family protein	257968	2.09982e-25	72.043	103.99	93	67
TRINITY_DN106086_c0_g1_i1	ARF	896	gnl|BL_ORD_ID|4927Achn116231 Actinidia chinensis|ARF|ARF family protein	4927	2.56981e-33	76.2376	134.806	101	77
TRINITY_DN106010_c0_g1_i1	AGAMOUS-like 26	710	gnl|BL_ORD_ID|23664AT5G26880.1 Arabidopsis thaliana|M-type_MADS|AGAMOUS-like 26	23664	6.77269e-24	51.2658	101.293	158	81
TRINITY_DN106060_c0_g1_i1	GRF	431	gnl|BL_ORD_ID|186429KN542606.1_FGP001 Oryza longistaminata|GRF|GRF family protein	186429	2.28597e-52	77.0833	183.341	144	111
TRINITY_DN120239_c0_g1_i1	SBP	370	gnl|BL_ORD_ID|49729XP_004494461.1 Cicer arietinum|SBP|SBP family protein	49729	1.36896e-53	90.9091	184.882	110	100
TRINITY_DN120241_c0_g1_i1	WRKY	507	gnl|BL_ORD_ID|6295Aco009877.1 Ananas comosus|WRKY|WRKY family protein	6295	5.31231e-30	66.6667	120.168	129	86
TRINITY_DN109975_c0_g1_i1	ERF	1618	gnl|BL_ORD_ID|46939Bv5_101120_supk.t1 Beta vulgaris|ERF|ERF family protein	46939	3.73688e-44	47.8788	169.859	495	237
TRINITY_DN109972_c0_g1_i1	GRAS	1232	gnl|BL_ORD_ID|318656Zpz_sc02913.1.g00030.1.am.mk Zoysia pacifica|GRAS|GRAS family protein	318656	1.27823e-42	59.7156	164.851	211	126
TRINITY_DN126017_c0_g1_i1	NF-YB	804	gnl|BL_ORD_ID|130393WALNUT_00030998-RA Juglans regia|NF-YB|NF-YB family protein	130393	7.69567e-54	87.037	180.259	162	141
TRINITY_DN126012_c0_g1_i1	MYB	1172	gnl|BL_ORD_ID|294729Tp57577_TGAC_v2_mRNA33623 Trifolium pratense|MYB|MYB family protein	294729	5.7369e-10	54.2857	64.3142	105	57
TRINITY_DN131600_c0_g1_i1	ERF	424	gnl|BL_ORD_ID|1294Aan016747 Artemisia annua|ERF|ERF family protein	1294	1.813e-34	84.2105	130.183	95	80
TRINITY_DN103006_c0_g1_i1	bZIP	315	gnl|BL_ORD_ID|85176Do001279.1 Dichanthelium oligosanthes|bZIP|bZIP family protein	85176	1.33619e-31	81.8182	122.094	88	72
TRINITY_DN113035_c0_g1_i1	C3H	531	gnl|BL_ORD_ID|52159Csa20g026940.1 Camelina sativa|C3H|C3H family protein	52159	0.000853188	48.2759	41.9726	116	56
TRINITY_DN113093_c0_g1_i1	bZIP	354	gnl|BL_ORD_ID|152834MDP0000261154 Malus domestica|bZIP|bZIP family protein	152834	4.12255e-07	53.3333	50.8322	90	48
TRINITY_DN121128_c0_g1_i1	MYB_related	297	gnl|BL_ORD_ID|128501Itr_sc001764.1_g00003.1 Ipomoea trifida|MYB_related|MYB_related family protein	128501	2.56189e-23	77.3196	98.2117	97	75
TRINITY_DN135289_c0_g1_i1	MYB_related	446	gnl|BL_ORD_ID|81876Dca61157.1 Dianthus caryophyllus|MYB_related|MYB_related family protein	81876	4.026e-32	71.6981	125.176	106	76
TRINITY_DN129895_c0_g1_i1	Dof	297	gnl|BL_ORD_ID|266853405087 Selaginella moellendorffii|Dof|Dof family protein	266853	8.17385e-23	70.9302	96.2857	86	61
TRINITY_DN129881_c0_g1_i1	BES1	512	gnl|BL_ORD_ID|221552PSME_00013336-RA Pseudotsuga menziesii|BES1|BES1 family protein	221552	4.88882e-12	72.1311	66.2402	61	44
TRINITY_DN129344_c0_g1_i1	FAR1	260	gnl|BL_ORD_ID|121120KHN31358.1 Glycine soja|FAR1|FAR1 family protein	121120	1.18101e-51	100	174.096	86	86
TRINITY_DN108634_c0_g1_i1	bHLH	673	gnl|BL_ORD_ID|26661Bradi1g69197.1.p Brachypodium distachyon|bHLH|bHLH family protein	26661	3.43386e-08	43.2203	56.225	236	102
TRINITY_DN108638_c0_g1_i1	bZIP	266	gnl|BL_ORD_ID|159549XP_010103855.1 Morus notabilis|bZIP|bZIP family protein	159549	8.88994e-15	81.8182	72.4034	44	36
TRINITY_DN135908_c0_g1_i1	WRKY	1128	gnl|BL_ORD_ID|6295Aco009877.1 Ananas comosus|WRKY|WRKY family protein	6295	3.24369e-25	47.6534	111.694	277	132
TRINITY_DN135959_c0_g1_i1	C2H2	268	gnl|BL_ORD_ID|187357OMERI11G10370.1 Oryza meridionalis|C2H2|C2H2 family protein	187357	3.14045e-13	61.7978	68.5514	89	55
TRINITY_DN122391_c0_g1_i1	Dof	355	gnl|BL_ORD_ID|153270MDP0000315002 Malus domestica|Dof|Dof family protein	153270	8.7495e-27	77.2152	105.916	79	61
TRINITY_DN108769_c0_g2_i1	ERF	790	gnl|BL_ORD_ID|248308Rsa1.0_00959.1_g00010.1 Raphanus sativus|ERF|ERF family protein	248308	4.84244e-07	46.0784	53.1434	102	47
TRINITY_DN132131_c0_g1_i1	Whirly	305	gnl|BL_ORD_ID|212060CCG032954.1 Populus euphratica|Whirly|Whirly family protein	212060	1.65645e-07	60.9375	51.9878	64	39
TRINITY_DN132157_c0_g1_i1	B3	931	gnl|BL_ORD_ID|53579Csa09g088800.1 Camelina sativa|B3|B3 family protein	53579	5.31003e-06	68.4211	51.2174	38	26
TRINITY_DN136993_c0_g1_i1	ERF	288	gnl|BL_ORD_ID|243428Phvul.008G220400.1 Phaseolus vulgaris|ERF|ERF family protein	243428	2.60322e-26	97.7011	103.219	87	85
TRINITY_DN106662_c0_g1_i1	CAMTA	559	gnl|BL_ORD_ID|304608GSVIVT01004860001 Vitis vinifera|CAMTA|CAMTA family protein	304608	2.62119e-07	44.9275	52.7582	138	62
TRINITY_DN138823_c0_g1_i1	CPP	748	gnl|BL_ORD_ID|52473Csa08g023440.1 Camelina sativa|CPP|CPP family protein	52473	4.26666e-50	61.9247	181.415	239	148
TRINITY_DN108154_c0_g1_i1	M-type_MADS	552	gnl|BL_ORD_ID|205828Pbr007292.1 Pyrus bretschneideri|M-type_MADS|M-type_MADS family protein	205828	0.000139949	45.4545	44.669	143	65
TRINITY_DN106422_c0_g1_i1	WRKY	1601	gnl|BL_ORD_ID|263614Sme2.5_00196.1_g00004.1 Solanum melongena|WRKY|WRKY family protein	263614	9.05355e-08	44.4976	58.151	209	93
TRINITY_DN109159_c0_g1_i1	M-type_MADS	661	gnl|BL_ORD_ID|264769Sme2.5_12679.1_g00002.1 Solanum melongena|M-type_MADS|M-type_MADS family protein	264769	1.38027e-09	55.2941	58.151	85	47
TRINITY_DN127912_c0_g1_i1	bHLH	239	gnl|BL_ORD_ID|267908Sp_000340_siic.t1 Spinacia oleracea|bHLH|bHLH family protein	267908	5.51902e-06	55.0725	46.595	69	38
TRINITY_DN115452_c0_g1_i1	C2H2	465	gnl|BL_ORD_ID|132005kfl00029_0340 Klebsormidium flaccidum|C2H2|C2H2 family protein	132005	8.47788e-09	48.8636	56.6102	88	43
TRINITY_DN115466_c0_g1_i1	HD-ZIP	481	gnl|BL_ORD_ID|74456PK03054.1 Cannabis sativa|HD-ZIP|HD-ZIP family protein	74456	9.89518e-11	71.6667	63.1586	60	43
TRINITY_DN129978_c0_g1_i1	TCP	957	gnl|BL_ORD_ID|148847GSMUA_Achr7P25320_001 Musa acuminata|TCP|TCP family protein	148847	1.38078e-18	51.0345	88.9669	145	74
TRINITY_DN129978_c0_g2_i1	C3H	951	gnl|BL_ORD_ID|67408maker-scaffold07695-snap-gene-0.19-mRNA-1 Castanea mollissima|C3H|C3H family protein	67408	1.68858e-18	49.2647	87.0409	136	67
TRINITY_DN139854_c0_g1_i1	MYB	245	gnl|BL_ORD_ID|110935Glyma.03G250600.1.p Glycine max|MYB|MYB family protein	110935	5.07218e-52	100	167.162	77	77
TRINITY_DN128056_c0_g1_i1	C3H	701	gnl|BL_ORD_ID|98143mrna31001.1-v1.0-hybrid Fragaria vesca|C3H|C3H family protein	98143	6.19946e-31	60.1064	125.176	188	113
TRINITY_DN128009_c0_g1_i1	NAC	549	gnl|BL_ORD_ID|186275KN538701.1_FGP009 Oryza longistaminata|NAC|NAC family protein	186275	8.29424e-11	51.3889	63.5438	144	74
TRINITY_DN107656_c0_g1_i1	E2F DP	938	gnl|BL_ORD_ID|194544ORUFI02G33610.1 Oryza rufipogon|E2F/DP|E2F/DP family protein	194544	3.26276e-13	46.6667	73.1738	195	91
TRINITY_DN107618_c0_g1_i1	bHLH	846	gnl|BL_ORD_ID|132034kfl00190_0180 Klebsormidium flaccidum|bHLH|bHLH family protein	132034	2.3204e-126	82.6241	383.259	282	233
TRINITY_DN142245_c0_g1_i1	NAC	415	gnl|BL_ORD_ID|301043Vang0599s00010.1 Vigna angularis|NAC|NAC family protein	301043	3.47255e-47	71.6535	158.303	127	91
TRINITY_DN104592_c0_g1_i1	HSF	891	gnl|BL_ORD_ID|99015mrna10474.1-v1.0-hybrid Fragaria vesca|HSF|HSF family protein	99015	5.52002e-06	45.8716	50.8322	109	50
TRINITY_DN104526_c0_g1_i1	DBB	344	gnl|BL_ORD_ID|300739Vang0058ss00690.1 Vigna angularis|DBB|DBB family protein	300739	5.78803e-10	57.5758	59.3066	99	57
TRINITY_DN130517_c0_g1_i1	M-type_MADS	661	gnl|BL_ORD_ID|220967PSME_00043819-RA Pseudotsuga menziesii|M-type_MADS|M-type_MADS family protein	220967	2.79704e-61	67.2897	206.068	214	144
TRINITY_DN135316_c0_g1_i1	MYB	464	gnl|BL_ORD_ID|51117XP_004489931.1 Cicer arietinum|MYB|MYB family protein	51117	8.44759e-66	82.1656	222.631	157	129
TRINITY_DN107727_c0_g1_i1	Trihelix	1537	gnl|BL_ORD_ID|247186RrC2335_p3 Raphanus raphanistrum|Trihelix|Trihelix family protein	247186	3.23612e-31	61.6352	131.724	159	98
TRINITY_DN111001_c0_g1_i1	C2H2	1817	gnl|BL_ORD_ID|83144KZV28906.1 Dorcoceras hygrometricum|C2H2|C2H2 family protein	83144	1.39465e-19	50.6667	96.2857	225	114
TRINITY_DN111033_c0_g1_i1	FAR1	327	gnl|BL_ORD_ID|127277Itr_sc001125.1_g00006.1 Ipomoea trifida|FAR1|FAR1 family protein	127277	2.65379e-16	57.7982	78.1814	109	63
TRINITY_DN143401_c0_g1_i1	ERF	502	gnl|BL_ORD_ID|1294Aan016747 Artemisia annua|ERF|ERF family protein	1294	4.78564e-44	64.8485	157.532	165	107
TRINITY_DN138701_c0_g1_i1	GRAS	374	gnl|BL_ORD_ID|146281Lus10040166 Linum usitatissimum|GRAS|GRAS family protein	146281	3.62769e-10	55.4348	60.4622	92	51
TRINITY_DN138766_c0_g1_i1	bHLH	256	gnl|BL_ORD_ID|295642Tp57577_TGAC_v2_mRNA27493 Trifolium pratense|bHLH|bHLH family protein	295642	2.11186e-13	71.6667	66.6254	60	43
TRINITY_DN140822_c0_g1_i1	ERF	230	gnl|BL_ORD_ID|127406Itr_sc000795.1_g00005.1 Ipomoea trifida|ERF|ERF family protein	127406	1.25095e-05	56.25	45.4394	48	27
TRINITY_DN107977_c0_g1_i1	NAC	406	gnl|BL_ORD_ID|166853NNU_022570-RA Nelumbo nucifera|NAC|NAC family protein	166853	2.9586e-05	54.7945	45.4394	73	40
TRINITY_DN107902_c0_g1_i1	ARF	307	gnl|BL_ORD_ID|209238PDK_30s1160841g001 Phoenix dactylifera|ARF|ARF family protein	209238	2.36399e-05	42.8571	45.4394	98	42
TRINITY_DN116283_c0_g1_i1	GRAS	378	gnl|BL_ORD_ID|250654Rsa1.0_01791.1_g00001.1 Raphanus sativus|GRAS|GRAS family protein	250654	9.95366e-12	49.5575	65.4698	113	56
TRINITY_DN114050_c0_g1_i1	EIL	423	gnl|BL_ORD_ID|121705KHN38437.1 Glycine soja|EIL|EIL family protein	121705	8.07596e-72	90.1408	228.409	142	128
TRINITY_DN128501_c0_g1_i1	G2-like	1787	gnl|BL_ORD_ID|211260CCG025416.1 Populus euphratica|G2-like|G2-like family protein	211260	3.41271e-23	41.3603	108.227	544	225
TRINITY_DN125874_c0_g1_i1	G2-like	491	gnl|BL_ORD_ID|106442Gh_A02G0666 Gossypium hirsutum|G2-like|G2-like family protein	106442	2.00527e-09	57.4257	58.9214	101	58
TRINITY_DN113271_c0_g1_i1	MYB	524	gnl|BL_ORD_ID|304308GSVIVT01024357001 Vitis vinifera|MYB|MYB family protein	304308	2.6953e-47	78.0488	168.703	123	96
TRINITY_DN135827_c0_g1_i1	NF-YA	432	gnl|BL_ORD_ID|126711Itr_sc000211.1_g00015.1 Ipomoea trifida|NF-YA|NF-YA family protein	126711	3.09425e-06	49.5238	48.9062	105	52
TRINITY_DN109200_c0_g1_i1	ARR-B	1688	gnl|BL_ORD_ID|26697055684 Selaginella moellendorffii|ARR-B|ARR-B family protein	266970	3.42002e-06	45.4545	51.6026	143	65
TRINITY_DN127507_c0_g1_i1	NF-YA	643	gnl|BL_ORD_ID|126711Itr_sc000211.1_g00015.1 Ipomoea trifida|NF-YA|NF-YA family protein	126711	2.39056e-34	66.3636	102.834	110	73
TRINITY_DN114959_c0_g1_i1	bHLH	364	gnl|BL_ORD_ID|3324Achn182291 Actinidia chinensis|bHLH|bHLH family protein	3324	9.21716e-18	58.7719	81.2629	114	67
TRINITY_DN101750_c0_g1_i1	GeBP protein	259	gnl|BL_ORD_ID|202405Oropetium_20150105_25334A Oropetium thomaeum|GeBP|GeBP family protein	202405	8.22421e-11	57.1429	61.2326	77	44
TRINITY_DN101764_c0_g1_i1	MYB_related	339	gnl|BL_ORD_ID|250818Rsa1.0_03996.1_g00001.1 Raphanus sativus|MYB_related|MYB_related family protein	250818	1.28405e-62	94.6429	211.846	112	106
TRINITY_DN112848_c0_g1_i1	ARF	413	gnl|BL_ORD_ID|143364LPERR06G05720.3 Leersia perrieri|ARF|ARF family protein	143364	7.73164e-23	86.2069	98.2117	87	75
TRINITY_DN112848_c0_g1_i2	ARF	444	gnl|BL_ORD_ID|143364LPERR06G05720.3 Leersia perrieri|ARF|ARF family protein	143364	2.62673e-18	86.7925	85.5001	53	46
TRINITY_DN118200_c0_g1_i1	MYB_related	387	gnl|BL_ORD_ID|37563XP_013624793.1 Brassica oleracea|MYB_related|MYB_related family protein	37563	1.54217e-08	51.1628	54.299	86	44
TRINITY_DN114325_c0_g1_i1	NAC	948	gnl|BL_ORD_ID|188827OMERI04G12430.3 Oryza meridionalis|NAC|NAC family protein	188827	3.4841e-43	61.3065	160.999	199	122
TRINITY_DN114355_c0_g1_i1	FAR1	257	gnl|BL_ORD_ID|9553Aradu.CYN81 Arachis duranensis|FAR1|FAR1 family protein	9553	9.46236e-26	77.6471	103.99	85	66
TRINITY_DN132042_c0_g1_i1	C2H2	448	gnl|BL_ORD_ID|187357OMERI11G10370.1 Oryza meridionalis|C2H2|C2H2 family protein	187357	1.94841e-09	43.4483	58.9214	145	63
TRINITY_DN105870_c0_g1_i1	MYB_related	398	gnl|BL_ORD_ID|268390Sp_073850_ixmz.t1 Spinacia oleracea|MYB_related|MYB_related family protein	268390	6.3387e-18	71.831	83.5741	71	51
TRINITY_DN106386_c0_g1_i1	SBP	1425	gnl|BL_ORD_ID|221857PSME_00013978-RA Pseudotsuga menziesii|SBP|SBP family protein	221857	3.22538e-05	47.4747	49.6766	99	47
TRINITY_DN109529_c0_g1_i1	bHLH	1032	gnl|BL_ORD_ID|152761MDP0000606021 Malus domestica|bHLH|bHLH family protein	152761	3.13948e-34	50.1672	137.887	299	150
TRINITY_DN109577_c0_g2_i1	MYB	379	gnl|BL_ORD_ID|163108Medtr6g015455.1 Medicago truncatula|MYB|MYB family protein	163108	5.10827e-19	60.7407	87.0409	135	82
TRINITY_DN105741_c0_g1_i1	C3H	824	gnl|BL_ORD_ID|18516337099 Arabidopsis lyrata|C3H|C3H family protein	18516	3.17078e-11	52.7273	66.6254	110	58
TRINITY_DN144027_c0_g1_i1	C3H	408	gnl|BL_ORD_ID|121047KHN37619.1 Glycine soja|C3H|C3H family protein	121047	1.41746e-52	93.3333	180.644	135	126
TRINITY_DN136119_c0_g1_i1	B3	413	gnl|BL_ORD_ID|204162Peaxi162Scf00045g01644.1 Petunia axillaris|B3|B3 family protein	204162	1.13462e-26	68.6275	109.768	102	70
TRINITY_DN114646_c0_g1_i1	SBP	416	gnl|BL_ORD_ID|250740Rsa1.0_00158.1_g00006.1 Raphanus sativus|SBP|SBP family protein	250740	5.70281e-13	62.3853	69.3218	109	68
TRINITY_DN113915_c0_g1_i1	NAC	352	gnl|BL_ORD_ID|218766Peinf101Scf00357g00004.1 Petunia inflata|NAC|NAC family protein	218766	2.46705e-14	54.3689	71.633	103	56
TRINITY_DN127621_c0_g2_i1	MYB_related	1020	gnl|BL_ORD_ID|165351Niben101Scf02581g01014.1 Nicotiana benthamiana|MYB_related|MYB_related family protein	165351	4.73106e-60	62.8159	207.223	277	174
TRINITY_DN127662_c0_g2_i1	bHLH	413	gnl|BL_ORD_ID|295285Tp57577_TGAC_v2_mRNA34811 Trifolium pratense|bHLH|bHLH family protein	295285	1.71093e-20	58.3333	90.8929	120	70
TRINITY_DN127636_c0_g1_i1	B3	987	gnl|BL_ORD_ID|204162Peaxi162Scf00045g01644.1 Petunia axillaris|B3|B3 family protein	204162	1.54683e-34	64.4928	139.428	138	89
TRINITY_DN115178_c0_g1_i1	MIKC_MADS	508	gnl|BL_ORD_ID|81649Dca5233.1 Dianthus caryophyllus|MIKC_MADS|MIKC_MADS family protein	81649	0.000262952	51.7241	43.5134	58	30
TRINITY_DN123724_c0_g1_i1	ERF	280	gnl|BL_ORD_ID|257968676774528 Sisymbrium irio|ERF|ERF family protein	257968	4.70715e-06	56.044	46.9802	91	51
TRINITY_DN105948_c0_g1_i1	Trihelix	481	gnl|BL_ORD_ID|89142Eucgr.B00129.1.p Eucalyptus grandis|Trihelix|Trihelix family protein	89142	2.38774e-26	57.7381	108.997	168	97
TRINITY_DN105974_c0_g1_i1	bZIP	856	gnl|BL_ORD_ID|80901DCAR_026693 Daucus carota|bZIP|bZIP family protein	80901	4.89357e-56	66.6667	197.593	252	168
TRINITY_DN133038_c0_g1_i1	HRT-like	561	gnl|BL_ORD_ID|2690AA81G00050 Aethionema arabicum|HRT-like|HRT-like family protein	2690	5.9774e-06	54.4444	48.521	90	49
TRINITY_DN133029_c0_g1_i1	MYB	399	gnl|BL_ORD_ID|120540KHN00829.1 Glycine soja|MYB|MYB family protein	120540	1.95449e-48	74.4681	172.17	141	105
TRINITY_DN116641_c0_g1_i1	ERF	618	gnl|BL_ORD_ID|159558XP_010095198.1 Morus notabilis|ERF|ERF family protein	159558	2.65939e-48	58.9744	167.933	195	115
TRINITY_DN106293_c0_g1_i1	Trihelix	851	gnl|BL_ORD_ID|159697Mapoly0051s0029.1.p Marchantia polymorpha|Trihelix|Trihelix family protein	159697	4.08276e-10	59.7701	62.7734	87	52
TRINITY_DN106283_c0_g1_i1	FAR1	252	gnl|BL_ORD_ID|301901Vradi0023s00860.1 Vigna radiata|FAR1|FAR1 family protein	301901	4.85742e-06	61.7021	43.8986	47	29
TRINITY_DN138131_c0_g1_i1	bHLH	709	gnl|BL_ORD_ID|263368Sme2.5_00238.1_g00011.1 Solanum melongena|bHLH|bHLH family protein	263368	5.09715e-46	61.5385	167.162	208	128
TRINITY_DN131969_c0_g1_i1	ERF	593	gnl|BL_ORD_ID|241873Phvul.009G251600.1 Phaseolus vulgaris|ERF|ERF family protein	241873	5.95147e-41	74.8299	144.436	147	110
TRINITY_DN131923_c0_g1_i1	Trihelix	1104	gnl|BL_ORD_ID|257352676788946 Sisymbrium irio|Trihelix|Trihelix family protein	257352	1.34515e-100	82.7586	321.627	203	168
TRINITY_DN131935_c0_g1_i1	MYB_related	303	gnl|BL_ORD_ID|217790PH01000202G0810 Phyllostachys heterocycla|MYB_related|MYB_related family protein	217790	7.33744e-05	56.4706	43.5134	85	48
TRINITY_DN102543_c0_g1_i1	GRAS	357	gnl|BL_ORD_ID|146281Lus10040166 Linum usitatissimum|GRAS|GRAS family protein	146281	5.6638e-66	94.0678	221.09	118	111
TRINITY_DN135760_c0_g1_i1	GATA	708	gnl|BL_ORD_ID|312172GRMZM2G396451_P01 Zea mays|GATA|GATA family protein	312172	1.29886e-39	54.1463	150.599	205	111
TRINITY_DN143612_c0_g1_i1	bHLH	274	gnl|BL_ORD_ID|147511GSMUA_Achr11P16630_001 Musa acuminata|bHLH|bHLH family protein	147511	4.73576e-33	78.4091	125.946	88	69
TRINITY_DN142329_c0_g1_i1	LBD	289	gnl|BL_ORD_ID|250519Rsa1.0_02878.1_g00005.1 Raphanus sativus|LBD|LBD family protein	250519	5.74936e-10	71.4286	59.3066	63	45
TRINITY_DN106553_c0_g1_i1	MIKC_MADS	1271	gnl|BL_ORD_ID|148306GSMUA_Achr9P13010_001 Musa acuminata|MIKC_MADS|MIKC_MADS family protein	148306	1.52125e-13	76.3636	61.2326	55	42
TRINITY_DN102929_c0_g1_i1	B3	306	gnl|BL_ORD_ID|257392676740550 Sisymbrium irio|B3|B3 family protein	257392	3.85928e-24	100	100.138	48	48
TRINITY_DN127079_c0_g1_i1	bZIP	2983	gnl|BL_ORD_ID|14565Neem_11770_f_1 Azadirachta indica|bZIP|bZIP family protein	14565	5.89094e-65	53.8462	241.891	416	224
TRINITY_DN130652_c0_g1_i1	WRKY	446	gnl|BL_ORD_ID|263614Sme2.5_00196.1_g00004.1 Solanum melongena|WRKY|WRKY family protein	263614	7.50327e-08	47.7876	53.9138	113	54
TRINITY_DN133303_c0_g1_i1	bHLH	281	gnl|BL_ORD_ID|258360676732396 Sisymbrium irio|bHLH|bHLH family protein	258360	8.15178e-12	75	63.929	60	45
TRINITY_DN100857_c0_g1_i1	bZIP	436	gnl|BL_ORD_ID|80901DCAR_026693 Daucus carota|bZIP|bZIP family protein	80901	1.98144e-29	63.6986	117.087	146	93
TRINITY_DN100884_c0_g1_i1	S1Fa-like	272	gnl|BL_ORD_ID|114793Gorai.001G003200.1 Gossypium raimondii|S1Fa-like|S1Fa-like family protein	114793	5.16803e-06	57.3171	46.9802	82	47
TRINITY_DN100877_c0_g1_i1	bHLH	263	gnl|BL_ORD_ID|3472Achn253811 Actinidia chinensis|bHLH|bHLH family protein	3472	8.49491e-38	93.5065	137.117	77	72
TRINITY_DN107290_c0_g1_i1	C3H	493	gnl|BL_ORD_ID|103675Gh_A10G2246 Gossypium hirsutum|C3H|C3H family protein	103675	1.20851e-25	55.9524	107.071	168	94
TRINITY_DN107264_c0_g1_i1	bZIP	250	gnl|BL_ORD_ID|152834MDP0000261154 Malus domestica|bZIP|bZIP family protein	152834	7.75503e-06	62.7907	46.2098	43	27
TRINITY_DN119783_c0_g1_i1	C2H2	365	gnl|BL_ORD_ID|175700XP_016432452.1 Nicotiana tabacum|C2H2|C2H2 family protein	175700	0.000132583	55.9322	43.1282	59	33
TRINITY_DN115996_c0_g1_i1	MYB	319	gnl|BL_ORD_ID|155939Manes.01G259600.1.p Manihot esculenta|MYB|MYB family protein	155939	6.03542e-09	53.9326	56.225	89	48
TRINITY_DN143166_c0_g1_i1	GATA	489	gnl|BL_ORD_ID|264508Sme2.5_01230.1_g00009.1 Solanum melongena|GATA|GATA family protein	264508	3.51751e-26	72.093	108.612	172	124
TRINITY_DN125217_c0_g1_i1	NAC	280	gnl|BL_ORD_ID|35195XP_013639656.1 Brassica oleracea|NAC|NAC family protein	35195	1.6028e-06	58.6667	48.1358	75	44
TRINITY_DN136832_c0_g1_i1	NF-YB	476	gnl|BL_ORD_ID|130475WALNUT_00013191-RA Juglans regia|NF-YB|NF-YB family protein	130475	4.25321e-15	82.9268	73.1738	41	34
TRINITY_DN116417_c0_g1_i1	bZIP	483	gnl|BL_ORD_ID|80901DCAR_026693 Daucus carota|bZIP|bZIP family protein	80901	1.62976e-26	82.8947	109.383	76	63
TRINITY_DN116400_c0_g1_i1	MIKC_MADS	603	gnl|BL_ORD_ID|84176Do007744.1 Dichanthelium oligosanthes|MIKC_MADS|MIKC_MADS family protein	84176	8.66024e-80	79.4118	258.07	170	135
TRINITY_DN130186_c0_g1_i1	CAMTA	387	gnl|BL_ORD_ID|304608GSVIVT01004860001 Vitis vinifera|CAMTA|CAMTA family protein	304608	0.000171163	47.561	43.1282	82	39
TRINITY_DN112446_c0_g1_i1	FAR1	679	gnl|BL_ORD_ID|152347MDP0000259867 Malus domestica|FAR1|FAR1 family protein	152347	0.000111541	60.3448	45.8246	58	35
TRINITY_DN129650_c0_g1_i2	C3H	1917	gnl|BL_ORD_ID|131944kfl00432_0070 Klebsormidium flaccidum|C3H|C3H family protein	131944	4.95976e-46	54.0146	181.03	274	148
TRINITY_DN129691_c0_g1_i1	WRKY	520	gnl|BL_ORD_ID|3602Achn109391 Actinidia chinensis|WRKY|WRKY family protein	3602	5.71859e-14	54.902	73.1738	153	84
TRINITY_DN122054_c0_g1_i1	ARF	371	gnl|BL_ORD_ID|209238PDK_30s1160841g001 Phoenix dactylifera|ARF|ARF family protein	209238	0.000326338	43.8596	41.9726	114	50
TRINITY_DN125912_c0_g1_i1	Trihelix	503	gnl|BL_ORD_ID|203112MA_98243g0010 Picea abies|Trihelix|Trihelix family protein	203112	7.54047e-34	66.8831	127.872	154	103
TRINITY_DN105363_c0_g2_i1	TCP	400	gnl|BL_ORD_ID|263592Sme2.5_07423.1_g00002.1 Solanum melongena|TCP|TCP family protein	263592	1.9829e-05	55.5556	45.8246	81	45
TRINITY_DN105328_c0_g1_i1	Trihelix	287	gnl|BL_ORD_ID|257966676765190 Sisymbrium irio|Trihelix|Trihelix family protein	257966	5.73251e-22	80.303	93.9745	66	53
TRINITY_DN105310_c0_g1_i1	GRAS	1358	gnl|BL_ORD_ID|146281Lus10040166 Linum usitatissimum|GRAS|GRAS family protein	146281	5.98135e-30	60.4895	127.487	286	173
TRINITY_DN146381_c0_g1_i1	MIKC_MADS	239	gnl|BL_ORD_ID|81649Dca5233.1 Dianthus caryophyllus|MIKC_MADS|MIKC_MADS family protein	81649	2.65664e-44	98.7342	154.451	79	78
TRINITY_DN115356_c0_g1_i1	C3H	439	gnl|BL_ORD_ID|121027KHN23869.1 Glycine soja|C3H|C3H family protein	121027	9.48753e-50	86.8966	172.94	145	126
TRINITY_DN115365_c0_g1_i1	C2H2	283	gnl|BL_ORD_ID|187357OMERI11G10370.1 Oryza meridionalis|C2H2|C2H2 family protein	187357	1.91566e-08	53.1915	54.6842	94	50
TRINITY_DN122928_c0_g1_i1	CO-like	453	gnl|BL_ORD_ID|83830KZV16017.1 Dorcoceras hygrometricum|CO-like|CO-like family protein	83830	1.86423e-38	71.8519	143.28	135	97
TRINITY_DN134329_c0_g1_i1	NAC	597	gnl|BL_ORD_ID|242344Phvul.006G188900.1 Phaseolus vulgaris|NAC|NAC family protein	242344	8.83112e-41	76.9912	139.813	113	87
TRINITY_DN121605_c0_g1_i1	MYB_related	276	gnl|BL_ORD_ID|294864Tp57577_TGAC_v2_mRNA8161 Trifolium pratense|MYB_related|MYB_related family protein	294864	4.05633e-19	75.7576	85.5001	66	50
TRINITY_DN107486_c0_g1_i1	C2H2	427	gnl|BL_ORD_ID|97500FANhyb_rscf00001142.1.g00004.1 Fragaria x ananassa|C2H2|C2H2 family protein	97500	7.21652e-12	57.5342	66.2402	73	42
TRINITY_DN107435_c0_g1_i1	B3	698	gnl|BL_ORD_ID|250161Rsa1.0_02949.1_g00003.1 Raphanus sativus|B3|B3 family protein	250161	1.20288e-12	60.2564	69.707	78	47
TRINITY_DN102769_c0_g1_i1	CAMTA	328	gnl|BL_ORD_ID|304608GSVIVT01004860001 Vitis vinifera|CAMTA|CAMTA family protein	304608	2.15669e-06	51.25	48.521	80	41
TRINITY_DN120697_c0_g1_i1	bHLH	421	gnl|BL_ORD_ID|88279Eucgr.B03004.1.p Eucalyptus grandis|bHLH|bHLH family protein	88279	0.000205723	55.5556	43.1282	81	45
TRINITY_DN116981_c0_g1_i1	bZIP	428	gnl|BL_ORD_ID|246240RrC2179_p5 Raphanus raphanistrum|bZIP|bZIP family protein	246240	9.51682e-57	72.0779	192.971	154	111
TRINITY_DN130767_c0_g1_i1	LBD	301	gnl|BL_ORD_ID|269669Sopen05g028040.1 Solanum pennellii|LBD|LBD family protein	269669	2.06774e-05	54.0984	45.4394	61	33
TRINITY_DN123998_c0_g1_i1	WRKY	212	gnl|BL_ORD_ID|185988KN542683.1_FGP001 Oryza longistaminata|WRKY|WRKY family protein	185988	2.45663e-08	63.9344	53.1434	61	39
TRINITY_DN121925_c0_g1_i1	bZIP	286	gnl|BL_ORD_ID|187030OMERI06G27590.3 Oryza meridionalis|bZIP|bZIP family protein	187030	7.53275e-13	66.3043	67.3958	92	61
TRINITY_DN137481_c0_g1_i1	LBD	553	gnl|BL_ORD_ID|126762Itr_sc000159.1_g00052.1 Ipomoea trifida|LBD|LBD family protein	126762	3.32133e-35	73.913	93.9745	69	51
TRINITY_DN137409_c0_g1_i1	LBD	234	gnl|BL_ORD_ID|269669Sopen05g028040.1 Solanum pennellii|LBD|LBD family protein	269669	2.90656e-09	60.5634	56.225	71	43
TRINITY_DN137430_c0_g1_i1	MYB_related	666	gnl|BL_ORD_ID|260096Seita.3G354900.1.p Setaria italica|MYB_related|MYB_related family protein	260096	4.34592e-21	53.8922	94.7449	167	90
TRINITY_DN110025_c0_g1_i1	C3H	409	gnl|BL_ORD_ID|236527Pavir.8NG308000.1.p Panicum virgatum|C3H|C3H family protein	236527	1.48732e-32	79	125.176	100	79
TRINITY_DN110012_c0_g1_i1	M-type_MADS	495	gnl|BL_ORD_ID|5333Achn270051 Actinidia chinensis|M-type_MADS|M-type_MADS family protein	5333	6.92211e-08	67.6923	53.9138	65	44
TRINITY_DN127834_c0_g1_i1	Dof	1499	gnl|BL_ORD_ID|199522fgenesh1_pg.C_Chr_08.0001000114 Ostreococcus tauri|Dof|Dof family protein	199522	7.98644e-05	52.7473	48.521	91	48
TRINITY_DN111217_c0_g1_i1	C2H2	285	gnl|BL_ORD_ID|97500FANhyb_rscf00001142.1.g00004.1 Fragaria x ananassa|C2H2|C2H2 family protein	97500	2.83603e-36	87.6543	134.806	81	71
TRINITY_DN111299_c0_g1_i1	M-type_MADS	404	gnl|BL_ORD_ID|99404mrna16933.1-v1.0-hybrid Fragaria vesca|M-type_MADS|M-type_MADS family protein	99404	9.18293e-50	72.3077	169.859	130	94
TRINITY_DN110702_c0_g1_i1	MYB_related	258	gnl|BL_ORD_ID|218059PH01001490G0340 Phyllostachys heterocycla|MYB_related|MYB_related family protein	218059	7.18763e-17	80.7692	77.411	52	42
TRINITY_DN104490_c0_g1_i1	YABBY	531	gnl|BL_ORD_ID|121574KHN26894.1 Glycine soja|YABBY|YABBY family protein	121574	6.4561e-80	100	243.047	114	114
TRINITY_DN121272_c0_g1_i1	M-type_MADS	215	gnl|BL_ORD_ID|81564Dca52167.1 Dianthus caryophyllus|M-type_MADS|M-type_MADS family protein	81564	0.000541821	47.1429	40.4318	70	33
TRINITY_DN109630_c0_g1_i1	NAC	739	gnl|BL_ORD_ID|122425Han006117 Helianthus annuus|NAC|NAC family protein	122425	1.21424e-20	53.4483	91.2781	174	93
TRINITY_DN130046_c0_g1_i1	HB-other	526	gnl|BL_ORD_ID|294387Tp57577_TGAC_v2_mRNA30449 Trifolium pratense|HB-other|HB-other family protein	294387	2.11763e-07	50	52.7582	166	83
TRINITY_DN130094_c0_g1_i1	bHLH	340	gnl|BL_ORD_ID|295285Tp57577_TGAC_v2_mRNA34811 Trifolium pratense|bHLH|bHLH family protein	295285	2.10595e-31	68.1416	120.939	113	77
TRINITY_DN130069_c0_g1_i1	Nin-like	464	gnl|BL_ORD_ID|118335Gorai.003G063900.1 Gossypium raimondii|Nin-like|Nin-like family protein	118335	3.57527e-05	75	45.0542	36	27
TRINITY_DN130068_c0_g1_i1	MYB_related	340	gnl|BL_ORD_ID|215469Pahal.F00649.1 Panicum hallii|MYB_related|MYB_related family protein	215469	4.33514e-18	93.0233	82.8037	43	40
TRINITY_DN108497_c0_g1_i1	GeBP protein	365	gnl|BL_ORD_ID|202405Oropetium_20150105_25334A Oropetium thomaeum|GeBP|GeBP family protein	202405	2.2846e-11	57.1429	63.929	119	68
TRINITY_DN143211_c0_g1_i1	bZIP	282	gnl|BL_ORD_ID|197506LOC_Os12g06010.1 Oryza sativa subsp. japonica|bZIP|bZIP family protein	197506	1.18403e-10	61.194	61.2326	67	41
TRINITY_DN117458_c0_g1_i1	MYB	354	gnl|BL_ORD_ID|107527Gh_A10G0382 Gossypium hirsutum|MYB|MYB family protein	107527	1.10903e-36	77.5	134.035	120	93
TRINITY_DN118379_c0_g1_i1	NAC	362	gnl|BL_ORD_ID|50890XP_004502479.1 Cicer arietinum|NAC|NAC family protein	50890	3.24884e-29	90.4762	111.694	63	57
TRINITY_DN131841_c0_g1_i1	GATA	322	gnl|BL_ORD_ID|128615Itr_sc001942.1_g00004.1 Ipomoea trifida|GATA|GATA family protein	128615	2.38545e-07	46.8468	51.2174	111	52
TRINITY_DN114250_c0_g1_i1	M-type_MADS	832	gnl|BL_ORD_ID|4358Achn093911 Actinidia chinensis|M-type_MADS|M-type_MADS family protein	4358	1.49124e-17	45.7399	85.8853	223	102
TRINITY_DN101913_c0_g1_i1	ERF	385	gnl|BL_ORD_ID|175227XP_016447462.1 Nicotiana tabacum|ERF|ERF family protein	175227	9.36919e-21	70	90.1225	70	49
TRINITY_DN112617_c0_g1_i1	WRKY	488	gnl|BL_ORD_ID|6158Aco012507.1 Ananas comosus|WRKY|WRKY family protein	6158	3.61461e-14	59.292	73.559	113	67
TRINITY_DN112632_c0_g1_i1	C3H	309	gnl|BL_ORD_ID|57490C.cajan_05538 Cajanus cajan|C3H|C3H family protein	57490	9.11203e-64	96.1165	209.534	103	99
TRINITY_DN112623_c0_g1_i1	bHLH	414	gnl|BL_ORD_ID|258360676732396 Sisymbrium irio|bHLH|bHLH family protein	258360	1.16194e-45	71.5278	160.229	144	103
TRINITY_DN126412_c0_g1_i1	GRF	840	gnl|BL_ORD_ID|113869Glyma.04G230600.4.p Glycine max|GRF|GRF family protein	113869	1.90173e-112	100	338.576	245	245
TRINITY_DN126479_c0_g1_i1	M-type_MADS	289	gnl|BL_ORD_ID|198356LOC_Os11g12360.1 Oryza sativa subsp. japonica|M-type_MADS|M-type_MADS family protein	198356	3.52523e-12	60.5634	65.855	71	43
TRINITY_DN104808_c0_g1_i1	G2-like	709	gnl|BL_ORD_ID|67939IGS.gm_4_00340 Chlorella variabilis NC64A|G2-like|G2-like family protein	67939	8.0618e-15	59.7826	77.0258	184	110
TRINITY_DN104848_c0_g1_i1	LBD	1380	gnl|BL_ORD_ID|175770XP_016491803.1 Nicotiana tabacum|LBD|LBD family protein	175770	2.61437e-40	59.5041	153.295	242	144
TRINITY_DN140932_c0_g1_i1	C3H	336	gnl|BL_ORD_ID|74396PK20829.1 Cannabis sativa|C3H|C3H family protein	74396	1.08703e-57	96.0784	180.259	102	98
TRINITY_DN128189_c0_g1_i1	NF-YA	953	gnl|BL_ORD_ID|309545GRMZM2G126957_P01 Zea mays|NF-YA|NF-YA family protein	309545	5.01775e-22	61.6279	93.9745	86	53
TRINITY_DN128137_c0_g1_i1	CAMTA	387	gnl|BL_ORD_ID|304608GSVIVT01004860001 Vitis vinifera|CAMTA|CAMTA family protein	304608	2.21523e-08	66.6667	55.0694	57	38
TRINITY_DN133817_c0_g1_i1	WRKY	1674	gnl|BL_ORD_ID|264173Sme2.5_06310.1_g00004.1 Solanum melongena|WRKY|WRKY family protein	264173	2.87136e-81	57.9208	271.552	404	234
TRINITY_DN104969_c0_g1_i1	C2H2	356	gnl|BL_ORD_ID|105731Gh_A02G0818 Gossypium hirsutum|C2H2|C2H2 family protein	105731	2.84853e-23	92.0635	95.5153	63	58
TRINITY_DN112015_c0_g1_i1	NF-YA	488	gnl|BL_ORD_ID|126711Itr_sc000211.1_g00015.1 Ipomoea trifida|NF-YA|NF-YA family protein	126711	5.50028e-05	47.9592	45.4394	98	47
TRINITY_DN112054_c0_g1_i1	HSF	763	gnl|BL_ORD_ID|246572RrC2480_p5 Raphanus raphanistrum|HSF|HSF family protein	246572	9.14028e-15	48.8688	76.6406	221	108
TRINITY_DN105688_c0_g1_i1	ARR-B	818	gnl|BL_ORD_ID|65903MELO3C010245P1 Cucumis melo|ARR-B|ARR-B family protein	65903	4.97815e-09	48.3871	59.6918	186	90
TRINITY_DN105687_c0_g1_i1	C3H	965	gnl|BL_ORD_ID|100075Cotton_A_18898_BGI-A2_v1.0 Gossypium arboreum|C3H|C3H family protein	100075	1.03505e-25	55.0296	111.694	169	93
TRINITY_DN105683_c0_g1_i1	MYB	621	gnl|BL_ORD_ID|112427Glyma.20G178500.2.p Glycine max|MYB|MYB family protein	112427	1.49378e-89	87.5	292.738	208	182
TRINITY_DN129746_c0_g1_i1	G2-like	561	gnl|BL_ORD_ID|20568EMT14894 Aegilops tauschii|G2-like|G2-like family protein	20568	1.5983e-14	66.6667	75.485	84	56
TRINITY_DN145581_c0_g1_i1	CPP	387	gnl|BL_ORD_ID|180384OBART01G22520.1 Oryza barthii|CPP|CPP family protein	180384	3.90832e-15	55.5556	73.9442	99	55
TRINITY_DN128413_c0_g1_i1	Nin-like	663	gnl|BL_ORD_ID|20007XP_011400012.1 Auxenochlorella protothecoides|Nin-like|Nin-like family protein	20007	9.49992e-24	54.4872	100.908	156	85
TRINITY_DN128435_c0_g1_i1	LBD	580	gnl|BL_ORD_ID|269669Sopen05g028040.1 Solanum pennellii|LBD|LBD family protein	269669	2.75591e-20	50.7614	92.8189	197	100
TRINITY_DN128312_c0_g1_i1	ERF	496	gnl|BL_ORD_ID|46939Bv5_101120_supk.t1 Beta vulgaris|ERF|ERF family protein	46939	2.74162e-17	59.6899	82.8037	129	77
TRINITY_DN128350_c0_g1_i1	DBB	568	gnl|BL_ORD_ID|5736Aco013131.1 Ananas comosus|DBB|DBB family protein	5736	4.42454e-08	50	55.0694	134	67
TRINITY_DN128343_c0_g2_i1	MYB	1134	gnl|BL_ORD_ID|314898Zmw_sc04743.1.g00060.1 Zoysia matrella|MYB|MYB family protein	314898	3.61204e-13	49.505	74.3294	202	100
TRINITY_DN142529_c0_g1_i1	HSF	428	gnl|BL_ORD_ID|16367Araip.8V58J Arachis ipaensis|HSF|HSF family protein	16367	3.13594e-67	87.4126	213.001	143	125
TRINITY_DN107501_c0_g1_i1	M-type_MADS	749	gnl|BL_ORD_ID|55771Csa04g009800.1 Camelina sativa|M-type_MADS|M-type_MADS family protein	55771	1.53119e-24	65.2174	104.375	115	75
TRINITY_DN126165_c0_g1_i1	ARF	2092	gnl|BL_ORD_ID|4927Achn116231 Actinidia chinensis|ARF|ARF family protein	4927	1.47064e-07	60.7143	58.151	84	51
TRINITY_DN126112_c0_g1_i1	G2-like	1056	gnl|BL_ORD_ID|191321OPUNC03G25490.2 Oryza punctata|G2-like|G2-like family protein	191321	9.31316e-22	49.5726	100.523	234	116
TRINITY_DN126375_c0_g1_i1	ZF-HD	1142	gnl|BL_ORD_ID|318310Zpz_sc00928.1.g00170.1.am.mk Zoysia pacifica|ZF-HD|ZF-HD family protein	318310	8.4768e-20	52.9762	94.3597	168	89
TRINITY_DN126388_c0_g1_i1	ERF	1800	gnl|BL_ORD_ID|46939Bv5_101120_supk.t1 Beta vulgaris|ERF|ERF family protein	46939	1.06174e-168	75.4941	505.368	506	382
TRINITY_DN126762_c0_g1_i1	LBD	736	gnl|BL_ORD_ID|175770XP_016491803.1 Nicotiana tabacum|LBD|LBD family protein	175770	5.41169e-15	46.0526	76.2554	228	105
TRINITY_DN126708_c0_g1_i1	GATA	515	gnl|BL_ORD_ID|211781CCG011022.2 Populus euphratica|GATA|GATA family protein	211781	2.33184e-14	64.8936	72.7886	94	61
TRINITY_DN126781_c0_g1_i1	MYB_related	896	gnl|BL_ORD_ID|310774GRMZM2G443202_P01 Zea mays|MYB_related|MYB_related family protein	310774	8.64978e-11	48	65.4698	150	72
TRINITY_DN126767_c0_g1_i1	M-type_MADS	552	gnl|BL_ORD_ID|120654KHN26160.1 Glycine soja|M-type_MADS|M-type_MADS family protein	120654	3.76615e-56	67.7966	183.341	177	120
TRINITY_DN133471_c0_g1_i1	M-type_MADS	827	gnl|BL_ORD_ID|295000Tp57577_TGAC_v2_mRNA22346 Trifolium pratense|M-type_MADS|M-type_MADS family protein	295000	3.66906e-22	77.6596	97.0561	94	73
TRINITY_DN113145_c0_g1_i1	C2H2	600	gnl|BL_ORD_ID|302759Vradi08g20040.1 Vigna radiata|C2H2|C2H2 family protein	302759	2.08909e-58	75.3769	190.66	199	150
TRINITY_DN113175_c0_g1_i1	M-type_MADS	355	gnl|BL_ORD_ID|17464Araip.DW8GW Arachis ipaensis|M-type_MADS|M-type_MADS family protein	17464	1.40856e-05	85.2941	45.4394	34	29
TRINITY_DN104043_c0_g2_i1	bHLH	1445	gnl|BL_ORD_ID|171879XP_016443488.1 Nicotiana tabacum|bHLH|bHLH family protein	171879	1.10596e-48	61.8644	182.57	236	146
TRINITY_DN104054_c0_g1_i1	NF-YA	2856	gnl|BL_ORD_ID|146364Lus10031505 Linum usitatissimum|NF-YA|NF-YA family protein	146364	0	60.9375	617.846	832	507
TRINITY_DN134608_c0_g1_i1	bHLH	837	gnl|BL_ORD_ID|29627GSBRNA2T00090396001 Brassica napus|bHLH|bHLH family protein	29627	5.39632e-23	47.3896	101.679	249	118
TRINITY_DN140519_c0_g1_i1	C2H2	357	gnl|BL_ORD_ID|191692OPUNC04G13100.1 Oryza punctata|C2H2|C2H2 family protein	191692	2.0104e-37	72.2689	137.502	119	86
TRINITY_DN108561_c0_g1_i1	MYB_related	604	gnl|BL_ORD_ID|4783Achn063461 Actinidia chinensis|MYB_related|MYB_related family protein	4783	7.65977e-11	76.7442	60.4622	43	33
TRINITY_DN108514_c0_g1_i1	B3	644	gnl|BL_ORD_ID|268134Sp_067720_upzk.t1 Spinacia oleracea|B3|B3 family protein	268134	0.000322299	54.2056	43.8986	107	58
TRINITY_DN108548_c0_g1_i1	ERF	514	gnl|BL_ORD_ID|27001Bradi3g42627.5.p Brachypodium distachyon|ERF|ERF family protein	27001	3.94846e-70	87.7698	230.72	139	122
TRINITY_DN135610_c0_g1_i2	bHLH	232	gnl|BL_ORD_ID|200934Ote100112080011 Ocimum tenuiflorum|bHLH|bHLH family protein	200934	1.05466e-16	62.5	77.7962	80	50
TRINITY_DN135637_c0_g1_i1	HSF	522	gnl|BL_ORD_ID|246572RrC2480_p5 Raphanus raphanistrum|HSF|HSF family protein	246572	1.41656e-11	53.0769	65.4698	130	69
TRINITY_DN132633_c0_g1_i1	MYB_related	706	gnl|BL_ORD_ID|31790GSBRNA2T00069970001 Brassica napus|MYB_related|MYB_related family protein	31790	7.1842e-13	53.4483	70.4774	116	62
TRINITY_DN132637_c0_g1_i1	GATA	336	gnl|BL_ORD_ID|97107FANhyb_rscf00000233.1.g00002.1 Fragaria x ananassa|GATA|GATA family protein	97107	0.000415047	43.75	41.5874	112	49
TRINITY_DN105106_c0_g1_i1	C2H2	820	gnl|BL_ORD_ID|273462Spipo12G0053800 Spirodela polyrhiza|C2H2|C2H2 family protein	273462	1.02075e-18	45.5319	89.3521	235	107
TRINITY_DN105183_c0_g1_i1	C3H	268	gnl|BL_ORD_ID|200390Ote100179200281 Ocimum tenuiflorum|C3H|C3H family protein	200390	5.73383e-05	48.2353	43.5134	85	41
TRINITY_DN144825_c0_g1_i1	E2F DP	312	gnl|BL_ORD_ID|223767XP_008245529.1 Prunus mume|E2F/DP|E2F/DP family protein	223767	4.54474e-16	61.5385	69.707	65	40
TRINITY_DN131155_c0_g1_i1	M-type_MADS	772	gnl|BL_ORD_ID|220967PSME_00043819-RA Pseudotsuga menziesii|M-type_MADS|M-type_MADS family protein	220967	2.77404e-72	67.9688	236.884	256	174
TRINITY_DN127464_c0_g1_i1	GRAS	607	gnl|BL_ORD_ID|166885NNU_016725-RA Nelumbo nucifera|GRAS|GRAS family protein	166885	2.87443e-23	59.0551	99.3673	127	75
TRINITY_DN131397_c0_g1_i1	bZIP	676	gnl|BL_ORD_ID|298723678372008 Utricularia gibba|bZIP|bZIP family protein	298723	6.27422e-43	73.9496	153.295	119	88
TRINITY_DN120386_c0_g1_i1	MYB_related	422	gnl|BL_ORD_ID|221015PSME_00044429-RA Pseudotsuga menziesii|MYB_related|MYB_related family protein	221015	1.43697e-10	67.8571	62.003	56	38
TRINITY_DN120376_c0_g1_i1	ARF	343	gnl|BL_ORD_ID|209238PDK_30s1160841g001 Phoenix dactylifera|ARF|ARF family protein	209238	1.09741e-09	44.2478	58.9214	113	50
TRINITY_DN135480_c0_g1_i1	STAT	521	gnl|BL_ORD_ID|2726AA31G00726 Aethionema arabicum|STAT|STAT family protein	2726	2.7858e-09	55.6701	58.9214	97	54
TRINITY_DN105045_c0_g1_i1	ERF	1187	gnl|BL_ORD_ID|296637TRIUR3_31251-P1 Triticum urartu|ERF|ERF family protein	296637	6.28064e-59	68.8679	207.223	212	146
TRINITY_DN105080_c0_g1_i1	bZIP	993	gnl|BL_ORD_ID|132909Kaladp0020s0147.1.p Kalanchoe laxiflora|bZIP|bZIP family protein	132909	1.36214e-126	90.8297	388.652	229	208
TRINITY_DN126853_c0_g1_i1	C2H2	419	gnl|BL_ORD_ID|99329mrna03614.1-v1.0-hybrid Fragaria vesca|C2H2|C2H2 family protein	99329	1.44384e-06	47.8261	49.6766	138	66
TRINITY_DN139010_c0_g1_i1	TALE	607	gnl|BL_ORD_ID|109727Glyma.06G051600.1.p Glycine max|TALE|TALE family protein	109727	8.51249e-143	100	416.001	202	202
TRINITY_DN129560_c0_g1_i1	ERF	484	gnl|BL_ORD_ID|46939Bv5_101120_supk.t1 Beta vulgaris|ERF|ERF family protein	46939	6.03363e-09	52.7027	57.3806	148	78
TRINITY_DN112724_c0_g1_i1	ERF	444	gnl|BL_ORD_ID|151987MDP0000254227 Malus domestica|ERF|ERF family protein	151987	0.000939378	67.3469	41.2022	49	33
TRINITY_DN112704_c0_g1_i1	NF-YA	444	gnl|BL_ORD_ID|146364Lus10031505 Linum usitatissimum|NF-YA|NF-YA family protein	146364	1.09791e-27	56.3758	112.464	149	84
TRINITY_DN134595_c0_g1_i1	bHLH	444	gnl|BL_ORD_ID|147511GSMUA_Achr11P16630_001 Musa acuminata|bHLH|bHLH family protein	147511	4.30371e-11	50.4587	63.929	109	55
TRINITY_DN109301_c0_g1_i1	CAMTA	337	gnl|BL_ORD_ID|217041PH01000201G0710 Phyllostachys heterocycla|CAMTA|CAMTA family protein	217041	1.56913e-24	77.3333	102.064	75	58
TRINITY_DN22065_c0_g1_i1	B3	1319	gnl|BL_ORD_ID|269752Sopen08g002450.1 Solanum pennellii|B3|B3 family protein	269752	1.63312e-40	46.5318	155.606	346	161
TRINITY_DN22088_c0_g2_i1	STAT	693	gnl|BL_ORD_ID|2726AA31G00726 Aethionema arabicum|STAT|STAT family protein	2726	6.42007e-09	60.3175	58.5362	63	38
TRINITY_DN22005_c0_g1_i1	bHLH	1224	gnl|BL_ORD_ID|21410EMT03129 Aegilops tauschii|bHLH|bHLH family protein	21410	2.31037e-10	42.3645	65.855	203	86
TRINITY_DN15611_c0_g1_i1	CPP	1048	gnl|BL_ORD_ID|193091e_gw1.19.20.1 Ostreococcus sp. RCC809|CPP|CPP family protein	193091	2.81396e-15	54.3147	80.1073	197	107
TRINITY_DN15693_c0_g1_i1	NF-YA	481	gnl|BL_ORD_ID|269338Sopen02g006770.1 Solanum pennellii|NF-YA|NF-YA family protein	269338	5.41853e-06	59.6491	48.1358	57	34
TRINITY_DN45393_c0_g1_i2	bHLH	309	gnl|BL_ORD_ID|3472Achn253811 Actinidia chinensis|bHLH|bHLH family protein	3472	6.04215e-56	96.8421	187.963	95	92
TRINITY_DN45366_c0_g2_i1	NF-YC	451	gnl|BL_ORD_ID|263499Sme2.5_17281.1_g00001.1 Solanum melongena|NF-YC|NF-YC family protein	263499	5.9214e-20	65.0943	90.1225	106	69
TRINITY_DN60045_c0_g1_i1	M-type_MADS	371	gnl|BL_ORD_ID|258498676720004 Sisymbrium irio|M-type_MADS|M-type_MADS family protein	258498	2.97709e-13	78.2609	69.707	46	36
TRINITY_DN52484_c0_g1_i11	C3H	1198	gnl|BL_ORD_ID|298444678449019 Utricularia gibba|C3H|C3H family protein	298444	0.00014888	44.6429	46.595	112	50
TRINITY_DN52485_c0_g1_i1	NAC	1021	gnl|BL_ORD_ID|150824MDP0000283975 Malus domestica|NAC|NAC family protein	150824	0.000182437	43.7908	46.595	153	67
TRINITY_DN52485_c0_g1_i3	NAC	1039	gnl|BL_ORD_ID|150824MDP0000283975 Malus domestica|NAC|NAC family protein	150824	0.000524373	43.1373	45.0542	153	66
TRINITY_DN52485_c0_g1_i5	NAC	968	gnl|BL_ORD_ID|150824MDP0000283975 Malus domestica|NAC|NAC family protein	150824	0.000164302	43.7908	46.595	153	67
TRINITY_DN52449_c0_g1_i1	bHLH	1049	gnl|BL_ORD_ID|212742CCG001517.1 Populus euphratica|bHLH|bHLH family protein	212742	2.34388e-94	80.1802	298.13	222	178
TRINITY_DN52449_c1_g1_i1	MYB_related	847	gnl|BL_ORD_ID|300327Vang06g12780.1 Vigna angularis|MYB_related|MYB_related family protein	300327	5.99623e-18	83.0189	87.4261	53	44
TRINITY_DN52400_c0_g1_i2	ZF-HD	743	gnl|BL_ORD_ID|6971Aqcoe4G062900.1.p Aquilegia coerulea|ZF-HD|ZF-HD family protein	6971	0.000184543	88.2353	43.1282	34	30
TRINITY_DN52446_c1_g2_i9	ERF	2139	gnl|BL_ORD_ID|258388676779274 Sisymbrium irio|ERF|ERF family protein	258388	7.911e-07	48.2353	55.4546	170	82
TRINITY_DN52499_c0_g1_i5	ERF	837	gnl|BL_ORD_ID|149709GSMUA_Achr10P27000_001 Musa acuminata|ERF|ERF family protein	149709	2.59804e-88	68.6275	277.33	255	175
TRINITY_DN52499_c0_g1_i9	ERF	1027	gnl|BL_ORD_ID|149709GSMUA_Achr10P27000_001 Musa acuminata|ERF|ERF family protein	149709	9.46387e-82	77.3684	263.077	190	147
TRINITY_DN52472_c0_g1_i1	NF-YA	919	gnl|BL_ORD_ID|100358Cotton_A_24712_BGI-A2_v1.0 Gossypium arboreum|NF-YA|NF-YA family protein	100358	1.88763e-54	78.2946	193.356	129	101
TRINITY_DN52472_c0_g1_i3	NF-YA	923	gnl|BL_ORD_ID|100358Cotton_A_24712_BGI-A2_v1.0 Gossypium arboreum|NF-YA|NF-YA family protein	100358	3.70084e-54	78.2946	192.586	129	101
TRINITY_DN52472_c0_g1_i5	NF-YA	915	gnl|BL_ORD_ID|100358Cotton_A_24712_BGI-A2_v1.0 Gossypium arboreum|NF-YA|NF-YA family protein	100358	2.9226e-54	74.4681	192.971	141	105
TRINITY_DN52439_c0_g1_i3	LBD	718	gnl|BL_ORD_ID|149351GSMUA_Achr5P10740_001 Musa acuminata|LBD|LBD family protein	149351	1.1864e-30	72.8972	124.02	107	78
TRINITY_DN52402_c0_g1_i2	HB-other	1398	gnl|BL_ORD_ID|196875BGIOSGA013634-PA Oryza sativa subsp. indica|HB-other|HB-other family protein	196875	2.44474e-38	57.9487	147.902	195	113
TRINITY_DN52453_c0_g2_i5	YABBY	1432	gnl|BL_ORD_ID|257835676743472 Sisymbrium irio|YABBY|YABBY family protein	257835	1.92343e-16	78.5714	81.2629	56	44
TRINITY_DN52453_c0_g2_i6	MYB	1232	gnl|BL_ORD_ID|249180Rsa1.0_00157.1_g00012.1 Raphanus sativus|MYB|MYB family protein	249180	4.63936e-25	71.5789	110.538	95	68
TRINITY_DN52454_c0_g1_i2	BBR-BPC	2611	gnl|BL_ORD_ID|99289mrna00620.1-v1.0-hybrid Fragaria vesca|BBR-BPC|BBR-BPC family protein	99289	4.32575e-142	59.799	450.669	597	357
TRINITY_DN52429_c0_g1_i6	C2H2	2144	gnl|BL_ORD_ID|120701KHN18341.1 Glycine soja|C2H2|C2H2 family protein	120701	0	98.1034	1005.74	580	569
TRINITY_DN52424_c3_g2_i1	M-type_MADS	621	gnl|BL_ORD_ID|82198Dca22768.1 Dianthus caryophyllus|M-type_MADS|M-type_MADS family protein	82198	4.67841e-19	59.8214	88.9669	112	67
TRINITY_DN52479_c0_g1_i9	ARF	1182	gnl|BL_ORD_ID|121055KHN31261.1 Glycine soja|ARF|ARF family protein	121055	3.08705e-122	100	340.117	167	167
TRINITY_DN52467_c0_g2_i1	CAMTA	401	gnl|BL_ORD_ID|217041PH01000201G0710 Phyllostachys heterocycla|CAMTA|CAMTA family protein	217041	9.73836e-39	72.6562	144.05	128	93
TRINITY_DN52467_c0_g4_i1	CAMTA	320	gnl|BL_ORD_ID|217041PH01000201G0710 Phyllostachys heterocycla|CAMTA|CAMTA family protein	217041	8.38981e-23	69.4737	97.0561	95	66
TRINITY_DN52494_c0_g1_i2	MYB	1122	gnl|BL_ORD_ID|60525Cc04_g06620 Coffea canephora|MYB|MYB family protein	60525	3.20543e-175	86.1963	531.176	326	281
TRINITY_DN52494_c0_g1_i4	MYB	1078	gnl|BL_ORD_ID|60525Cc04_g06620 Coffea canephora|MYB|MYB family protein	60525	0	85.3521	568.155	355	303
TRINITY_DN52486_c0_g1_i2	HD-ZIP	1163	gnl|BL_ORD_ID|196861BGIOSGA000239-PA Oryza sativa subsp. indica|HD-ZIP|HD-ZIP family protein	196861	0.000823526	40.1914	44.669	209	84
TRINITY_DN52486_c0_g1_i3	HD-ZIP	1078	gnl|BL_ORD_ID|196861BGIOSGA000239-PA Oryza sativa subsp. indica|HD-ZIP|HD-ZIP family protein	196861	0.000402547	40.3846	45.4394	208	84
TRINITY_DN52437_c0_g1_i2	NAC	1746	gnl|BL_ORD_ID|316209Zmw_sc02343.1.g00060.1 Zoysia matrella|NAC|NAC family protein	316209	1.20496e-70	52.5943	250.751	424	223
TRINITY_DN52488_c0_g1_i11	MYB	982	gnl|BL_ORD_ID|149254GSMUA_Achr9P07000_001 Musa acuminata|MYB|MYB family protein	149254	4.55055e-05	52.1739	48.521	92	48
TRINITY_DN52488_c0_g1_i12	MYB	774	gnl|BL_ORD_ID|149254GSMUA_Achr9P07000_001 Musa acuminata|MYB|MYB family protein	149254	0.000161297	55.5556	45.8246	63	35
TRINITY_DN52459_c0_g1_i1	bZIP	683	gnl|BL_ORD_ID|162055Medtr0014s0410.1 Medicago truncatula|bZIP|bZIP family protein	162055	1.3198e-30	83.5616	115.546	73	61
TRINITY_DN52462_c0_g1_i3	ERF	1870	gnl|BL_ORD_ID|46939Bv5_101120_supk.t1 Beta vulgaris|ERF|ERF family protein	46939	0	78.9796	555.829	490	387
TRINITY_DN52461_c0_g1_i1	M-type_MADS	671	gnl|BL_ORD_ID|98455mrna05411.1-v1.0-hybrid Fragaria vesca|M-type_MADS|M-type_MADS family protein	98455	1.43998e-83	75	264.233	216	162
TRINITY_DN94096_c0_g1_i1	ERF	299	gnl|BL_ORD_ID|5358Achn317221 Actinidia chinensis|ERF|ERF family protein	5358	1.22009e-11	62.1212	63.5438	66	41
TRINITY_DN83865_c0_g1_i1	TCP	545	gnl|BL_ORD_ID|270237Sopen12g015990.1 Solanum pennellii|TCP|TCP family protein	270237	5.27867e-13	61.6279	70.8626	86	53
TRINITY_DN83839_c0_g1_i1	MYB	428	gnl|BL_ORD_ID|108442Glyma.05G040700.1.p Glycine max|MYB|MYB family protein	108442	7.39104e-57	100	187.193	89	89
TRINITY_DN44021_c0_g1_i1	Dof	2144	gnl|BL_ORD_ID|97055FANhyb_rscf00000146.1.g00010.1 Fragaria x ananassa|Dof|Dof family protein	97055	0.000493286	70	46.595	50	35
TRINITY_DN44095_c0_g1_i2	NAC	684	gnl|BL_ORD_ID|120307KHN28123.1 Glycine soja|NAC|NAC family protein	120307	2.17157e-99	100	294.664	140	140
TRINITY_DN44028_c0_g1_i2	C3H	821	gnl|BL_ORD_ID|152278MDP0000304584 Malus domestica|C3H|C3H family protein	152278	1.76851e-47	84.0708	173.711	113	95
TRINITY_DN44014_c0_g1_i1	C2H2	570	gnl|BL_ORD_ID|303360Vun005585 Vigna unguiculata|C2H2|C2H2 family protein	303360	2.47479e-56	85.1562	181.8	128	109
TRINITY_DN44058_c0_g2_i1	MYB	280	gnl|BL_ORD_ID|110924Glyma.20G082300.1.p Glycine max|MYB|MYB family protein	110924	9.62277e-27	92.3077	103.219	52	48
TRINITY_DN3288_c0_g1_i1	MYB	402	gnl|BL_ORD_ID|1436Aan015255 Artemisia annua|MYB|MYB family protein	1436	4.51836e-15	58.6207	75.0998	116	68
TRINITY_DN46251_c0_g2_i3	bHLH	608	gnl|BL_ORD_ID|15287Neem_16119_f_2 Azadirachta indica|bHLH|bHLH family protein	15287	1.08814e-09	48.2759	60.077	116	56
TRINITY_DN46206_c0_g2_i1	WRKY	311	gnl|BL_ORD_ID|248470Rsa1.0_01894.1_g00003.1 Raphanus sativus|WRKY|WRKY family protein	248470	5.98409e-07	57.3333	50.447	75	43
TRINITY_DN46257_c0_g1_i4	CAMTA	1104	gnl|BL_ORD_ID|306574Zjn_sc00044.1.g02180.1.sm.mkhc Zoysia japonica|CAMTA|CAMTA family protein	306574	2.4498e-32	69.9248	133.265	133	93
TRINITY_DN46258_c0_g1_i1	M-type_MADS	424	gnl|BL_ORD_ID|198356LOC_Os11g12360.1 Oryza sativa subsp. japonica|M-type_MADS|M-type_MADS family protein	198356	5.08044e-19	59.7938	87.4261	97	58
TRINITY_DN46285_c0_g1_i2	C2H2	261	gnl|BL_ORD_ID|50796XP_012575683.1 Cicer arietinum|C2H2|C2H2 family protein	50796	0.00016331	55	42.3578	60	33
TRINITY_DN46221_c0_g1_i1	NF-YA	275	gnl|BL_ORD_ID|269338Sopen02g006770.1 Solanum pennellii|NF-YA|NF-YA family protein	269338	3.32701e-14	61.1111	71.633	90	55
TRINITY_DN46221_c0_g1_i4	HD-ZIP	254	gnl|BL_ORD_ID|269681Sopen09g021360.1 Solanum pennellii|HD-ZIP|HD-ZIP family protein	269681	2.12857e-15	63.4146	74.7146	82	52
TRINITY_DN90687_c0_g1_i1	MYB_related	321	gnl|BL_ORD_ID|14656Neem_11339_f_1 Azadirachta indica|MYB_related|MYB_related family protein	14656	2.52616e-18	92.6829	79.7221	41	38
TRINITY_DN30542_c0_g1_i2	SRS	452	gnl|BL_ORD_ID|37685XP_013604656.1 Brassica oleracea|SRS|SRS family protein	37685	8.31671e-40	96	140.969	75	72
TRINITY_DN30516_c0_g1_i2	G2-like	2151	gnl|BL_ORD_ID|270782Sopen09g001330.1 Solanum pennellii|G2-like|G2-like family protein	270782	2.57256e-138	64.6718	431.024	518	335
TRINITY_DN46558_c0_g1_i3	SBP	748	gnl|BL_ORD_ID|250740Rsa1.0_00158.1_g00006.1 Raphanus sativus|SBP|SBP family protein	250740	2.95093e-29	61.7188	120.553	128	79
TRINITY_DN46543_c0_g1_i1	CAMTA	369	gnl|BL_ORD_ID|304608GSVIVT01004860001 Vitis vinifera|CAMTA|CAMTA family protein	304608	8.06604e-05	50.7937	43.8986	63	32
TRINITY_DN46543_c1_g1_i1	Trihelix	390	gnl|BL_ORD_ID|264368Sme2.5_06080.1_g00001.1 Solanum melongena|Trihelix|Trihelix family protein	264368	8.15348e-17	65	80.1073	100	65
TRINITY_DN46538_c0_g2_i1	LBD	266	gnl|BL_ORD_ID|250519Rsa1.0_02878.1_g00005.1 Raphanus sativus|LBD|LBD family protein	250519	4.35041e-08	53.75	53.1434	80	43
TRINITY_DN46585_c0_g1_i3	STAT	977	gnl|BL_ORD_ID|2726AA31G00726 Aethionema arabicum|STAT|STAT family protein	2726	1.00752e-35	50.2924	142.895	342	172
TRINITY_DN46520_c0_g1_i3	NAC	1364	gnl|BL_ORD_ID|84783Do022798.1 Dichanthelium oligosanthes|NAC|NAC family protein	84783	7.97836e-09	72.3404	61.2326	47	34
TRINITY_DN46591_c0_g2_i12	EIL	1258	gnl|BL_ORD_ID|211024CCG003148.1 Populus euphratica|EIL|EIL family protein	211024	1.57205e-08	49.2537	59.6918	134	66
TRINITY_DN46591_c0_g2_i14	EIL	970	gnl|BL_ORD_ID|211024CCG003148.1 Populus euphratica|EIL|EIL family protein	211024	8.39347e-09	49.2537	59.6918	134	66
TRINITY_DN46589_c0_g1_i1	BBR-BPC	286	gnl|BL_ORD_ID|97717FANhyb_rscf00000253.1.g00010.1 Fragaria x ananassa|BBR-BPC|BBR-BPC family protein	97717	1.41027e-10	68.0851	60.4622	47	32
TRINITY_DN46584_c1_g1_i1	FAR1	234	gnl|BL_ORD_ID|9553Aradu.CYN81 Arachis duranensis|FAR1|FAR1 family protein	9553	8.794e-39	94.8718	140.584	78	74
TRINITY_DN46593_c0_g2_i1	B3	325	gnl|BL_ORD_ID|270192Sopen00g003940.1 Solanum pennellii|B3|B3 family protein	270192	7.40658e-10	67.7419	59.3066	62	42
TRINITY_DN46578_c0_g1_i1	EIL	984	gnl|BL_ORD_ID|267046419761 Selaginella moellendorffii|EIL|EIL family protein	267046	9.36729e-15	54.8611	77.7962	144	79
TRINITY_DN46578_c0_g1_i3	EIL	765	gnl|BL_ORD_ID|266851419770 Selaginella moellendorffii|EIL|EIL family protein	266851	0.000753253	62.2642	43.5134	53	33
TRINITY_DN51780_c0_g3_i3	NAC	256	gnl|BL_ORD_ID|35195XP_013639656.1 Brassica oleracea|NAC|NAC family protein	35195	4.07592e-10	64.4737	58.5362	76	49
TRINITY_DN51796_c0_g2_i10	M-type_MADS	2152	gnl|BL_ORD_ID|17794Araip.16HZH Arachis ipaensis|M-type_MADS|M-type_MADS family protein	17794	3.40833e-18	63.9535	89.7373	86	55
TRINITY_DN51796_c0_g2_i13	M-type_MADS	1493	gnl|BL_ORD_ID|17794Araip.16HZH Arachis ipaensis|M-type_MADS|M-type_MADS family protein	17794	2.7193e-18	63.9535	88.9669	86	55
TRINITY_DN51712_c0_g2_i6	NF-YA	748	gnl|BL_ORD_ID|126711Itr_sc000211.1_g00015.1 Ipomoea trifida|NF-YA|NF-YA family protein	126711	1.14615e-32	79.1304	131.339	115	91
TRINITY_DN51745_c2_g1_i2	Trihelix	287	gnl|BL_ORD_ID|163161Medtr2g092960.1 Medicago truncatula|Trihelix|Trihelix family protein	163161	4.25041e-14	60.2151	71.2478	93	56
TRINITY_DN51745_c2_g1_i3	Trihelix	286	gnl|BL_ORD_ID|163161Medtr2g092960.1 Medicago truncatula|Trihelix|Trihelix family protein	163161	2.57583e-06	60	30.8018	40	24
TRINITY_DN51745_c2_g3_i3	Trihelix	279	gnl|BL_ORD_ID|295791Tp57577_TGAC_v2_mRNA11873 Trifolium pratense|Trihelix|Trihelix family protein	295791	6.90589e-08	62.069	52.7582	58	36
TRINITY_DN51745_c2_g3_i5	Trihelix	289	gnl|BL_ORD_ID|163161Medtr2g092960.1 Medicago truncatula|Trihelix|Trihelix family protein	163161	3.76237e-07	48.3516	50.8322	91	44
TRINITY_DN51745_c2_g3_i9	Trihelix	393	gnl|BL_ORD_ID|163161Medtr2g092960.1 Medicago truncatula|Trihelix|Trihelix family protein	163161	4.69315e-12	51.2821	66.2402	117	60
TRINITY_DN51735_c0_g1_i2	bZIP	770	gnl|BL_ORD_ID|104458Gh_A12G1263 Gossypium hirsutum|bZIP|bZIP family protein	104458	5.39503e-24	64.4231	101.293	104	67
TRINITY_DN51722_c0_g2_i3	MYB	632	gnl|BL_ORD_ID|110340Glyma.20G047600.1.p Glycine max|MYB|MYB family protein	110340	1.12426e-80	100	255.758	121	121
TRINITY_DN51783_c0_g2_i4	SBP	2051	gnl|BL_ORD_ID|148664GSMUA_Achr4P28960_001 Musa acuminata|SBP|SBP family protein	148664	4.45178e-38	52.9412	155.221	323	171
TRINITY_DN51783_c0_g2_i5	SBP	1147	gnl|BL_ORD_ID|148664GSMUA_Achr4P28960_001 Musa acuminata|SBP|SBP family protein	148664	3.90562e-38	52.9412	150.599	323	171
TRINITY_DN51738_c0_g1_i1	G2-like	378	gnl|BL_ORD_ID|208512PDK_30s1044831g002 Phoenix dactylifera|G2-like|G2-like family protein	208512	5.77864e-12	57.3333	64.3142	75	43
TRINITY_DN51738_c0_g1_i2	G2-like	740	gnl|BL_ORD_ID|208512PDK_30s1044831g002 Phoenix dactylifera|G2-like|G2-like family protein	208512	6.0115e-12	54.7619	67.0106	84	46
TRINITY_DN51726_c0_g2_i1	bZIP	307	gnl|BL_ORD_ID|20098EMT32713 Aegilops tauschii|bZIP|bZIP family protein	20098	2.32336e-10	60.3448	59.3066	58	35
TRINITY_DN51726_c0_g2_i2	bZIP	308	gnl|BL_ORD_ID|20098EMT32713 Aegilops tauschii|bZIP|bZIP family protein	20098	2.32336e-10	60.3448	59.3066	58	35
TRINITY_DN51794_c0_g1_i3	NAC	912	gnl|BL_ORD_ID|121183KHN03193.1 Glycine soja|NAC|NAC family protein	121183	1.14714e-145	94.3231	416.001	229	216
TRINITY_DN51794_c0_g1_i6	NAC	1002	gnl|BL_ORD_ID|121183KHN03193.1 Glycine soja|NAC|NAC family protein	121183	4.78259e-147	94.3231	420.624	229	216
TRINITY_DN51763_c0_g1_i4	bHLH	1086	gnl|BL_ORD_ID|297601678444380 Utricularia gibba|bHLH|bHLH family protein	297601	2.97843e-19	69.3878	92.0485	98	68
TRINITY_DN51747_c0_g1_i2	MYB_related	1001	gnl|BL_ORD_ID|21187EMT28005 Aegilops tauschii|MYB_related|MYB_related family protein	21187	7.40178e-16	57.5472	78.1814	106	61
TRINITY_DN51747_c0_g1_i4	MYB_related	881	gnl|BL_ORD_ID|21187EMT28005 Aegilops tauschii|MYB_related|MYB_related family protein	21187	4.4039e-20	57.1429	89.7373	126	72
TRINITY_DN51774_c0_g1_i2	FAR1	726	gnl|BL_ORD_ID|21478EMT26392 Aegilops tauschii|FAR1|FAR1 family protein	21478	9.08237e-22	59.7315	98.5969	149	89
TRINITY_DN51774_c0_g1_i3	FAR1	634	gnl|BL_ORD_ID|21478EMT26392 Aegilops tauschii|FAR1|FAR1 family protein	21478	4.73076e-10	57.1429	61.6178	98	56
TRINITY_DN51774_c0_g1_i7	FAR1	813	gnl|BL_ORD_ID|21478EMT26392 Aegilops tauschii|FAR1|FAR1 family protein	21478	6.63813e-37	61.7021	144.05	188	116
TRINITY_DN51774_c0_g1_i8	FAR1	813	gnl|BL_ORD_ID|21478EMT26392 Aegilops tauschii|FAR1|FAR1 family protein	21478	2.81655e-34	61.7021	136.346	188	116
TRINITY_DN51766_c1_g1_i6	ARF	657	gnl|BL_ORD_ID|299627Vang03g09660.1 Vigna angularis|ARF|ARF family protein	299627	8.90735e-63	77.551	214.157	147	114
TRINITY_DN51733_c2_g1_i1	ERF	416	gnl|BL_ORD_ID|270781Sopen11g017580.1 Solanum pennellii|ERF|ERF family protein	270781	6.39967e-40	72.5926	147.902	135	98
TRINITY_DN51733_c2_g1_i3	LBD	248	gnl|BL_ORD_ID|209211PDK_30s759331g002 Phoenix dactylifera|LBD|LBD family protein	209211	8.83359e-32	82.5	119.783	80	66
TRINITY_DN51753_c0_g1_i1	M-type_MADS	880	gnl|BL_ORD_ID|294740Tp57577_TGAC_v2_mRNA29403 Trifolium pratense|M-type_MADS|M-type_MADS family protein	294740	5.99575e-12	76.5957	67.0106	47	36
TRINITY_DN51795_c0_g1_i2	M-type_MADS	742	gnl|BL_ORD_ID|198356LOC_Os11g12360.1 Oryza sativa subsp. japonica|M-type_MADS|M-type_MADS family protein	198356	9.32798e-26	55.4217	94.7449	166	92
TRINITY_DN51719_c1_g1_i1	bHLH	2419	gnl|BL_ORD_ID|247010RrC3268_p2 Raphanus raphanistrum|bHLH|bHLH family protein	247010	6.75706e-44	65.2	174.481	250	163
TRINITY_DN51719_c1_g1_i2	bHLH	2196	gnl|BL_ORD_ID|247010RrC3268_p2 Raphanus raphanistrum|bHLH|bHLH family protein	247010	2.94981e-44	65.2	174.866	250	163
TRINITY_DN51719_c1_g1_i3	bHLH	2184	gnl|BL_ORD_ID|247010RrC3268_p2 Raphanus raphanistrum|bHLH|bHLH family protein	247010	3.28483e-44	65.2	174.481	250	163
TRINITY_DN51719_c1_g1_i4	bHLH	1108	gnl|BL_ORD_ID|247010RrC3268_p2 Raphanus raphanistrum|bHLH|bHLH family protein	247010	2.04247e-35	64.6341	142.124	164	106
TRINITY_DN51719_c1_g1_i7	bHLH	873	gnl|BL_ORD_ID|247010RrC3268_p2 Raphanus raphanistrum|bHLH|bHLH family protein	247010	3.61125e-36	64.6341	142.124	164	106
TRINITY_DN51719_c1_g1_i9	bHLH	2431	gnl|BL_ORD_ID|247010RrC3268_p2 Raphanus raphanistrum|bHLH|bHLH family protein	247010	6.07016e-44	65.2	174.866	250	163
TRINITY_DN51725_c0_g3_i1	FAR1	309	gnl|BL_ORD_ID|82637Dca43462.1 Dianthus caryophyllus|FAR1|FAR1 family protein	82637	2.36837e-09	53.125	57.3806	96	51
TRINITY_DN19865_c0_g1_i1	bHLH	348	gnl|BL_ORD_ID|95938462898238 Eragrostis tef|bHLH|bHLH family protein	95938	1.93628e-05	57.1429	45.4394	56	32
TRINITY_DN19815_c0_g1_i1	SBP	544	gnl|BL_ORD_ID|294242Tp57577_TGAC_v2_mRNA4246 Trifolium pratense|SBP|SBP family protein	294242	1.42637e-65	94.0299	221.09	134	126
TRINITY_DN59038_c2_g3_i17	NF-YB	1541	gnl|BL_ORD_ID|217176PH01001631G0530 Phyllostachys heterocycla|NF-YB|NF-YB family protein	217176	0.000626641	59.7015	45.8246	67	40
TRINITY_DN59011_c1_g1_i2	ERF	444	gnl|BL_ORD_ID|266594443461 Selaginella moellendorffii|ERF|ERF family protein	266594	4.61363e-18	54.9296	84.7297	142	78
TRINITY_DN59011_c1_g1_i9	ERF	4419	gnl|BL_ORD_ID|266594443461 Selaginella moellendorffii|ERF|ERF family protein	266594	0	53.2841	681.404	1218	649
TRINITY_DN59032_c1_g1_i1	FAR1	461	gnl|BL_ORD_ID|9553Aradu.CYN81 Arachis duranensis|FAR1|FAR1 family protein	9553	8.37998e-17	83.0189	80.8777	53	44
TRINITY_DN59032_c1_g2_i1	FAR1	909	gnl|BL_ORD_ID|9553Aradu.CYN81 Arachis duranensis|FAR1|FAR1 family protein	9553	1.80588e-18	74.6269	88.9669	67	50
TRINITY_DN59032_c1_g2_i9	FAR1	1380	gnl|BL_ORD_ID|9553Aradu.CYN81 Arachis duranensis|FAR1|FAR1 family protein	9553	1.53267e-29	59.2814	125.561	167	99
TRINITY_DN59093_c1_g1_i7	MYB	675	gnl|BL_ORD_ID|1436Aan015255 Artemisia annua|MYB|MYB family protein	1436	1.10539e-54	64.0625	191.045	192	123
TRINITY_DN59045_c0_g3_i2	TCP	582	gnl|BL_ORD_ID|270237Sopen12g015990.1 Solanum pennellii|TCP|TCP family protein	270237	2.35518e-17	51.5152	84.3445	132	68
TRINITY_DN59045_c0_g3_i6	TCP	355	gnl|BL_ORD_ID|270237Sopen12g015990.1 Solanum pennellii|TCP|TCP family protein	270237	1.5369e-12	51.4286	67.781	105	54
TRINITY_DN59045_c0_g3_i10	TCP	429	gnl|BL_ORD_ID|270237Sopen12g015990.1 Solanum pennellii|TCP|TCP family protein	270237	1.32906e-17	51.2	83.5741	125	64
TRINITY_DN59076_c0_g3_i3	FAR1	3921	gnl|BL_ORD_ID|151776MDP0000300795 Malus domestica|FAR1|FAR1 family protein	151776	4.24002e-18	54.1096	93.9745	146	79
TRINITY_DN59055_c1_g2_i4	Trihelix	1442	gnl|BL_ORD_ID|267102420183 Selaginella moellendorffii|Trihelix|Trihelix family protein	267102	6.87856e-10	53.3898	64.6994	118	63
TRINITY_DN59040_c2_g2_i5	FAR1	393	gnl|BL_ORD_ID|21478EMT26392 Aegilops tauschii|FAR1|FAR1 family protein	21478	4.42925e-79	98.4733	257.299	131	129
TRINITY_DN59033_c3_g2_i2	HB-other	2551	gnl|BL_ORD_ID|311991GRMZM2G021475_P01 Zea mays|HB-other|HB-other family protein	311991	2.06813e-72	62.1711	259.225	304	189
TRINITY_DN59033_c3_g2_i13	HB-other	2400	gnl|BL_ORD_ID|311991GRMZM2G021475_P01 Zea mays|HB-other|HB-other family protein	311991	1.79405e-57	67.6991	214.157	226	153
TRINITY_DN59033_c3_g2_i18	HB-other	2866	gnl|BL_ORD_ID|311991GRMZM2G021475_P01 Zea mays|HB-other|HB-other family protein	311991	7.82641e-68	60.066	246.899	303	182
TRINITY_DN59047_c0_g1_i1	MYB_related	4431	gnl|BL_ORD_ID|85704Dusal.0387s00007.1.p Dunaliella salina|MYB_related|MYB_related family protein	85704	9.08894e-09	60.6383	63.5438	94	57
TRINITY_DN59078_c0_g3_i5	Trihelix	622	gnl|BL_ORD_ID|263436Sme2.5_02145.1_g00004.1 Solanum melongena|Trihelix|Trihelix family protein	263436	2.34017e-20	77.6119	92.4337	67	52
TRINITY_DN59068_c3_g5_i2	NAC	3750	gnl|BL_ORD_ID|120673KHN37822.1 Glycine soja|NAC|NAC family protein	120673	3.86989e-07	81.0811	57.3806	37	30
TRINITY_DN59068_c3_g5_i11	NAC	3558	gnl|BL_ORD_ID|120673KHN37822.1 Glycine soja|NAC|NAC family protein	120673	3.62801e-07	81.0811	57.3806	37	30
TRINITY_DN59013_c1_g4_i5	C3H	1434	gnl|BL_ORD_ID|294329Tp57577_TGAC_v2_mRNA41450 Trifolium pratense|C3H|C3H family protein	294329	7.52103e-27	78.8235	110.153	85	67
TRINITY_DN59013_c1_g4_i11	C3H	921	gnl|BL_ORD_ID|294329Tp57577_TGAC_v2_mRNA41450 Trifolium pratense|C3H|C3H family protein	294329	1.72287e-27	78.8235	110.153	85	67
TRINITY_DN59013_c1_g4_i13	C3H	1140	gnl|BL_ORD_ID|294329Tp57577_TGAC_v2_mRNA41450 Trifolium pratense|C3H|C3H family protein	294329	1.35365e-27	78.8235	111.309	85	67
TRINITY_DN59013_c1_g4_i14	C3H	1313	gnl|BL_ORD_ID|294329Tp57577_TGAC_v2_mRNA41450 Trifolium pratense|C3H|C3H family protein	294329	7.60589e-39	85.1064	143.28	94	80
TRINITY_DN59075_c1_g1_i3	bHLH	2409	gnl|BL_ORD_ID|304971Zjn_sc00021.1.g01720.1.am.mkhc Zoysia japonica|bHLH|bHLH family protein	304971	1.91676e-100	66.4835	338.191	364	242
TRINITY_DN59075_c1_g1_i10	G2-like	1052	gnl|BL_ORD_ID|116687Gorai.008G128900.1 Gossypium raimondii|G2-like|G2-like family protein	116687	2.33498e-15	83.3333	75.0998	48	40
TRINITY_DN59019_c6_g19_i2	bHLH	580	gnl|BL_ORD_ID|121997KHN14918.1 Glycine soja|bHLH|bHLH family protein	121997	2.73414e-10	88.8889	61.2326	36	32
TRINITY_DN59074_c0_g3_i8	NAC	2300	gnl|BL_ORD_ID|212901CCG010610.1 Populus euphratica|NAC|NAC family protein	212901	1.71186e-156	67.4274	477.248	482	325
TRINITY_DN59074_c0_g3_i27	NAC	1900	gnl|BL_ORD_ID|212901CCG010610.1 Populus euphratica|NAC|NAC family protein	212901	2.09946e-122	66.2531	384.415	403	267
TRINITY_DN59054_c0_g1_i13	MYB_related	4741	gnl|BL_ORD_ID|250818Rsa1.0_03996.1_g00001.1 Raphanus sativus|MYB_related|MYB_related family protein	250818	0	70.0777	791.956	772	541
TRINITY_DN59054_c0_g1_i15	MYB_related	4010	gnl|BL_ORD_ID|250818Rsa1.0_03996.1_g00001.1 Raphanus sativus|MYB_related|MYB_related family protein	250818	0	70.1824	1293.1	1261	885
TRINITY_DN59054_c0_g1_i16	MYB_related	4841	gnl|BL_ORD_ID|250818Rsa1.0_03996.1_g00001.1 Raphanus sativus|MYB_related|MYB_related family protein	250818	0	70.7826	1185.63	1150	814
TRINITY_DN59003_c2_g2_i5	Trihelix	688	gnl|BL_ORD_ID|264368Sme2.5_06080.1_g00001.1 Solanum melongena|Trihelix|Trihelix family protein	264368	9.57846e-27	65.8537	112.464	123	81
TRINITY_DN59026_c0_g1_i3	B3	4280	gnl|BL_ORD_ID|53579Csa09g088800.1 Camelina sativa|B3|B3 family protein	53579	3.99495e-104	68	364.385	325	221
TRINITY_DN59026_c0_g1_i5	B3	1960	gnl|BL_ORD_ID|53579Csa09g088800.1 Camelina sativa|B3|B3 family protein	53579	2.88274e-89	68.8172	306.605	279	192
TRINITY_DN59067_c0_g1_i9	NF-X1	3701	gnl|BL_ORD_ID|82892KZV38777.1 Dorcoceras hygrometricum|NF-X1|NF-X1 family protein	82892	0	84.2105	629.787	456	384
TRINITY_DN59039_c0_g1_i1	C2H2	4096	gnl|BL_ORD_ID|135359Kalax.0508s0018.1.p Kalanchoe marnieriana|C2H2|C2H2 family protein	135359	3.64724e-23	46.3158	109.383	285	132
TRINITY_DN59000_c7_g1_i8	NAC	370	gnl|BL_ORD_ID|264676Sme2.5_19951.1_g00001.1 Solanum melongena|NAC|NAC family protein	264676	8.25927e-13	63.6364	46.2098	44	28
TRINITY_DN59000_c7_g1_i10	NAC	563	gnl|BL_ORD_ID|264676Sme2.5_19951.1_g00001.1 Solanum melongena|NAC|NAC family protein	264676	1.08838e-13	58.0645	49.6766	62	36
TRINITY_DN59000_c7_g2_i1	NAC	212	gnl|BL_ORD_ID|264676Sme2.5_19951.1_g00001.1 Solanum melongena|NAC|NAC family protein	264676	1.11998e-09	65.2778	56.9954	72	47
TRINITY_DN59000_c7_g3_i1	NAC	248	gnl|BL_ORD_ID|264676Sme2.5_19951.1_g00001.1 Solanum melongena|NAC|NAC family protein	264676	2.10761e-25	75.6098	102.064	82	62
TRINITY_DN59034_c0_g1_i12	TCP	947	gnl|BL_ORD_ID|153197MDP0000247249 Malus domestica|TCP|TCP family protein	153197	1.99976e-166	97.9253	473.011	241	236
TRINITY_DN59085_c0_g2_i8	MYB_related	881	gnl|BL_ORD_ID|269519Sopen06g014030.1 Solanum pennellii|MYB_related|MYB_related family protein	269519	1.49791e-09	47.2393	61.6178	163	77
TRINITY_DN59021_c1_g1_i13	B3	3129	gnl|BL_ORD_ID|53579Csa09g088800.1 Camelina sativa|B3|B3 family protein	53579	1.88512e-64	56.5982	241.121	341	193
TRINITY_DN59021_c1_g1_i17	B3	1204	gnl|BL_ORD_ID|53579Csa09g088800.1 Camelina sativa|B3|B3 family protein	53579	1.32317e-49	56.4	185.267	250	141
TRINITY_DN59035_c0_g5_i5	bHLH	2319	gnl|BL_ORD_ID|60030Ciclev10006463m Citrus clementina|bHLH|bHLH family protein	60030	1.77318e-54	51.4825	196.438	371	191
TRINITY_DN59035_c0_g5_i6	bHLH	2415	gnl|BL_ORD_ID|60030Ciclev10006463m Citrus clementina|bHLH|bHLH family protein	60030	2.06108e-54	51.4825	196.438	371	191
TRINITY_DN33817_c0_g1_i1	bHLH	540	gnl|BL_ORD_ID|152922MDP0000320739 Malus domestica|bHLH|bHLH family protein	152922	1.20561e-19	64.3678	90.5077	174	112
TRINITY_DN33824_c0_g1_i1	B3	246	gnl|BL_ORD_ID|269789Sopen01g026530.1 Solanum pennellii|B3|B3 family protein	269789	3.71455e-06	58.1818	46.595	55	32
TRINITY_DN33803_c0_g1_i1	LBD	509	gnl|BL_ORD_ID|250519Rsa1.0_02878.1_g00005.1 Raphanus sativus|LBD|LBD family protein	250519	2.73479e-36	59.7315	138.658	149	89
TRINITY_DN97530_c0_g1_i1	ERF	418	gnl|BL_ORD_ID|127406Itr_sc000795.1_g00005.1 Ipomoea trifida|ERF|ERF family protein	127406	1.74424e-26	64.5455	109.383	110	71
TRINITY_DN53504_c0_g1_i5	bZIP	1539	gnl|BL_ORD_ID|104458Gh_A12G1263 Gossypium hirsutum|bZIP|bZIP family protein	104458	9.0654e-84	72.1239	266.929	226	163
TRINITY_DN53598_c0_g1_i3	NF-YA	1245	gnl|BL_ORD_ID|146364Lus10031505 Linum usitatissimum|NF-YA|NF-YA family protein	146364	1.29363e-140	71.0706	432.565	439	312
TRINITY_DN53598_c1_g2_i1	NF-YA	527	gnl|BL_ORD_ID|146364Lus10031505 Linum usitatissimum|NF-YA|NF-YA family protein	146364	1.67363e-23	55.1471	101.293	136	75
TRINITY_DN53594_c0_g1_i1	ZF-HD	1417	gnl|BL_ORD_ID|318310Zpz_sc00928.1.g00170.1.am.mk Zoysia pacifica|ZF-HD|ZF-HD family protein	318310	1.8582e-66	87.2881	207.608	118	103
TRINITY_DN53594_c0_g1_i4	ZF-HD	1613	gnl|BL_ORD_ID|318310Zpz_sc00928.1.g00170.1.am.mk Zoysia pacifica|ZF-HD|ZF-HD family protein	318310	5.08892e-71	87.2881	207.223	118	103
TRINITY_DN53594_c0_g2_i1	WRKY	3454	gnl|BL_ORD_ID|288436Thecc1EG021580t1 Theobroma cacao|WRKY|WRKY family protein	288436	0.000728137	45.8065	46.9802	155	71
TRINITY_DN53594_c0_g2_i3	WRKY	2726	gnl|BL_ORD_ID|288436Thecc1EG021580t1 Theobroma cacao|WRKY|WRKY family protein	288436	0.000729243	45.8065	46.595	155	71
TRINITY_DN53594_c0_g2_i4	WRKY	3201	gnl|BL_ORD_ID|288436Thecc1EG021580t1 Theobroma cacao|WRKY|WRKY family protein	288436	0.000665123	45.8065	46.9802	155	71
TRINITY_DN53594_c0_g2_i5	WRKY	3018	gnl|BL_ORD_ID|288436Thecc1EG021580t1 Theobroma cacao|WRKY|WRKY family protein	288436	0.000619363	45.8065	46.9802	155	71
TRINITY_DN53594_c0_g2_i7	WRKY	3126	gnl|BL_ORD_ID|6158Aco012507.1 Ananas comosus|WRKY|WRKY family protein	6158	2.94331e-07	50	58.151	142	71
TRINITY_DN53594_c0_g2_i10	WRKY	2838	gnl|BL_ORD_ID|288436Thecc1EG021580t1 Theobroma cacao|WRKY|WRKY family protein	288436	1.03479e-08	42.7984	62.7734	243	104
TRINITY_DN53594_c0_g2_i11	WRKY	3271	gnl|BL_ORD_ID|288436Thecc1EG021580t1 Theobroma cacao|WRKY|WRKY family protein	288436	0.000683127	45.8065	46.9802	155	71
TRINITY_DN53574_c1_g1_i10	NAC	812	gnl|BL_ORD_ID|98878mrna18590.1-v1.0-hybrid Fragaria vesca|NAC|NAC family protein	98878	1.50773e-05	67.8571	48.1358	56	38
TRINITY_DN53520_c0_g1_i2	S1Fa-like	1285	gnl|BL_ORD_ID|145375Lus10023345 Linum usitatissimum|S1Fa-like|S1Fa-like family protein	145375	1.01931e-59	77.0588	216.083	170	131
TRINITY_DN53520_c0_g1_i3	NAC	1131	gnl|BL_ORD_ID|213067CCG015305.2 Populus euphratica|NAC|NAC family protein	213067	8.39389e-28	60.1307	119.398	153	92
TRINITY_DN53520_c0_g1_i6	S1Fa-like	780	gnl|BL_ORD_ID|145375Lus10023345 Linum usitatissimum|S1Fa-like|S1Fa-like family protein	145375	1.66269e-20	69.8925	95.1301	93	65
TRINITY_DN53520_c0_g2_i2	S1Fa-like	1550	gnl|BL_ORD_ID|145375Lus10023345 Linum usitatissimum|S1Fa-like|S1Fa-like family protein	145375	0	79.8283	618.616	466	372
TRINITY_DN53579_c1_g1_i3	bHLH	596	gnl|BL_ORD_ID|113817Glyma.15G032700.2.p Glycine max|bHLH|bHLH family protein	113817	1.67324e-105	100	315.849	173	173
TRINITY_DN53579_c2_g1_i2	bHLH	1394	gnl|BL_ORD_ID|108143Glyma.08G152500.1.p Glycine max|bHLH|bHLH family protein	108143	0	96.8571	578.941	350	339
TRINITY_DN53516_c1_g1_i3	G2-like	826	gnl|BL_ORD_ID|152855MDP0000266040 Malus domestica|G2-like|G2-like family protein	152855	2.28999e-32	85.2273	127.102	88	75
TRINITY_DN53516_c1_g3_i2	G2-like	725	gnl|BL_ORD_ID|152855MDP0000266040 Malus domestica|G2-like|G2-like family protein	152855	2.72811e-30	83.908	120.168	87	73
TRINITY_DN53558_c0_g1_i5	ERF	969	gnl|BL_ORD_ID|134073Kaladp0839s0004.1.p Kalanchoe laxiflora|ERF|ERF family protein	134073	5.67377e-79	74.7788	262.307	226	169
TRINITY_DN53517_c0_g1_i1	DBB	841	gnl|BL_ORD_ID|114147Glyma.03G209800.2.p Glycine max|DBB|DBB family protein	114147	4.66215e-166	96.4844	467.618	256	247
TRINITY_DN53517_c0_g1_i2	DBB	894	gnl|BL_ORD_ID|114147Glyma.03G209800.2.p Glycine max|DBB|DBB family protein	114147	3.76604e-169	99.6063	476.093	254	253
TRINITY_DN53517_c0_g1_i3	CO-like	1280	gnl|BL_ORD_ID|122115KHN28233.1 Glycine soja|CO-like|CO-like family protein	122115	0	97.3913	647.892	345	336
TRINITY_DN53517_c0_g1_i5	CO-like	1227	gnl|BL_ORD_ID|119832KHN43547.1 Glycine soja|CO-like|CO-like family protein	119832	0	100	701.434	347	347
TRINITY_DN53539_c0_g2_i2	Trihelix	1562	gnl|BL_ORD_ID|300022Vang03g11510.1 Vigna angularis|Trihelix|Trihelix family protein	300022	1.38554e-86	57.6832	297.745	423	244
TRINITY_DN53522_c1_g1_i2	ARF	744	gnl|BL_ORD_ID|11680Araha.3284s0025.1.p Arabidopsis halleri|ARF|ARF family protein	11680	9.00571e-13	49.6454	70.4774	141	70
TRINITY_DN53522_c1_g1_i3	ARF	1066	gnl|BL_ORD_ID|11680Araha.3284s0025.1.p Arabidopsis halleri|ARF|ARF family protein	11680	2.20881e-12	50.3546	71.2478	141	71
TRINITY_DN53522_c1_g1_i4	ARF	1070	gnl|BL_ORD_ID|11680Araha.3284s0025.1.p Arabidopsis halleri|ARF|ARF family protein	11680	4.58245e-13	50.3546	73.1738	141	71
TRINITY_DN53565_c0_g1_i1	ARR-B	785	gnl|BL_ORD_ID|167553NNU_018275-RA Nelumbo nucifera|ARR-B|ARR-B family protein	167553	2.83911e-10	60.241	63.1586	83	50
TRINITY_DN53548_c0_g1_i1	HD-ZIP	1462	gnl|BL_ORD_ID|112392Glyma.05G030000.1.p Glycine max|HD-ZIP|HD-ZIP family protein	112392	0	96.9697	525.398	330	320
TRINITY_DN53569_c0_g2_i1	bZIP	469	gnl|BL_ORD_ID|246240RrC2179_p5 Raphanus raphanistrum|bZIP|bZIP family protein	246240	4.76131e-17	69.0141	81.6481	71	49
TRINITY_DN53559_c4_g5_i2	NF-YB	614	gnl|BL_ORD_ID|264819Sme2.5_01006.1_g00006.1 Solanum melongena|NF-YB|NF-YB family protein	264819	9.97876e-11	68.6275	49.6766	51	35
TRINITY_DN53526_c0_g1_i5	NAC	2087	gnl|BL_ORD_ID|98949mrna24179.1-v1.0-hybrid Fragaria vesca|NAC|NAC family protein	98949	1.62349e-16	44.6281	87.0409	242	108
TRINITY_DN53557_c0_g1_i1	NAC	2021	gnl|BL_ORD_ID|316209Zmw_sc02343.1.g00060.1 Zoysia matrella|NAC|NAC family protein	316209	1.64382e-50	51.8519	193.741	351	182
TRINITY_DN53557_c0_g1_i4	NAC	1910	gnl|BL_ORD_ID|316209Zmw_sc02343.1.g00060.1 Zoysia matrella|NAC|NAC family protein	316209	1.02063e-50	51.8519	194.126	351	182
TRINITY_DN53557_c0_g1_i5	NAC	1880	gnl|BL_ORD_ID|316209Zmw_sc02343.1.g00060.1 Zoysia matrella|NAC|NAC family protein	316209	2.51679e-53	53.2764	201.83	351	187
TRINITY_DN53593_c0_g1_i1	bHLH	871	gnl|BL_ORD_ID|258360676732396 Sisymbrium irio|bHLH|bHLH family protein	258360	4.72271e-70	69.2913	231.106	254	176
TRINITY_DN53593_c0_g1_i2	bHLH	1092	gnl|BL_ORD_ID|258360676732396 Sisymbrium irio|bHLH|bHLH family protein	258360	5.23295e-69	70.7819	231.106	243	172
TRINITY_DN53593_c0_g1_i3	bHLH	1015	gnl|BL_ORD_ID|258360676732396 Sisymbrium irio|bHLH|bHLH family protein	258360	3.94592e-69	68.8976	230.72	254	175
TRINITY_DN53593_c0_g1_i4	bHLH	547	gnl|BL_ORD_ID|258360676732396 Sisymbrium irio|bHLH|bHLH family protein	258360	2.1975e-25	71.134	105.531	97	69
TRINITY_DN53593_c0_g1_i5	bHLH	1023	gnl|BL_ORD_ID|258360676732396 Sisymbrium irio|bHLH|bHLH family protein	258360	1.05301e-59	71.9626	205.682	214	154
TRINITY_DN53502_c0_g1_i1	ZF-HD	474	gnl|BL_ORD_ID|269698Sopen05g016700.1 Solanum pennellii|ZF-HD|ZF-HD family protein	269698	7.20672e-28	74.5455	114.005	110	82
TRINITY_DN53502_c0_g1_i2	ZF-HD	474	gnl|BL_ORD_ID|269698Sopen05g016700.1 Solanum pennellii|ZF-HD|ZF-HD family protein	269698	1.52884e-27	74.5455	113.235	110	82
TRINITY_DN53502_c0_g1_i3	ZF-HD	354	gnl|BL_ORD_ID|269698Sopen05g016700.1 Solanum pennellii|ZF-HD|ZF-HD family protein	269698	3.51503e-24	81.4286	101.679	70	57
TRINITY_DN15978_c0_g1_i1	bHLH	453	gnl|BL_ORD_ID|200934Ote100112080011 Ocimum tenuiflorum|bHLH|bHLH family protein	200934	3.02245e-24	93.8776	102.449	49	46
TRINITY_DN16704_c0_g1_i1	M-type_MADS	245	gnl|BL_ORD_ID|198356LOC_Os11g12360.1 Oryza sativa subsp. japonica|M-type_MADS|M-type_MADS family protein	198356	0.00013542	46.5909	42.3578	88	41
TRINITY_DN41685_c0_g4_i1	LBD	496	gnl|BL_ORD_ID|250519Rsa1.0_02878.1_g00005.1 Raphanus sativus|LBD|LBD family protein	250519	6.79598e-48	71.4286	171.785	154	110
TRINITY_DN41651_c0_g2_i1	bHLH	1425	gnl|BL_ORD_ID|18620312791 Arabidopsis lyrata|bHLH|bHLH family protein	18620	0.000196717	42.7907	47.3654	215	92
TRINITY_DN41647_c0_g1_i1	B3	264	gnl|BL_ORD_ID|270192Sopen00g003940.1 Solanum pennellii|B3|B3 family protein	270192	4.92975e-18	76.1905	82.4185	84	64
TRINITY_DN41641_c0_g1_i1	ARF	628	gnl|BL_ORD_ID|299118Vang01g01860.1 Vigna angularis|ARF|ARF family protein	299118	1.42442e-23	61.2245	82.0333	98	60
TRINITY_DN41686_c0_g1_i1	ARF	508	gnl|BL_ORD_ID|209238PDK_30s1160841g001 Phoenix dactylifera|ARF|ARF family protein	209238	1.048e-08	47.619	56.9954	147	70
TRINITY_DN41619_c0_g1_i1	G2-like	447	gnl|BL_ORD_ID|186633KN539461.1_FGP012 Oryza longistaminata|G2-like|G2-like family protein	186633	1.90862e-15	54.4118	77.0258	136	74
TRINITY_DN16996_c0_g2_i1	bHLH	998	gnl|BL_ORD_ID|246663RrC1570_p1 Raphanus raphanistrum|bHLH|bHLH family protein	246663	2.5751e-49	59.5745	139.813	188	112
TRINITY_DN16950_c0_g1_i1	BES1	764	gnl|BL_ORD_ID|167703NNU_006705-RA Nelumbo nucifera|BES1|BES1 family protein	167703	3.6216e-64	65.6126	218.009	253	166
TRINITY_DN16909_c0_g2_i1	MYB	709	gnl|BL_ORD_ID|295120Tp57577_TGAC_v2_mRNA1868 Trifolium pratense|MYB|MYB family protein	295120	1.91094e-27	72.6316	115.546	95	69
TRINITY_DN16995_c0_g1_i1	bZIP	722	gnl|BL_ORD_ID|152834MDP0000261154 Malus domestica|bZIP|bZIP family protein	152834	2.99066e-13	52.7397	72.0182	146	77
TRINITY_DN78951_c0_g1_i1	HSF	417	gnl|BL_ORD_ID|142905LPERR03G04120.1 Leersia perrieri|HSF|HSF family protein	142905	5.87101e-14	88.5714	71.633	35	31
TRINITY_DN61799_c0_g1_i1	Nin-like	1098	gnl|BL_ORD_ID|81697Dca20780.1 Dianthus caryophyllus|Nin-like|Nin-like family protein	81697	2.94778e-179	85.5422	518.85	332	284
TRINITY_DN9355_c0_g1_i1	ERF	1086	gnl|BL_ORD_ID|27001Bradi3g42627.5.p Brachypodium distachyon|ERF|ERF family protein	27001	3.18482e-53	66.5072	191.43	209	139
TRINITY_DN89827_c0_g1_i1	ERF	688	gnl|BL_ORD_ID|294843Tp57577_TGAC_v2_mRNA18707 Trifolium pratense|ERF|ERF family protein	294843	1.28527e-69	86.0465	218.394	129	111
TRINITY_DN25216_c0_g1_i1	CAMTA	207	gnl|BL_ORD_ID|217041PH01000201G0710 Phyllostachys heterocycla|CAMTA|CAMTA family protein	217041	8.13156e-19	73.5294	83.5741	68	50
TRINITY_DN25271_c0_g1_i4	NAC	803	gnl|BL_ORD_ID|212484CCG000365.1 Populus euphratica|NAC|NAC family protein	212484	2.80658e-33	56.0284	91.6633	141	79
TRINITY_DN47104_c0_g1_i2	pentatricopeptide (PPR) repeat-containing	764	gnl|BL_ORD_ID|23609AT1G64100.2 Arabidopsis thaliana|NAC|pentatricopeptide (PPR) repeat-containing protein	23609	3.34852e-38	50.3817	145.976	262	132
TRINITY_DN47183_c0_g1_i1	GRAS	952	gnl|BL_ORD_ID|162072Medtr1g106590.1 Medicago truncatula|GRAS|GRAS family protein	162072	2.4038e-08	85.7143	57.7658	35	30
TRINITY_DN47162_c0_g1_i5	M-type_MADS	1026	gnl|BL_ORD_ID|4358Achn093911 Actinidia chinensis|M-type_MADS|M-type_MADS family protein	4358	4.116e-43	53.6184	161.77	304	163
TRINITY_DN47129_c1_g2_i2	CAMTA	2566	gnl|BL_ORD_ID|113134Glyma.17G038800.1.p Glycine max|CAMTA|CAMTA family protein	113134	0	99.6094	1506.5	768	765
TRINITY_DN47129_c1_g2_i3	CAMTA	1405	gnl|BL_ORD_ID|113134Glyma.17G038800.1.p Glycine max|CAMTA|CAMTA family protein	113134	0	99.7636	835.484	423	422
TRINITY_DN47129_c1_g2_i5	CAMTA	1512	gnl|BL_ORD_ID|113134Glyma.17G038800.1.p Glycine max|CAMTA|CAMTA family protein	113134	0	100	855.129	428	428
TRINITY_DN47129_c1_g2_i7	CAMTA	1825	gnl|BL_ORD_ID|113134Glyma.17G038800.1.p Glycine max|CAMTA|CAMTA family protein	113134	0	100	1117.84	550	550
TRINITY_DN47129_c1_g2_i10	CAMTA	2879	gnl|BL_ORD_ID|113134Glyma.17G038800.1.p Glycine max|CAMTA|CAMTA family protein	113134	0	99.8871	1768.05	886	885
TRINITY_DN47114_c0_g2_i2	GeBP protein	958	gnl|BL_ORD_ID|31904GSBRNA2T00144257001 Brassica napus|GeBP|GeBP family protein	31904	1.18109e-70	85.8974	235.728	156	134
TRINITY_DN47114_c0_g2_i3	GeBP protein	1128	gnl|BL_ORD_ID|31904GSBRNA2T00144257001 Brassica napus|GeBP|GeBP family protein	31904	6.95507e-70	85.8974	235.728	156	134
TRINITY_DN47114_c0_g2_i10	GeBP protein	1266	gnl|BL_ORD_ID|31904GSBRNA2T00144257001 Brassica napus|GeBP|GeBP family protein	31904	9.45826e-70	85.443	236.884	158	135
TRINITY_DN47173_c0_g1_i2	HRT-like	498	gnl|BL_ORD_ID|258429676726196 Sisymbrium irio|HRT-like|HRT-like family protein	258429	2.48205e-06	65.9574	49.2914	47	31
TRINITY_DN47171_c0_g2_i1	Nin-like	519	gnl|BL_ORD_ID|148451GSMUA_Achr3P25240_001 Musa acuminata|Nin-like|Nin-like family protein	148451	4.28141e-30	65	120.553	140	91
TRINITY_DN47159_c0_g1_i4	G2-like	1113	gnl|BL_ORD_ID|317002Zmw_sc05013.1.g00020.1 Zoysia matrella|G2-like|G2-like family protein	317002	0.000909857	70	44.669	40	28
TRINITY_DN47159_c0_g1_i6	G2-like	1205	gnl|BL_ORD_ID|317002Zmw_sc05013.1.g00020.1 Zoysia matrella|G2-like|G2-like family protein	317002	0.000789814	70	45.0542	40	28
TRINITY_DN47195_c0_g1_i4	M-type_MADS	305	gnl|BL_ORD_ID|16362Araip.R0AG2 Arachis ipaensis|M-type_MADS|M-type_MADS family protein	16362	0.000105292	61.2903	42.3578	62	38
TRINITY_DN47137_c0_g1_i1	C2H2	1220	gnl|BL_ORD_ID|212720CCG005220.2 Populus euphratica|C2H2|C2H2 family protein	212720	9.49255e-65	61.3027	224.942	261	160
TRINITY_DN47163_c0_g1_i6	WRKY	1637	gnl|BL_ORD_ID|15119Neem_2071_f_3 Azadirachta indica|WRKY|WRKY family protein	15119	3.27639e-20	45.7576	98.2117	330	151
TRINITY_DN20544_c0_g1_i1	C3H	576	gnl|BL_ORD_ID|198166LOC_Os05g03760.1 Oryza sativa subsp. japonica|C3H|C3H family protein	198166	1.29875e-97	100	301.212	168	168
TRINITY_DN42064_c0_g1_i1	NF-YA	331	gnl|BL_ORD_ID|146364Lus10031505 Linum usitatissimum|NF-YA|NF-YA family protein	146364	1.17496e-12	78.7234	67.3958	47	37
TRINITY_DN42042_c0_g1_i1	bHLH	876	gnl|BL_ORD_ID|110532Glyma.03G105700.3.p Glycine max|bHLH|bHLH family protein	110532	0	99.6575	564.303	292	291
TRINITY_DN42077_c0_g1_i1	CAMTA	475	gnl|BL_ORD_ID|304608GSVIVT01004860001 Vitis vinifera|CAMTA|CAMTA family protein	304608	6.65457e-07	53.0864	51.2174	81	43
TRINITY_DN42014_c0_g1_i1	bZIP	821	gnl|BL_ORD_ID|152998MDP0000231542 Malus domestica|bZIP|bZIP family protein	152998	3.16704e-05	50.5495	48.1358	91	46
TRINITY_DN54473_c0_g2_i6	FAR1	2093	gnl|BL_ORD_ID|94739462865514 Eragrostis tef|FAR1|FAR1 family protein	94739	2.60258e-07	55.4348	56.6102	92	51
TRINITY_DN54486_c1_g3_i2	GATA	3361	gnl|BL_ORD_ID|148890GSMUA_Achr6P04510_001 Musa acuminata|GATA|GATA family protein	148890	0	71.2644	1025	870	620
TRINITY_DN54486_c1_g3_i15	GATA	3309	gnl|BL_ORD_ID|148890GSMUA_Achr6P04510_001 Musa acuminata|GATA|GATA family protein	148890	0	66.2857	908.672	875	580
TRINITY_DN54402_c0_g1_i2	bZIP	1258	gnl|BL_ORD_ID|104458Gh_A12G1263 Gossypium hirsutum|bZIP|bZIP family protein	104458	1.01423e-84	78.3251	266.544	203	159
TRINITY_DN54402_c0_g1_i9	bZIP	1295	gnl|BL_ORD_ID|104458Gh_A12G1263 Gossypium hirsutum|bZIP|bZIP family protein	104458	3.23469e-77	78.8177	247.284	203	160
TRINITY_DN54461_c0_g2_i1	bZIP	841	gnl|BL_ORD_ID|209717PEQU_26299 Phalaenopsis equestris|bZIP|bZIP family protein	209717	1.16321e-08	76.3158	58.5362	38	29
TRINITY_DN54445_c2_g1_i6	B3	1238	gnl|BL_ORD_ID|143236LPERR06G00620.2 Leersia perrieri|B3|B3 family protein	143236	8.14348e-98	85.7143	305.064	217	186
TRINITY_DN54445_c2_g1_i7	B3	1326	gnl|BL_ORD_ID|183894OGLUM06G00600.1 Oryza glumaepatula|B3|B3 family protein	183894	1.07693e-94	86.1244	298.13	209	180
TRINITY_DN54445_c2_g1_i11	B3	1171	gnl|BL_ORD_ID|193288ORUFI06G00790.1 Oryza rufipogon|B3|B3 family protein	193288	1.23319e-67	87.2727	225.713	165	144
TRINITY_DN54445_c2_g1_i13	B3	1168	gnl|BL_ORD_ID|179426OBART06G00800.1 Oryza barthii|B3|B3 family protein	179426	3.3746e-67	87.2727	224.557	165	144
TRINITY_DN54495_c1_g1_i1	bHLH	1355	gnl|BL_ORD_ID|91448XP_010912110.1 Elaeis guineensis|bHLH|bHLH family protein	91448	5.87481e-36	66.8508	144.436	181	121
TRINITY_DN54417_c0_g1_i2	ERF	1678	gnl|BL_ORD_ID|46939Bv5_101120_supk.t1 Beta vulgaris|ERF|ERF family protein	46939	7.56733e-46	47.8175	175.252	504	241
TRINITY_DN54424_c0_g1_i1	GATA	495	gnl|BL_ORD_ID|128615Itr_sc001942.1_g00004.1 Ipomoea trifida|GATA|GATA family protein	128615	0.000576378	50	42.3578	100	50
TRINITY_DN54471_c0_g3_i3	ERF	708	gnl|BL_ORD_ID|106504Gh_D09G0883 Gossypium hirsutum|ERF|ERF family protein	106504	3.55842e-38	78.8462	143.28	104	82
TRINITY_DN54491_c0_g1_i1	M-type_MADS	753	gnl|BL_ORD_ID|205340Peaxi162Scf01312g00064.1 Petunia axillaris|M-type_MADS|M-type_MADS family protein	205340	1.46132e-13	69.697	72.0182	66	46
TRINITY_DN54491_c0_g1_i4	M-type_MADS	1118	gnl|BL_ORD_ID|205340Peaxi162Scf01312g00064.1 Petunia axillaris|M-type_MADS|M-type_MADS family protein	205340	3.25025e-94	74.2188	291.967	256	190
TRINITY_DN54491_c0_g1_i5	M-type_MADS	1036	gnl|BL_ORD_ID|205340Peaxi162Scf01312g00064.1 Petunia axillaris|M-type_MADS|M-type_MADS family protein	205340	2.55694e-54	75.8389	187.578	149	113
TRINITY_DN54491_c0_g1_i6	M-type_MADS	1207	gnl|BL_ORD_ID|205340Peaxi162Scf01312g00064.1 Petunia axillaris|M-type_MADS|M-type_MADS family protein	205340	5.29771e-90	74.6094	281.952	256	191
TRINITY_DN54491_c0_g1_i9	M-type_MADS	1531	gnl|BL_ORD_ID|205340Peaxi162Scf01312g00064.1 Petunia axillaris|M-type_MADS|M-type_MADS family protein	205340	3.09529e-100	73.8351	312.383	279	206
TRINITY_DN54491_c0_g1_i10	M-type_MADS	800	gnl|BL_ORD_ID|205340Peaxi162Scf01312g00064.1 Petunia axillaris|M-type_MADS|M-type_MADS family protein	205340	8.32386e-35	69.5035	132.88	141	98
TRINITY_DN54491_c0_g1_i11	M-type_MADS	1040	gnl|BL_ORD_ID|205340Peaxi162Scf01312g00064.1 Petunia axillaris|M-type_MADS|M-type_MADS family protein	205340	4.16533e-55	79.8561	189.504	139	111
TRINITY_DN54491_c0_g1_i12	M-type_MADS	1616	gnl|BL_ORD_ID|205340Peaxi162Scf01312g00064.1 Petunia axillaris|M-type_MADS|M-type_MADS family protein	205340	3.09014e-95	75.2768	300.056	271	204
TRINITY_DN54491_c0_g1_i16	M-type_MADS	749	gnl|BL_ORD_ID|205340Peaxi162Scf01312g00064.1 Petunia axillaris|M-type_MADS|M-type_MADS family protein	205340	5.76853e-13	63.1579	70.4774	76	48
TRINITY_DN54410_c0_g1_i1	CO-like	1750	gnl|BL_ORD_ID|246722RrC34928_p1 Raphanus raphanistrum|CO-like|CO-like family protein	246722	1.65859e-10	73.2143	65.4698	56	41
TRINITY_DN54410_c0_g1_i5	CO-like	1764	gnl|BL_ORD_ID|307564XP_015883091.1 Ziziphus jujuba|CO-like|CO-like family protein	307564	3.82592e-10	71.6981	65.0846	53	38
TRINITY_DN54408_c0_g1_i1	ERF	519	gnl|BL_ORD_ID|169114XP_009771234.1 Nicotiana sylvestris|ERF|ERF family protein	169114	5.39566e-16	61.7647	79.337	102	63
TRINITY_DN54483_c0_g1_i2	NF-YC	1468	gnl|BL_ORD_ID|247487RrC4630_p2 Raphanus raphanistrum|NF-YC|NF-YC family protein	247487	1.88712e-15	48.6339	82.0333	183	89
TRINITY_DN54447_c0_g1_i2	MYB	1794	gnl|BL_ORD_ID|264385Sme2.5_01445.1_g00001.1 Solanum melongena|MYB|MYB family protein	264385	0.00026961	64.7059	47.3654	51	33
TRINITY_DN54447_c0_g1_i8	MYB	1791	gnl|BL_ORD_ID|264385Sme2.5_01445.1_g00001.1 Solanum melongena|MYB|MYB family protein	264385	0.000405978	64.7059	46.595	51	33
TRINITY_DN54409_c0_g2_i3	LBD	1482	gnl|BL_ORD_ID|4799Achn034361 Actinidia chinensis|LBD|LBD family protein	4799	0.000576689	53.012	45.0542	83	44
TRINITY_DN54409_c0_g2_i10	LBD	1754	gnl|BL_ORD_ID|4799Achn034361 Actinidia chinensis|LBD|LBD family protein	4799	0.000729242	53.012	45.0542	83	44
TRINITY_DN54475_c2_g2_i8	ERF	556	gnl|BL_ORD_ID|5358Achn317221 Actinidia chinensis|ERF|ERF family protein	5358	6.7955e-12	58.7629	66.2402	97	57
TRINITY_DN54430_c0_g1_i2	BES1	743	gnl|BL_ORD_ID|119899KHN20997.1 Glycine soja|BES1|BES1 family protein	119899	1.55303e-63	99.3548	206.838	155	154
TRINITY_DN54436_c0_g2_i6	ERF	1310	gnl|BL_ORD_ID|84662Do016341.1 Dichanthelium oligosanthes|ERF|ERF family protein	84662	5.70163e-69	64.5299	194.126	234	151
TRINITY_DN54406_c0_g1_i9	Trihelix	1477	gnl|BL_ORD_ID|129373Jcr4S00429.50 Jatropha curcas|Trihelix|Trihelix family protein	129373	1.51626e-128	60.7676	401.749	469	285
TRINITY_DN54438_c0_g1_i1	WRKY	395	gnl|BL_ORD_ID|106551Gh_D08G1543 Gossypium hirsutum|WRKY|WRKY family protein	106551	2.96828e-36	84.6154	134.42	78	66
TRINITY_DN54469_c0_g1_i4	B3	223	gnl|BL_ORD_ID|201789Oropetium_20150105_16901A Oropetium thomaeum|B3|B3 family protein	201789	9.70811e-11	89.4737	60.4622	38	34
TRINITY_DN54423_c0_g1_i9	bHLH	994	gnl|BL_ORD_ID|5780Aco009603.1 Ananas comosus|bHLH|bHLH family protein	5780	2.07165e-86	79.638	276.174	221	176
TRINITY_DN54494_c0_g1_i4	bHLH	987	gnl|BL_ORD_ID|98859mrna09125.1-v1.0-hybrid Fragaria vesca|bHLH|bHLH family protein	98859	1.50914e-38	61.3402	149.828	194	119
TRINITY_DN54420_c3_g2_i4	bZIP	1544	gnl|BL_ORD_ID|98800mrna29546.1-v1.0-hybrid Fragaria vesca|bZIP|bZIP family protein	98800	1.85896e-55	59.4203	202.601	276	164
TRINITY_DN54420_c3_g2_i9	bZIP	1807	gnl|BL_ORD_ID|98800mrna29546.1-v1.0-hybrid Fragaria vesca|bZIP|bZIP family protein	98800	3.41446e-54	59.4203	201.06	276	164
TRINITY_DN54420_c3_g2_i14	bZIP	1677	gnl|BL_ORD_ID|98800mrna29546.1-v1.0-hybrid Fragaria vesca|bZIP|bZIP family protein	98800	1.55974e-54	59.4203	201.06	276	164
TRINITY_DN54463_c0_g1_i4	C2H2	1394	gnl|BL_ORD_ID|8920Aradu.6X6KU Arachis duranensis|C2H2|C2H2 family protein	8920	9.46045e-10	74.5455	62.3882	55	41
TRINITY_DN54463_c0_g1_i9	C2H2	1596	gnl|BL_ORD_ID|8920Aradu.6X6KU Arachis duranensis|C2H2|C2H2 family protein	8920	6.08199e-09	82.2222	60.077	45	37
TRINITY_DN54492_c0_g1_i5	bHLH	1747	gnl|BL_ORD_ID|55706Csa11g091210.1 Camelina sativa|bHLH|bHLH family protein	55706	6.64676e-119	67.619	376.326	420	284
TRINITY_DN54492_c0_g1_i11	bHLH	1782	gnl|BL_ORD_ID|55706Csa11g091210.1 Camelina sativa|bHLH|bHLH family protein	55706	1.99545e-117	66.0287	372.859	418	276
TRINITY_DN54496_c0_g2_i2	bHLH	1259	gnl|BL_ORD_ID|200934Ote100112080011 Ocimum tenuiflorum|bHLH|bHLH family protein	200934	0	82.1429	559.296	364	299
TRINITY_DN54499_c0_g1_i1	ERF	1643	gnl|BL_ORD_ID|83486KZV57940.1 Dorcoceras hygrometricum|ERF|ERF family protein	83486	1.54503e-07	45.7627	57.3806	177	81
TRINITY_DN54499_c0_g1_i4	ERF	1715	gnl|BL_ORD_ID|83486KZV57940.1 Dorcoceras hygrometricum|ERF|ERF family protein	83486	1.85355e-05	58.4615	50.8322	65	38
TRINITY_DN54499_c0_g1_i5	ERF	1600	gnl|BL_ORD_ID|83486KZV57940.1 Dorcoceras hygrometricum|ERF|ERF family protein	83486	1.85739e-05	58.4615	50.8322	65	38
TRINITY_DN54499_c0_g1_i6	ERF	1588	gnl|BL_ORD_ID|83486KZV57940.1 Dorcoceras hygrometricum|ERF|ERF family protein	83486	1.86719e-05	58.4615	50.8322	65	38
TRINITY_DN54499_c0_g1_i11	ERF	1770	gnl|BL_ORD_ID|83486KZV57940.1 Dorcoceras hygrometricum|ERF|ERF family protein	83486	1.26448e-07	51.2605	58.151	119	61
TRINITY_DN54440_c0_g1_i3	B3	1196	gnl|BL_ORD_ID|213267CCG018340.1 Populus euphratica|B3|B3 family protein	213267	4.72215e-102	69.8997	323.168	299	209
TRINITY_DN54440_c0_g1_i4	B3	759	gnl|BL_ORD_ID|213267CCG018340.1 Populus euphratica|B3|B3 family protein	213267	1.58855e-24	67.9245	106.301	106	72
TRINITY_DN29387_c0_g4_i2	M-type_MADS	223	gnl|BL_ORD_ID|198356LOC_Os11g12360.1 Oryza sativa subsp. japonica|M-type_MADS|M-type_MADS family protein	198356	2.8703e-08	61.4035	53.5286	57	35
TRINITY_DN43772_c0_g1_i1	ZF-HD	313	gnl|BL_ORD_ID|269698Sopen05g016700.1 Solanum pennellii|ZF-HD|ZF-HD family protein	269698	2.37997e-17	71.831	81.2629	71	51
TRINITY_DN43784_c0_g1_i2	FAR1	971	gnl|BL_ORD_ID|127277Itr_sc001125.1_g00006.1 Ipomoea trifida|FAR1|FAR1 family protein	127277	0.000452036	73.6842	45.0542	38	28
TRINITY_DN24761_c0_g2_i1	MYB_related	709	gnl|BL_ORD_ID|250818Rsa1.0_03996.1_g00001.1 Raphanus sativus|MYB_related|MYB_related family protein	250818	2.42795e-39	67.4419	150.214	172	116
TRINITY_DN24761_c0_g3_i1	MYB_related	845	gnl|BL_ORD_ID|250818Rsa1.0_03996.1_g00001.1 Raphanus sativus|MYB_related|MYB_related family protein	250818	3.83903e-66	72.4409	229.565	254	184
TRINITY_DN24785_c0_g1_i1	C2H2	475	gnl|BL_ORD_ID|28164GSBRNA2T00076451001 Brassica napus|C2H2|C2H2 family protein	28164	1.90272e-14	56.6667	73.559	120	68
TRINITY_DN69149_c0_g1_i1	HSF	885	gnl|BL_ORD_ID|246572RrC2480_p5 Raphanus raphanistrum|HSF|HSF family protein	246572	6.27898e-05	48.9209	47.3654	139	68
TRINITY_DN44252_c0_g2_i1	NF-YC	2071	gnl|BL_ORD_ID|247487RrC4630_p2 Raphanus raphanistrum|NF-YC|NF-YC family protein	247487	2.23067e-05	47.8873	50.8322	142	68
TRINITY_DN44221_c0_g2_i2	TALE	398	gnl|BL_ORD_ID|119441KHN23159.1 Glycine soja|TALE|TALE family protein	119441	3.61401e-76	100	234.572	132	132
TRINITY_DN44213_c0_g1_i1	M-type_MADS	803	gnl|BL_ORD_ID|220967PSME_00043819-RA Pseudotsuga menziesii|M-type_MADS|M-type_MADS family protein	220967	6.37616e-79	69.4215	254.603	242	168
TRINITY_DN44279_c0_g1_i1	ERF	1073	gnl|BL_ORD_ID|27384Bradi3g42627.4.p Brachypodium distachyon|ERF|ERF family protein	27384	3.96514e-21	50.5	98.2117	200	101
TRINITY_DN44260_c0_g1_i1	bZIP	487	gnl|BL_ORD_ID|120777KHN13783.1 Glycine soja|bZIP|bZIP family protein	120777	7.09546e-74	100	226.098	123	123
TRINITY_DN44208_c0_g2_i1	ZF-HD	215	gnl|BL_ORD_ID|269698Sopen05g016700.1 Solanum pennellii|ZF-HD|ZF-HD family protein	269698	3.12312e-20	72.7273	88.1965	66	48
TRINITY_DN97376_c0_g1_i1	C2H2	449	gnl|BL_ORD_ID|191692OPUNC04G13100.1 Oryza punctata|C2H2|C2H2 family protein	191692	1.10639e-21	82.5397	94.7449	63	52
TRINITY_DN43628_c1_g1_i1	SBP	586	gnl|BL_ORD_ID|205984Pbr035121.1 Pyrus bretschneideri|SBP|SBP family protein	205984	1.8733e-07	67.7966	53.5286	59	40
TRINITY_DN43630_c0_g2_i3	FAR1	1163	gnl|BL_ORD_ID|307841XP_015865732.1 Ziziphus jujuba|FAR1|FAR1 family protein	307841	2.52377e-69	66.9323	228.794	251	168
TRINITY_DN43655_c0_g2_i4	G2-like	1229	gnl|BL_ORD_ID|81822Dca46780.1 Dianthus caryophyllus|G2-like|G2-like family protein	81822	3.01061e-07	47.4138	55.8398	116	55
TRINITY_DN43655_c0_g2_i7	G2-like	1344	gnl|BL_ORD_ID|81822Dca46780.1 Dianthus caryophyllus|G2-like|G2-like family protein	81822	3.61025e-07	47.4138	55.8398	116	55
TRINITY_DN43654_c0_g1_i2	C3H	746	gnl|BL_ORD_ID|250164Rsa1.0_00105.1_g00008.1 Raphanus sativus|C3H|C3H family protein	250164	2.21273e-11	70.7692	66.2402	65	46
TRINITY_DN43688_c0_g1_i8	FAR1	1109	gnl|BL_ORD_ID|211565CCG004426.1 Populus euphratica|FAR1|FAR1 family protein	211565	7.14345e-14	52.0737	76.2554	217	113
TRINITY_DN43688_c0_g1_i9	FAR1	852	gnl|BL_ORD_ID|211565CCG004426.1 Populus euphratica|FAR1|FAR1 family protein	211565	1.56218e-10	55.7522	64.3142	113	63
TRINITY_DN43609_c0_g1_i1	G2-like	518	gnl|BL_ORD_ID|158371XP_010091789.1 Morus notabilis|G2-like|G2-like family protein	158371	4.43231e-83	92.7273	272.322	165	153
TRINITY_DN43640_c0_g1_i1	BES1	890	gnl|BL_ORD_ID|190264ONIVA01G08700.1 Oryza nivara|BES1|BES1 family protein	190264	8.40811e-20	48.3871	92.8189	217	105
TRINITY_DN43670_c0_g1_i2	NAC	409	gnl|BL_ORD_ID|316276Zmw_sc03297.1.g00030.1 Zoysia matrella|NAC|NAC family protein	316276	3.47697e-17	73.0159	81.6481	63	46
TRINITY_DN63798_c0_g1_i1	FAR1	380	gnl|BL_ORD_ID|243255Phvul.008G000100.1 Phaseolus vulgaris|FAR1|FAR1 family protein	243255	1.11257e-17	58.5586	82.8037	111	65
TRINITY_DN94913_c0_g1_i1	MYB	275	gnl|BL_ORD_ID|155939Manes.01G259600.1.p Manihot esculenta|MYB|MYB family protein	155939	4.92479e-22	71.5909	93.2041	88	63
TRINITY_DN94952_c0_g1_i1	MYB_related	489	gnl|BL_ORD_ID|48497CA06g18030 Capsicum annuum|MYB_related|MYB_related family protein	48497	0.000156246	55.0725	43.8986	69	38
TRINITY_DN23095_c0_g1_i3	TALE	1170	gnl|BL_ORD_ID|109926Glyma.04G049500.1.p Glycine max|TALE|TALE family protein	109926	4.93934e-153	100	443.351	208	208
TRINITY_DN23009_c0_g1_i1	M-type_MADS	245	gnl|BL_ORD_ID|81564Dca52167.1 Dianthus caryophyllus|M-type_MADS|M-type_MADS family protein	81564	1.70999e-30	76.5432	117.472	81	62
TRINITY_DN7468_c0_g1_i1	MYB	349	gnl|BL_ORD_ID|120540KHN00829.1 Glycine soja|MYB|MYB family protein	120540	5.54811e-37	73.0435	138.272	115	84
TRINITY_DN64835_c0_g1_i1	bHLH	1480	gnl|BL_ORD_ID|132034kfl00190_0180 Klebsormidium flaccidum|bHLH|bHLH family protein	132034	4.63637e-139	69.7941	424.476	437	305
TRINITY_DN64890_c0_g1_i1	MYB_related	408	gnl|BL_ORD_ID|79700DCAR_026406 Daucus carota|MYB_related|MYB_related family protein	79700	1.72319e-11	56.0748	64.6994	107	60
TRINITY_DN74628_c0_g1_i1	MYB	504	gnl|BL_ORD_ID|129823Jcr4S05030.40 Jatropha curcas|MYB|MYB family protein	129823	2.92688e-20	84	77.0258	50	42
TRINITY_DN74659_c0_g1_i1	HSF	306	gnl|BL_ORD_ID|151908MDP0000291152 Malus domestica|HSF|HSF family protein	151908	3.45955e-36	72.2772	131.724	101	73
TRINITY_DN87634_c0_g1_i1	E2F DP	408	gnl|BL_ORD_ID|223767XP_008245529.1 Prunus mume|E2F/DP|E2F/DP family protein	223767	3.24267e-06	50	48.521	84	42
TRINITY_DN59568_c6_g2_i3	G2-like	703	gnl|BL_ORD_ID|97663FANhyb_rscf00000398.1.g00005.1 Fragaria x ananassa|G2-like|G2-like family protein	97663	1.83481e-24	68.75	105.916	96	66
TRINITY_DN59568_c6_g2_i4	TCP	1140	gnl|BL_ORD_ID|208424PDK_30s882641g001 Phoenix dactylifera|TCP|TCP family protein	208424	9.06808e-31	63.354	127.487	161	102
TRINITY_DN59554_c9_g2_i1	ERF	525	gnl|BL_ORD_ID|270781Sopen11g017580.1 Solanum pennellii|ERF|ERF family protein	270781	3.90169e-09	44.5122	58.5362	164	73
TRINITY_DN59554_c9_g2_i3	ERF	441	gnl|BL_ORD_ID|270781Sopen11g017580.1 Solanum pennellii|ERF|ERF family protein	270781	4.39071e-07	43.8849	51.6026	139	61
TRINITY_DN59554_c9_g2_i5	bHLH	490	gnl|BL_ORD_ID|270758Sopen01g050140.1 Solanum pennellii|bHLH|bHLH family protein	270758	7.83361e-05	41.5254	44.669	118	49
TRINITY_DN59554_c9_g2_i7	bHLH	641	gnl|BL_ORD_ID|270758Sopen01g050140.1 Solanum pennellii|bHLH|bHLH family protein	270758	1.55989e-09	44.9664	60.077	149	67
TRINITY_DN59554_c9_g3_i5	Trihelix	823	gnl|BL_ORD_ID|268521Sp_057020_iign.t1 Spinacia oleracea|Trihelix|Trihelix family protein	268521	8.20906e-13	50.6849	71.2478	146	74
TRINITY_DN59550_c0_g1_i1	Trihelix	498	gnl|BL_ORD_ID|267102420183 Selaginella moellendorffii|Trihelix|Trihelix family protein	267102	2.81757e-08	67.2414	55.4546	58	39
TRINITY_DN59575_c3_g1_i4	FAR1	245	gnl|BL_ORD_ID|9553Aradu.CYN81 Arachis duranensis|FAR1|FAR1 family protein	9553	6.54664e-21	75.7143	90.1225	70	53
TRINITY_DN59575_c4_g2_i6	TCP	482	gnl|BL_ORD_ID|270237Sopen12g015990.1 Solanum pennellii|TCP|TCP family protein	270237	1.88503e-25	58.7413	107.071	143	84
TRINITY_DN59575_c4_g3_i1	NF-YA	229	gnl|BL_ORD_ID|269338Sopen02g006770.1 Solanum pennellii|NF-YA|NF-YA family protein	269338	9.93201e-14	65.7895	69.3218	76	50
TRINITY_DN59577_c0_g2_i1	C3H	3078	gnl|BL_ORD_ID|195748BGIOSGA023566-PA Oryza sativa subsp. indica|C3H|C3H family protein	195748	3.4729e-74	47.0699	256.914	529	249
TRINITY_DN59577_c0_g2_i6	C3H	1954	gnl|BL_ORD_ID|195748BGIOSGA023566-PA Oryza sativa subsp. indica|C3H|C3H family protein	195748	4.29828e-76	53.4772	269.24	417	223
TRINITY_DN59585_c4_g1_i2	ERF	3211	gnl|BL_ORD_ID|270781Sopen11g017580.1 Solanum pennellii|ERF|ERF family protein	270781	9.16798e-141	63.8418	332.798	354	226
TRINITY_DN59567_c10_g1_i1	M-type_MADS	429	gnl|BL_ORD_ID|198356LOC_Os11g12360.1 Oryza sativa subsp. japonica|M-type_MADS|M-type_MADS family protein	198356	1.19004e-48	72.4138	173.326	145	105
TRINITY_DN59567_c10_g1_i3	M-type_MADS	268	gnl|BL_ORD_ID|198356LOC_Os11g12360.1 Oryza sativa subsp. japonica|M-type_MADS|M-type_MADS family protein	198356	4.46468e-31	78.0488	120.168	82	64
TRINITY_DN59567_c10_g1_i4	FAR1	406	gnl|BL_ORD_ID|313367Zosma45g00810.1 Zostera marina|FAR1|FAR1 family protein	313367	4.56199e-06	46.6667	47.7506	150	70
TRINITY_DN59567_c10_g1_i6	M-type_MADS	429	gnl|BL_ORD_ID|198356LOC_Os11g12360.1 Oryza sativa subsp. japonica|M-type_MADS|M-type_MADS family protein	198356	2.07806e-46	71.0345	167.162	145	103
TRINITY_DN59567_c10_g1_i8	M-type_MADS	256	gnl|BL_ORD_ID|198356LOC_Os11g12360.1 Oryza sativa subsp. japonica|M-type_MADS|M-type_MADS family protein	198356	6.81505e-22	68.9655	93.5893	87	60
TRINITY_DN59567_c10_g3_i1	M-type_MADS	242	gnl|BL_ORD_ID|198356LOC_Os11g12360.1 Oryza sativa subsp. japonica|M-type_MADS|M-type_MADS family protein	198356	1.79031e-32	81.25	124.02	80	65
TRINITY_DN59567_c10_g3_i3	M-type_MADS	259	gnl|BL_ORD_ID|198356LOC_Os11g12360.1 Oryza sativa subsp. japonica|M-type_MADS|M-type_MADS family protein	198356	1.23333e-29	76.7442	115.931	86	66
TRINITY_DN59528_c2_g11_i1	C3H	959	gnl|BL_ORD_ID|5190Achn368071 Actinidia chinensis|C3H|C3H family protein	5190	4.69946e-21	57.2414	97.4413	145	83
TRINITY_DN59525_c3_g1_i2	ERF	268	gnl|BL_ORD_ID|291652XP_010556248.1 Tarenaya hassleriana|ERF|ERF family protein	291652	7.87982e-14	74.2424	70.0922	66	49
TRINITY_DN59525_c4_g1_i4	TCP	212	gnl|BL_ORD_ID|270237Sopen12g015990.1 Solanum pennellii|TCP|TCP family protein	270237	2.73328e-30	81.4286	117.087	70	57
TRINITY_DN59525_c4_g2_i6	TCP	487	gnl|BL_ORD_ID|270237Sopen12g015990.1 Solanum pennellii|TCP|TCP family protein	270237	6.99092e-82	88.8889	269.626	162	144
TRINITY_DN59525_c4_g1_i7	HD-ZIP	320	gnl|BL_ORD_ID|269681Sopen09g021360.1 Solanum pennellii|HD-ZIP|HD-ZIP family protein	269681	3.30579e-50	87.3786	176.022	103	90
TRINITY_DN59593_c3_g1_i2	TCP	4410	gnl|BL_ORD_ID|269425Sopen05g005700.1 Solanum pennellii|TCP|TCP family protein	269425	0	53.7475	627.861	1014	545
TRINITY_DN59562_c5_g2_i2	FAR1	591	gnl|BL_ORD_ID|82637Dca43462.1 Dianthus caryophyllus|FAR1|FAR1 family protein	82637	1.14832e-30	51.2563	122.865	199	102
TRINITY_DN59562_c5_g2_i3	FAR1	294	gnl|BL_ORD_ID|82637Dca43462.1 Dianthus caryophyllus|FAR1|FAR1 family protein	82637	2.77814e-16	59.2593	77.411	81	48
TRINITY_DN59562_c5_g2_i4	FAR1	496	gnl|BL_ORD_ID|82637Dca43462.1 Dianthus caryophyllus|FAR1|FAR1 family protein	82637	1.04645e-29	52.381	119.013	168	88
TRINITY_DN59561_c16_g1_i6	C2H2	2573	gnl|BL_ORD_ID|50796XP_012575683.1 Cicer arietinum|C2H2|C2H2 family protein	50796	7.25399e-05	44.0476	49.6766	168	74
TRINITY_DN59579_c0_g3_i3	MYB_related	694	gnl|BL_ORD_ID|79671DCAR_007584 Daucus carota|MYB_related|MYB_related family protein	79671	4.63674e-46	78.0488	168.318	123	96
TRINITY_DN59579_c0_g3_i6	MYB_related	1210	gnl|BL_ORD_ID|79671DCAR_007584 Daucus carota|MYB_related|MYB_related family protein	79671	3.64527e-143	86.0294	438.728	272	234
TRINITY_DN59579_c1_g1_i1	SBP	710	gnl|BL_ORD_ID|250740Rsa1.0_00158.1_g00006.1 Raphanus sativus|SBP|SBP family protein	250740	1.72506e-11	63.1579	66.6254	114	72
TRINITY_DN59579_c1_g1_i2	SBP	744	gnl|BL_ORD_ID|250740Rsa1.0_00158.1_g00006.1 Raphanus sativus|SBP|SBP family protein	250740	6.74062e-16	62.3077	80.4925	130	81
TRINITY_DN59579_c1_g2_i1	NAC	231	gnl|BL_ORD_ID|158664XP_010106034.1 Morus notabilis|NAC|NAC family protein	158664	1.84185e-11	75	62.003	52	39
TRINITY_DN59598_c3_g2_i7	NAC	1538	gnl|BL_ORD_ID|264676Sme2.5_19951.1_g00001.1 Solanum melongena|NAC|NAC family protein	264676	4.74086e-10	61.1111	65.0846	72	44
TRINITY_DN59598_c3_g4_i1	NAC	290	gnl|BL_ORD_ID|264676Sme2.5_19951.1_g00001.1 Solanum melongena|NAC|NAC family protein	264676	2.4401e-09	57.5	56.9954	80	46
TRINITY_DN59520_c1_g4_i8	C3H	1587	gnl|BL_ORD_ID|51121XP_004513959.1 Cicer arietinum|C3H|C3H family protein	51121	0	76.3466	558.14	427	326
TRINITY_DN59560_c4_g2_i5	TCP	1444	gnl|BL_ORD_ID|269425Sopen05g005700.1 Solanum pennellii|TCP|TCP family protein	269425	2.15144e-76	55.1807	259.61	415	229
TRINITY_DN59534_c2_g1_i5	HD-ZIP	843	gnl|BL_ORD_ID|74456PK03054.1 Cannabis sativa|HD-ZIP|HD-ZIP family protein	74456	1.51571e-65	66.5217	228.024	230	153
TRINITY_DN59589_c1_g1_i1	MYB	204	gnl|BL_ORD_ID|264689Sme2.5_05193.1_g00003.1 Solanum melongena|MYB|MYB family protein	264689	4.32961e-11	67.6471	60.077	68	46
TRINITY_DN59589_c8_g1_i5	B3	1392	gnl|BL_ORD_ID|263545Sme2.5_00044.1_g00032.1 Solanum melongena|B3|B3 family protein	263545	3.973e-23	72.6027	86.6557	73	53
TRINITY_DN59549_c2_g1_i2	GATA	1100	gnl|BL_ORD_ID|193079e_gw1.7.600.1 Ostreococcus sp. RCC809|GATA|GATA family protein	193079	5.44044e-06	67.9245	51.6026	53	36
TRINITY_DN59549_c2_g1_i6	GATA	1100	gnl|BL_ORD_ID|160395104880 Micromonas sp. RCC299|GATA|GATA family protein	160395	2.34859e-06	51.3514	52.7582	111	57
TRINITY_DN59595_c66_g2_i1	TCP	3758	gnl|BL_ORD_ID|270237Sopen12g015990.1 Solanum pennellii|TCP|TCP family protein	270237	2.15951e-133	68.2979	456.833	470	321
TRINITY_DN59563_c5_g1_i9	Trihelix	515	gnl|BL_ORD_ID|295791Tp57577_TGAC_v2_mRNA11873 Trifolium pratense|Trihelix|Trihelix family protein	295791	1.18017e-12	49.3421	69.3218	152	75
TRINITY_DN59563_c6_g1_i1	Trihelix	315	gnl|BL_ORD_ID|163161Medtr2g092960.1 Medicago truncatula|Trihelix|Trihelix family protein	163161	6.98659e-09	62.5	56.225	64	40
TRINITY_DN59563_c6_g2_i1	ZF-HD	331	gnl|BL_ORD_ID|121643KHN20164.1 Glycine soja|ZF-HD|ZF-HD family protein	121643	9.92656e-08	44.9541	51.9878	109	49
TRINITY_DN59563_c6_g3_i3	Trihelix	426	gnl|BL_ORD_ID|163161Medtr2g092960.1 Medicago truncatula|Trihelix|Trihelix family protein	163161	5.86022e-07	57.4468	36.965	47	27
TRINITY_DN59566_c4_g1_i3	NAC	2880	gnl|BL_ORD_ID|248040Rsa1.0_01603.1_g00007.1 Raphanus sativus|NAC|NAC family protein	248040	1.89941e-66	53.913	244.202	345	186
TRINITY_DN59537_c2_g1_i10	WRKY	1055	gnl|BL_ORD_ID|153457MDP0000578301 Malus domestica|WRKY|WRKY family protein	153457	3.04172e-13	47.0588	73.9442	238	112
TRINITY_DN59540_c0_g2_i1	bHLH	250	gnl|BL_ORD_ID|270194Sopen12g030120.1 Solanum pennellii|bHLH|bHLH family protein	270194	2.46315e-39	89.1566	143.28	83	74
TRINITY_DN59540_c1_g2_i1	TCP	224	gnl|BL_ORD_ID|270237Sopen12g015990.1 Solanum pennellii|TCP|TCP family protein	270237	1.16584e-06	50	48.521	66	33
TRINITY_DN59540_c1_g3_i1	ERF	349	gnl|BL_ORD_ID|291652XP_010556248.1 Tarenaya hassleriana|ERF|ERF family protein	291652	4.13833e-07	72.9167	50.8322	48	35
TRINITY_DN59540_c1_g3_i3	ERF	287	gnl|BL_ORD_ID|291652XP_010556248.1 Tarenaya hassleriana|ERF|ERF family protein	291652	1.6035e-13	66.2162	69.707	74	49
TRINITY_DN59588_c0_g1_i2	NAC	4980	gnl|BL_ORD_ID|128048Itr_sc004419.1_g00003.1 Ipomoea trifida|NAC|NAC family protein	128048	1.01694e-124	47.8859	438.728	1017	487
TRINITY_DN59536_c3_g1_i2	LBD	279	gnl|BL_ORD_ID|269669Sopen05g028040.1 Solanum pennellii|LBD|LBD family protein	269669	4.49758e-29	76.3441	114.39	93	71
TRINITY_DN59536_c3_g1_i9	M-type_MADS	222	gnl|BL_ORD_ID|270111Sopen06g019750.1 Solanum pennellii|M-type_MADS|M-type_MADS family protein	270111	1.77864e-11	56.338	62.7734	71	40
TRINITY_DN59581_c0_g1_i5	ARF	648	gnl|BL_ORD_ID|60280Ciclev10030751m Citrus clementina|ARF|ARF family protein	60280	1.09859e-07	53.125	54.6842	96	51
TRINITY_DN59581_c1_g1_i1	C3H	275	gnl|BL_ORD_ID|207643Pbr022799.2 Pyrus bretschneideri|C3H|C3H family protein	207643	1.22252e-06	68.3333	48.521	60	41
TRINITY_DN59591_c2_g1_i1	bHLH	282	gnl|BL_ORD_ID|310486GRMZM2G395549_P01 Zea mays|bHLH|bHLH family protein	310486	8.23294e-57	95.7447	191.815	94	90
TRINITY_DN59591_c3_g3_i1	bHLH	279	gnl|BL_ORD_ID|5019Achn292261 Actinidia chinensis|bHLH|bHLH family protein	5019	1.27805e-50	95.6522	172.94	92	88
TRINITY_DN59507_c1_g3_i5	NF-YB	1146	gnl|BL_ORD_ID|143064LPERR01G31230.1 Leersia perrieri|NF-YB|NF-YB family protein	143064	3.65283e-05	67.6471	48.521	68	46
TRINITY_DN59507_c1_g3_i6	WRKY	472	gnl|BL_ORD_ID|47843CA10g06160 Capsicum annuum|WRKY|WRKY family protein	47843	1.07789e-06	51.0638	50.0618	94	48
TRINITY_DN59545_c1_g1_i4	M-type_MADS	8855	gnl|BL_ORD_ID|55771Csa04g009800.1 Camelina sativa|M-type_MADS|M-type_MADS family protein	55771	1.98869e-20	55.4795	100.523	146	81
TRINITY_DN59509_c1_g2_i7	G2-like	322	gnl|BL_ORD_ID|208512PDK_30s1044831g002 Phoenix dactylifera|G2-like|G2-like family protein	208512	2.70316e-07	57.7465	50.447	71	41
TRINITY_DN59509_c2_g1_i4	NAC	599	gnl|BL_ORD_ID|35195XP_013639656.1 Brassica oleracea|NAC|NAC family protein	35195	1.10832e-13	51.2195	72.4034	123	63
TRINITY_DN59509_c2_g1_i5	NAC	1258	gnl|BL_ORD_ID|35195XP_013639656.1 Brassica oleracea|NAC|NAC family protein	35195	4.20361e-15	42.8571	80.1073	245	105
TRINITY_DN59509_c2_g1_i6	NAC	423	gnl|BL_ORD_ID|35195XP_013639656.1 Brassica oleracea|NAC|NAC family protein	35195	1.57688e-15	52.0325	76.2554	123	64
TRINITY_DN59597_c11_g1_i3	NF-YC	351	gnl|BL_ORD_ID|263499Sme2.5_17281.1_g00001.1 Solanum melongena|NF-YC|NF-YC family protein	263499	1.29439e-15	61.9565	76.2554	92	57
TRINITY_DN59597_c11_g1_i8	NAC	699	gnl|BL_ORD_ID|35195XP_013639656.1 Brassica oleracea|NAC|NAC family protein	35195	4.83938e-21	56.338	94.7449	142	80
TRINITY_DN59597_c11_g3_i3	G2-like	1070	gnl|BL_ORD_ID|208512PDK_30s1044831g002 Phoenix dactylifera|G2-like|G2-like family protein	208512	3.3016e-10	60	63.5438	80	48
TRINITY_DN59565_c1_g2_i3	bHLH	661	gnl|BL_ORD_ID|98259mrna00901.1-v1.0-hybrid Fragaria vesca|bHLH|bHLH family protein	98259	1.41869e-17	47.234	85.5001	235	111
TRINITY_DN59524_c4_g4_i2	Dof	1814	gnl|BL_ORD_ID|4974Achn321981 Actinidia chinensis|Dof|Dof family protein	4974	1.55268e-17	67.7778	90.1225	90	61
TRINITY_DN59587_c3_g1_i1	GRAS	2361	gnl|BL_ORD_ID|58251C.cajan_27185 Cajanus cajan|GRAS|GRAS family protein	58251	1.11046e-122	74.2297	398.667	357	265
TRINITY_DN59587_c3_g1_i3	NAC	1177	gnl|BL_ORD_ID|264356Sme2.5_17018.1_g00001.1 Solanum melongena|NAC|NAC family protein	264356	1.32089e-36	74.1667	140.584	120	89
TRINITY_DN59587_c3_g2_i1	G2-like	234	gnl|BL_ORD_ID|97663FANhyb_rscf00000398.1.g00005.1 Fragaria x ananassa|G2-like|G2-like family protein	97663	3.41102e-11	74.0741	61.6178	54	40
TRINITY_DN94492_c0_g1_i1	GeBP protein	557	gnl|BL_ORD_ID|306418Zjn_sc00014.1.g01720.1.am.mk Zoysia japonica|GeBP|GeBP family protein	306418	3.41849e-54	80	186.037	130	104
TRINITY_DN86013_c0_g1_i1	ERF	201	gnl|BL_ORD_ID|127406Itr_sc000795.1_g00005.1 Ipomoea trifida|ERF|ERF family protein	127406	2.0363e-11	69.3548	62.3882	62	43
TRINITY_DN86036_c0_g1_i1	NAC	844	gnl|BL_ORD_ID|204895Peaxi162Scf01327g00121.1 Petunia axillaris|NAC|NAC family protein	204895	1.01918e-07	42.4	55.8398	125	53
TRINITY_DN10447_c0_g2_i1	bHLH	347	gnl|BL_ORD_ID|121448KHN33622.1 Glycine soja|bHLH|bHLH family protein	121448	3.4709e-11	86.8421	62.7734	38	33
TRINITY_DN25989_c0_g1_i1	NAC	335	gnl|BL_ORD_ID|84872Do003868.1 Dichanthelium oligosanthes|NAC|NAC family protein	84872	5.26614e-10	61.3333	59.6918	75	46
TRINITY_DN25986_c0_g1_i1	C3H	1285	gnl|BL_ORD_ID|113950Glyma.12G116900.1.p Glycine max|C3H|C3H family protein	113950	2.16343e-132	74.5358	392.119	377	281
TRINITY_DN53875_c1_g2_i19	bHLH	794	gnl|BL_ORD_ID|85526Do007746.1 Dichanthelium oligosanthes|bHLH|bHLH family protein	85526	6.34037e-13	72.093	59.3066	43	31
TRINITY_DN53875_c1_g2_i23	bHLH	802	gnl|BL_ORD_ID|85526Do007746.1 Dichanthelium oligosanthes|bHLH|bHLH family protein	85526	6.42193e-13	72.093	59.3066	43	31
TRINITY_DN53875_c1_g2_i24	bHLH	643	gnl|BL_ORD_ID|85526Do007746.1 Dichanthelium oligosanthes|bHLH|bHLH family protein	85526	6.79673e-14	72.093	59.3066	43	31
TRINITY_DN53875_c1_g2_i26	bHLH	712	gnl|BL_ORD_ID|85526Do007746.1 Dichanthelium oligosanthes|bHLH|bHLH family protein	85526	7.52973e-14	72.093	59.3066	43	31
TRINITY_DN53875_c1_g6_i1	bHLH	1212	gnl|BL_ORD_ID|263711Sme2.5_00169.1_g00018.1 Solanum melongena|bHLH|bHLH family protein	263711	1.5999e-37	67.7966	147.517	177	120
TRINITY_DN53801_c2_g1_i8	ERF	582	gnl|BL_ORD_ID|265618SMil_00008024-RA_Salv Salvia miltiorrhiza|ERF|ERF family protein	265618	2.0381e-11	43.2099	64.3142	162	70
TRINITY_DN53801_c2_g2_i8	LBD	763	gnl|BL_ORD_ID|247903Rsa1.0_04342.1_g00002.1 Raphanus sativus|LBD|LBD family protein	247903	1.96952e-05	55.914	48.9062	93	52
TRINITY_DN53855_c0_g1_i3	NAC	1550	gnl|BL_ORD_ID|121644KHN09647.1 Glycine soja|NAC|NAC family protein	121644	0	96.9697	595.89	297	288
TRINITY_DN53855_c0_g1_i5	NAC	1590	gnl|BL_ORD_ID|119365KHN31193.1 Glycine soja|NAC|NAC family protein	119365	0	99.3127	608.216	291	289
TRINITY_DN53842_c0_g2_i1	YABBY	1134	gnl|BL_ORD_ID|147103Lus10043264 Linum usitatissimum|YABBY|YABBY family protein	147103	1.10852e-46	55.7851	172.555	242	135
TRINITY_DN53842_c0_g2_i4	YABBY	275	gnl|BL_ORD_ID|147103Lus10043264 Linum usitatissimum|YABBY|YABBY family protein	147103	2.85984e-29	86.9565	113.235	69	60
TRINITY_DN53842_c0_g2_i5	YABBY	781	gnl|BL_ORD_ID|147103Lus10043264 Linum usitatissimum|YABBY|YABBY family protein	147103	1.72443e-32	67.9688	128.257	128	87
TRINITY_DN53842_c0_g2_i9	YABBY	848	gnl|BL_ORD_ID|147103Lus10043264 Linum usitatissimum|YABBY|YABBY family protein	147103	8.85129e-27	51.6667	112.849	180	93
TRINITY_DN53899_c0_g1_i6	BES1	2045	gnl|BL_ORD_ID|114071Glyma.01G178000.1.p Glycine max|BES1|BES1 family protein	114071	1.13644e-124	88.8502	379.407	287	255
TRINITY_DN53899_c0_g3_i2	BES1	1455	gnl|BL_ORD_ID|121418KHN36918.1 Glycine soja|BES1|BES1 family protein	121418	9.36575e-177	100	506.138	295	295
TRINITY_DN53854_c0_g1_i2	HRT-like	1365	gnl|BL_ORD_ID|266643442874 Selaginella moellendorffii|HRT-like|HRT-like family protein	266643	6.1176e-111	84.0909	348.591	264	222
TRINITY_DN53854_c0_g1_i4	HRT-like	965	gnl|BL_ORD_ID|266643442874 Selaginella moellendorffii|HRT-like|HRT-like family protein	266643	8.85337e-115	85.3846	353.214	260	222
TRINITY_DN53811_c4_g1_i3	MYB_related	1288	gnl|BL_ORD_ID|113427Glyma.06G187600.1.p Glycine max|MYB_related|MYB_related family protein	113427	2.75329e-153	96.7626	442.965	278	269
TRINITY_DN53818_c0_g1_i1	YABBY	203	gnl|BL_ORD_ID|258264676791140 Sisymbrium irio|YABBY|YABBY family protein	258264	1.46254e-13	71.1538	68.1662	52	37
TRINITY_DN53818_c0_g2_i1	ZF-HD	245	gnl|BL_ORD_ID|269698Sopen05g016700.1 Solanum pennellii|ZF-HD|ZF-HD family protein	269698	9.01983e-22	73.0769	93.2041	78	57
TRINITY_DN53818_c0_g2_i2	ZF-HD	221	gnl|BL_ORD_ID|269698Sopen05g016700.1 Solanum pennellii|ZF-HD|ZF-HD family protein	269698	6.60821e-19	72.8571	84.3445	70	51
TRINITY_DN53865_c0_g1_i1	ERF	548	gnl|BL_ORD_ID|27001Bradi3g42627.5.p Brachypodium distachyon|ERF|ERF family protein	27001	2.31964e-66	71.9577	221.09	189	136
TRINITY_DN53865_c1_g2_i1	ERF	446	gnl|BL_ORD_ID|27001Bradi3g42627.5.p Brachypodium distachyon|ERF|ERF family protein	27001	4.63859e-86	94.5946	271.937	148	140
TRINITY_DN53865_c1_g3_i1	ERF	384	gnl|BL_ORD_ID|27384Bradi3g42627.4.p Brachypodium distachyon|ERF|ERF family protein	27384	1.23482e-82	99.2188	263.077	128	127
TRINITY_DN53809_c0_g1_i5	Nin-like	477	gnl|BL_ORD_ID|20007XP_011400012.1 Auxenochlorella protothecoides|Nin-like|Nin-like family protein	20007	0.000136923	52.459	43.8986	61	32
TRINITY_DN53889_c0_g2_i8	ZF-HD	234	gnl|BL_ORD_ID|269698Sopen05g016700.1 Solanum pennellii|ZF-HD|ZF-HD family protein	269698	1.41416e-20	73.6842	89.3521	76	56
TRINITY_DN53889_c0_g2_i9	ZF-HD	707	gnl|BL_ORD_ID|269698Sopen05g016700.1 Solanum pennellii|ZF-HD|ZF-HD family protein	269698	2.40374e-35	68.1529	139.043	157	107
TRINITY_DN53883_c2_g2_i3	bZIP	1439	gnl|BL_ORD_ID|148176GSMUA_Achr1P26400_001 Musa acuminata|bZIP|bZIP family protein	148176	3.77273e-28	58.8235	120.939	204	120
TRINITY_DN53851_c0_g1_i1	GRAS	2144	gnl|BL_ORD_ID|113903Glyma.16G141300.1.p Glycine max|GRAS|GRAS family protein	113903	0	96.8504	879.782	508	492
TRINITY_DN53805_c0_g2_i3	ERF	1060	gnl|BL_ORD_ID|149062GSMUA_Achr7P16060_001 Musa acuminata|ERF|ERF family protein	149062	4.38489e-28	79.4872	114.005	78	62
TRINITY_DN53873_c0_g1_i1	NAC	1250	gnl|BL_ORD_ID|152989MDP0000265073 Malus domestica|NAC|NAC family protein	152989	2.97768e-27	54.1502	116.316	253	137
TRINITY_DN53873_c0_g1_i3	LBD	899	gnl|BL_ORD_ID|247901Rsa1.0_02839.1_g00002.1 Raphanus sativus|LBD|LBD family protein	247901	3.38609e-24	56.1111	105.916	180	101
TRINITY_DN53873_c0_g1_i5	NAC	1250	gnl|BL_ORD_ID|152989MDP0000265073 Malus domestica|NAC|NAC family protein	152989	3.74702e-27	54.1502	116.316	253	137
TRINITY_DN53873_c0_g1_i11	LBD	899	gnl|BL_ORD_ID|247901Rsa1.0_02839.1_g00002.1 Raphanus sativus|LBD|LBD family protein	247901	1.8726e-24	54.4041	106.686	193	105
TRINITY_DN53800_c0_g1_i1	C2H2	2019	gnl|BL_ORD_ID|3328Achn244501 Actinidia chinensis|C2H2|C2H2 family protein	3328	2.73394e-67	66.6667	242.276	297	198
TRINITY_DN53800_c0_g1_i3	C2H2	2127	gnl|BL_ORD_ID|3328Achn244501 Actinidia chinensis|C2H2|C2H2 family protein	3328	1.04185e-60	59.4595	223.402	333	198
TRINITY_DN53891_c0_g1_i5	NF-YA	918	gnl|BL_ORD_ID|211426CCG030364.1 Populus euphratica|NF-YA|NF-YA family protein	211426	5.88105e-31	60.9272	125.946	151	92
TRINITY_DN53852_c0_g2_i6	bZIP	899	gnl|BL_ORD_ID|212745CCG012114.2 Populus euphratica|bZIP|bZIP family protein	212745	7.03933e-24	57.764	105.916	161	93
TRINITY_DN53844_c0_g1_i9	MIKC_MADS	3121	gnl|BL_ORD_ID|304050GSVIVT01019630001 Vitis vinifera|MIKC_MADS|MIKC_MADS family protein	304050	3.63406e-70	83.0303	249.98	165	137
TRINITY_DN53844_c0_g1_i11	MIKC_MADS	3303	gnl|BL_ORD_ID|304050GSVIVT01019630001 Vitis vinifera|MIKC_MADS|MIKC_MADS family protein	304050	1.38776e-62	82.7815	228.409	151	125
TRINITY_DN53844_c0_g1_i19	MIKC_MADS	1796	gnl|BL_ORD_ID|304050GSVIVT01019630001 Vitis vinifera|MIKC_MADS|MIKC_MADS family protein	304050	1.24503e-126	84.3284	391.734	268	226
TRINITY_DN53844_c0_g1_i20	MIKC_MADS	3024	gnl|BL_ORD_ID|304050GSVIVT01019630001 Vitis vinifera|MIKC_MADS|MIKC_MADS family protein	304050	1.90943e-75	83.1395	265.003	172	143
TRINITY_DN53866_c1_g2_i5	Dof	1011	gnl|BL_ORD_ID|4676Achn337101 Actinidia chinensis|Dof|Dof family protein	4676	1.16795e-45	75.3731	171.014	134	101
TRINITY_DN53866_c1_g2_i6	Dof	700	gnl|BL_ORD_ID|4676Achn337101 Actinidia chinensis|Dof|Dof family protein	4676	5.63721e-47	75.3731	171.014	134	101
TRINITY_DN53807_c0_g1_i8	MYB_related	1081	gnl|BL_ORD_ID|21187EMT28005 Aegilops tauschii|MYB_related|MYB_related family protein	21187	2.28776e-29	60.1562	117.087	128	77
TRINITY_DN53807_c0_g1_i13	MYB_related	979	gnl|BL_ORD_ID|21187EMT28005 Aegilops tauschii|MYB_related|MYB_related family protein	21187	1.7835e-29	60.1562	117.087	128	77
TRINITY_DN53888_c0_g1_i6	CAMTA	1409	gnl|BL_ORD_ID|172782XP_016472343.1 Nicotiana tabacum|CAMTA|CAMTA family protein	172782	4.28009e-33	46.6077	136.346	339	158
TRINITY_DN53888_c0_g2_i6	GRAS	2277	gnl|BL_ORD_ID|204585Peaxi162Scf00646g00004.1 Petunia axillaris|GRAS|GRAS family protein	204585	5.5083e-27	50.4065	119.013	369	186
TRINITY_DN53867_c0_g1_i8	BES1	1225	gnl|BL_ORD_ID|257355676766192 Sisymbrium irio|BES1|BES1 family protein	257355	3.67833e-47	52.2807	175.637	285	149
TRINITY_DN53896_c0_g1_i7	ERF	1402	gnl|BL_ORD_ID|257310676755556 Sisymbrium irio|ERF|ERF family protein	257310	2.6782e-23	63.8554	76.6406	83	53
TRINITY_DN53858_c1_g2_i8	C2H2	895	gnl|BL_ORD_ID|187357OMERI11G10370.1 Oryza meridionalis|C2H2|C2H2 family protein	187357	7.10471e-40	54.698	154.066	298	163
TRINITY_DN51618_c0_g2_i2	HD-ZIP	1324	gnl|BL_ORD_ID|151311MDP0000322550 Malus domestica|HD-ZIP|HD-ZIP family protein	151311	1.91981e-39	50.5291	156.377	378	191
TRINITY_DN51640_c0_g1_i2	NAC	1909	gnl|BL_ORD_ID|60254Ciclev10031100m Citrus clementina|NAC|NAC family protein	60254	5.82805e-63	71.2919	223.787	209	149
TRINITY_DN51640_c0_g1_i5	NAC	1615	gnl|BL_ORD_ID|60254Ciclev10031100m Citrus clementina|NAC|NAC family protein	60254	9.19407e-64	71.2919	223.787	209	149
TRINITY_DN51640_c0_g1_i7	NAC	874	gnl|BL_ORD_ID|78250orange1.1g008335m Citrus sinensis|NAC|NAC family protein	78250	2.10153e-43	69.375	160.229	160	111
TRINITY_DN51684_c0_g1_i6	C2H2	1149	gnl|BL_ORD_ID|85381Do003946.1 Dichanthelium oligosanthes|C2H2|C2H2 family protein	85381	7.45851e-09	70.8333	60.4622	48	34
TRINITY_DN51686_c0_g3_i4	NAC	448	gnl|BL_ORD_ID|258055676784632 Sisymbrium irio|NAC|NAC family protein	258055	4.90985e-38	73.1343	141.739	134	98
TRINITY_DN51643_c0_g1_i1	GRAS	1668	gnl|BL_ORD_ID|166885NNU_016725-RA Nelumbo nucifera|GRAS|GRAS family protein	166885	1.71312e-64	66.0793	222.631	227	150
TRINITY_DN51643_c0_g1_i4	GRAS	1574	gnl|BL_ORD_ID|166885NNU_016725-RA Nelumbo nucifera|GRAS|GRAS family protein	166885	8.64029e-85	69.2308	275.404	260	180
TRINITY_DN51626_c0_g2_i3	Trihelix	956	gnl|BL_ORD_ID|111657Glyma.08G051800.1.p Glycine max|Trihelix|Trihelix family protein	111657	1.71513e-150	100	432.565	286	286
TRINITY_DN51651_c0_g1_i9	WRKY	784	gnl|BL_ORD_ID|185205OGLUM12G00050.1 Oryza glumaepatula|WRKY|WRKY family protein	185205	1.65687e-24	53.0488	107.457	164	87
TRINITY_DN51658_c0_g1_i4	bZIP	956	gnl|BL_ORD_ID|258297676732640 Sisymbrium irio|bZIP|bZIP family protein	258297	4.43348e-05	62.5	48.1358	64	40
TRINITY_DN51644_c3_g2_i4	NAC	385	gnl|BL_ORD_ID|166679NNU_004688-RA Nelumbo nucifera|NAC|NAC family protein	166679	0.000164155	50.9091	42.743	55	28
TRINITY_DN51664_c0_g1_i1	Trihelix	8798	gnl|BL_ORD_ID|268521Sp_057020_iign.t1 Spinacia oleracea|Trihelix|Trihelix family protein	268521	7.3532e-13	53.1073	78.1814	177	94
TRINITY_DN51681_c0_g1_i4	GRF	284	gnl|BL_ORD_ID|192092OPUNC06G01050.1 Oryza punctata|GRF|GRF family protein	192092	6.60834e-35	90.1235	129.798	81	73
TRINITY_DN51688_c0_g1_i5	B3	293	gnl|BL_ORD_ID|270074Sopen03g007470.2 Solanum pennellii|B3|B3 family protein	270074	8.20116e-06	68.1818	46.595	44	30
TRINITY_DN51621_c0_g2_i3	HB-other	891	gnl|BL_ORD_ID|186644KN538855.1_FGP011 Oryza longistaminata|HB-other|HB-other family protein	186644	1.87947e-21	78.125	93.2041	64	50
TRINITY_DN51609_c1_g1_i1	bHLH	898	gnl|BL_ORD_ID|212672CCG033096.1 Populus euphratica|bHLH|bHLH family protein	212672	3.62557e-05	51.6949	48.1358	118	61
TRINITY_DN51631_c1_g2_i2	DBB	646	gnl|BL_ORD_ID|275097SapurV1A.0495s0100.1.p Salix purpurea|DBB|DBB family protein	275097	1.6645e-29	75.641	116.701	78	59
TRINITY_DN51613_c0_g1_i1	bHLH	1199	gnl|BL_ORD_ID|109808Glyma.11G054600.2.p Glycine max|bHLH|bHLH family protein	109808	0	100	551.592	285	285
TRINITY_DN51613_c0_g1_i2	bHLH	1308	gnl|BL_ORD_ID|109808Glyma.11G054600.2.p Glycine max|bHLH|bHLH family protein	109808	2.45033e-151	100	436.032	210	210
TRINITY_DN51666_c0_g1_i4	NAC	1070	gnl|BL_ORD_ID|185720KN540176.1_FGP005 Oryza longistaminata|NAC|NAC family protein	185720	3.62911e-06	48.7179	51.9878	117	57
TRINITY_DN51694_c0_g1_i5	MIKC_MADS	584	gnl|BL_ORD_ID|112545Glyma.03G019300.3.p Glycine max|MIKC_MADS|MIKC_MADS family protein	112545	2.14454e-75	99.2366	231.491	131	130
TRINITY_DN51694_c0_g1_i7	MIKC_MADS	644	gnl|BL_ORD_ID|112545Glyma.03G019300.3.p Glycine max|MIKC_MADS|MIKC_MADS family protein	112545	3.07934e-112	88.5714	326.25	210	186
TRINITY_DN51628_c0_g1_i1	LBD	402	gnl|BL_ORD_ID|209211PDK_30s759331g002 Phoenix dactylifera|LBD|LBD family protein	209211	9.84502e-09	57.8947	40.817	57	33
TRINITY_DN88700_c0_g1_i1	NAC	562	gnl|BL_ORD_ID|102391EPS67213.1 Genlisea aurea|NAC|NAC family protein	102391	1.48095e-54	71.0227	188.734	176	125
TRINITY_DN32699_c1_g1_i1	C2H2	403	gnl|BL_ORD_ID|191692OPUNC04G13100.1 Oryza punctata|C2H2|C2H2 family protein	191692	1.01807e-20	63.6364	91.2781	110	70
TRINITY_DN83662_c0_g1_i1	LBD	540	gnl|BL_ORD_ID|273026Spipo2G0051100 Spirodela polyrhiza|LBD|LBD family protein	273026	3.40636e-14	60.9756	74.3294	123	75
TRINITY_DN28819_c0_g2_i1	bHLH	243	gnl|BL_ORD_ID|270194Sopen12g030120.1 Solanum pennellii|bHLH|bHLH family protein	270194	9.62814e-06	62.5	45.8246	40	25
TRINITY_DN20430_c0_g1_i1	G2-like	593	gnl|BL_ORD_ID|246142RrC12045_p1 Raphanus raphanistrum|G2-like|G2-like family protein	246142	8.84779e-47	64.881	168.318	168	109
TRINITY_DN20422_c0_g1_i1	ERF	608	gnl|BL_ORD_ID|121428KHN02940.1 Glycine soja|ERF|ERF family protein	121428	1.56074e-80	100	243.817	156	156
TRINITY_DN82654_c0_g1_i1	FAR1	512	gnl|BL_ORD_ID|196689BGIOSGA032671-PA Oryza sativa subsp. indica|FAR1|FAR1 family protein	196689	2.74833e-11	63.1579	62.3882	57	36
TRINITY_DN83122_c0_g1_i1	CAMTA	603	gnl|BL_ORD_ID|304608GSVIVT01004860001 Vitis vinifera|CAMTA|CAMTA family protein	304608	0.000136472	55.0725	45.0542	69	38
TRINITY_DN83188_c0_g1_i1	GATA	1231	gnl|BL_ORD_ID|98550mrna02686.1-v1.0-hybrid Fragaria vesca|GATA|GATA family protein	98550	7.22346e-52	51.1873	192.2	379	194
TRINITY_DN55077_c0_g4_i1	G2-like	1019	gnl|BL_ORD_ID|98229mrna15055.1-v1.0-hybrid Fragaria vesca|G2-like|G2-like family protein	98229	1.38384e-24	68.932	108.997	103	71
TRINITY_DN55077_c0_g4_i2	G2-like	1058	gnl|BL_ORD_ID|98229mrna15055.1-v1.0-hybrid Fragaria vesca|G2-like|G2-like family protein	98229	2.60272e-28	67.8261	120.553	115	78
TRINITY_DN55077_c0_g4_i3	G2-like	1095	gnl|BL_ORD_ID|98229mrna15055.1-v1.0-hybrid Fragaria vesca|G2-like|G2-like family protein	98229	2.75353e-28	67.8261	120.939	115	78
TRINITY_DN55077_c0_g4_i4	G2-like	1056	gnl|BL_ORD_ID|98229mrna15055.1-v1.0-hybrid Fragaria vesca|G2-like|G2-like family protein	98229	1.604e-24	68.932	108.997	103	71
TRINITY_DN55004_c0_g1_i6	bHLH	1555	gnl|BL_ORD_ID|98972mrna13364.1-v1.0-hybrid Fragaria vesca|bHLH|bHLH family protein	98972	2.65805e-86	71.2042	218.009	191	136
TRINITY_DN55042_c0_g1_i2	C2H2	1783	gnl|BL_ORD_ID|119481KHN00809.1 Glycine soja|C2H2|C2H2 family protein	119481	0	98.0354	1020.38	509	499
TRINITY_DN55097_c0_g1_i1	bHLH	876	gnl|BL_ORD_ID|272493Sopim04g058090.0.1 Solanum pimpinellifolium|bHLH|bHLH family protein	272493	1.23355e-59	87.5	201.06	144	126
TRINITY_DN55000_c4_g2_i5	Whirly	235	gnl|BL_ORD_ID|264338Sme2.5_04757.1_g00003.1 Solanum melongena|Whirly|Whirly family protein	264338	0.000303213	56.8966	41.2022	58	33
TRINITY_DN55000_c4_g2_i6	Whirly	274	gnl|BL_ORD_ID|264338Sme2.5_04757.1_g00003.1 Solanum melongena|Whirly|Whirly family protein	264338	1.24337e-05	59.322	45.8246	59	35
TRINITY_DN55000_c4_g2_i8	Whirly	249	gnl|BL_ORD_ID|264338Sme2.5_04757.1_g00003.1 Solanum melongena|Whirly|Whirly family protein	264338	3.42719e-05	59.322	44.2838	59	35
TRINITY_DN55000_c4_g2_i10	Whirly	248	gnl|BL_ORD_ID|264338Sme2.5_04757.1_g00003.1 Solanum melongena|Whirly|Whirly family protein	264338	0.000223447	67.5	41.5874	40	27
TRINITY_DN55000_c4_g2_i12	Whirly	279	gnl|BL_ORD_ID|264338Sme2.5_04757.1_g00003.1 Solanum melongena|Whirly|Whirly family protein	264338	1.30119e-05	59.322	45.8246	59	35
TRINITY_DN55020_c0_g2_i3	HSF	1529	gnl|BL_ORD_ID|304670GSVIVT01015183001 Vitis vinifera|HSF|HSF family protein	304670	1.06928e-60	71.9807	216.468	207	149
TRINITY_DN55039_c0_g1_i1	E2F DP	1829	gnl|BL_ORD_ID|311049GRMZM2G351232_P01 Zea mays|E2F/DP|E2F/DP family protein	311049	1.0306e-64	64.2045	172.17	176	113
TRINITY_DN55039_c0_g1_i3	E2F DP	1562	gnl|BL_ORD_ID|311049GRMZM2G351232_P01 Zea mays|E2F/DP|E2F/DP family protein	311049	2.17648e-70	62.6316	176.792	190	119
TRINITY_DN55094_c1_g1_i2	Trihelix	767	gnl|BL_ORD_ID|294653Tp57577_TGAC_v2_mRNA3016 Trifolium pratense|Trihelix|Trihelix family protein	294653	5.93827e-05	63.4615	45.8246	52	33
TRINITY_DN55094_c1_g1_i3	Trihelix	583	gnl|BL_ORD_ID|294653Tp57577_TGAC_v2_mRNA3016 Trifolium pratense|Trihelix|Trihelix family protein	294653	9.52136e-19	53.4722	83.9593	144	77
TRINITY_DN55094_c1_g1_i11	Trihelix	1372	gnl|BL_ORD_ID|294653Tp57577_TGAC_v2_mRNA3016 Trifolium pratense|Trihelix|Trihelix family protein	294653	9.48794e-18	62.5	85.1149	96	60
TRINITY_DN55058_c0_g1_i4	WOX	1254	gnl|BL_ORD_ID|297855678313126 Utricularia gibba|WOX|WOX family protein	297855	4.80202e-15	49.1892	78.1814	185	91
TRINITY_DN55003_c0_g1_i1	WRKY	960	gnl|BL_ORD_ID|121972KHN06469.1 Glycine soja|WRKY|WRKY family protein	121972	3.14213e-19	79.6875	75.485	64	51
TRINITY_DN55003_c0_g3_i9	NAC	1767	gnl|BL_ORD_ID|232872Potri.T074200.1 Populus trichocarpa|NAC|NAC family protein	232872	1.31113e-113	61.1498	375.555	574	351
TRINITY_DN55033_c0_g2_i1	LBD	3264	gnl|BL_ORD_ID|249684Rsa1.0_00832.1_g00012.1 Raphanus sativus|LBD|LBD family protein	249684	0	80.2483	1291.56	886	711
TRINITY_DN55033_c0_g2_i7	LBD	3603	gnl|BL_ORD_ID|249684Rsa1.0_00832.1_g00012.1 Raphanus sativus|LBD|LBD family protein	249684	0	81.0327	1371.3	949	769
TRINITY_DN55033_c0_g2_i14	LBD	2868	gnl|BL_ORD_ID|249684Rsa1.0_00832.1_g00012.1 Raphanus sativus|LBD|LBD family protein	249684	0	79.4152	1171.76	855	679
TRINITY_DN55033_c0_g2_i17	LBD	3135	gnl|BL_ORD_ID|249684Rsa1.0_00832.1_g00012.1 Raphanus sativus|LBD|LBD family protein	249684	0	84.4603	1313.52	843	712
TRINITY_DN55033_c0_g2_i18	LBD	3867	gnl|BL_ORD_ID|249684Rsa1.0_00832.1_g00012.1 Raphanus sativus|LBD|LBD family protein	249684	0	81.0327	1371.3	949	769
TRINITY_DN55027_c0_g3_i3	WRKY	2022	gnl|BL_ORD_ID|264173Sme2.5_06310.1_g00004.1 Solanum melongena|WRKY|WRKY family protein	264173	8.92917e-88	60.1523	291.967	394	237
TRINITY_DN55027_c0_g3_i10	WRKY	2313	gnl|BL_ORD_ID|264173Sme2.5_06310.1_g00004.1 Solanum melongena|WRKY|WRKY family protein	264173	2.56563e-92	61.5776	306.605	393	242
TRINITY_DN55053_c0_g1_i5	bHLH	1518	gnl|BL_ORD_ID|158966XP_010103422.1 Morus notabilis|bHLH|bHLH family protein	158966	0.000250405	40	46.2098	155	62
TRINITY_DN55053_c0_g1_i6	bHLH	1428	gnl|BL_ORD_ID|158966XP_010103422.1 Morus notabilis|bHLH|bHLH family protein	158966	3.30186e-09	49.1935	61.6178	124	61
TRINITY_DN55029_c2_g3_i2	AP2	834	gnl|BL_ORD_ID|110901Glyma.U037700.3.p Glycine max|AP2|AP2 family protein	110901	3.59976e-48	88.6179	172.17	123	109
TRINITY_DN55029_c2_g3_i9	AP2	1176	gnl|BL_ORD_ID|120951KHN17181.1 Glycine soja|AP2|AP2 family protein	120951	3.53996e-138	97.7778	417.542	270	264
TRINITY_DN55029_c2_g4_i2	AP2	1898	gnl|BL_ORD_ID|108062Glyma.04G047900.1.p Glycine max|AP2|AP2 family protein	108062	0	91.7695	879.011	486	446
TRINITY_DN55029_c2_g4_i3	AP2	1805	gnl|BL_ORD_ID|112764Glyma.06G049200.1.p Glycine max|AP2|AP2 family protein	112764	0	100	925.235	453	453
TRINITY_DN55029_c2_g4_i8	AP2	769	gnl|BL_ORD_ID|108062Glyma.04G047900.1.p Glycine max|AP2|AP2 family protein	108062	1.02486e-162	96.8127	473.011	251	243
TRINITY_DN55029_c2_g4_i9	AP2	912	gnl|BL_ORD_ID|108062Glyma.04G047900.1.p Glycine max|AP2|AP2 family protein	108062	0	97.193	546.199	285	277
TRINITY_DN55029_c2_g4_i10	AP2	1441	gnl|BL_ORD_ID|112764Glyma.06G049200.1.p Glycine max|AP2|AP2 family protein	112764	0	100	648.662	322	322
TRINITY_DN55078_c1_g5_i5	ERF	5185	gnl|BL_ORD_ID|291652XP_010556248.1 Tarenaya hassleriana|ERF|ERF family protein	291652	4.99107e-130	58.4992	444.506	653	382
TRINITY_DN55062_c0_g1_i2	MYB_related	485	gnl|BL_ORD_ID|295920Tp57577_TGAC_v2_mRNA33043 Trifolium pratense|MYB_related|MYB_related family protein	295920	7.93282e-09	61.5385	56.225	65	40
TRINITY_DN55062_c0_g1_i15	MYB_related	1062	gnl|BL_ORD_ID|295920Tp57577_TGAC_v2_mRNA33043 Trifolium pratense|MYB_related|MYB_related family protein	295920	1.02185e-07	73.1707	55.8398	41	30
TRINITY_DN55062_c0_g1_i16	MYB_related	1893	gnl|BL_ORD_ID|295920Tp57577_TGAC_v2_mRNA33043 Trifolium pratense|MYB_related|MYB_related family protein	295920	9.54036e-09	61.9718	60.4622	71	44
TRINITY_DN55062_c0_g1_i19	MYB_related	1562	gnl|BL_ORD_ID|295920Tp57577_TGAC_v2_mRNA33043 Trifolium pratense|MYB_related|MYB_related family protein	295920	1.53433e-08	61.9718	59.3066	71	44
TRINITY_DN55062_c0_g1_i20	GATA	1921	gnl|BL_ORD_ID|141203Lj1g3v0162600.1 Lotus japonicus|GATA|GATA family protein	141203	3.68071e-05	48.6486	49.2914	111	54
TRINITY_DN55045_c0_g2_i4	LBD	1863	gnl|BL_ORD_ID|151829MDP0000250177 Malus domestica|LBD|LBD family protein	151829	2.28203e-06	43.9394	54.299	132	58
TRINITY_DN55045_c0_g2_i14	LBD	1574	gnl|BL_ORD_ID|151829MDP0000250177 Malus domestica|LBD|LBD family protein	151829	4.14217e-07	44.8529	56.225	136	61
TRINITY_DN55068_c0_g1_i6	bHLH	1571	gnl|BL_ORD_ID|186455KN538909.1_FGP014 Oryza longistaminata|bHLH|bHLH family protein	186455	1.59457e-140	77.9412	438.728	340	265
TRINITY_DN55024_c0_g1_i7	E2F DP	646	gnl|BL_ORD_ID|194544ORUFI02G33610.1 Oryza rufipogon|E2F/DP|E2F/DP family protein	194544	3.53763e-50	95.6522	177.948	92	88
TRINITY_DN55055_c1_g1_i3	NAC	1396	gnl|BL_ORD_ID|28747GSBRNA2T00075489001 Brassica napus|NAC|NAC family protein	28747	1.12351e-16	55.9322	85.5001	177	99
TRINITY_DN55055_c1_g1_i7	NAC	1405	gnl|BL_ORD_ID|28747GSBRNA2T00075489001 Brassica napus|NAC|NAC family protein	28747	4.74091e-16	58.0645	83.5741	155	90
TRINITY_DN55002_c0_g1_i3	G2-like	645	gnl|BL_ORD_ID|258044676733480 Sisymbrium irio|G2-like|G2-like family protein	258044	2.25428e-75	75.3769	249.21	199	150
TRINITY_DN55002_c0_g1_i7	G2-like	1355	gnl|BL_ORD_ID|258044676733480 Sisymbrium irio|G2-like|G2-like family protein	258044	7.39027e-167	82.1622	499.975	370	304
TRINITY_DN55083_c0_g2_i2	B3	3073	gnl|BL_ORD_ID|35706XP_013628248.1 Brassica oleracea|B3|B3 family protein	35706	2.70901e-128	55.163	417.157	736	406
TRINITY_DN55041_c3_g1_i1	HSF	1406	gnl|BL_ORD_ID|4494Achn358341 Actinidia chinensis|HSF|HSF family protein	4494	4.54093e-80	68.2836	271.937	268	183
TRINITY_DN55041_c3_g1_i5	HSF	1121	gnl|BL_ORD_ID|4494Achn358341 Actinidia chinensis|HSF|HSF family protein	4494	3.29586e-67	100	154.836	75	75
TRINITY_DN55041_c3_g1_i6	HSF	1485	gnl|BL_ORD_ID|4494Achn358341 Actinidia chinensis|HSF|HSF family protein	4494	3.05599e-67	100	154.836	75	75
TRINITY_DN55031_c0_g1_i11	M-type_MADS	1346	gnl|BL_ORD_ID|151648MDP0000322264 Malus domestica|M-type_MADS|M-type_MADS family protein	151648	1.59585e-11	76.9231	67.3958	52	40
TRINITY_DN55019_c0_g1_i3	NF-YA	1246	gnl|BL_ORD_ID|120803KHN12271.1 Glycine soja|NF-YA|NF-YA family protein	120803	3.25422e-171	99.5708	486.493	233	232
TRINITY_DN55008_c0_g1_i2	C2H2	1360	gnl|BL_ORD_ID|191692OPUNC04G13100.1 Oryza punctata|C2H2|C2H2 family protein	191692	1.37208e-89	67.4497	291.967	298	201
TRINITY_DN55075_c0_g1_i3	HD-ZIP	1262	gnl|BL_ORD_ID|80628DCAR_014738 Daucus carota|HD-ZIP|HD-ZIP family protein	80628	8.48155e-46	52.4917	174.096	301	158
TRINITY_DN55075_c0_g1_i9	HD-ZIP	410	gnl|BL_ORD_ID|80628DCAR_014738 Daucus carota|HD-ZIP|HD-ZIP family protein	80628	2.03478e-17	67.4157	82.4185	89	60
TRINITY_DN55040_c0_g1_i16	C3H	1391	gnl|BL_ORD_ID|19884329122 Arabidopsis lyrata|C3H|C3H family protein	19884	1.2468e-88	70.8	290.041	250	177
TRINITY_DN4671_c0_g2_i1	M-type_MADS	671	gnl|BL_ORD_ID|153332MDP0000449389 Malus domestica|M-type_MADS|M-type_MADS family protein	153332	2.42405e-22	59.5588	97.0561	136	81
TRINITY_DN20861_c0_g1_i1	LBD	1226	gnl|BL_ORD_ID|247903Rsa1.0_04342.1_g00002.1 Raphanus sativus|LBD|LBD family protein	247903	3.57518e-11	45.1282	63.5438	195	88
TRINITY_DN20861_c0_g2_i1	LBD	756	gnl|BL_ORD_ID|247903Rsa1.0_04342.1_g00002.1 Raphanus sativus|LBD|LBD family protein	247903	1.0688e-07	55.0725	50.447	69	38
TRINITY_DN374_c0_g1_i1	ERF	1408	gnl|BL_ORD_ID|53504Csa06g039080.1 Camelina sativa|ERF|ERF family protein	53504	0	93.1343	607.06	335	312
TRINITY_DN16278_c0_g1_i1	bZIP	363	gnl|BL_ORD_ID|306549Zjn_sc00069.1.g02210.1.am.mk Zoysia japonica|bZIP|bZIP family protein	306549	1.13384e-21	57.7982	94.3597	109	63
TRINITY_DN16278_c0_g2_i1	G2-like	533	gnl|BL_ORD_ID|212056CCG027008.3 Populus euphratica|G2-like|G2-like family protein	212056	2.23449e-34	56.7839	133.65	199	113
TRINITY_DN82248_c0_g2_i1	Trihelix	1148	gnl|BL_ORD_ID|213234CCG021324.1 Populus euphratica|Trihelix|Trihelix family protein	213234	3.58893e-75	58.9333	255.758	375	221
TRINITY_DN82295_c0_g1_i1	ARF	750	gnl|BL_ORD_ID|120840KHN18941.1 Glycine soja|ARF|ARF family protein	120840	1.02882e-39	69.0909	150.984	110	76
TRINITY_DN82289_c0_g1_i1	SBP	693	gnl|BL_ORD_ID|221857PSME_00013978-RA Pseudotsuga menziesii|SBP|SBP family protein	221857	1.51667e-07	65	54.6842	60	39
TRINITY_DN82202_c0_g1_i1	ARF	676	gnl|BL_ORD_ID|209238PDK_30s1160841g001 Phoenix dactylifera|ARF|ARF family protein	209238	6.82451e-46	64.8515	168.703	202	131
TRINITY_DN15379_c0_g1_i1	FAR1	310	gnl|BL_ORD_ID|120252KHN20602.1 Glycine soja|FAR1|FAR1 family protein	120252	3.45987e-15	68.1818	71.2478	66	45
[truncated: 3,563 more rows]
