# Supplementary material for: Transcriptomic signature reveals mechanism of flower bud distortion in witches’-broom disease of soybean (Glycine max)
Source: BMC Plant Biol. 2019 Jan 15;19:26. doi: 10.1186/s12870-018-1601-1 (PMC6332543; doi:10.1186/s12870-018-1601-1)
Supplement: Supplementary file 4 — Pathways identified in differential expressed genes of soybean. (XLSX 55 kb) [file 12870_2018_1601_MOESM4_ESM.xlsx]

## Sheet: kegg pathways
Additional file 4: Pathways identified in differential expressed genes of soybean.
Pathway	Pathway ID	#Enzs in Pathway	Enzyme	#Seqs of Enzyme	Seqs
Glyoxylate and dicarboxylate metabolism	map00630	14	ec:2.1.2.1 - hydroxymethyltransferase, ec:4.1.1.39 - carboxylase, ec:4.2.1.3 - hydratase, ec:6.3.1.2 - synthetase, ec:4.1.3.1 - lyase, ec:1.11.1.6 - equilase, ec:4.1.1.2 - decarboxylase, ec:3.1.3.18 - phosphatase, ec:3.5.1.10 - deformylase, ec:2.3.1.9 - C-acetyltransferase, ec:1.1.1.37 - dehydrogenase, ec:1.1.1.36 - reductase, ec:2.3.3.9 - synthase, ec:3.5.1.9 - kynurenine formamidase	3, 4, 2, 2, 2, 8, 2, 1, 1, 1, 2, 1, 2, 2	TRINITY_DN77924_c0_g1_i1, Contig20586, TRINITY_DN62097_c0_g1_i1, TRINITY_DN111299_c0_g1_i1, TRINITY_DN41735_c0_g1_i1, TRINITY_DN58735_c2_g2_i1, TRINITY_DN59353_c1_g2_i6, TRINITY_DN56811_c4_g1_i2, TRINITY_DN56811_c4_g1_i1, TRINITY_DN43926_c0_g2_i2, TRINITY_DN55304_c0_g3_i1, Contig2686, Contig2643, Contig420, TRINITY_DN58330_c0_g1_i3, TRINITY_DN58330_c0_g1_i4, TRINITY_DN128359_c0_g1_i1, TRINITY_DN6…
Tryptophan metabolism	map00380	11	ec:1.4.3.2 - oxidase, ec:1.11.1.6 - equilase, ec:2.6.1.7 - transaminase, ec:4.2.1.17 - hydratase, ec:1.2.1.3 - dehydrogenase (NAD+), ec:2.3.1.9 - C-acetyltransferase, ec:1.1.1.35 - dehydrogenase, ec:1.2.3.1 - oxidase, ec:1.2.4.2 - dehydrogenase (succinyl-transferring), ec:3.5.1.4 - acylamidase, ec:3.5.1.9 - kynurenine formamidase	1, 8, 4, 1, 19, 1, 2, 1, 1, 4, 2	TRINITY_DN85384_c0_g1_i1, Contig420, TRINITY_DN58330_c0_g1_i3, TRINITY_DN58330_c0_g1_i4, TRINITY_DN128359_c0_g1_i1, TRINITY_DN65852_c0_g1_i1, TRINITY_DN14884_c0_g1_i1, TRINITY_DN105193_c0_g1_i1, TRINITY_DN105412_c0_g1_i1, TRINITY_DN56904_c0_g2_i16, Contig8833, TRINITY_DN47162_c0_g1_i5, TRINITY_DN47162_c0_g1_i7, TRINITY_DN59144_c3_g1_i13, TRINITY_DN55856_c0_g2_i1, TRINITY_DN57773_c0_g1_i20, TRINIT…
Pyruvate metabolism	map00620	22	ec:6.4.1.2 - carboxylase, ec:4.1.1.49 - carboxykinase (ATP), ec:2.7.2.1 - kinase, ec:2.7.1.40 - kinase, ec:4.1.1.3 - decarboxylase, ec:6.2.1.1 - ligase, ec:2.3.1.12 - acetyltransferase, ec:1.8.1.4 - dehydrogenase, ec:3.1.2.6 - hydrolase, ec:1.1.2.3 - dehydrogenase (cytochrome), ec:1.1.2.4 - dehydrogenase (cytochrome), ec:2.7.9.1 - phosphate dikinase, ec:1.2.1.3 - dehydrogenase (NAD+), ec:1.1.1.82…	5, 5, 1, 8, 4, 1, 2, 2, 4, 1, 2, 1, 19, 1, 1, 2, 4, 11, 11, 5, 2, 3	TRINITY_DN59527_c0_g2_i2, TRINITY_DN63139_c0_g1_i1, TRINITY_DN58621_c1_g1_i1, TRINITY_DN127625_c0_g1_i1, TRINITY_DN59777_c0_g1_i1, TRINITY_DN57656_c0_g3_i9, TRINITY_DN57656_c0_g3_i8, TRINITY_DN53000_c0_g1_i1, TRINITY_DN58526_c0_g1_i3, TRINITY_DN58526_c0_g1_i11, TRINITY_DN106188_c0_g1_i1, TRINITY_DN94099_c0_g1_i1, TRINITY_DN118079_c0_g1_i1, Contig257, TRINITY_DN55963_c1_g3_i9, TRINITY_DN52498_c0_g…
Polycyclic aromatic hydrocarbon degradation	map00624	1	ec:1.14.13.1 - 1-monooxygenase	1	TRINITY_DN52596_c0_g1_i5
Monobactam biosynthesis	map00261	4	ec:2.7.2.4 - kinase, ec:2.7.7.4 - adenylyltransferase, ec:1.2.1.11 - dehydrogenase, ec:1.17.1.8 - reductase	4, 2, 1, 1	Contig4519, TRINITY_DN58484_c0_g2_i5, TRINITY_DN58484_c0_g2_i13, TRINITY_DN58484_c0_g2_i1, Contig10935, TRINITY_DN59020_c4_g4_i1, TRINITY_DN86835_c0_g1_i1, TRINITY_DN53297_c0_g1_i1
Lipopolysaccharide biosynthesis	map00540	2	ec:2.7.1.130 - 4'-kinase, ec:2.5.1.55 - synthase	3, 1	Contig2749, TRINITY_DN56317_c1_g1_i3, TRINITY_DN56317_c1_g1_i2, TRINITY_DN52214_c0_g1_i1
Fluorobenzoate degradation	map00364	1	ec:3.1.1.45 - maleylacetate enol-lactonase	1	TRINITY_DN33337_c0_g1_i2
Valine, leucine and isoleucine biosynthesis	map00290	7	ec:4.2.1.9 - dehydratase, ec:2.2.1.6 - synthase, ec:2.6.1.42 - transaminase, ec:4.3.1.19 - ammonia-lyase, ec:4.2.1.33 - dehydratase, ec:1.1.1.86 - reductoisomerase (NADP+), ec:1.1.1.85 - dehydrogenase	1, 4, 2, 1, 1, 4, 1	TRINITY_DN49916_c0_g3_i7, TRINITY_DN60091_c0_g1_i1, TRINITY_DN138623_c0_g1_i1, TRINITY_DN128686_c0_g1_i1, TRINITY_DN2070_c0_g1_i1, TRINITY_DN56996_c0_g2_i11, Contig8775, TRINITY_DN105328_c0_g1_i1, TRINITY_DN22005_c0_g1_i1, TRINITY_DN58156_c0_g1_i3, TRINITY_DN58156_c0_g1_i11, TRINITY_DN58156_c0_g1_i9, Contig20961, TRINITY_DN55671_c0_g1_i6
Glycosphingolipid biosynthesis - ganglio series	map00604	2	ec:3.2.1.52 - hexosaminidase, ec:3.2.1.23 - lactase (ambiguous)	1, 11	Contig17523, Contig18602, TRINITY_DN42498_c0_g1_i2, TRINITY_DN58803_c0_g1_i2, Contig18606, TRINITY_DN56707_c0_g3_i11, TRINITY_DN56707_c0_g2_i2, Contig12036, TRINITY_DN57104_c1_g3_i5, TRINITY_DN56707_c0_g2_i3, Contig22673, TRINITY_DN56707_c0_g2_i5
Styrene degradation	map00643	4	ec:3.7.1.2 - beta-diketonase, ec:1.13.11.5 - 1,2-dioxygenase, ec:5.2.1.2 - isomerase, ec:3.5.1.4 - acylamidase	2, 2, 1, 4	Contig9612, TRINITY_DN54958_c0_g1_i3, TRINITY_DN60169_c0_g1_i1, TRINITY_DN57388_c0_g1_i5, Contig19731, TRINITY_DN126131_c0_g1_i1, TRINITY_DN56182_c0_g1_i23, TRINITY_DN56182_c0_g1_i11, TRINITY_DN56182_c0_g1_i21
Lipoic acid metabolism	map00785	2	ec:2.8.1.8 - synthase, ec:2.3.1.181 - transferase	1, 3	TRINITY_DN55465_c1_g1_i4, TRINITY_DN48814_c0_g1_i3, TRINITY_DN48814_c0_g1_i1, TRINITY_DN48814_c0_g1_i5
Valine, leucine and isoleucine degradation	map00280	15	ec:2.3.3.10 - synthase, ec:6.4.1.4 - carboxylase, ec:1.4.3.2 - oxidase, ec:1.2.1.27 - dehydrogenase (CoA-acylating), ec:2.6.1.42 - transaminase, ec:2.3.1.16 - C-acyltransferase, ec:1.8.1.4 - dehydrogenase, ec:3.1.2.4 - hydrolase, ec:4.2.1.17 - hydratase, ec:1.2.1.3 - dehydrogenase (NAD+), ec:2.3.1.9 - C-acetyltransferase, ec:1.1.1.35 - dehydrogenase, ec:1.1.1.31 - dehydrogenase, ec:1.2.3.1 - oxid…	3, 4, 1, 54, 2, 5, 2, 2, 1, 19, 1, 2, 1, 1, 1	TRINITY_DN49827_c0_g2_i1, TRINITY_DN49827_c0_g1_i1, TRINITY_DN49827_c0_g2_i2, TRINITY_DN58453_c0_g1_i6, Contig4562, TRINITY_DN58453_c0_g1_i8, TRINITY_DN58453_c0_g1_i2, TRINITY_DN85384_c0_g1_i1, TRINITY_DN17254_c0_g1_i1, TRINITY_DN58478_c0_g1_i19, TRINITY_DN44193_c1_g1_i1, TRINITY_DN57221_c5_g2_i1, Contig24441, TRINITY_DN53079_c0_g1_i2, Contig10229, TRINITY_DN38572_c0_g1_i1, Contig1056, TRINITY_DN…
Amino sugar and nucleotide sugar metabolism	map00520	26	ec:2.6.1.16 - transaminase (isomerizing), ec:4.1.1.35 - decarboxylase, ec:2.7.1.59 - kinase, ec:2.7.1.46 - L-arabinokinase (phosphorylating), ec:2.7.1.2 - glucokinase (phosphorylating), ec:2.7.1.1 - hexokinase type IV glucokinase, ec:2.7.1.7 - mannokinase (phosphorylating), ec:2.7.1.6 - galactokinase (phosphorylating), ec:2.7.1.4 - fructokinase (phosphorylating), ec:5.1.3.2 - 4-epimerase, ec:5.1.…	1, 9, 1, 1, 2, 4, 2, 1, 4, 4, 5, 1, 2, 1, 1, 4, 4, 2, 1, 3, 2, 2, 2, 4, 2, 6	TRINITY_DN105297_c0_g1_i1, TRINITY_DN55492_c2_g1_i4, TRINITY_DN55492_c2_g1_i12, TRINITY_DN55492_c1_g2_i5, Contig17286, TRINITY_DN58243_c0_g1_i18, TRINITY_DN58243_c0_g1_i14, TRINITY_DN58243_c0_g1_i25, TRINITY_DN58243_c0_g1_i15, TRINITY_DN58243_c0_g1_i26, TRINITY_DN50350_c0_g1_i3, TRINITY_DN58788_c0_g1_i9, TRINITY_DN47727_c0_g1_i5, TRINITY_DN57615_c0_g2_i5, TRINITY_DN50398_c0_g2_i16, TRINITY_DN4772…
Toluene degradation	map00623	2	ec:3.1.1.45 - maleylacetate enol-lactonase, ec:1.1.1.35 - dehydrogenase	1, 2	TRINITY_DN33337_c0_g1_i2, TRINITY_DN59144_c3_g1_i13, TRINITY_DN54439_c0_g1_i5
N-Glycan biosynthesis	map00510	8	ec:2.4.1.101 - 2-beta-N-acetylglucosaminyltransferase, ec:2.4.1.117 - beta-glucosyltransferase, ec:2.4.1.141 - N-acetylglucosaminyltransferase, ec:2.4.1.142 - beta-mannosyltransferase, ec:2.4.1.144 - 4-beta-N-acetylglucosaminyltransferase, ec:3.6.1.43 - dolichol diphosphatase, ec:3.2.1.113 - 1,2-alpha-mannosidase, ec:2.4.1.83 - beta-D-mannosyltransferase	2, 2, 1, 3, 2, 1, 6, 2	TRINITY_DN56009_c2_g1_i4, TRINITY_DN56009_c2_g1_i9, Contig22477, Contig22478, TRINITY_DN57846_c2_g1_i17, TRINITY_DN56637_c0_g1_i2, TRINITY_DN56637_c0_g1_i10, TRINITY_DN56637_c0_g1_i4, TRINITY_DN56107_c0_g1_i7, TRINITY_DN56107_c0_g1_i9, TRINITY_DN47067_c0_g1_i4, TRINITY_DN57191_c0_g1_i13, TRINITY_DN57191_c0_g1_i17, Contig15313, TRINITY_DN59243_c0_g1_i7, Contig18041, Contig15312, Contig22477, Conti…
Flavonoid biosynthesis	map00941	7	ec:1.14.13.21 - 3'-monooxygenase, ec:1.14.11.23 - synthase, ec:1.3.1.77 - reductase [(2R,3R)-flavan-3-ol-forming], ec:1.1.1.219 - 4-reductase, ec:1.14.11.9 - 3-dioxygenase, ec:2.3.1.133 - O-hydroxycinnamoyltransferase, ec:1.14.13.88 - 3',5'-hydroxylase	1, 1, 1, 5, 1, 7, 3	Contig24185, TRINITY_DN2329_c0_g1_i1, Contig8479, TRINITY_DN51838_c0_g1_i3, Contig25491, Contig12355, TRINITY_DN54768_c0_g1_i1, TRINITY_DN88504_c0_g1_i1, TRINITY_DN47905_c0_g1_i2, TRINITY_DN2412_c0_g2_i1, TRINITY_DN89476_c0_g1_i1, TRINITY_DN59709_c0_g1_i1, TRINITY_DN30045_c0_g1_i2, TRINITY_DN30045_c0_g1_i1, TRINITY_DN61630_c0_g2_i1, TRINITY_DN22143_c0_g1_i1, TRINITY_DN16996_c0_g2_i1, TRINITY_DN53…
Metabolism of xenobiotics by cytochrome P450	map00980	6	ec:1.1.1.184 - reductase (NADPH), ec:2.5.1.18 - transferase, ec:1.1.1.146 - dehydrogenase, ec:1.1.1.1 - dehydrogenase, ec:1.2.1.5 - dehydrogenase [NAD(P)+], ec:3.3.2.9 - epoxide hydrolase	3, 19, 1, 3, 5, 7	TRINITY_DN52796_c0_g1_i4, TRINITY_DN52796_c0_g1_i3, TRINITY_DN127621_c0_g2_i1, TRINITY_DN55007_c0_g1_i12, TRINITY_DN109446_c0_g1_i1, TRINITY_DN55007_c0_g1_i6, TRINITY_DN55007_c0_g1_i7, TRINITY_DN142938_c0_g1_i1, TRINITY_DN33965_c0_g1_i2, TRINITY_DN43754_c0_g3_i1, TRINITY_DN46879_c0_g1_i5, TRINITY_DN51183_c0_g1_i1, Contig25022, TRINITY_DN57070_c0_g1_i7, TRINITY_DN57070_c0_g1_i3, TRINITY_DN50969_c0…
mTOR signaling pathway	map04150	2	ec:2.7.11.11 - protein kinase, ec:2.7.11.24 - protein kinase	2, 8	TRINITY_DN57281_c1_g2_i1, TRINITY_DN57281_c1_g2_i5, TRINITY_DN44260_c0_g1_i1, TRINITY_DN51998_c0_g1_i6, TRINITY_DN56106_c0_g2_i7, TRINITY_DN54336_c0_g1_i15, TRINITY_DN51998_c0_g1_i8, TRINITY_DN33333_c0_g1_i1, TRINITY_DN54336_c0_g1_i5, TRINITY_DN54336_c0_g1_i13
Aminoacyl-tRNA biosynthesis	map00970	17	ec:6.1.1.6 - ligase, ec:6.1.1.9 - ligase, ec:6.1.1.3 - ligase, ec:6.1.1.4 - ligase, ec:6.1.1.5 - ligase, ec:6.1.1.1 - ligase, ec:6.3.5.6 - synthase (glutamine-hydrolysing), ec:6.3.5.7 - synthase (glutamine-hydrolysing), ec:6.1.1.18 - ligase, ec:6.1.1.17 - ligase, ec:6.1.1.16 - ligase, ec:6.1.1.15 - ligase, ec:6.1.1.10 - ligase, ec:6.1.1.12 - ligase, ec:6.1.1.11 - ligase, ec:6.1.1.23 - ligase, ec:…	3, 5, 7, 6, 2, 3, 5, 4, 3, 2, 2, 1, 4, 7, 4, 1, 1	TRINITY_DN110012_c0_g1_i1, TRINITY_DN82236_c0_g1_i1, TRINITY_DN62943_c0_g1_i1, TRINITY_DN992_c0_g1_i1, Contig8906, TRINITY_DN56962_c1_g1_i7, TRINITY_DN56381_c0_g1_i6, TRINITY_DN51183_c0_g1_i1, TRINITY_DN56032_c0_g1_i16, TRINITY_DN56032_c0_g1_i17, TRINITY_DN56032_c0_g1_i9, TRINITY_DN124587_c0_g1_i1, TRINITY_DN56032_c0_g1_i26, TRINITY_DN56032_c0_g1_i5, Contig3236, TRINITY_DN57940_c0_g1_i5, TRINITY_…
Aminobenzoate degradation	map00627	5	ec:3.1.3.41 - nitrophenyl phosphatase, ec:3.1.3.2 - phosphatase, ec:3.1.3.1 - phosphatase, ec:4.2.1.17 - hydratase, ec:3.5.1.4 - acylamidase	201, 19, 1, 1, 4	TRINITY_DN53809_c0_g1_i5, TRINITY_DN57732_c0_g1_i3, TRINITY_DN57557_c1_g1_i17, TRINITY_DN55616_c0_g1_i5, TRINITY_DN55870_c0_g1_i37, TRINITY_DN57732_c0_g1_i5, Contig27029, TRINITY_DN55870_c0_g1_i31, TRINITY_DN54049_c0_g1_i7, Contig20750, TRINITY_DN49626_c0_g1_i8, TRINITY_DN55782_c1_g2_i4, TRINITY_DN49626_c0_g1_i6, TRINITY_DN49626_c0_g1_i7, TRINITY_DN160_c0_g1_i1, TRINITY_DN49626_c0_g1_i1, TRINITY_…
Other types of O-glycan biosynthesis	map00514	1	ec:2.4.1.109 - mannosyltransferase	2	Contig22477, Contig22478
Phosphonate and phosphinate metabolism	map00440	1	ec:2.7.8.1 - EPT	1	TRINITY_DN57166_c2_g3_i2
Novobiocin biosynthesis	map00401	5	ec:2.6.1.57 - transaminase, ec:2.6.1.5 - transaminase, ec:2.6.1.9 - transaminase, ec:2.6.1.1 - transaminase, ec:1.3.1.12 - dehydrogenase	11, 11, 11, 11, 3	TRINITY_DN50076_c0_g2_i9, TRINITY_DN50076_c0_g2_i14, TRINITY_DN50076_c0_g2_i8, TRINITY_DN56904_c0_g2_i16, TRINITY_DN56972_c1_g2_i6, TRINITY_DN114250_c0_g1_i1, TRINITY_DN47162_c0_g1_i5, TRINITY_DN50076_c0_g2_i5, TRINITY_DN50076_c0_g2_i10, TRINITY_DN47977_c0_g1_i5, TRINITY_DN47162_c0_g1_i7, TRINITY_DN50076_c0_g2_i9, TRINITY_DN50076_c0_g2_i14, TRINITY_DN50076_c0_g2_i8, TRINITY_DN56904_c0_g2_i16, TRI…
Tropane, piperidine and pyridine alkaloid biosynthesis	map00960	6	ec:2.6.1.57 - transaminase, ec:2.1.1.53 - N-methyltransferase, ec:2.6.1.5 - transaminase, ec:2.6.1.9 - transaminase, ec:2.6.1.1 - transaminase, ec:1.1.1.206 - reductase I	11, 1, 11, 11, 11, 1	TRINITY_DN50076_c0_g2_i9, TRINITY_DN50076_c0_g2_i14, TRINITY_DN50076_c0_g2_i8, TRINITY_DN56904_c0_g2_i16, TRINITY_DN56972_c1_g2_i6, TRINITY_DN114250_c0_g1_i1, TRINITY_DN47162_c0_g1_i5, TRINITY_DN50076_c0_g2_i5, TRINITY_DN50076_c0_g2_i10, TRINITY_DN47977_c0_g1_i5, TRINITY_DN47162_c0_g1_i7, TRINITY_DN35227_c0_g2_i1, TRINITY_DN50076_c0_g2_i9, TRINITY_DN50076_c0_g2_i14, TRINITY_DN50076_c0_g2_i8, TRIN…
Oxidative phosphorylation	map00190	7	ec:2.7.4.1 - kinase, ec:3.6.1.1 - diphosphatase, ec:3.6.3.6 - ATPase, ec:1.9.3.1 - oxidase, ec:1.6.5.3 - reductase (H+-translocating), ec:1.10.2.2 - reductase, ec:1.6.99.3 - dehydrogenase	1, 13, 6, 7, 7, 3, 10	TRINITY_DN1105_c0_g1_i1, TRINITY_DN54186_c0_g1_i5, TRINITY_DN60502_c0_g1_i1, TRINITY_DN54186_c0_g1_i2, Contig2188, TRINITY_DN135289_c0_g1_i1, TRINITY_DN51985_c0_g3_i30, TRINITY_DN51985_c0_g3_i26, TRINITY_DN51985_c0_g3_i14, TRINITY_DN51985_c0_g3_i28, TRINITY_DN51985_c0_g3_i16, TRINITY_DN54186_c0_g1_i12, TRINITY_DN54186_c0_g1_i11, Contig3316, TRINITY_DN102543_c0_g1_i1, TRINITY_DN85080_c0_g1_i1, TRI…
Taurine and hypotaurine metabolism	map00430	5	ec:2.7.2.1 - kinase, ec:4.1.1.15 - decarboxylase, ec:1.13.11.19 - dioxygenase, ec:2.3.2.2 - glutamyl transpeptidase, ec:1.4.1.2 - dehydrogenase	1, 1, 8, 2, 1	TRINITY_DN106188_c0_g1_i1, TRINITY_DN56486_c0_g2_i2, Contig9498, TRINITY_DN54302_c1_g2_i17, TRINITY_DN54933_c1_g4_i4, Contig1903, TRINITY_DN54302_c1_g2_i19, TRINITY_DN54933_c1_g1_i1, Contig5045, TRINITY_DN52863_c0_g1_i7, TRINITY_DN57543_c0_g1_i8, TRINITY_DN57543_c0_g1_i3, TRINITY_DN84339_c0_g1_i1
Phosphatidylinositol signaling system	map04070	14	ec:2.7.1.107 - kinase (ATP), ec:2.7.1.67 - 4-kinase, ec:2.7.1.68 - 5-kinase, ec:3.1.3.36 - 5-phosphatase, ec:3.1.4.11 - phospholipase C, ec:3.1.3.56 - 5-phosphatase, ec:3.1.3.67 - 3-phosphatase, ec:3.1.3.25 - phosphatase, ec:2.7.1.137 - 3-kinase, ec:2.7.1.158 - 2-kinase, ec:2.7.1.159 - 5/6-kinase, ec:2.7.11.13 - kinase C, ec:2.7.7.41 - cytidylyltransferase, ec:2.7.4.21 - kinase	8, 2, 5, 18, 6, 10, 1, 18, 2, 1, 7, 3, 3, 1	Contig12671, TRINITY_DN54618_c1_g1_i5, TRINITY_DN56495_c0_g1_i9, Contig2430, TRINITY_DN57407_c0_g1_i9, TRINITY_DN56495_c0_g1_i13, TRINITY_DN56495_c0_g1_i6, TRINITY_DN56495_c0_g1_i4, TRINITY_DN57613_c0_g1_i3, TRINITY_DN57613_c0_g1_i7, TRINITY_DN53669_c0_g1_i3, TRINITY_DN56387_c0_g1_i10, TRINITY_DN24628_c0_g1_i1, TRINITY_DN9825_c0_g1_i1, TRINITY_DN48176_c0_g1_i5, TRINITY_DN55870_c0_g1_i7, TRINITY_D…
Inositol phosphate metabolism	map00562	17	ec:2.7.1.67 - 4-kinase, ec:2.7.1.68 - 5-kinase, ec:3.1.3.36 - 5-phosphatase, ec:3.1.4.11 - phospholipase C, ec:3.1.3.56 - 5-phosphatase, ec:3.1.3.67 - 3-phosphatase, ec:3.1.3.62 - inositol-polyphosphate phosphatase, ec:3.1.3.25 - phosphatase, ec:1.2.1.18 - dehydrogenase (acetylating), ec:2.7.1.137 - 3-kinase, ec:2.7.1.134 - 1-kinase, ec:2.7.1.158 - 2-kinase, ec:2.7.1.159 - 5/6-kinase, ec:3.1.4.3 …	2, 5, 18, 6, 10, 1, 1, 18, 3, 2, 7, 1, 7, 3, 1, 1, 9	TRINITY_DN57613_c0_g1_i3, TRINITY_DN57613_c0_g1_i7, TRINITY_DN53669_c0_g1_i3, TRINITY_DN56387_c0_g1_i10, TRINITY_DN24628_c0_g1_i1, TRINITY_DN9825_c0_g1_i1, TRINITY_DN48176_c0_g1_i5, TRINITY_DN55870_c0_g1_i7, TRINITY_DN55870_c0_g1_i5, TRINITY_DN130452_c0_g1_i1, TRINITY_DN57557_c1_g1_i17, TRINITY_DN58279_c1_g1_i29, Contig11291, TRINITY_DN54811_c0_g2_i1, TRINITY_DN52174_c0_g1_i1, TRINITY_DN55870_c0_…
Polyketide sugar unit biosynthesis	map00523	1	ec:4.2.1.46 - 4,6-dehydratase	3	TRINITY_DN55492_c2_g1_i4, Contig21115, TRINITY_DN55492_c2_g1_i12
beta-Alanine metabolism	map00410	14	ec:3.5.2.2 - hydantoinase, ec:4.1.1.9 - decarboxylase, ec:2.5.1.16 - synthase, ec:1.5.3.17 - polyamine oxidase, ec:1.5.3.16 - oxidase, ec:1.5.3.14 - oxidase (propane-1,3-diamine-forming), ec:2.5.1.22 - synthase, ec:1.2.1.18 - dehydrogenase (acetylating), ec:4.1.1.15 - decarboxylase, ec:3.1.2.4 - hydrolase, ec:4.2.1.17 - hydratase, ec:1.2.1.5 - dehydrogenase [NAD(P)+], ec:1.2.1.3 - dehydrogenase (…	1, 2, 3, 3, 3, 3, 2, 3, 1, 2, 1, 5, 19, 1	TRINITY_DN69667_c0_g1_i1, TRINITY_DN115532_c0_g1_i1, Contig7459, Contig12542, TRINITY_DN35227_c0_g2_i1, Contig12541, TRINITY_DN3722_c0_g1_i1, TRINITY_DN56988_c0_g2_i13, TRINITY_DN56988_c0_g2_i21, TRINITY_DN3722_c0_g1_i1, TRINITY_DN56988_c0_g2_i13, TRINITY_DN56988_c0_g2_i21, TRINITY_DN41032_c0_g1_i5, TRINITY_DN50227_c0_g1_i7, TRINITY_DN41032_c0_g1_i4, Contig12542, Contig12541, TRINITY_DN58478_c0_g…
Fatty acid degradation	map00071	10	ec:6.2.1.3 - ligase, ec:2.3.1.16 - C-acyltransferase, ec:2.3.1.21 - O-palmitoyltransferase, ec:1.1.1.1 - dehydrogenase, ec:5.3.3.8 - isomerase, ec:4.2.1.17 - hydratase, ec:1.2.1.3 - dehydrogenase (NAD+), ec:2.3.1.9 - C-acetyltransferase, ec:1.1.1.35 - dehydrogenase, ec:1.3.3.6 - oxidase	7, 5, 2, 3, 1, 1, 19, 1, 2, 5	TRINITY_DN51156_c0_g1_i5, TRINITY_DN51156_c0_g1_i4, TRINITY_DN51156_c0_g1_i15, TRINITY_DN51156_c0_g1_i16, TRINITY_DN53673_c0_g2_i2, Contig25604, TRINITY_DN51156_c0_g1_i11, TRINITY_DN60164_c0_g1_i1, TRINITY_DN56143_c0_g2_i15, TRINITY_DN56880_c0_g1_i3, TRINITY_DN56143_c0_g2_i3, TRINITY_DN56880_c0_g2_i1, TRINITY_DN135760_c0_g1_i1, TRINITY_DN56172_c2_g1_i1, TRINITY_DN3278_c0_g1_i1, TRINITY_DN134682_c…
Linoleic acid metabolism	map00591	2	ec:1.13.11.12 - 13S-lipoxygenase, ec:3.1.1.4 - A2	7, 8	TRINITY_DN92407_c0_g1_i1, Contig4185, Contig4187, TRINITY_DN48105_c0_g1_i4, TRINITY_DN59272_c1_g1_i2, TRINITY_DN48105_c0_g1_i1, Contig18114, TRINITY_DN57641_c2_g2_i6, TRINITY_DN57641_c2_g2_i7, TRINITY_DN57641_c2_g2_i9, TRINITY_DN59281_c2_g2_i1, Contig20939, TRINITY_DN55488_c0_g2_i1, TRINITY_DN104220_c0_g2_i1, TRINITY_DN30406_c0_g2_i1
Drug metabolism - other enzymes	map00983	8	ec:3.5.2.2 - hydantoinase, ec:2.7.1.48 - kinase, ec:3.5.4.5 - deaminase, ec:2.7.1.21 - kinase, ec:3.1.1.1 - ali-esterase, ec:1.1.1.205 - dehydrogenase, ec:6.3.5.2 - synthase (glutamine-hydrolysing), ec:3.5.1.6 - N-carbamoyl-beta-alanine amidohydrolase	1, 2, 2, 1, 78, 1, 6, 1	TRINITY_DN69667_c0_g1_i1, Contig3473, TRINITY_DN36562_c0_g1_i2, Contig4012, TRINITY_DN132624_c0_g1_i1, TRINITY_DN106422_c0_g1_i1, Contig16533, TRINITY_DN55991_c0_g1_i16, TRINITY_DN33337_c0_g1_i2, TRINITY_DN55991_c0_g1_i10, TRINITY_DN57641_c2_g2_i9, TRINITY_DN52150_c0_g1_i7, TRINITY_DN22136_c0_g1_i1, TRINITY_DN57940_c0_g1_i8, TRINITY_DN54459_c0_g1_i7, TRINITY_DN21700_c0_g1_i1, TRINITY_DN47668_c0_g…
Flavone and flavonol biosynthesis	map00944	3	ec:1.14.13.21 - 3'-monooxygenase, ec:2.1.1.76 - 3-O-methyltransferase, ec:1.14.13.88 - 3',5'-hydroxylase	1, 7, 3	Contig24185, TRINITY_DN54188_c0_g4_i1, TRINITY_DN57673_c0_g1_i7, TRINITY_DN54188_c0_g4_i3, TRINITY_DN54188_c0_g4_i5, TRINITY_DN54188_c0_g4_i4, TRINITY_DN45038_c0_g1_i1, TRINITY_DN57673_c0_g1_i10, TRINITY_DN16996_c0_g2_i1, TRINITY_DN53398_c1_g3_i2, TRINITY_DN64020_c0_g1_i1
Th1 and Th2 cell differentiation	map04658	1	ec:3.1.3.16 - phosphatase	99	TRINITY_DN29032_c0_g1_i1, TRINITY_DN57732_c0_g1_i3, TRINITY_DN2528_c0_g2_i1, TRINITY_DN57732_c0_g1_i5, TRINITY_DN55782_c1_g2_i4, TRINITY_DN49626_c0_g1_i6, TRINITY_DN49626_c0_g1_i7, TRINITY_DN59581_c0_g1_i5, Contig15298, TRINITY_DN58522_c2_g2_i3, Contig15297, TRINITY_DN58522_c2_g2_i8, TRINITY_DN55417_c0_g2_i8, TRINITY_DN27383_c0_g1_i1, TRINITY_DN59201_c0_g1_i2, TRINITY_DN57416_c1_g1_i4, TRINITY_DN…
Fatty acid biosynthesis	map00061	6	ec:6.4.1.2 - carboxylase, ec:2.3.1.85 - synthase, ec:1.1.1.100 - reductase, ec:6.2.1.3 - ligase, ec:3.1.2.14 - hydrolase, ec:1.3.1.9 - reductase (NADH)	5, 3, 1, 7, 1, 1	TRINITY_DN59527_c0_g2_i2, TRINITY_DN63139_c0_g1_i1, TRINITY_DN58621_c1_g1_i1, TRINITY_DN127625_c0_g1_i1, TRINITY_DN59777_c0_g1_i1, Contig8386, TRINITY_DN28612_c0_g1_i1, TRINITY_DN21222_c0_g1_i1, TRINITY_DN28612_c0_g1_i1, TRINITY_DN51156_c0_g1_i5, TRINITY_DN51156_c0_g1_i4, TRINITY_DN51156_c0_g1_i15, TRINITY_DN51156_c0_g1_i16, TRINITY_DN53673_c0_g2_i2, Contig25604, TRINITY_DN51156_c0_g1_i11, Contig…
beta-Lactam resistance	map01501	1	ec:3.5.2.6 - penicillinase	2	TRINITY_DN2048_c0_g1_i1, TRINITY_DN56971_c0_g1_i5
Porphyrin and chlorophyll metabolism	map00860	11	ec:1.3.7.4 - oxidoreductase, ec:3.1.1.82 - phedase, ec:4.99.1.4 - ferrochelatase, ec:4.99.1.3 - cobaltochelatase, ec:4.99.1.1 - ferrochelatase, ec:1.16.3.1 - ceruloplasmin, ec:1.1.1.294 - b reductase, ec:1.3.1.33 - reductase, ec:4.2.1.24 - synthase, ec:6.1.1.17 - ligase, ec:1.3.3.5 - oxidase	1, 1, 2, 2, 3, 6, 1, 2, 4, 2, 1	TRINITY_DN53194_c0_g1_i7, Contig16533, TRINITY_DN50134_c1_g1_i7, TRINITY_DN50134_c1_g1_i10, TRINITY_DN50134_c1_g1_i7, TRINITY_DN50134_c1_g1_i10, TRINITY_DN127133_c0_g1_i1, TRINITY_DN50134_c1_g1_i7, TRINITY_DN50134_c1_g1_i10, TRINITY_DN51230_c0_g1_i1, TRINITY_DN53653_c0_g1_i8, TRINITY_DN51230_c0_g1_i3, TRINITY_DN51230_c0_g1_i2, TRINITY_DN53653_c0_g1_i5, TRINITY_DN53653_c0_g1_i6, TRINITY_DN56062_c0…
Fructose and mannose metabolism	map00051	11	ec:2.7.1.105 - phosphofructokinase 2, ec:4.1.2.13 - aldolase, ec:2.7.1.1 - hexokinase type IV glucokinase, ec:2.7.1.7 - mannokinase (phosphorylating), ec:2.7.1.4 - fructokinase (phosphorylating), ec:2.7.1.11 - phosphohexokinase, ec:4.2.1.90 - dehydratase, ec:5.3.1.5 - isomerase, ec:5.3.1.6 - isomerase, ec:5.4.2.8 - mannose phosphomutase, ec:1.1.1.21 - reductase	1, 12, 4, 2, 4, 5, 1, 1, 2, 2, 1	Contig10182, TRINITY_DN55285_c0_g2_i2, TRINITY_DN55285_c0_g2_i12, TRINITY_DN55285_c0_g2_i15, TRINITY_DN58865_c1_g1_i9, Contig96, TRINITY_DN55285_c0_g2_i7, TRINITY_DN55285_c0_g2_i9, TRINITY_DN374_c0_g1_i1, TRINITY_DN60426_c0_g1_i1, TRINITY_DN111953_c0_g1_i1, TRINITY_DN58865_c1_g1_i3, TRINITY_DN58865_c1_g1_i10, TRINITY_DN50398_c0_g2_i16, TRINITY_DN47727_c0_g1_i5, TRINITY_DN57615_c0_g2_i5, TRINITY_D…
Arginine and proline metabolism	map00330	11	ec:4.1.1.50 - decarboxylase, ec:2.7.3.3 - kinase, ec:3.5.4.1 - deaminase, ec:2.5.1.16 - synthase, ec:1.5.3.17 - polyamine oxidase, ec:1.5.3.16 - oxidase, ec:1.5.3.14 - oxidase (propane-1,3-diamine-forming), ec:2.5.1.22 - synthase, ec:2.6.1.1 - transaminase, ec:1.2.1.3 - dehydrogenase (NAD+), ec:3.5.1.4 - acylamidase	5, 1, 1, 3, 3, 3, 3, 2, 11, 19, 4	TRINITY_DN56899_c1_g1_i24, Contig5547, Contig166, TRINITY_DN56899_c1_g1_i11, TRINITY_DN56899_c1_g1_i22, TRINITY_DN35457_c0_g1_i2, TRINITY_DN50707_c0_g1_i2, Contig12542, TRINITY_DN35227_c0_g2_i1, Contig12541, TRINITY_DN3722_c0_g1_i1, TRINITY_DN56988_c0_g2_i13, TRINITY_DN56988_c0_g2_i21, TRINITY_DN3722_c0_g1_i1, TRINITY_DN56988_c0_g2_i13, TRINITY_DN56988_c0_g2_i21, TRINITY_DN41032_c0_g1_i5, TRINITY…
D-Arginine and D-ornithine metabolism	map00472	1	ec:5.1.1.10 - racemase	3	Contig12399, TRINITY_DN75469_c0_g1_i1, Contig19554
Lysine degradation	map00310	9	ec:2.3.1.61 - succinyltransferase, ec:1.5.1.10 - dehydrogenase (NADP+, L-glutamate-forming), ec:2.1.1.43 - N-methyltransferase, ec:4.2.1.17 - hydratase, ec:1.2.1.3 - dehydrogenase (NAD+), ec:2.3.1.9 - C-acetyltransferase, ec:1.1.1.35 - dehydrogenase, ec:1.5.1.8 - dehydrogenase (NADP+, L-lysine-forming), ec:1.2.4.2 - dehydrogenase (succinyl-transferring)	1, 3, 11, 1, 19, 1, 2, 3, 1	TRINITY_DN56560_c0_g1_i8, TRINITY_DN58536_c1_g1_i7, TRINITY_DN58536_c1_g1_i5, Contig1498, TRINITY_DN144688_c0_g1_i1, TRINITY_DN56191_c1_g1_i11, TRINITY_DN56191_c1_g1_i12, TRINITY_DN59248_c0_g2_i3, Contig15867, TRINITY_DN59076_c0_g3_i3, TRINITY_DN57463_c0_g1_i1, TRINITY_DN57463_c0_g1_i3, TRINITY_DN7349_c0_g1_i1, TRINITY_DN47436_c0_g1_i5, TRINITY_DN47436_c0_g1_i6, TRINITY_DN59144_c3_g1_i13, TRINITY…
Biotin metabolism	map00780	2	ec:2.8.1.6 - synthase, ec:1.1.1.100 - reductase	1, 1	TRINITY_DN67862_c0_g1_i1, TRINITY_DN28612_c0_g1_i1
Lysine biosynthesis	map00300	7	ec:1.5.1.10 - dehydrogenase (NADP+, L-glutamate-forming), ec:2.6.1.57 - transaminase, ec:2.7.2.4 - kinase, ec:6.3.2.13 - ligase, ec:1.2.1.11 - dehydrogenase, ec:5.1.1.7 - epimerase, ec:1.17.1.8 - reductase	3, 11, 4, 1, 1, 1, 1	TRINITY_DN58536_c1_g1_i7, TRINITY_DN58536_c1_g1_i5, Contig1498, TRINITY_DN50076_c0_g2_i9, TRINITY_DN50076_c0_g2_i14, TRINITY_DN50076_c0_g2_i8, TRINITY_DN56904_c0_g2_i16, TRINITY_DN56972_c1_g2_i6, TRINITY_DN114250_c0_g1_i1, TRINITY_DN47162_c0_g1_i5, TRINITY_DN50076_c0_g2_i5, TRINITY_DN50076_c0_g2_i10, TRINITY_DN47977_c0_g1_i5, TRINITY_DN47162_c0_g1_i7, Contig4519, TRINITY_DN58484_c0_g2_i5, TRINITY…
Pantothenate and CoA biosynthesis	map00770	9	ec:3.5.2.2 - hydantoinase, ec:3.6.1.9 - diphosphatase, ec:4.2.1.9 - dehydratase, ec:2.2.1.6 - synthase, ec:2.7.1.33 - kinase, ec:2.6.1.42 - transaminase, ec:2.7.8.7 - synthase, ec:1.1.1.86 - reductoisomerase (NADP+), ec:3.5.1.6 - N-carbamoyl-beta-alanine amidohydrolase	1, 4, 1, 4, 4, 2, 1, 4, 1	TRINITY_DN69667_c0_g1_i1, TRINITY_DN67748_c0_g1_i1, TRINITY_DN54542_c0_g3_i5, TRINITY_DN56046_c0_g2_i6, TRINITY_DN56046_c0_g2_i5, TRINITY_DN49916_c0_g3_i7, TRINITY_DN60091_c0_g1_i1, TRINITY_DN138623_c0_g1_i1, TRINITY_DN128686_c0_g1_i1, TRINITY_DN2070_c0_g1_i1, TRINITY_DN107727_c0_g1_i1, TRINITY_DN58853_c0_g4_i8, TRINITY_DN46382_c0_g1_i4, TRINITY_DN58853_c0_g4_i7, TRINITY_DN56996_c0_g2_i11, Contig…
Biosynthesis of terpenoids and steroids	map01062	1	ec:2.5.1.32 - synthase	5	TRINITY_DN55828_c0_g1_i2, TRINITY_DN55828_c0_g1_i7, TRINITY_DN55828_c0_g1_i8, TRINITY_DN55828_c0_g1_i11, TRINITY_DN55828_c0_g1_i3
Nicotinate and nicotinamide metabolism	map00760	10	ec:3.6.1.9 - diphosphatase, ec:1.2.1.24 - dehydrogenase (NAD+), ec:2.7.1.23 - kinase, ec:3.6.1.22 - diphosphatase, ec:1.2.1.16 - dehydrogenase [NAD(P)+], ec:1.4.3.16 - oxidase, ec:3.1.3.5 - uridine 5'-nucleotidase, ec:3.2.2.1 - nucleosidase, ec:1.2.3.1 - oxidase, ec:2.4.2.19 - diphosphorylase (carboxylating)	4, 6, 4, 3, 6, 1, 4, 4, 1, 1	TRINITY_DN67748_c0_g1_i1, TRINITY_DN54542_c0_g3_i5, TRINITY_DN56046_c0_g2_i6, TRINITY_DN56046_c0_g2_i5, TRINITY_DN55856_c0_g2_i1, TRINITY_DN57555_c0_g1_i9, TRINITY_DN57555_c0_g1_i8, TRINITY_DN55856_c0_g2_i5, Contig11305, TRINITY_DN57555_c0_g1_i12, TRINITY_DN56840_c0_g1_i12, TRINITY_DN56840_c0_g1_i14, TRINITY_DN56840_c0_g1_i9, TRINITY_DN54817_c0_g1_i6, TRINITY_DN67748_c0_g1_i1, TRINITY_DN56046_c0_…
Purine metabolism	map00230	36	ec:6.3.3.1 - cyclo-ligase, ec:2.1.2.2 - formyltransferase, ec:2.7.4.8 - kinase, ec:2.7.4.3 - kinase, ec:3.5.2.5 - ec:3.5.2.5 allantoinase, ec:3.6.1.3 - adenylpyrophosphatase, ec:3.6.1.9 - diphosphatase, ec:4.1.1.21 - carboxylase, ec:3.5.4.4 - deaminase, ec:1.17.4.1 - reductase, ec:2.7.1.40 - kinase, ec:3.5.4.6 - deaminase, ec:2.7.1.25 - kinase, ec:2.7.1.20 - kinase, ec:3.6.1.15 - phosphatase, ec:…	1, 1, 7, 2, 4, 334, 4, 1, 3, 4, 8, 4, 1, 1, 459, 1, 2, 50, 24, 4, 1, 2, 1, 1, 3, 6, 4, 1, 1, 4, 1, 1, 3, 6, 3, 1	TRINITY_DN55097_c0_g1_i1, TRINITY_DN50540_c0_g1_i1, TRINITY_DN57401_c0_g3_i5, TRINITY_DN57401_c0_g3_i4, TRINITY_DN57401_c0_g3_i21, TRINITY_DN109735_c0_g1_i1, TRINITY_DN57401_c0_g3_i20, TRINITY_DN57401_c0_g3_i23, TRINITY_DN57401_c0_g3_i22, TRINITY_DN54812_c1_g1_i1, TRINITY_DN54812_c1_g1_i9, TRINITY_DN57546_c0_g1_i8, TRINITY_DN57546_c0_g1_i18, TRINITY_DN57546_c0_g1_i16, TRINITY_DN57546_c0_g1_i13, C…
Vitamin B6 metabolism	map00750	4	ec:3.1.3.74 - phosphatase, ec:1.1.1.65 - 4-dehydrogenase, ec:4.3.3.6 - 5'-phosphate synthase (glutamine hydrolysing), ec:1.2.3.1 - oxidase	2, 2, 1, 1	TRINITY_DN54690_c1_g1_i1, TRINITY_DN47918_c0_g1_i1, Contig17802, Contig17803, TRINITY_DN92525_c0_g1_i1, TRINITY_DN55235_c2_g5_i10
Arginine biosynthesis	map00220	9	ec:2.6.1.11 - transaminase, ec:6.3.4.5 - synthase, ec:6.3.1.2 - synthetase, ec:4.3.2.1 - lyase, ec:1.2.1.38 - reductase, ec:2.6.1.2 - transaminase, ec:2.6.1.1 - transaminase, ec:1.4.1.2 - dehydrogenase, ec:3.5.1.2 - glutaminase I	1, 1, 2, 1, 2, 2, 11, 1, 1	TRINITY_DN54471_c0_g3_i3, TRINITY_DN60952_c0_g1_i1, TRINITY_DN43926_c0_g2_i2, TRINITY_DN55304_c0_g3_i1, TRINITY_DN56303_c0_g1_i5, TRINITY_DN53936_c0_g2_i5, TRINITY_DN86835_c0_g1_i1, Contig17547, TRINITY_DN57292_c0_g1_i6, TRINITY_DN50076_c0_g2_i9, TRINITY_DN50076_c0_g2_i14, TRINITY_DN50076_c0_g2_i8, TRINITY_DN56904_c0_g2_i16, TRINITY_DN56972_c1_g2_i6, TRINITY_DN114250_c0_g1_i1, TRINITY_DN47162_c0_…
Benzoate degradation	map00362	4	ec:2.3.1.16 - C-acyltransferase, ec:4.2.1.17 - hydratase, ec:2.3.1.9 - C-acetyltransferase, ec:1.1.1.35 - dehydrogenase	5, 1, 1, 2	TRINITY_DN60164_c0_g1_i1, TRINITY_DN56143_c0_g2_i15, TRINITY_DN56880_c0_g1_i3, TRINITY_DN56143_c0_g2_i3, TRINITY_DN56880_c0_g2_i1, TRINITY_DN59144_c3_g1_i13, TRINITY_DN60164_c0_g1_i1, TRINITY_DN59144_c3_g1_i13, TRINITY_DN54439_c0_g1_i5
Methane metabolism	map00680	11	ec:2.1.2.1 - hydroxymethyltransferase, ec:4.1.2.13 - aldolase, ec:2.7.2.1 - kinase, ec:2.7.1.11 - phosphohexokinase, ec:6.2.1.1 - ligase, ec:1.1.1.284 - dehydrogenase, ec:3.1.2.12 - hydrolase, ec:3.1.3.3 - phosphatase, ec:1.1.1.95 - dehydrogenase, ec:4.2.1.11 - hydratase, ec:1.1.1.37 - dehydrogenase	3, 12, 1, 5, 1, 2, 1, 1, 1, 1, 2	TRINITY_DN77924_c0_g1_i1, Contig20586, TRINITY_DN62097_c0_g1_i1, TRINITY_DN55285_c0_g2_i2, TRINITY_DN55285_c0_g2_i12, TRINITY_DN55285_c0_g2_i15, TRINITY_DN58865_c1_g1_i9, Contig96, TRINITY_DN55285_c0_g2_i7, TRINITY_DN55285_c0_g2_i9, TRINITY_DN374_c0_g1_i1, TRINITY_DN60426_c0_g1_i1, TRINITY_DN111953_c0_g1_i1, TRINITY_DN58865_c1_g1_i3, TRINITY_DN58865_c1_g1_i10, TRINITY_DN106188_c0_g1_i1, TRINITY_D…
One carbon pool by folate	map00670	6	ec:2.1.2.2 - formyltransferase, ec:2.1.2.1 - hydroxymethyltransferase, ec:2.1.1.45 - synthase, ec:2.1.1.13 - synthase, ec:3.5.1.10 - deformylase, ec:1.5.1.3 - reductase	1, 3, 1, 1, 1, 3	TRINITY_DN50540_c0_g1_i1, TRINITY_DN77924_c0_g1_i1, Contig20586, TRINITY_DN62097_c0_g1_i1, TRINITY_DN86969_c0_g1_i1, TRINITY_DN58586_c0_g1_i5, TRINITY_DN21659_c0_g1_i1, TRINITY_DN109893_c0_g1_i1, TRINITY_DN53063_c0_g1_i1, TRINITY_DN53063_c0_g1_i5
Nitrogen metabolism	map00910	11	ec:4.2.1.1 - anhydrase, ec:6.3.1.2 - synthetase, ec:1.7.7.1 - reductase, ec:1.13.12.16 - monooxygenase, ec:1.7.99.4 - reductase, ec:1.7.1.2 - reductase [NAD(P)H], ec:1.7.1.1 - reductase (NADH), ec:1.7.1.3 - reductase (NADPH), ec:1.4.1.14 - synthase (NADH), ec:1.4.1.13 - synthase (NADPH), ec:1.4.1.2 - dehydrogenase	3, 2, 2, 2, 4, 1, 4, 4, 3, 2, 1	Contig23591, TRINITY_DN8835_c0_g1_i1, TRINITY_DN85772_c0_g1_i1, TRINITY_DN43926_c0_g2_i2, TRINITY_DN55304_c0_g3_i1, TRINITY_DN55506_c0_g1_i3, TRINITY_DN55506_c0_g1_i2, TRINITY_DN97243_c0_g1_i2, TRINITY_DN83531_c0_g1_i1, TRINITY_DN86036_c0_g1_i1, Contig7, TRINITY_DN128056_c0_g1_i1, TRINITY_DN113915_c0_g1_i1, TRINITY_DN86036_c0_g1_i1, TRINITY_DN86036_c0_g1_i1, Contig7, TRINITY_DN128056_c0_g1_i1, TR…
Dioxin degradation	map00621	1	ec:1.14.13.1 - 1-monooxygenase	1	TRINITY_DN52596_c0_g1_i5
C5-Branched dibasic acid metabolism	map00660	3	ec:2.2.1.6 - synthase, ec:6.2.1.5 - ligase (ADP-forming), ec:1.1.1.85 - dehydrogenase	4, 1, 1	TRINITY_DN60091_c0_g1_i1, TRINITY_DN138623_c0_g1_i1, TRINITY_DN128686_c0_g1_i1, TRINITY_DN2070_c0_g1_i1, TRINITY_DN56754_c0_g2_i1, TRINITY_DN55671_c0_g1_i6
Terpenoid backbone biosynthesis	map00900	11	ec:2.3.3.10 - synthase, ec:1.17.7.1 - synthase (ferredoxin), ec:2.2.1.7 - synthase, ec:2.5.1.10 - diphosphate synthase, ec:2.5.1.85 - diphosphate synthase [geranylgeranyl-diphosphate specific], ec:2.5.1.84 - synthase [geranyl-diphosphate specific], ec:2.5.1.1 - geranyl-diphosphate synthase, ec:4.6.1.12 - 2,4-cyclodiphosphate synthase, ec:2.7.7.60 - 4-phosphate cytidylyltransferase, ec:2.3.1.9 - C…	3, 1, 4, 6, 6, 6, 1, 1, 1, 1, 7	TRINITY_DN49827_c0_g2_i1, TRINITY_DN49827_c0_g1_i1, TRINITY_DN49827_c0_g2_i2, TRINITY_DN57010_c0_g1_i10, TRINITY_DN88323_c0_g1_i1, Contig4608, TRINITY_DN61661_c0_g1_i1, Contig25236, TRINITY_DN55828_c0_g1_i2, TRINITY_DN55828_c0_g1_i7, TRINITY_DN55828_c0_g1_i8, TRINITY_DN56839_c1_g2_i7, TRINITY_DN55828_c0_g1_i11, TRINITY_DN55828_c0_g1_i3, TRINITY_DN47682_c0_g1_i1, Contig19187, TRINITY_DN137481_c0_g…
Ubiquinone and other terpenoid-quinone biosynthesis	map00130	7	ec:2.2.1.9 - synthase, ec:1.13.11.27 - dioxygenase, ec:6.2.1.26 - ligase, ec:2.1.1.95 - O-methyltransferase, ec:4.2.99.20 - synthase, ec:2.6.1.5 - transaminase, ec:5.4.4.2 - synthase	4, 2, 1, 1, 2, 11, 3	TRINITY_DN58331_c1_g2_i14, TRINITY_DN58331_c1_g2_i10, TRINITY_DN59297_c1_g3_i3, TRINITY_DN57341_c0_g1_i7, Contig11500, TRINITY_DN82117_c0_g1_i1, TRINITY_DN51510_c0_g1_i2, TRINITY_DN55244_c0_g2_i6, TRINITY_DN58331_c1_g2_i14, TRINITY_DN58331_c1_g2_i10, TRINITY_DN50076_c0_g2_i9, TRINITY_DN50076_c0_g2_i14, TRINITY_DN50076_c0_g2_i8, TRINITY_DN56904_c0_g2_i16, TRINITY_DN56972_c1_g2_i6, TRINITY_DN114250…
Butanoate metabolism	map00650	9	ec:2.3.3.10 - synthase, ec:1.2.1.24 - dehydrogenase (NAD+), ec:2.2.1.6 - synthase, ec:1.2.1.16 - dehydrogenase [NAD(P)+], ec:4.1.1.15 - decarboxylase, ec:4.2.1.17 - hydratase, ec:2.3.1.9 - C-acetyltransferase, ec:1.1.1.36 - reductase, ec:1.1.1.35 - dehydrogenase	3, 6, 4, 6, 1, 1, 1, 1, 2	TRINITY_DN49827_c0_g2_i1, TRINITY_DN49827_c0_g1_i1, TRINITY_DN49827_c0_g2_i2, TRINITY_DN55856_c0_g2_i1, TRINITY_DN57555_c0_g1_i9, TRINITY_DN57555_c0_g1_i8, TRINITY_DN55856_c0_g2_i5, Contig11305, TRINITY_DN57555_c0_g1_i12, TRINITY_DN60091_c0_g1_i1, TRINITY_DN138623_c0_g1_i1, TRINITY_DN128686_c0_g1_i1, TRINITY_DN2070_c0_g1_i1, TRINITY_DN55856_c0_g2_i1, TRINITY_DN57555_c0_g1_i9, TRINITY_DN57555_c0_g…
Chloroalkane and chloroalkene degradation	map00625	3	ec:3.3.2.10 - epoxide hydrolase, ec:1.1.1.1 - dehydrogenase, ec:1.2.1.3 - dehydrogenase (NAD+)	7, 3, 19	Contig16666, TRINITY_DN53088_c0_g1_i3, Contig8204, TRINITY_DN52701_c0_g1_i9, Contig25449, TRINITY_DN57460_c1_g2_i1, TRINITY_DN52701_c0_g1_i5, TRINITY_DN3278_c0_g1_i1, TRINITY_DN134682_c0_g1_i1, TRINITY_DN50845_c0_g2_i2, TRINITY_DN55856_c0_g2_i1, TRINITY_DN57773_c0_g1_i20, TRINITY_DN50691_c0_g1_i8, TRINITY_DN58478_c0_g1_i19, TRINITY_DN57555_c0_g1_i12, TRINITY_DN57555_c0_g1_i9, TRINITY_DN50691_c0_g…
Primary bile acid biosynthesis	map00120	3	ec:2.3.1.176 - C-acyltransferase, ec:4.2.1.107 - hydratase, ec:1.1.1.35 - dehydrogenase	1, 1, 2	TRINITY_DN87561_c0_g1_i1, TRINITY_DN54439_c0_g1_i5, TRINITY_DN59144_c3_g1_i13, TRINITY_DN54439_c0_g1_i5
Biosynthesis of vancomycin group antibiotics	map01055	1	ec:4.2.1.46 - 4,6-dehydratase	3	TRINITY_DN55492_c2_g1_i4, Contig21115, TRINITY_DN55492_c2_g1_i12
Steroid biosynthesis	map00100	2	ec:3.1.1.13 - esterase, ec:5.4.99.8 - synthase	3, 1	TRINITY_DN58533_c0_g3_i1, TRINITY_DN37923_c0_g1_i1, Contig20939, TRINITY_DN49965_c0_g2_i6
Glycosaminoglycan degradation	map00531	3	ec:2.3.1.78 - N-acetyltransferase, ec:3.2.1.52 - hexosaminidase, ec:3.2.1.23 - lactase (ambiguous)	4, 1, 11	TRINITY_DN57654_c0_g1_i1, Contig4029, TRINITY_DN55541_c0_g1_i4, Contig22014, Contig17523, Contig18602, TRINITY_DN42498_c0_g1_i2, TRINITY_DN58803_c0_g1_i2, Contig18606, TRINITY_DN56707_c0_g3_i11, TRINITY_DN56707_c0_g2_i2, Contig12036, TRINITY_DN57104_c1_g3_i5, TRINITY_DN56707_c0_g2_i3, Contig22673, TRINITY_DN56707_c0_g2_i5
Geraniol degradation	map00281	3	ec:2.3.1.16 - C-acyltransferase, ec:4.2.1.17 - hydratase, ec:1.1.1.35 - dehydrogenase	5, 1, 2	TRINITY_DN60164_c0_g1_i1, TRINITY_DN56143_c0_g2_i15, TRINITY_DN56880_c0_g1_i3, TRINITY_DN56143_c0_g2_i3, TRINITY_DN56880_c0_g2_i1, TRINITY_DN59144_c3_g1_i13, TRINITY_DN59144_c3_g1_i13, TRINITY_DN54439_c0_g1_i5
Streptomycin biosynthesis	map00521	7	ec:2.7.1.2 - glucokinase (phosphorylating), ec:2.7.1.1 - hexokinase type IV glucokinase, ec:3.1.3.25 - phosphatase, ec:4.2.1.46 - 4,6-dehydratase, ec:5.5.1.4 - synthase, ec:5.4.2.2 - (alpha-D-glucose-1,6-bisphosphate-dependent), ec:1.1.1.18 - 2-dehydrogenase	2, 4, 18, 3, 1, 3, 1	TRINITY_DN47727_c0_g1_i5, TRINITY_DN57615_c0_g2_i5, TRINITY_DN50398_c0_g2_i16, TRINITY_DN47727_c0_g1_i5, TRINITY_DN57615_c0_g2_i5, TRINITY_DN50398_c0_g2_i18, TRINITY_DN12641_c0_g1_i1, TRINITY_DN54337_c0_g1_i11, TRINITY_DN54337_c0_g1_i4, TRINITY_DN54091_c1_g1_i7, TRINITY_DN54091_c1_g1_i5, TRINITY_DN54091_c1_g1_i4, TRINITY_DN54337_c0_g1_i8, TRINITY_DN54337_c0_g1_i6, TRINITY_DN44642_c0_g2_i6, TRINIT…
Pentose phosphate pathway	map00030	14	ec:4.1.2.13 - aldolase, ec:2.2.1.2 - dihydroxyacetonetransferase, ec:2.7.1.15 - deoxyribokinase, ec:2.7.1.11 - phosphohexokinase, ec:5.1.3.1 - 3-epimerase, ec:2.7.6.1 - diphosphokinase, ec:3.1.1.31 - phosphogluconolactonase, ec:5.3.1.6 - isomerase, ec:5.3.1.9 - isomerase, ec:1.2.1.9 - dehydrogenase (NADP+), ec:1.1.1.47 - 1-dehydrogenase [NAD(P)+], ec:1.1.1.44 - dehydrogenase (NADP+-dependent, dec…	12, 2, 5, 5, 2, 2, 1, 2, 1, 3, 1, 6, 2, 3	TRINITY_DN55285_c0_g2_i2, TRINITY_DN55285_c0_g2_i12, TRINITY_DN55285_c0_g2_i15, TRINITY_DN58865_c1_g1_i9, Contig96, TRINITY_DN55285_c0_g2_i7, TRINITY_DN55285_c0_g2_i9, TRINITY_DN374_c0_g1_i1, TRINITY_DN60426_c0_g1_i1, TRINITY_DN111953_c0_g1_i1, TRINITY_DN58865_c1_g1_i3, TRINITY_DN58865_c1_g1_i10, TRINITY_DN58556_c0_g2_i13, TRINITY_DN58556_c0_g2_i11, Contig13833, TRINITY_DN50398_c0_g2_i16, TRINITY…
Peptidoglycan biosynthesis	map00550	3	ec:6.3.2.13 - ligase, ec:3.4.16.4 - D-Ala-D-Ala carboxypeptidase, ec:2.7.8.13 - MraY transferase	1, 2, 1	Contig12233, TRINITY_DN61463_c0_g1_i1, TRINITY_DN61491_c0_g1_i1, TRINITY_DN24869_c0_g1_i1
Other glycan degradation	map00511	8	ec:3.2.1.45 - psychosine hydrolase, ec:3.2.1.51 - alpha-fucosidase, ec:3.2.1.52 - hexosaminidase, ec:3.5.1.26 - aspartylglucosylamine deaspartylase, ec:3.2.1.96 - endo-beta-N-acetylglucosaminidase, ec:3.2.1.24 - alpha-D-mannosidase, ec:3.2.1.25 - mannanase, ec:3.2.1.23 - lactase (ambiguous)	8, 4, 1, 1, 1, 12, 1, 11	TRINITY_DN44414_c1_g1_i1, TRINITY_DN46809_c0_g1_i4, TRINITY_DN57606_c1_g2_i6, TRINITY_DN57606_c1_g2_i13, TRINITY_DN56952_c2_g1_i1, TRINITY_DN57606_c1_g2_i12, TRINITY_DN46809_c0_g1_i1, TRINITY_DN57606_c1_g2_i14, TRINITY_DN59043_c0_g1_i6, TRINITY_DN59043_c0_g1_i1, TRINITY_DN59043_c0_g1_i9, TRINITY_DN59043_c0_g1_i8, Contig17523, Contig12591, TRINITY_DN55819_c0_g1_i10, TRINITY_DN57191_c0_g1_i13, TRIN…
Anthocyanin biosynthesis	map00942	1	ec:2.4.1.115 - 3-O-glucosyltransferase	5	Contig24263, TRINITY_DN49836_c0_g2_i2, TRINITY_DN49836_c0_g2_i1, TRINITY_DN5361_c0_g1_i1, TRINITY_DN38828_c0_g1_i1
Limonene and pinene degradation	map00903	2	ec:4.2.1.17 - hydratase, ec:1.2.1.3 - dehydrogenase (NAD+)	1, 19	TRINITY_DN59144_c3_g1_i13, TRINITY_DN55856_c0_g2_i1, TRINITY_DN57773_c0_g1_i20, TRINITY_DN50691_c0_g1_i8, TRINITY_DN58478_c0_g1_i19, TRINITY_DN57555_c0_g1_i12, TRINITY_DN57555_c0_g1_i9, TRINITY_DN50691_c0_g1_i2, TRINITY_DN57555_c0_g1_i8, TRINITY_DN113791_c0_g1_i1, TRINITY_DN140988_c0_g1_i1, Contig11305, TRINITY_DN127484_c0_g1_i1, TRINITY_DN58478_c0_g1_i4, TRINITY_DN42877_c0_g1_i1, Contig6900, TRI…
Insect hormone biosynthesis	map00981	1	ec:1.2.1.3 - dehydrogenase (NAD+)	19	TRINITY_DN55856_c0_g2_i1, TRINITY_DN57773_c0_g1_i20, TRINITY_DN50691_c0_g1_i8, TRINITY_DN58478_c0_g1_i19, TRINITY_DN57555_c0_g1_i12, TRINITY_DN57555_c0_g1_i9, TRINITY_DN50691_c0_g1_i2, TRINITY_DN57555_c0_g1_i8, TRINITY_DN113791_c0_g1_i1, TRINITY_DN140988_c0_g1_i1, Contig11305, TRINITY_DN127484_c0_g1_i1, TRINITY_DN58478_c0_g1_i4, TRINITY_DN42877_c0_g1_i1, Contig6900, TRINITY_DN57600_c0_g1_i7, TRIN…
Citrate cycle (TCA cycle)	map00020	12	ec:2.3.1.61 - succinyltransferase, ec:4.1.1.49 - carboxykinase (ATP), ec:4.2.1.3 - hydratase, ec:6.2.1.5 - ligase (ADP-forming), ec:2.3.1.12 - acetyltransferase, ec:1.8.1.4 - dehydrogenase, ec:1.1.1.37 - dehydrogenase, ec:1.1.1.42 - dehydrogenase (NADP+), ec:1.1.1.41 - dehydrogenase (NAD+), ec:2.3.3.8 - citrate synthase, ec:1.2.4.2 - dehydrogenase (succinyl-transferring), ec:1.2.4.1 - dehydrogena…	1, 5, 2, 1, 2, 2, 2, 4, 1, 2, 1, 3	TRINITY_DN56560_c0_g1_i8, TRINITY_DN57656_c0_g3_i9, TRINITY_DN57656_c0_g3_i8, TRINITY_DN53000_c0_g1_i1, TRINITY_DN58526_c0_g1_i3, TRINITY_DN58526_c0_g1_i11, TRINITY_DN56811_c4_g1_i2, TRINITY_DN56811_c4_g1_i1, TRINITY_DN56754_c0_g2_i1, TRINITY_DN63051_c0_g1_i1, TRINITY_DN56560_c0_g1_i8, Contig17796, TRINITY_DN1140_c0_g1_i1, TRINITY_DN55065_c0_g1_i1, TRINITY_DN7038_c0_g2_i1, Contig24938, TRINITY_DN…
Acarbose and validamycin biosynthesis	map00525	1	ec:4.2.1.46 - 4,6-dehydratase	3	TRINITY_DN55492_c2_g1_i4, Contig21115, TRINITY_DN55492_c2_g1_i12
Glycolysis / Gluconeogenesis	map00010	22	ec:4.1.2.13 - aldolase, ec:4.1.1.49 - carboxykinase (ATP), ec:2.7.1.40 - kinase, ec:2.7.1.2 - glucokinase (phosphorylating), ec:2.7.1.1 - hexokinase type IV glucokinase, ec:1.2.1.59 - dehydrogenase (NAD(P)+) (phosphorylating), ec:2.7.1.11 - phosphohexokinase, ec:4.1.1.1 - decarboxylase, ec:6.2.1.1 - ligase, ec:5.1.3.3 - 1-epimerase, ec:2.3.1.12 - acetyltransferase, ec:1.2.1.12 - dehydrogenase (ph…	12, 5, 8, 2, 4, 2, 5, 7, 1, 1, 2, 2, 2, 1, 4, 3, 1, 5, 19, 3, 3, 3	TRINITY_DN55285_c0_g2_i2, TRINITY_DN55285_c0_g2_i12, TRINITY_DN55285_c0_g2_i15, TRINITY_DN58865_c1_g1_i9, Contig96, TRINITY_DN55285_c0_g2_i7, TRINITY_DN55285_c0_g2_i9, TRINITY_DN374_c0_g1_i1, TRINITY_DN60426_c0_g1_i1, TRINITY_DN111953_c0_g1_i1, TRINITY_DN58865_c1_g1_i3, TRINITY_DN58865_c1_g1_i10, TRINITY_DN57656_c0_g3_i9, TRINITY_DN57656_c0_g3_i8, TRINITY_DN53000_c0_g1_i1, TRINITY_DN58526_c0_g1_i…
Mannose type O-glycan biosynthesis	map00515	1	ec:2.4.1.109 - mannosyltransferase	2	Contig22477, Contig22478
Glutathione metabolism	map00480	15	ec:1.11.1.9 - peroxidase, ec:1.17.4.1 - reductase, ec:6.3.2.3 - synthase, ec:6.3.2.2 - ligase, ec:1.8.5.1 - dehydrogenase (ascorbate), ec:2.5.1.16 - synthase, ec:2.5.1.18 - transferase, ec:2.5.1.22 - synthase, ec:1.8.1.7 - reductase, ec:1.1.1.44 - dehydrogenase (NADP+-dependent, decarboxylating), ec:1.1.1.42 - dehydrogenase (NADP+), ec:2.3.2.2 - glutamyl transpeptidase, ec:1.1.1.49 - dehydrogenas…	5, 4, 1, 2, 1, 3, 19, 2, 1, 6, 4, 2, 2, 2, 3	Contig3335, TRINITY_DN84537_c0_g1_i1, TRINITY_DN94492_c0_g1_i1, TRINITY_DN50464_c1_g1_i6, TRINITY_DN50019_c0_g1_i2, TRINITY_DN143981_c0_g1_i1, TRINITY_DN125979_c0_g1_i1, TRINITY_DN88286_c0_g1_i1, Contig9816, TRINITY_DN57155_c0_g1_i8, TRINITY_DN58089_c2_g1_i16, TRINITY_DN58089_c2_g1_i10, TRINITY_DN51183_c0_g1_i1, Contig12542, TRINITY_DN35227_c0_g2_i1, Contig12541, TRINITY_DN55007_c0_g1_i12, TRINIT…
Benzoxazinoid biosynthesis	map00402	1	ec:2.4.1.202 - 2-D-glucosyltransferase	1	TRINITY_DN9573_c0_g1_i1
Glycosaminoglycan biosynthesis - heparan sulfate / heparin	map00534	2	ec:2.4.1.224 - 4-alpha-N-acetylglucosaminyltransferase, ec:2.4.2.26 - xylosyltransferase	10, 2	TRINITY_DN85350_c0_g1_i1, TRINITY_DN55128_c0_g1_i6, TRINITY_DN41696_c0_g2_i1, TRINITY_DN55128_c0_g1_i3, TRINITY_DN128009_c0_g1_i1, TRINITY_DN53750_c0_g1_i7, Contig14657, TRINITY_DN49877_c0_g1_i1, Contig9471, Contig9470, TRINITY_DN53866_c1_g2_i6, TRINITY_DN53866_c1_g2_i5
Cyanoamino acid metabolism	map00460	5	ec:2.1.2.1 - hydroxymethyltransferase, ec:4.1.2.10 - lyase, ec:2.4.1.85 - beta-glucosyltransferase, ec:2.3.2.2 - glutamyl transpeptidase, ec:3.2.1.21 - gentiobiase	3, 2, 4, 2, 22	TRINITY_DN77924_c0_g1_i1, Contig20586, TRINITY_DN62097_c0_g1_i1, TRINITY_DN43655_c0_g2_i4, TRINITY_DN43655_c0_g2_i7, TRINITY_DN53423_c0_g1_i6, TRINITY_DN53423_c0_g1_i3, TRINITY_DN141082_c0_g1_i1, TRINITY_DN53423_c0_g1_i1, TRINITY_DN57543_c0_g1_i8, TRINITY_DN57543_c0_g1_i3, Contig2292, Contig15684, TRINITY_DN57189_c2_g3_i20, Contig15033, TRINITY_DN40487_c0_g1_i2, Contig1020, TRINITY_DN29975_c0_g2_…
Biosynthesis of antibiotics	map01130	113	ec:2.6.1.11 - transaminase, ec:2.3.3.10 - synthase, ec:6.3.3.1 - cyclo-ligase, ec:6.4.1.2 - carboxylase, ec:2.6.1.16 - transaminase (isomerizing), ec:2.1.2.2 - formyltransferase, ec:2.1.2.1 - hydroxymethyltransferase, ec:2.3.1.61 - succinyltransferase, ec:4.1.2.13 - aldolase, ec:2.7.4.3 - kinase, ec:4.1.1.49 - carboxykinase (ATP), ec:3.5.2.6 - penicillinase, ec:6.3.4.5 - synthase, ec:4.1.1.39 - c…	1, 3, 1, 5, 1, 1, 3, 1, 12, 2, 5, 2, 1, 4, 5, 3, 1, 2, 1, 11, 2, 8, 4, 4, 4, 4, 1, 2, 8, 4, 2, 4, 3, 2, 2, 5, 7, 3, 6, 1, 5, 1, 1, 2, 1, 2, 5, 1, 2, 18, 1, 2, 1, 2, 1, 3, 2, 1, 5, 1, 1, 3, 1, 2, 1, 1, 2, 1, 1, 1, 4, 3, 1, 11, 11, 1, 2, 4, 11, 1, 5, 2, 1, 2, 3, 2, 2, 1, 3, 3, 3, 4, 19, 1, 1, 2, 2, 7, 6, 4, 1, 2, 3, 2, 1, 5, 2, 3, 1, 3, 1, 3, 1	TRINITY_DN54471_c0_g3_i3, TRINITY_DN49827_c0_g2_i1, TRINITY_DN49827_c0_g1_i1, TRINITY_DN49827_c0_g2_i2, TRINITY_DN55097_c0_g1_i1, TRINITY_DN59527_c0_g2_i2, TRINITY_DN63139_c0_g1_i1, TRINITY_DN58621_c1_g1_i1, TRINITY_DN127625_c0_g1_i1, TRINITY_DN59777_c0_g1_i1, TRINITY_DN105297_c0_g1_i1, TRINITY_DN50540_c0_g1_i1, TRINITY_DN77924_c0_g1_i1, Contig20586, TRINITY_DN62097_c0_g1_i1, TRINITY_DN56560_c0_g…
Neomycin, kanamycin and gentamicin biosynthesis	map00524	2	ec:2.7.1.2 - glucokinase (phosphorylating), ec:2.7.1.1 - hexokinase type IV glucokinase	2, 4	TRINITY_DN47727_c0_g1_i5, TRINITY_DN57615_c0_g2_i5, TRINITY_DN50398_c0_g2_i16, TRINITY_DN47727_c0_g1_i5, TRINITY_DN57615_c0_g2_i5, TRINITY_DN50398_c0_g2_i18
Selenocompound metabolism	map00450	8	ec:4.4.1.11 - gamma-lyase, ec:4.4.1.13 - beta-lyase, ec:2.7.7.4 - adenylyltransferase, ec:1.8.1.9 - reductase, ec:2.1.1.13 - synthase, ec:2.1.1.14 - S-methyltransferase, ec:2.5.1.48 - gamma-synthase, ec:6.1.1.10 - ligase	1, 2, 2, 1, 1, 1, 2, 4	TRINITY_DN135476_c0_g1_i1, TRINITY_DN47162_c0_g1_i7, TRINITY_DN47162_c0_g1_i5, Contig10935, TRINITY_DN59020_c4_g4_i1, TRINITY_DN53588_c0_g1_i2, TRINITY_DN58586_c0_g1_i5, TRINITY_DN58586_c0_g1_i5, TRINITY_DN44638_c0_g1_i1, TRINITY_DN57788_c0_g1_i6, TRINITY_DN50040_c0_g2_i1, TRINITY_DN19845_c0_g1_i1, TRINITY_DN53595_c1_g1_i1, TRINITY_DN131102_c0_g1_i1
Synthesis and degradation of ketone bodies	map00072	2	ec:2.3.3.10 - synthase, ec:2.3.1.9 - C-acetyltransferase	3, 1	TRINITY_DN49827_c0_g2_i1, TRINITY_DN49827_c0_g1_i1, TRINITY_DN49827_c0_g2_i2, TRINITY_DN60164_c0_g1_i1
alpha-Linolenic acid metabolism	map00592	8	ec:2.3.1.16 - C-acyltransferase, ec:1.13.11.12 - 13S-lipoxygenase, ec:3.1.1.4 - A2, ec:3.1.1.32 - A1, ec:1.1.1.1 - dehydrogenase, ec:1.3.1.42 - reductase, ec:4.2.1.17 - hydratase, ec:1.3.3.6 - oxidase	5, 7, 8, 3, 3, 5, 1, 5	TRINITY_DN60164_c0_g1_i1, TRINITY_DN56143_c0_g2_i15, TRINITY_DN56880_c0_g1_i3, TRINITY_DN56143_c0_g2_i3, TRINITY_DN56880_c0_g2_i1, TRINITY_DN92407_c0_g1_i1, Contig4185, Contig4187, TRINITY_DN48105_c0_g1_i4, TRINITY_DN59272_c1_g1_i2, TRINITY_DN48105_c0_g1_i1, Contig18114, TRINITY_DN57641_c2_g2_i6, TRINITY_DN57641_c2_g2_i7, TRINITY_DN57641_c2_g2_i9, TRINITY_DN59281_c2_g2_i1, Contig20939, TRINITY_DN…
Steroid degradation	map00984	1	ec:1.1.1.145 - dehydrogenase	10	TRINITY_DN53873_c0_g1_i3, TRINITY_DN53873_c0_g1_i5, Contig25491, TRINITY_DN53873_c0_g1_i1, Contig25492, TRINITY_DN54516_c1_g1_i1, TRINITY_DN54516_c1_g1_i4, TRINITY_DN53873_c0_g1_i11, TRINITY_DN54516_c1_g1_i6, TRINITY_DN54516_c1_g1_i5
Stilbenoid, diarylheptanoid and gingerol biosynthesis	map00945	1	ec:2.3.1.133 - O-hydroxycinnamoyltransferase	7	TRINITY_DN2412_c0_g2_i1, TRINITY_DN89476_c0_g1_i1, TRINITY_DN59709_c0_g1_i1, TRINITY_DN30045_c0_g1_i2, TRINITY_DN30045_c0_g1_i1, TRINITY_DN61630_c0_g2_i1, TRINITY_DN22143_c0_g1_i1
Carotenoid biosynthesis	map00906	4	ec:1.2.3.14 - oxidase, ec:1.3.5.6 - desaturase, ec:2.5.1.32 - synthase, ec:1.14.13.93 - acid 8'-hydroxylase	1, 2, 5, 3	TRINITY_DN55235_c2_g5_i10, TRINITY_DN22065_c0_g1_i1, TRINITY_DN36510_c0_g1_i1, TRINITY_DN55828_c0_g1_i2, TRINITY_DN55828_c0_g1_i7, TRINITY_DN55828_c0_g1_i8, TRINITY_DN55828_c0_g1_i11, TRINITY_DN55828_c0_g1_i3, TRINITY_DN53913_c0_g2_i1, TRINITY_DN125874_c0_g1_i1, TRINITY_DN53913_c0_g1_i1
Fatty acid elongation	map00062	4	ec:3.1.2.22 - hydrolase, ec:2.3.1.16 - C-acyltransferase, ec:4.2.1.17 - hydratase, ec:1.1.1.35 - dehydrogenase	4, 5, 1, 2	TRINITY_DN35745_c0_g1_i1, TRINITY_DN54371_c0_g1_i10, TRINITY_DN54459_c0_g1_i7, TRINITY_DN40677_c0_g1_i2, TRINITY_DN60164_c0_g1_i1, TRINITY_DN56143_c0_g2_i15, TRINITY_DN56880_c0_g1_i3, TRINITY_DN56143_c0_g2_i3, TRINITY_DN56880_c0_g2_i1, TRINITY_DN59144_c3_g1_i13, TRINITY_DN59144_c3_g1_i13, TRINITY_DN54439_c0_g1_i5
Galactose metabolism	map00052	14	ec:2.7.1.2 - glucokinase (phosphorylating), ec:2.7.1.1 - hexokinase type IV glucokinase, ec:2.7.1.6 - galactokinase (phosphorylating), ec:2.7.1.11 - phosphohexokinase, ec:2.4.1.123 - 3-alpha-galactosyltransferase, ec:5.1.3.3 - 1-epimerase, ec:5.1.3.2 - 4-epimerase, ec:2.4.1.67 - galactosyltransferase, ec:5.4.2.2 - (alpha-D-glucose-1,6-bisphosphate-dependent), ec:3.2.1.20 - maltase, ec:3.2.1.26 - …	2, 4, 1, 5, 2, 1, 4, 13, 3, 5, 2, 15, 11, 1	TRINITY_DN47727_c0_g1_i5, TRINITY_DN57615_c0_g2_i5, TRINITY_DN50398_c0_g2_i16, TRINITY_DN47727_c0_g1_i5, TRINITY_DN57615_c0_g2_i5, TRINITY_DN50398_c0_g2_i18, TRINITY_DN58788_c0_g1_i9, TRINITY_DN88074_c0_g2_i1, TRINITY_DN88074_c0_g1_i1, TRINITY_DN107311_c0_g1_i1, TRINITY_DN49452_c0_g1_i7, TRINITY_DN55697_c0_g2_i11, Contig12268, Contig12269, TRINITY_DN107435_c0_g1_i1, Contig14375, TRINITY_DN128973_…
Biosynthesis of unsaturated fatty acids	map01040	5	ec:1.1.1.100 - reductase, ec:2.3.1.16 - C-acyltransferase, ec:4.2.1.17 - hydratase, ec:1.14.19.1 - 9-desaturase, ec:1.3.3.6 - oxidase	1, 5, 1, 2, 5	TRINITY_DN28612_c0_g1_i1, TRINITY_DN60164_c0_g1_i1, TRINITY_DN56143_c0_g2_i15, TRINITY_DN56880_c0_g1_i3, TRINITY_DN56143_c0_g2_i3, TRINITY_DN56880_c0_g2_i1, TRINITY_DN59144_c3_g1_i13, Contig7270, Contig9881, Contig22817, Contig5797, TRINITY_DN55313_c0_g2_i1, TRINITY_DN85216_c0_g1_i1, Contig17423
Phenylalanine metabolism	map00360	15	ec:4.1.1.53 - decarboxylase, ec:1.4.3.2 - oxidase, ec:2.6.1.57 - transaminase, ec:5.1.1.11 - racemase (ATP-hydrolysing), ec:1.13.11.27 - dioxygenase, ec:2.6.1.5 - transaminase, ec:2.6.1.9 - transaminase, ec:2.6.1.1 - transaminase, ec:3.5.1.32 - hydrolase, ec:4.3.1.24 - ammonia-lyase, ec:4.3.1.25 - ammonia-lyase, ec:4.2.1.17 - hydratase, ec:5.3.2.1 - tautomerase, ec:1.2.1.5 - dehydrogenase [NAD(P)…	1, 1, 11, 1, 2, 11, 11, 11, 1, 3, 3, 1, 1, 5, 4	TRINITY_DN54375_c0_g1_i2, TRINITY_DN85384_c0_g1_i1, TRINITY_DN50076_c0_g2_i9, TRINITY_DN50076_c0_g2_i14, TRINITY_DN50076_c0_g2_i8, TRINITY_DN56904_c0_g2_i16, TRINITY_DN56972_c1_g2_i6, TRINITY_DN114250_c0_g1_i1, TRINITY_DN47162_c0_g1_i5, TRINITY_DN50076_c0_g2_i5, TRINITY_DN50076_c0_g2_i10, TRINITY_DN47977_c0_g1_i5, TRINITY_DN47162_c0_g1_i7, Contig12399, Contig11500, TRINITY_DN82117_c0_g1_i1, TRINI…
Sphingolipid metabolism	map00600	12	ec:4.1.2.27 - aldolase, ec:3.1.4.41 - phosphodiesterase D, ec:2.7.1.91 - kinase, ec:3.1.4.12 - phosphodiesterase, ec:1.1.1.102 - reductase, ec:2.3.1.24 - N-acyltransferase, ec:2.7.1.138 - kinase, ec:3.1.3.4 - phosphatase, ec:2.7.8.27 - synthase, ec:3.2.1.45 - psychosine hydrolase, ec:3.2.1.22 - melibiase, ec:3.2.1.23 - lactase (ambiguous)	2, 1, 3, 3, 2, 2, 3, 8, 1, 8, 15, 11	Contig13378, Contig13377, TRINITY_DN55806_c0_g1_i5, TRINITY_DN54527_c0_g2_i6, TRINITY_DN54527_c0_g2_i7, TRINITY_DN54527_c0_g2_i13, TRINITY_DN8461_c0_g2_i1, TRINITY_DN49691_c0_g1_i3, TRINITY_DN49691_c0_g1_i1, TRINITY_DN52889_c0_g1_i11, Contig6744, TRINITY_DN55211_c1_g1_i6, TRINITY_DN55211_c1_g1_i12, TRINITY_DN57422_c0_g1_i6, TRINITY_DN57422_c0_g1_i2, TRINITY_DN57422_c0_g1_i5, TRINITY_DN50753_c0_g1…
Penicillin and cephalosporin biosynthesis	map00311	1	ec:3.5.2.6 - penicillinase	2	TRINITY_DN2048_c0_g1_i1, TRINITY_DN56971_c0_g1_i5
Tyrosine metabolism	map00350	17	ec:1.4.3.2 - oxidase, ec:2.6.1.57 - transaminase, ec:3.7.1.5 - hydrolase, ec:3.7.1.2 - beta-diketonase, ec:1.13.11.5 - 1,2-dioxygenase, ec:4.1.1.68 - decarboxylase, ec:1.13.11.27 - dioxygenase, ec:5.2.1.2 - isomerase, ec:1.2.1.16 - dehydrogenase [NAD(P)+], ec:1.1.1.1 - dehydrogenase, ec:2.6.1.5 - transaminase, ec:2.6.1.9 - transaminase, ec:2.6.1.1 - transaminase, ec:5.3.2.1 - tautomerase, ec:1.2.…	1, 11, 1, 2, 2, 1, 2, 1, 6, 3, 11, 11, 11, 1, 5, 2, 1	TRINITY_DN85384_c0_g1_i1, TRINITY_DN50076_c0_g2_i9, TRINITY_DN50076_c0_g2_i14, TRINITY_DN50076_c0_g2_i8, TRINITY_DN56904_c0_g2_i16, TRINITY_DN56972_c1_g2_i6, TRINITY_DN114250_c0_g1_i1, TRINITY_DN47162_c0_g1_i5, TRINITY_DN50076_c0_g2_i5, TRINITY_DN50076_c0_g2_i10, TRINITY_DN47977_c0_g1_i5, TRINITY_DN47162_c0_g1_i7, TRINITY_DN52610_c0_g1_i5, Contig9612, TRINITY_DN54958_c0_g1_i3, TRINITY_DN60169_c0_…
Histidine metabolism	map00340	5	ec:4.1.1.22 - decarboxylase, ec:2.6.1.9 - transaminase, ec:1.2.1.5 - dehydrogenase [NAD(P)+], ec:1.2.1.3 - dehydrogenase (NAD+), ec:5.3.1.16 - isomerase	1, 11, 5, 19, 1	TRINITY_DN54375_c0_g1_i2, TRINITY_DN50076_c0_g2_i9, TRINITY_DN50076_c0_g2_i14, TRINITY_DN50076_c0_g2_i8, TRINITY_DN56904_c0_g2_i16, TRINITY_DN56972_c1_g2_i6, TRINITY_DN114250_c0_g1_i1, TRINITY_DN47162_c0_g1_i5, TRINITY_DN50076_c0_g2_i5, TRINITY_DN50076_c0_g2_i10, TRINITY_DN47977_c0_g1_i5, TRINITY_DN47162_c0_g1_i7, TRINITY_DN113791_c0_g1_i1, TRINITY_DN57600_c0_g1_i7, TRINITY_DN77937_c0_g1_i1, TRIN…
Cysteine and methionine metabolism	map00270	34	ec:4.1.1.50 - decarboxylase, ec:3.1.3.77 - synthase, ec:4.4.1.14 - synthase, ec:1.4.3.2 - oxidase, ec:4.4.1.11 - gamma-lyase, ec:2.6.1.57 - transaminase, ec:5.1.1.10 - racemase, ec:2.7.2.4 - kinase, ec:6.3.2.3 - synthase, ec:6.3.2.2 - ligase, ec:2.6.1.42 - transaminase, ec:2.6.1.44 - transaminase, ec:1.13.11.54 - dioxygenase [iron(II)-requiring], ec:1.13.11.53 - dioxygenase (Ni2+-requiring), ec:2…	5, 1, 2, 1, 1, 11, 3, 4, 1, 2, 2, 1, 1, 1, 3, 2, 1, 1, 2, 3, 4, 1, 1, 11, 2, 2, 4, 11, 1, 2, 2, 2, 2, 2	TRINITY_DN56899_c1_g1_i24, Contig5547, Contig166, TRINITY_DN56899_c1_g1_i11, TRINITY_DN56899_c1_g1_i22, TRINITY_DN56570_c1_g2_i1, TRINITY_DN53585_c0_g1_i1, TRINITY_DN43733_c0_g1_i2, TRINITY_DN85384_c0_g1_i1, TRINITY_DN135476_c0_g1_i1, TRINITY_DN50076_c0_g2_i9, TRINITY_DN50076_c0_g2_i14, TRINITY_DN50076_c0_g2_i8, TRINITY_DN56904_c0_g2_i16, TRINITY_DN56972_c1_g2_i6, TRINITY_DN114250_c0_g1_i1, TRINI…
Folate biosynthesis	map00790	6	ec:3.4.19.9 - hydrolase, ec:6.3.2.17 - synthase, ec:2.6.1.85 - synthase, ec:1.7.1.13 - synthase, ec:3.1.3.1 - phosphatase, ec:1.5.1.3 - reductase	1, 5, 2, 1, 1, 3	TRINITY_DN128325_c0_g1_i1, TRINITY_DN55082_c0_g1_i14, TRINITY_DN55082_c0_g1_i6, TRINITY_DN55082_c0_g1_i12, TRINITY_DN55082_c0_g1_i7, TRINITY_DN55082_c0_g1_i16, TRINITY_DN56651_c0_g1_i1, TRINITY_DN63863_c0_g1_i1, TRINITY_DN105068_c0_g1_i1, TRINITY_DN160_c0_g1_i1, TRINITY_DN109893_c0_g1_i1, TRINITY_DN53063_c0_g1_i1, TRINITY_DN53063_c0_g1_i5
Biosynthesis of siderophore group nonribosomal peptides	map01053	1	ec:5.4.4.2 - synthase	3	TRINITY_DN58331_c1_g2_i14, TRINITY_DN58331_c1_g2_i10, TRINITY_DN57341_c0_g1_i7
Glycine, serine and threonine metabolism	map00260	18	ec:2.1.2.1 - hydroxymethyltransferase, ec:5.1.1.10 - racemase, ec:1.4.4.2 - dehydrogenase (aminomethyl-transferring), ec:2.7.2.4 - kinase, ec:2.6.1.44 - transaminase, ec:2.7.8.8 - O-phosphatidyltransferase, ec:1.2.1.11 - dehydrogenase, ec:1.5.8.3 - dehydrogenase, ec:1.8.1.4 - dehydrogenase, ec:3.1.3.3 - phosphatase, ec:1.1.1.1 - dehydrogenase, ec:4.2.1.20 - synthase, ec:1.1.1.95 - dehydrogenase, …	3, 3, 2, 4, 1, 1, 1, 1, 2, 1, 3, 1, 1, 2, 1, 1, 1, 1	TRINITY_DN77924_c0_g1_i1, Contig20586, TRINITY_DN62097_c0_g1_i1, Contig12399, TRINITY_DN75469_c0_g1_i1, Contig19554, TRINITY_DN83188_c0_g1_i1, Contig23338, Contig4519, TRINITY_DN58484_c0_g2_i5, TRINITY_DN58484_c0_g2_i13, TRINITY_DN58484_c0_g2_i1, Contig13664, TRINITY_DN116664_c0_g1_i1, TRINITY_DN86835_c0_g1_i1, Contig11671, Contig17796, TRINITY_DN1140_c0_g1_i1, TRINITY_DN54049_c0_g1_i7, TRINITY_D…
Starch and sucrose metabolism	map00500	31	ec:3.6.1.9 - diphosphatase, ec:2.7.1.2 - glucokinase (phosphorylating), ec:2.7.1.1 - hexokinase type IV glucokinase, ec:2.7.1.4 - fructokinase (phosphorylating), ec:3.1.3.12 - trehalose 6-phosphatase, ec:3.1.3.24 - phosphatase, ec:3.2.1.4 - endo-1,4-beta-D-glucanase, ec:3.2.1.2 - saccharogen amylase, ec:3.2.1.1 - glycogenase, ec:3.2.1.68 - debranching enzyme, ec:5.3.1.9 - isomerase, ec:3.2.1.48 -…	4, 2, 4, 4, 12, 1, 2, 8, 3, 2, 1, 2, 2, 4, 2, 3, 1, 5, 22, 3, 1, 2, 7, 6, 7, 2, 3, 16, 3, 17, 2	TRINITY_DN67748_c0_g1_i1, TRINITY_DN54542_c0_g3_i5, TRINITY_DN56046_c0_g2_i6, TRINITY_DN56046_c0_g2_i5, TRINITY_DN47727_c0_g1_i5, TRINITY_DN57615_c0_g2_i5, TRINITY_DN50398_c0_g2_i16, TRINITY_DN47727_c0_g1_i5, TRINITY_DN57615_c0_g2_i5, TRINITY_DN50398_c0_g2_i18, TRINITY_DN50398_c0_g2_i16, TRINITY_DN47727_c0_g1_i5, TRINITY_DN57615_c0_g2_i5, TRINITY_DN50398_c0_g2_i18, TRINITY_DN59009_c1_g2_i14, TRIN…
Alanine, aspartate and glutamate metabolism	map00250	19	ec:2.6.1.12 - transaminase, ec:2.6.1.16 - transaminase (isomerizing), ec:6.3.4.5 - synthase, ec:1.4.3.2 - oxidase, ec:6.3.1.2 - synthetase, ec:1.2.1.24 - dehydrogenase (NAD+), ec:4.3.2.1 - lyase, ec:2.6.1.44 - transaminase, ec:1.2.1.16 - dehydrogenase [NAD(P)+], ec:4.1.1.15 - decarboxylase, ec:1.4.3.16 - oxidase, ec:2.6.1.2 - transaminase, ec:2.6.1.1 - transaminase, ec:1.4.1.14 - synthase (NADH),…	2, 1, 1, 1, 2, 6, 1, 1, 6, 1, 1, 2, 11, 3, 2, 5, 4, 1, 1	Contig17547, TRINITY_DN57292_c0_g1_i6, TRINITY_DN105297_c0_g1_i1, TRINITY_DN60952_c0_g1_i1, TRINITY_DN85384_c0_g1_i1, TRINITY_DN43926_c0_g2_i2, TRINITY_DN55304_c0_g3_i1, TRINITY_DN55856_c0_g2_i1, TRINITY_DN57555_c0_g1_i9, TRINITY_DN57555_c0_g1_i8, TRINITY_DN55856_c0_g2_i5, Contig11305, TRINITY_DN57555_c0_g1_i12, TRINITY_DN56303_c0_g1_i5, Contig13664, TRINITY_DN55856_c0_g2_i1, TRINITY_DN57555_c0_g…
Glycosphingolipid biosynthesis - globo and isoglobo series	map00603	3	ec:3.2.1.52 - hexosaminidase, ec:2.4.1.69 - 2-alpha-L-fucosyltransferase, ec:3.2.1.22 - melibiase	1, 1, 15	Contig17523, TRINITY_DN48218_c0_g2_i1, Contig2051, TRINITY_DN51796_c0_g2_i13, Contig2053, TRINITY_DN51796_c0_g2_i10, TRINITY_DN57650_c0_g1_i19, TRINITY_DN57650_c0_g1_i6, TRINITY_DN57650_c0_g1_i5, TRINITY_DN57650_c0_g1_i2, TRINITY_DN57650_c0_g1_i20, TRINITY_DN38879_c0_g1_i1, TRINITY_DN38879_c0_g2_i1, TRINITY_DN88452_c0_g1_i1, Contig2049, TRINITY_DN57650_c0_g1_i23, TRINITY_DN51268_c0_g1_i1
Ethylbenzene degradation	map00642	1	ec:2.3.1.16 - C-acyltransferase	5	TRINITY_DN60164_c0_g1_i1, TRINITY_DN56143_c0_g2_i15, TRINITY_DN56880_c0_g1_i3, TRINITY_DN56143_c0_g2_i3, TRINITY_DN56880_c0_g2_i1
T cell receptor signaling pathway	map04660	2	ec:3.1.3.16 - phosphatase, ec:2.7.10.2 - protein-tyrosine kinase	99, 28	TRINITY_DN29032_c0_g1_i1, TRINITY_DN57732_c0_g1_i3, TRINITY_DN2528_c0_g2_i1, TRINITY_DN57732_c0_g1_i5, TRINITY_DN55782_c1_g2_i4, TRINITY_DN49626_c0_g1_i6, TRINITY_DN49626_c0_g1_i7, TRINITY_DN59581_c0_g1_i5, Contig15298, TRINITY_DN58522_c2_g2_i3, Contig15297, TRINITY_DN58522_c2_g2_i8, TRINITY_DN55417_c0_g2_i8, TRINITY_DN27383_c0_g1_i1, TRINITY_DN59201_c0_g1_i2, TRINITY_DN57416_c1_g1_i4, TRINITY_DN…
Pyrimidine metabolism	map00240	21	ec:2.7.4.9 - kinase, ec:3.5.2.2 - hydantoinase, ec:6.3.4.2 - synthase (glutamine hydrolysing), ec:3.6.1.9 - diphosphatase, ec:2.7.1.48 - kinase, ec:3.5.4.1 - deaminase, ec:3.5.4.5 - deaminase, ec:1.17.4.1 - reductase, ec:2.7.1.21 - kinase, ec:3.6.1.17 - (asymmetrical), ec:4.2.1.70 - synthase, ec:2.7.7.6 - RNA polymerase, ec:2.7.7.7 - DNA polymerase, ec:2.7.7.8 - nucleotidyltransferase, ec:1.8.1.9…	2, 1, 4, 4, 2, 1, 2, 4, 1, 1, 3, 50, 24, 4, 1, 1, 4, 4, 3, 1, 2	TRINITY_DN68081_c0_g1_i1, TRINITY_DN98113_c0_g1_i1, TRINITY_DN69667_c0_g1_i1, TRINITY_DN83959_c0_g1_i1, TRINITY_DN58539_c1_g1_i9, TRINITY_DN60049_c0_g1_i1, TRINITY_DN131836_c0_g1_i1, TRINITY_DN67748_c0_g1_i1, TRINITY_DN54542_c0_g3_i5, TRINITY_DN56046_c0_g2_i6, TRINITY_DN56046_c0_g2_i5, Contig3473, TRINITY_DN36562_c0_g1_i2, TRINITY_DN50707_c0_g1_i2, Contig4012, TRINITY_DN132624_c0_g1_i1, TRINITY_D…
Aflatoxin biosynthesis	map00254	1	ec:6.4.1.2 - carboxylase	5	TRINITY_DN59527_c0_g2_i2, TRINITY_DN63139_c0_g1_i1, TRINITY_DN58621_c1_g1_i1, TRINITY_DN127625_c0_g1_i1, TRINITY_DN59777_c0_g1_i1
Isoquinoline alkaloid biosynthesis	map00950	6	ec:1.4.3.2 - oxidase, ec:2.6.1.57 - transaminase, ec:1.21.3.3 - oxidase, ec:2.6.1.5 - transaminase, ec:2.6.1.1 - transaminase, ec:1.10.3.1 - oxidase	1, 11, 1, 11, 11, 2	TRINITY_DN85384_c0_g1_i1, TRINITY_DN50076_c0_g2_i9, TRINITY_DN50076_c0_g2_i14, TRINITY_DN50076_c0_g2_i8, TRINITY_DN56904_c0_g2_i16, TRINITY_DN56972_c1_g2_i6, TRINITY_DN114250_c0_g1_i1, TRINITY_DN47162_c0_g1_i5, TRINITY_DN50076_c0_g2_i5, TRINITY_DN50076_c0_g2_i10, TRINITY_DN47977_c0_g1_i5, TRINITY_DN47162_c0_g1_i7, TRINITY_DN56461_c0_g2_i5, TRINITY_DN50076_c0_g2_i9, TRINITY_DN50076_c0_g2_i14, TRIN…
Phenylpropanoid biosynthesis	map00940	10	ec:1.2.1.68 - dehydrogenase, ec:1.1.1.195 - dehydrogenase, ec:1.11.1.7 - lactoperoxidase, ec:1.2.1.44 - reductase, ec:2.4.1.111 - glucosyltransferase, ec:2.3.1.133 - O-hydroxycinnamoyltransferase, ec:2.4.1.120 - 1-glucosyltransferase, ec:4.3.1.24 - ammonia-lyase, ec:4.3.1.25 - ammonia-lyase, ec:3.2.1.21 - gentiobiase	1, 1, 48, 7, 1, 7, 1, 3, 3, 22	TRINITY_DN42877_c0_g1_i1, TRINITY_DN52433_c0_g1_i3, Contig15003, TRINITY_DN43388_c0_g2_i1, TRINITY_DN58783_c1_g3_i7, TRINITY_DN90890_c0_g1_i1, TRINITY_DN54676_c0_g2_i4, TRINITY_DN58972_c0_g1_i16, TRINITY_DN41685_c0_g4_i1, TRINITY_DN104938_c0_g1_i1, TRINITY_DN51697_c0_g1_i2, TRINITY_DN57761_c0_g1_i5, Contig20159, TRINITY_DN61182_c0_g1_i1, TRINITY_DN128359_c0_g1_i1, TRINITY_DN33803_c0_g1_i1, TRINIT…
Indole alkaloid biosynthesis	map00901	2	ec:3.1.1.78 - esterase, ec:4.3.3.2 - synthase	2, 2	TRINITY_DN58619_c4_g2_i3, TRINITY_DN65987_c0_g1_i1, Contig18057, TRINITY_DN54162_c0_g1_i7
Caprolactam degradation	map00930	5	ec:1.14.13.22 - monooxygenase, ec:1.1.1.2 - dehydrogenase (NADP+), ec:4.2.1.17 - hydratase, ec:1.2.1.4 - dehydrogenase (NADP+), ec:1.1.1.35 - dehydrogenase	1, 4, 1, 1, 2	TRINITY_DN59910_c0_g1_i1, TRINITY_DN34492_c0_g1_i2, TRINITY_DN46869_c0_g1_i1, TRINITY_DN44978_c0_g1_i2, Contig3892, TRINITY_DN59144_c3_g1_i13, TRINITY_DN113791_c0_g1_i1, TRINITY_DN59144_c3_g1_i13, TRINITY_DN54439_c0_g1_i5
Naphthalene degradation	map00626	2	ec:1.1.1.1 - dehydrogenase, ec:1.14.13.1 - 1-monooxygenase	3, 1	TRINITY_DN3278_c0_g1_i1, TRINITY_DN134682_c0_g1_i1, TRINITY_DN50845_c0_g2_i2, TRINITY_DN52596_c0_g1_i5
Various types of N-glycan biosynthesis	map00513	6	ec:2.4.1.101 - 2-beta-N-acetylglucosaminyltransferase, ec:2.4.1.141 - N-acetylglucosaminyltransferase, ec:2.4.1.142 - beta-mannosyltransferase, ec:3.2.1.52 - hexosaminidase, ec:3.2.1.113 - 1,2-alpha-mannosidase, ec:2.4.2.38 - 2-beta-D-xylosyltransferase	2, 1, 3, 1, 6, 1	TRINITY_DN56009_c2_g1_i4, TRINITY_DN56009_c2_g1_i9, TRINITY_DN57846_c2_g1_i17, TRINITY_DN56637_c0_g1_i2, TRINITY_DN56637_c0_g1_i10, TRINITY_DN56637_c0_g1_i4, Contig17523, TRINITY_DN57191_c0_g1_i13, TRINITY_DN57191_c0_g1_i17, Contig15313, TRINITY_DN59243_c0_g1_i7, Contig18041, Contig15312, TRINITY_DN57437_c0_g1_i3
Phenylalanine, tyrosine and tryptophan biosynthesis	map00400	20	ec:2.7.1.71 - kinase, ec:1.4.3.2 - oxidase, ec:2.6.1.57 - transaminase, ec:4.1.3.27 - synthase, ec:4.2.3.5 - synthase, ec:1.3.1.78 - dehydrogenase (NADP+), ec:4.2.1.51 - dehydratase, ec:2.5.1.19 - 1-carboxyvinyltransferase, ec:4.2.1.91 - dehydratase, ec:1.1.1.282 - dehydrogenase, ec:5.4.99.5 - mutase, ec:4.2.1.20 - synthase, ec:2.6.1.5 - transaminase, ec:2.6.1.9 - transaminase, ec:2.6.1.1 - trans…	5, 1, 11, 4, 3, 2, 3, 5, 3, 5, 3, 1, 11, 11, 11, 5, 2, 3, 3, 5	TRINITY_DN51142_c0_g1_i22, TRINITY_DN51142_c0_g1_i6, Contig23046, TRINITY_DN51142_c0_g1_i2, TRINITY_DN51142_c0_g1_i18, TRINITY_DN85384_c0_g1_i1, TRINITY_DN50076_c0_g2_i9, TRINITY_DN50076_c0_g2_i14, TRINITY_DN50076_c0_g2_i8, TRINITY_DN56904_c0_g2_i16, TRINITY_DN56972_c1_g2_i6, TRINITY_DN114250_c0_g1_i1, TRINITY_DN47162_c0_g1_i5, TRINITY_DN50076_c0_g2_i5, TRINITY_DN50076_c0_g2_i10, TRINITY_DN47977_…
Sulfur metabolism	map00920	9	ec:2.7.1.25 - kinase, ec:1.8.4.8 - reductase (thioredoxin), ec:1.8.4.9 - reductase (glutathione), ec:2.7.7.4 - adenylyltransferase, ec:2.3.1.30 - O-acetyltransferase, ec:3.6.3.25 - ATPase, ec:3.1.3.7 - nucleotidase, ec:2.5.1.48 - gamma-synthase, ec:2.5.1.47 - synthase	1, 2, 3, 2, 2, 3, 1, 2, 4	Contig10935, TRINITY_DN1842_c0_g2_i1, TRINITY_DN56907_c0_g1_i7, TRINITY_DN1842_c0_g2_i1, TRINITY_DN56907_c0_g1_i7, TRINITY_DN41586_c0_g1_i1, Contig10935, TRINITY_DN59020_c4_g4_i1, TRINITY_DN47173_c0_g1_i2, Contig16228, TRINITY_DN56224_c0_g2_i3, TRINITY_DN56224_c0_g2_i16, TRINITY_DN56224_c0_g2_i24, TRINITY_DN55068_c0_g1_i6, TRINITY_DN44638_c0_g1_i1, TRINITY_DN57788_c0_g1_i6, TRINITY_DN56397_c0_g2_…
Tetracycline biosynthesis	map00253	1	ec:6.4.1.2 - carboxylase	5	TRINITY_DN59527_c0_g2_i2, TRINITY_DN63139_c0_g1_i1, TRINITY_DN58621_c1_g1_i1, TRINITY_DN127625_c0_g1_i1, TRINITY_DN59777_c0_g1_i1
Steroid hormone biosynthesis	map00140	2	ec:1.1.1.145 - dehydrogenase, ec:1.1.1.146 - dehydrogenase	10, 1	TRINITY_DN53873_c0_g1_i3, TRINITY_DN53873_c0_g1_i5, Contig25491, TRINITY_DN53873_c0_g1_i1, Contig25492, TRINITY_DN54516_c1_g1_i1, TRINITY_DN54516_c1_g1_i4, TRINITY_DN53873_c0_g1_i11, TRINITY_DN54516_c1_g1_i6, TRINITY_DN54516_c1_g1_i5, TRINITY_DN35244_c0_g2_i1
Glycosaminoglycan biosynthesis - chondroitin sulfate / dermatan sulfate	map00532	1	ec:2.4.2.26 - xylosyltransferase	2	TRINITY_DN53866_c1_g2_i6, TRINITY_DN53866_c1_g2_i5
Glycerolipid metabolism	map00561	15	ec:2.7.1.107 - kinase (ATP), ec:2.7.1.30 - kinase, ec:2.4.1.241 - synthase, ec:2.3.1.15 - 1-O-acyltransferase, ec:2.3.1.158 - acyltransferase, ec:3.1.1.23 - lipase, ec:2.3.1.20 - O-acyltransferase, ec:3.1.1.26 - galactolipid lipase, ec:2.3.1.22 - O-acyltransferase, ec:3.1.1.3 - lipase, ec:3.1.3.4 - phosphatase, ec:1.1.1.2 - dehydrogenase (NADP+), ec:1.2.1.3 - dehydrogenase (NAD+), ec:3.2.1.22 - m…	8, 1, 4, 2, 1, 13, 10, 1, 3, 8, 8, 4, 19, 15, 1	Contig12671, TRINITY_DN54618_c1_g1_i5, TRINITY_DN56495_c0_g1_i9, Contig2430, TRINITY_DN57407_c0_g1_i9, TRINITY_DN56495_c0_g1_i13, TRINITY_DN56495_c0_g1_i6, TRINITY_DN56495_c0_g1_i4, TRINITY_DN66005_c0_g1_i1, TRINITY_DN58597_c0_g2_i9, TRINITY_DN106642_c0_g1_i1, TRINITY_DN58597_c0_g2_i5, TRINITY_DN58597_c0_g2_i12, TRINITY_DN56934_c0_g1_i10, Contig8681, TRINITY_DN50807_c0_g1_i2, TRINITY_DN55258_c0_g…
Arachidonic acid metabolism	map00590	5	ec:1.1.1.184 - reductase (NADPH), ec:1.1.1.189 - 9-reductase, ec:1.11.1.9 - peroxidase, ec:3.3.2.10 - epoxide hydrolase, ec:3.1.1.4 - A2	3, 1, 5, 7, 8	TRINITY_DN52796_c0_g1_i4, TRINITY_DN52796_c0_g1_i3, TRINITY_DN127621_c0_g2_i1, TRINITY_DN127621_c0_g2_i1, Contig3335, TRINITY_DN84537_c0_g1_i1, TRINITY_DN94492_c0_g1_i1, TRINITY_DN50464_c1_g1_i6, TRINITY_DN50019_c0_g1_i2, Contig16666, TRINITY_DN53088_c0_g1_i3, Contig8204, TRINITY_DN52701_c0_g1_i9, Contig25449, TRINITY_DN57460_c1_g2_i1, TRINITY_DN52701_c0_g1_i5, TRINITY_DN57641_c2_g2_i6, TRINITY_D…
Isoflavonoid biosynthesis	map00943	1	ec:1.3.1.45 - reductase	1	TRINITY_DN58949_c0_g2_i9
Diterpenoid biosynthesis	map00904	5	ec:4.2.3.8 - synthase, ec:1.14.11.15 - 3beta-dioxygenase, ec:1.14.11.12 - dioxygenase, ec:1.14.11.13 - 2beta-dioxygenase, ec:1.14.13.76 - 10beta-hydroxylase	1, 2, 2, 1, 1	TRINITY_DN17536_c0_g2_i1, TRINITY_DN22088_c0_g2_i1, Contig21569, Contig21569, TRINITY_DN31209_c0_g1_i1, TRINITY_DN46585_c0_g1_i3, TRINITY_DN53913_c0_g1_i1
Drug metabolism - cytochrome P450	map00982	5	ec:2.5.1.18 - transferase, ec:1.1.1.1 - dehydrogenase, ec:1.14.13.8 - monooxygenase, ec:1.2.1.5 - dehydrogenase [NAD(P)+], ec:1.2.3.1 - oxidase	19, 3, 6, 5, 1	TRINITY_DN55007_c0_g1_i12, TRINITY_DN109446_c0_g1_i1, TRINITY_DN55007_c0_g1_i6, TRINITY_DN55007_c0_g1_i7, TRINITY_DN142938_c0_g1_i1, TRINITY_DN33965_c0_g1_i2, TRINITY_DN43754_c0_g3_i1, TRINITY_DN46879_c0_g1_i5, TRINITY_DN51183_c0_g1_i1, Contig25022, TRINITY_DN57070_c0_g1_i7, TRINITY_DN57070_c0_g1_i3, TRINITY_DN50969_c0_g1_i5, TRINITY_DN54913_c1_g1_i12, TRINITY_DN93692_c0_g1_i1, Contig19731, TRINI…
Retinol metabolism	map00830	3	ec:1.2.1.36 - dehydrogenase, ec:1.1.1.1 - dehydrogenase, ec:1.2.3.1 - oxidase	2, 3, 1	TRINITY_DN57773_c0_g1_i20, TRINITY_DN42877_c0_g1_i1, TRINITY_DN3278_c0_g1_i1, TRINITY_DN134682_c0_g1_i1, TRINITY_DN50845_c0_g2_i2, TRINITY_DN55235_c2_g5_i10
Ether lipid metabolism	map00565	5	ec:2.7.8.1 - EPT, ec:3.1.1.4 - A2, ec:3.1.3.4 - phosphatase, ec:3.1.4.3 - C, ec:3.1.4.4 - D	1, 8, 8, 3, 8	TRINITY_DN57166_c2_g3_i2, TRINITY_DN57641_c2_g2_i6, TRINITY_DN57641_c2_g2_i7, TRINITY_DN57641_c2_g2_i9, TRINITY_DN59281_c2_g2_i1, Contig20939, TRINITY_DN55488_c0_g2_i1, TRINITY_DN104220_c0_g2_i1, TRINITY_DN30406_c0_g2_i1, TRINITY_DN50753_c0_g1_i4, TRINITY_DN58258_c0_g1_i12, TRINITY_DN58258_c0_g1_i15, TRINITY_DN58258_c0_g1_i11, TRINITY_DN58258_c0_g1_i3, Contig17121, TRINITY_DN47067_c0_g1_i4, TRINI…
Zeatin biosynthesis	map00908	3	ec:2.5.1.27 - dimethylallyltransferase, ec:2.5.1.75 - dimethylallyltransferase, ec:1.5.99.12 - dehydrogenase	1, 2, 2	Contig7685, Contig7685, TRINITY_DN72662_c0_g1_i1, TRINITY_DN31268_c0_g1_i1, TRINITY_DN31268_c0_g2_i1
Pentose and glucuronate interconversions	map00040	11	ec:4.2.2.2 - lyase, ec:2.7.1.17 - xylulokinase (phosphorylating), ec:5.1.3.1 - 3-epimerase, ec:3.1.1.11 - pectin demethoxylase, ec:1.1.1.175 - 1-dehydrogenase, ec:3.2.1.67 - 1,4-alpha-galacturonidase, ec:5.3.1.5 - isomerase, ec:1.1.1.2 - dehydrogenase (NADP+), ec:1.1.1.22 - 6-dehydrogenase, ec:1.1.1.21 - reductase, ec:3.2.1.15 - pectin depolymerase	8, 1, 2, 9, 1, 4, 1, 4, 2, 1, 14	TRINITY_DN54338_c0_g1_i16, Contig5113, TRINITY_DN54338_c0_g1_i12, TRINITY_DN54338_c0_g1_i6, Contig5118, TRINITY_DN44350_c1_g1_i1, TRINITY_DN54338_c0_g1_i2, TRINITY_DN68195_c0_g1_i1, TRINITY_DN135753_c0_g1_i1, TRINITY_DN52543_c0_g1_i6, TRINITY_DN52450_c0_g1_i7, TRINITY_DN22136_c0_g1_i1, Contig13849, TRINITY_DN50764_c0_g1_i5, TRINITY_DN53539_c0_g2_i2, TRINITY_DN39987_c0_g2_i1, TRINITY_DN50764_c0_g1…
D-Glutamine and D-glutamate metabolism	map00471	2	ec:5.1.1.10 - racemase, ec:3.5.1.2 - glutaminase I	3, 1	Contig12399, TRINITY_DN75469_c0_g1_i1, Contig19554, TRINITY_DN53545_c0_g1_i4
Glucosinolate biosynthesis	map00966	1	ec:2.6.1.42 - transaminase	2	TRINITY_DN56996_c0_g2_i11, Contig8775
Riboflavin metabolism	map00740	4	ec:1.1.1.193 - reductase, ec:2.7.1.26 - kinase, ec:2.7.7.2 - synthetase, ec:3.5.4.26 - deaminase	1, 3, 3, 1	TRINITY_DN57542_c1_g1_i7, TRINITY_DN53515_c0_g1_i6, TRINITY_DN53876_c0_g1_i5, Contig2364, TRINITY_DN57939_c0_g1_i2, Contig10356, Contig2364, TRINITY_DN57542_c1_g1_i7
Glycerophospholipid metabolism	map00564	21	ec:3.1.4.46 - phosphodiesterase, ec:2.7.1.107 - kinase (ATP), ec:2.7.1.82 - kinase, ec:2.7.1.32 - kinase, ec:4.1.1.65 - decarboxylase, ec:2.7.8.1 - EPT, ec:2.7.8.8 - O-phosphatidyltransferase, ec:2.3.1.15 - 1-O-acyltransferase, ec:3.1.1.4 - A2, ec:3.1.1.5 - lecithinase B, ec:3.1.1.32 - A1, ec:2.3.1.43 - O-acyltransferase, ec:3.1.3.4 - phosphatase, ec:1.1.1.8 - dehydrogenase (NAD+), ec:2.1.1.103 -…	5, 8, 2, 5, 8, 1, 1, 2, 8, 8, 3, 3, 8, 1, 4, 3, 1, 3, 2, 8, 1	TRINITY_DN54473_c0_g2_i6, TRINITY_DN117848_c0_g1_i1, TRINITY_DN54473_c0_g2_i8, Contig10285, Contig272, Contig12671, TRINITY_DN54618_c1_g1_i5, TRINITY_DN56495_c0_g1_i9, Contig2430, TRINITY_DN57407_c0_g1_i9, TRINITY_DN56495_c0_g1_i13, TRINITY_DN56495_c0_g1_i6, TRINITY_DN56495_c0_g1_i4, TRINITY_DN55075_c0_g1_i3, TRINITY_DN55075_c0_g1_i9, TRINITY_DN55236_c0_g2_i2, TRINITY_DN55236_c0_g2_i9, TRINITY_DN…
Thiamine metabolism	map00730	6	ec:2.7.4.3 - kinase, ec:2.8.1.7 - desulfurase, ec:2.2.1.7 - synthase, ec:3.6.1.15 - phosphatase, ec:2.7.6.2 - diphosphokinase, ec:2.5.1.3 - phosphate synthase	2, 2, 4, 459, 1, 1	TRINITY_DN54812_c1_g1_i1, TRINITY_DN54812_c1_g1_i9, Contig7393, TRINITY_DN81899_c0_g1_i1, TRINITY_DN88323_c0_g1_i1, Contig4608, TRINITY_DN61661_c0_g1_i1, Contig25236, TRINITY_DN132131_c0_g1_i1, TRINITY_DN25216_c0_g1_i1, Contig417, Contig14192, TRINITY_DN59554_c9_g3_i5, TRINITY_DN58781_c2_g2_i15, TRINITY_DN48170_c0_g1_i4, TRINITY_DN58696_c0_g4_i25, TRINITY_DN56443_c1_g1_i9, TRINITY_DN40973_c0_g1_i…
Cutin, suberine and wax biosynthesis	map00073	3	ec:2.3.1.75 - O-fatty-acyltransferase, ec:1.11.2.3 - seed peroxygenase, ec:2.3.1.20 - O-acyltransferase	1, 1, 10	TRINITY_DN56626_c0_g1_i3, TRINITY_DN44055_c0_g1_i1, TRINITY_DN55442_c1_g1_i10, TRINITY_DN58127_c0_g1_i19, TRINITY_DN55442_c1_g1_i12, TRINITY_DN55442_c1_g1_i4, TRINITY_DN56626_c0_g1_i8, Contig21165, TRINITY_DN58127_c0_g1_i6, TRINITY_DN58127_c0_g1_i7, TRINITY_DN56626_c0_g1_i3, Contig21168
Carbon fixation pathways in prokaryotes	map00720	12	ec:6.4.1.2 - carboxylase, ec:4.2.1.3 - hydratase, ec:2.7.2.1 - kinase, ec:6.2.1.5 - ligase (ADP-forming), ec:6.2.1.1 - ligase, ec:4.2.1.17 - hydratase, ec:2.7.9.1 - phosphate dikinase, ec:2.3.1.9 - C-acetyltransferase, ec:1.1.1.37 - dehydrogenase, ec:1.1.1.35 - dehydrogenase, ec:1.1.1.42 - dehydrogenase (NADP+), ec:2.3.3.8 - citrate synthase	5, 2, 1, 1, 1, 1, 1, 1, 2, 2, 4, 2	TRINITY_DN59527_c0_g2_i2, TRINITY_DN63139_c0_g1_i1, TRINITY_DN58621_c1_g1_i1, TRINITY_DN127625_c0_g1_i1, TRINITY_DN59777_c0_g1_i1, TRINITY_DN56811_c4_g1_i2, TRINITY_DN56811_c4_g1_i1, TRINITY_DN106188_c0_g1_i1, TRINITY_DN56754_c0_g2_i1, TRINITY_DN49020_c0_g1_i1, TRINITY_DN59144_c3_g1_i13, TRINITY_DN107770_c0_g1_i1, TRINITY_DN60164_c0_g1_i1, TRINITY_DN55065_c0_g1_i1, TRINITY_DN7038_c0_g2_i1, TRINIT…
Carbon fixation in photosynthetic organisms	map00710	16	ec:4.1.2.13 - aldolase, ec:4.1.1.49 - carboxykinase (ATP), ec:4.1.1.39 - carboxylase, ec:3.1.3.37 - SBPase, ec:1.2.1.59 - dehydrogenase (NAD(P)+) (phosphorylating), ec:2.7.1.19 - phosphopentokinase, ec:5.1.3.1 - 3-epimerase, ec:1.2.1.12 - dehydrogenase (phosphorylating), ec:5.3.1.6 - isomerase, ec:2.6.1.2 - transaminase, ec:2.6.1.1 - transaminase, ec:2.7.9.1 - phosphate dikinase, ec:1.1.1.82 - de…	12, 5, 4, 1, 2, 1, 2, 2, 2, 2, 11, 1, 1, 2, 11, 5	TRINITY_DN55285_c0_g2_i2, TRINITY_DN55285_c0_g2_i12, TRINITY_DN55285_c0_g2_i15, TRINITY_DN58865_c1_g1_i9, Contig96, TRINITY_DN55285_c0_g2_i7, TRINITY_DN55285_c0_g2_i9, TRINITY_DN374_c0_g1_i1, TRINITY_DN60426_c0_g1_i1, TRINITY_DN111953_c0_g1_i1, TRINITY_DN58865_c1_g1_i3, TRINITY_DN58865_c1_g1_i10, TRINITY_DN57656_c0_g3_i9, TRINITY_DN57656_c0_g3_i8, TRINITY_DN53000_c0_g1_i1, TRINITY_DN58526_c0_g1_i…
Ascorbate and aldarate metabolism	map00053	8	ec:1.8.5.1 - dehydrogenase (ascorbate), ec:1.1.3.8 - oxidase, ec:1.2.1.3 - dehydrogenase (NAD+), ec:1.10.3.3 - oxidase, ec:1.11.1.11 - peroxidase, ec:1.3.2.3 - dehydrogenase, ec:1.1.1.22 - 6-dehydrogenase, ec:1.13.99.1 - oxygenase	1, 2, 19, 14, 2, 2, 2, 9	TRINITY_DN51183_c0_g1_i1, TRINITY_DN56502_c2_g5_i2, TRINITY_DN56042_c0_g1_i8, TRINITY_DN55856_c0_g2_i1, TRINITY_DN57773_c0_g1_i20, TRINITY_DN50691_c0_g1_i8, TRINITY_DN58478_c0_g1_i19, TRINITY_DN57555_c0_g1_i12, TRINITY_DN57555_c0_g1_i9, TRINITY_DN50691_c0_g1_i2, TRINITY_DN57555_c0_g1_i8, TRINITY_DN113791_c0_g1_i1, TRINITY_DN140988_c0_g1_i1, Contig11305, TRINITY_DN127484_c0_g1_i1, TRINITY_DN58478_…
Chlorocyclohexane and chlorobenzene degradation	map00361	1	ec:3.1.1.45 - maleylacetate enol-lactonase	1	TRINITY_DN33337_c0_g1_i2
Glycosphingolipid biosynthesis - lacto and neolacto series	map00601	1	ec:2.4.1.69 - 2-alpha-L-fucosyltransferase	1	TRINITY_DN48218_c0_g2_i1
Propanoate metabolism	map00640	13	ec:6.4.1.2 - carboxylase, ec:4.1.3.30 - lyase, ec:1.2.1.27 - dehydrogenase (CoA-acylating), ec:2.7.2.1 - kinase, ec:4.1.1.9 - decarboxylase, ec:6.2.1.5 - ligase (ADP-forming), ec:6.2.1.1 - ligase, ec:1.2.1.18 - dehydrogenase (acetylating), ec:1.8.1.4 - dehydrogenase, ec:3.1.2.4 - hydrolase, ec:4.2.1.17 - hydratase, ec:2.3.1.9 - C-acetyltransferase, ec:1.2.4.4 - dehydrogenase (2-methylpropanoyl-tr…	5, 1, 54, 1, 2, 1, 1, 3, 2, 2, 1, 1, 1	TRINITY_DN59527_c0_g2_i2, TRINITY_DN63139_c0_g1_i1, TRINITY_DN58621_c1_g1_i1, TRINITY_DN127625_c0_g1_i1, TRINITY_DN59777_c0_g1_i1, TRINITY_DN52827_c0_g1_i2, TRINITY_DN17254_c0_g1_i1, TRINITY_DN58478_c0_g1_i19, TRINITY_DN44193_c1_g1_i1, TRINITY_DN57221_c5_g2_i1, Contig24441, TRINITY_DN53079_c0_g1_i2, Contig10229, TRINITY_DN38572_c0_g1_i1, Contig1056, TRINITY_DN55418_c2_g5_i3, TRINITY_DN57552_c7_g3…
