# Supplementary material for: Transcriptomic signature reveals mechanism of flower bud distortion in witches’-broom disease of soybean (Glycine max)
Source: BMC Plant Biol. 2019 Jan 15;19:26. doi: 10.1186/s12870-018-1601-1 (PMC6332543; doi:10.1186/s12870-018-1601-1)
Supplement: Supplementary file 5 — List of identified SSR and three sets of designed three sets of primers. (XLSX 5310 kb) [file 12870_2018_1601_MOESM5_ESM.xlsx]

## Sheet: Sheet1
Additional file 5: List of identified SSR and three sets of designed three sets of primers.
ID	SSR type	SSR	size	start	end	FORWARD PRIMER1 (5'-3')	Tm(°C)	size	REVERSE PRIMER1 (5'-3')	Tm(°C)	size	PRODUCT1 size (bp)	start (bp)	end (bp)	FORWARD PRIMER2 (5'-3')	Tm(°C)	size	REVERSE PRIMER2 (5'-3')	Tm(°C)	size	PRODUCT2 size (bp)	start (bp)	end (bp)	FORWARD PRIMER3 (5'-3')	Tm(°C)	size	REVERSE PRIMER3 (5'-3')	Tm(°C)	size	PRODUCT3 size (bp)	start (bp)	end (bp)
Contig10017	Di	(GA)18	36	994	1029
Contig10018	Tri	(CCA)6	18	9	26
Contig10019	Tri	(TGG)6	18	1559	1576
Contig10020	Compound	(A)12gtatgatataagagacacaataacaataaactccacaaacat(GCA)5	69	254	322	GGCAGAGGAACACATTTTGGG	59.727	21	GCTGCGAAAGAGTAGGTTGC	59.556	20	278	141	418	GGCAGAGGAACACATTTTGGG	59.727	21	TGGCTGCGAAAGAGTAGGTT	59.315	20	280	141	420	GGCAGAGGAACACATTTTGGG	59.727	21	GGCTGCGAAAGAGTAGGTTG	58.92	20	279	141	419
Contig10020	Tri	(GGT)5	15	1551	1565	GACTGGTGGTGGAGGTGAAG	59.965	20	TCCACCACCAGTGTATTCGC	60.037	20	220	1417	1636	AACTGGTGGTGGTGGTGAAG	60.107	20	TCCACCACCAGTGTATTCGC	60.037	20	148	1489	1636	TGATGGTGGTGGTGGTGAAG	59.89	20	TCCACCACCAGTGTATTCGC	60.037	20	190	1447	1636
Contig10020	Tri	(GGA)5	15	1734	1748	GGGAATAAACCGGTGGTGGT	59.961	20	GTCGCACCCTGTCGATTGTA	60.109	20	266	1539	1804	GAATGTAAACAGGCGACGGC	59.904	20	CAAGATGTCTCGCTTTGCCG	59.904	20	216	1683	1898	GAATGTAAACAGGCGACGGC	59.904	20	CGCCAAGATGTCTCGCTTTG	59.904	20	219	1683	1901
Contig10027	Mono	(T)10	10	149	158	AGGTGATGGCTTCAACCACT	59.226	20	GTTCTCAAGTGCCTCGACCA	59.966	20	206	125	330	AGGTGATGGCTTCAACCACT	59.226	20	TGGTTCTCAAGTGCCTCGAC	59.966	20	208	125	332	AGGTGATGGCTTCAACCACT	59.226	20	CTCAAGTGCCTCGACCAAGT	59.966	20	203	125	327
Contig10028	Mono	(T)11	11	108	118	CAACCTGGACAATGACTGCAC	59.732	21	TCACGAATTGCTGAGGACCC	60.036	20	280	84	363	CAACCTGGACAATGACTGCA	58.392	20	TCACGAATTGCTGAGGACCC	60.036	20	280	84	363	AACCTGGACAATGACTGCAC	58.391	20	TCACGAATTGCTGAGGACCC	60.036	20	279	85	363
Contig10031	Mono	(A)13	13	101	113	TGTCGGCTACCTCTCTCGAA	60.036	20	CCGTTTTCTTCATCCGCGAG	59.63	20	104	72	175	TAAACCTAGGCAGCTGTCGG	59.465	20	TCTTCATCCGCGAGAATCCG	59.969	20	112	58	169	GGCTACCTCTCTCGAAGCAG	59.616	20	CCGTTTTCTTCATCCGCGAG	59.63	20	100	76	175
Contig10033	Mono	(T)10	10	3223	3232	GCGGTTCCGATTCTTGCAAG	60.179	20	AGGGGGCAGCAATAGAGAGA	60.031	20	270	3024	3293	GCGGTTCCGATTCTTGCAAG	60.179	20	AGACAGTAAAAGGGGGCAGC	59.962	20	280	3024	3303	GCGGTTCCGATTCTTGCAAG	60.179	20	ACAGTAAAAGGGGGCAGCAA	59.813	20	278	3024	3301
Contig10049	Di	(AG)7	14	2744	2757
Contig10055	Tri	(AAG)8	24	48	71	TCACAGATGAAGCAAATCAGTGC	59.81	23	AAACGTTGTTTCTGGCACCG	59.9	20	191	19	209	TCACAGATGAAGCAAATCAGTGC	59.81	23	GCACCCCAACAAGCCAAAAA	60.107	20	101	19	119	TCACAGATGAAGCAAATCAGTGC	59.81	23	AGAGATTGCACCAAAGGGCA	59.887	20	271	19	289
Contig10057	Tri	(AAG)6	18	677	694	ACCATGGCTGAAACGGAACA	60.179	20	ACTGCACTGAACGAACCGTA	59.614	20	183	559	741	CACCATGGCTGAAACGGAAC	59.759	20	ACTGCACTGAACGAACCGTA	59.614	20	184	558	741	TCTCCACCATGGCTGAAACG	60.322	20	ACTGCACTGAACGAACCGTA	59.614	20	188	554	741
Contig10058	Tri	(AAG)6	18	797	814	ACCATGGCTGAAACGGAACA	60.179	20	ACTGCACTGAACGAACCGTA	59.614	20	183	679	861	CACCATGGCTGAAACGGAAC	59.759	20	ACTGCACTGAACGAACCGTA	59.614	20	184	678	861	TCTCCACCATGGCTGAAACG	60.322	20	ACTGCACTGAACGAACCGTA	59.614	20	188	674	861
Contig10060	Mono	(A)11	11	68	78	TGTTTTCGGCGGAATAACAAA	57.015	21	ACCTCCATTTGCAAGCTCGA	59.963	20	264	15	278	TTGTTTTCGGCGGAATAACAA	57.015	21	ACCTCCATTTGCAAGCTCGA	59.963	20	265	14	278	TGTTTTCGGCGGAATAACAAAAGA	59.964	24	ACCTCCATTTGCAAGCTCGA	59.963	20	264	15	278
Contig10061	Mono	(A)11	11	68	78	TGTTTTCGGCGGAATAACAAA	57.015	21	ACCTCCATTTGCAAGCTCGA	59.963	20	263	15	277	TTGTTTTCGGCGGAATAACAA	57.015	21	ACCTCCATTTGCAAGCTCGA	59.963	20	264	14	277	TGTTTTCGGCGGAATAACAAAAGA	59.964	24	ACCTCCATTTGCAAGCTCGA	59.963	20	263	15	277
Contig10065	Mono	(A)10	10	1273	1282	AATCAGTCTACCGTGCGTGG	60.109	20	TCCCGGGGTTTGATAGTTGC	60.035	20	224	1144	1367	CGTGCGTGGCTAGCTTATTG	59.698	20	TCCCGGGGTTTGATAGTTGC	60.035	20	213	1155	1367	AATCAGTCTACCGTGCGTGG	60.109	20	CCCGGGGTTTGATAGTTGCA	60.323	20	223	1144	1366
Contig10065	Mono	(A)13	13	6523	6535	AAACAGGCTGGCTGTGACTT	60.107	20	GGAATGCCGCAAACAAGGTT	59.967	20	153	6490	6642	AAACAGGCTGGCTGTGACTT	60.107	20	GCGTCCTGATCGAGCAACTA	59.899	20	113	6490	6602	AAACAGGCTGGCTGTGACTT	60.107	20	TAGCGTCCTGATCGAGCAAC	59.899	20	115	6490	6604
Contig10065	Mono	(A)10	10	18733	18742	GGCAGCCAACCTCCTAGAAA	59.672	20	AGTGAGATTGTCATGGCGCA	60.036	20	257	18663	18919	TAGGCAGCCAACCTCCTAGA	59.662	20	AGTGAGATTGTCATGGCGCA	60.036	20	259	18661	18919	GCCCGGGATCCTCTTGAAAA	60.034	20	TCGAGCTCCGTTTGATCTCC	59.544	20	199	18626	18824
Contig10066	Mono	(A)10	10	7678	7687	ATTAGGGAGGGGAGGACACC	60.03	20	TCTCCTCCCCTCAGCCATAC	60.105	20	103	7609	7711	ATTAGGGAGGGGAGGACACC	60.03	20	GCGTTCTTTCTCTCCTCCCC	60.108	20	113	7609	7721	ACTGCTTACTGCCATGCCAT	60.034	20	TCTCCTCCCCTCAGCCATAC	60.105	20	165	7547	7711
Contig10066	Mono	(T)13	13	8706	8718	GCTCGACAAGAGGAACTGCT	60.038	20	GCCTTCACTGGGGAGATAGC	59.892	20	176	8610	8785	AGCTCGACAAGAGGAACTGC	60.038	20	GCCTTCACTGGGGAGATAGC	59.892	20	177	8609	8785	CTAGGTCGCTTCGCTTCCAA	60.109	20	TCGGAAAGAGCAGGGACCTA	59.959	20	245	8649	8893
Contig10067	Mono	(A)10	10	1273	1282	AATCAGTCTACCGTGCGTGG	60.109	20	TCCCGGGGTTTGATAGTTGC	60.035	20	224	1144	1367	CGTGCGTGGCTAGCTTATTG	59.698	20	TCCCGGGGTTTGATAGTTGC	60.035	20	213	1155	1367	AATCAGTCTACCGTGCGTGG	60.109	20	CCCGGGGTTTGATAGTTGCA	60.323	20	223	1144	1366
Contig10068	Mono	(T)11	11	683	693	TCTGCGTAGATGGACTTGCC	59.824	20	GGGAAAGGGCCATGATTCCA	60.032	20	261	547	807	TCTGCGTAGATGGACTTGCC	59.824	20	AGGGAAAGGGCCATGATTCC	59.737	20	262	547	808	TAGTAGGTCTTGCCCTCCCA	59.286	20	GGGAAAGGGCCATGATTCCA	60.032	20	163	645	807
Contig10068	Mono	(T)10	10	7530	7539	TGCGCTTTCCTCCTTTCCTT	59.89	20	CTTCCCCGCTGACGTCTAAG	60.179	20	272	7319	7590	TGCGCTTTCCTCCTTTCCTT	59.89	20	CCGCTGACGTCTAAGCTCTC	60.248	20	267	7319	7585	TCGCTTTTAGGGCTAGGCTC	59.536	20	AGAGGGCAAGAGAGGAGGAG	60.032	20	147	7486	7632
Contig10073	Mono	(T)10	10	1355	1364	GCCGGTGCATCATTGATGGA	61.103	20	TTGCGCCAATTTCCGTACAC	59.761	20	280	1294	1573	CCGGTGCATCATTGATGGATG	59.731	21	TTGCGCCAATTTCCGTACAC	59.761	20	279	1295	1573	GCCGGTGCATCATTGATGG	59.639	19	TTGCGCCAATTTCCGTACAC	59.761	20	280	1294	1573
Contig1008	Mono	(A)10	10	692	701	CAGGTCCAACAACTGAGCCA	60.179	20	TCACTACCTTCCTGTCCCCT	59.209	20	250	476	725	ATATCCGGTGCAGGTCCAAC	59.82	20	TCACTACCTTCCTGTCCCCT	59.209	20	260	466	725	GGTGCAGGTCCAACAACTGA	60.465	20	TCACTACCTTCCTGTCCCCT	59.209	20	254	472	725
Contig10099	Di	(AG)16	32	3930	3961
Contig10109	Mono	(T)10	10	375	384	CGTGCGTCGTTTAACCGTTT	60.043	20	CAAGTCCAATTTCATGCAACAAA	57.012	23	143	280	422	TGGTTGAGTCCGTGTCACAG	59.896	20	CAAGTCCAATTTCATGCAACAAA	57.012	23	275	148	422	GTGGTTGAGTCCGTGTCACA	60.179	20	CAAGTCCAATTTCATGCAACAAA	57.012	23	276	147	422
Contig10109	Tri	(GGA)7	21	29	49	GGAGGAAGTGGAAGTGGTCG	60.037	20	GGATTCCCTACGGCACTACG	59.968	20	256	1	256	GGAGGAAGTGGAAGTGGTCG	60.037	20	CGGATTCCCTACGGCACTAC	59.968	20	257	1	257	GGAGGAAGTGGAAGTGGTCG	60.037	20	CTGTGACACGGACTCAACCA	59.896	20	167	1	167
Contig10110	Tri	(GAA)8	24	616	639	GCTTCGGGTCATTCTCCGAA	60.108	20	CCCTTTCAGCAGTGGCAATG	59.754	20	247	580	826	CTCCGAAACCGACATCGTCA	60.109	20	CCCTTTCAGCAGTGGCAATG	59.754	20	234	593	826	TCTCCGAAACCGACATCGTC	59.83	20	CCCTTTCAGCAGTGGCAATG	59.754	20	235	592	826
Contig10116	Mono	(A)13	13	215	227	AAACCACTCCCGGAGTTCAC	59.892	20	GTCGAATCGAATGCCCATGC	60.041	20	267	173	439	AAACCACTCCCGGAGTTCAC	59.892	20	AAGGGATATGTGGGCTGTGC	60.107	20	169	173	341	AAACCACTCCCGGAGTTCAC	59.892	20	GATATGTGGGCTGTGCTGGT	60.107	20	165	173	337
Contig10118	Mono	(A)10	10	760	769	TGACCTGAAGATTGGGTGCA	59.23	20	AGAGACGTTTTGAGCCAGCA	59.893	20	272	599	870	TGACCTGAAGATTGGGTGCAA	59.855	21	AGAGACGTTTTGAGCCAGCA	59.893	20	272	599	870	ACCTGAAGATTGGGTGCAAGT	59.854	21	AGAGACGTTTTGAGCCAGCA	59.893	20	270	601	870
Contig10121	Tri	(CCA)7	21	311	331	CAAATCCTCTCCGCCGATCA	59.895	20	GTGGTGTGGATTCTGGGGAG	60.035	20	174	287	460	TCTCTCTCATCCAACAGCGC	59.826	20	CCTGGGGAGTCTGAGAGTGA	59.96	20	207	168	374	TCTCTCTCATCCAACAGCGC	59.826	20	TCCTGGGGAGTCTGAGAGTG	59.96	20	208	168	375
Contig10126	Mono	(A)10	10	114	123	TGCTGCAAATTCGTACGGTT	58.769	20	GGCTCCCAAATCAAGTCCTCA	59.995	21	101	85	185	TTGCTGCAAATTCGTACGGT	58.769	20	GGCTCCCAAATCAAGTCCTCA	59.995	21	102	84	185	TGCTGCAAATTCGTACGGTT	58.769	20	TCAACCAAGGCTCCCAAATCA	59.853	21	109	85	193
Contig10128	Mono	(A)16	16	1672	1687	CGTTCTTGCGGACCTCACTA	59.757	20	GGTTGGGTGTGATGAGAGCA	59.963	20	229	1618	1846	CGTTCTTGCGGACCTCACTA	59.757	20	GCAGGTTGGGTGTGATGAGA	59.963	20	232	1618	1849	AGTTTGCTTCCGTTCTTGCG	59.692	20	GGTTGGGTGTGATGAGAGCA	59.963	20	239	1608	1846
Contig1013	Mono	(A)12	12	202	213	GGACATCATTCCCACTGGCA	60.034	20	AGGAGGACACACAAAACTGCT	59.787	21	165	155	319	GGGTGGGTCAATGTGTCCAT	59.96	20	AGGAGGACACACAAAACTGCT	59.787	21	218	102	319	TTGGGGTGGGTCAATGTGTC	60.179	20	AGGAGGACACACAAAACTGCT	59.787	21	221	99	319
Contig1013	Tri	(GTG)7	21	1264	1284	ATGCCGAGGCCACGAATAAA	60.107	20	TGTTTCGGGCAGTGGAGTC	59.929	19	138	1172	1309	CCGAGGCCACGAATAAACCT	60.108	20	TGTTTCGGGCAGTGGAGTC	59.929	19	135	1175	1309	CATGAAACGAGTGAAGGCGC	60.179	20	TGTTTCGGGCAGTGGAGTC	59.929	19	224	1086	1309
Contig10131	Mono	(A)16	16	1595	1610	CGTTCTTGCGGACCTCACTA	59.757	20	GGTTGGGTGTGATGAGAGCA	59.963	20	229	1541	1769	CGTTCTTGCGGACCTCACTA	59.757	20	GCAGGTTGGGTGTGATGAGA	59.963	20	232	1541	1772	AGTTTGCTTCCGTTCTTGCG	59.692	20	GGTTGGGTGTGATGAGAGCA	59.963	20	239	1531	1769
Contig10132	Mono	(A)16	16	1595	1610	CGTTCTTGCGGACCTCACTA	59.757	20	GGTTGGGTGTGATGAGAGCA	59.963	20	232	1541	1772	CGTTCTTGCGGACCTCACTA	59.757	20	GCAGGTTGGGTGTGATGAGA	59.963	20	235	1541	1775	AGTTTGCTTCCGTTCTTGCG	59.692	20	GGTTGGGTGTGATGAGAGCA	59.963	20	242	1531	1772
Contig10133	Mono	(T)17	17	2104	2120	CTTGGGTTAACCGAGGCATT	58.166	20	TCTGCCAGATGCTTCAGAAGA	59.095	21	227	2060	2286	CTTGGGTTAACCGAGGCATT	58.166	20	CTTCGCTTTCCAGATTGTCGT	58.931	21	155	2060	2214	CTTGGGTTAACCGAGGCATT	58.166	20	TTCGCTTTCCAGATTGTCGT	57.836	20	154	2060	2213
Contig10134	Mono	(T)17	17	2034	2050	CTTGGGTTAACCGAGGCATT	58.166	20	TCTGCCAGATGCTTCAGAAGA	59.095	21	227	1990	2216	CTTGGGTTAACCGAGGCATT	58.166	20	CTTCGCTTTCCAGATTGTCGT	58.931	21	155	1990	2144	CTTGGGTTAACCGAGGCATT	58.166	20	TTCGCTTTCCAGATTGTCGT	57.836	20	154	1990	2143
Contig10135	Mono	(A)10	10	1284	1293	ACCACCCCACAGAAGAGAAC	59.234	20	AAGAGACAGTGGGACCCTCA	59.809	20	273	1172	1444	GGTCACTACCACCCCACAGA	60.835	20	AAGAGACAGTGGGACCCTCA	59.809	20	280	1165	1444	ACCACCCCACAGAAGAGAAC	59.234	20	AGAGACAGTGGGACCCTCAT	59.585	20	272	1172	1443
Contig10135	Mono	(T)17	17	2130	2146	CTTGGGTTAACCGAGGCATT	58.166	20	TCTGCCAGATGCTTCAGAAGA	59.095	21	227	2086	2312	CTTGGGTTAACCGAGGCATT	58.166	20	CTTCGCTTTCCAGATTGTCGT	58.931	21	155	2086	2240	CTTGGGTTAACCGAGGCATT	58.166	20	TTCGCTTTCCAGATTGTCGT	57.836	20	154	2086	2239
Contig10141	Di	(AT)7	14	3310	3323	AGAGTGGTTGCCATCGTCTG	60.037	20	AAAACCCGCGCTTTCCTTTC	59.968	20	134	3264	3397	AGAGTGGTTGCCATCGTCTG	60.037	20	GAAAACCCGCGCTTTCCTTT	59.968	20	135	3264	3398	AGAGTGGTTGCCATCGTCTG	60.037	20	AAAGAAAACCCGCGCTTTCC	59.968	20	138	3264	3401
Contig10143	Tri	(CAC)5	15	354	368	GCACAACTGAGCCTACATCCT	60.066	21	GGTATTTGCGTGCACGGTTT	60.04	20	246	289	534	AGCACAACTGAGCCTACATCC	60.066	21	GGTATTTGCGTGCACGGTTT	60.04	20	247	288	534	GCACAACTGAGCCTACATCCT	60.066	21	CAAAGGCCGAGGTATTTGCG	59.901	20	256	289	544
Contig10145	Compound	(TA)9tt(TA)8	36	4473	4508	ACTCGGCCCAATCTTTTCCT	59.301	20	TCTCGTCTGCTTACCACCTT	58.371	20	187	4378	4564	ACTCGGCCCAATCTTTTCCT	59.301	20	ATCTCGTCTGCTTACCACCT	58.146	20	188	4378	4565	ACTCGGCCCAATCTTTTCCT	59.301	20	TCGTCTGCTTACCACCTTTCT	59.032	21	185	4378	4562
Contig10145	Mono	(G)10	10	1	10
Contig10145	Mono	(T)10	10	2077	2086	CTTAGGGCAGCTCCTGTGTC	60.108	20	CTGGTCCTGAGGTTTCTGCG	60.672	20	274	1836	2109	CTTAGGGCAGCTCCTGTGTC	60.108	20	TCTGGTCCTGAGGTTTCTGC	59.313	20	275	1836	2110	AGGCATCTTACCTGGGGGAA	60.254	20	CTGGTCCTGAGGTTTCTGCG	60.672	20	101	2009	2109
Contig10145	Mono	(A)11	11	2675	2685	TTTTCCCGGGAGAAGTCTGC	59.964	20	ATGTATGGCGCAACCCAATT	58.516	20	183	2526	2708	TTTTCCCGGGAGAAGTCTGC	59.964	20	TATGTATGGCGCAACCCAAT	57.643	20	184	2526	2709	TTTTCCCGGGAGAAGTCTGC	59.964	20	ATATGTATGGCGCAACCCAA	57.643	20	185	2526	2710
Contig10146	Mono	(G)10	10	1	10
Contig10146	Mono	(T)10	10	2077	2086	CTTAGGGCAGCTCCTGTGTC	60.108	20	CTGGTCCTGAGGTTTCTGCG	60.672	20	274	1836	2109	CTTAGGGCAGCTCCTGTGTC	60.108	20	TCTGGTCCTGAGGTTTCTGC	59.313	20	275	1836	2110	AGGCATCTTACCTGGGGGAA	60.254	20	CTGGTCCTGAGGTTTCTGCG	60.672	20	101	2009	2109
Contig10146	Mono	(A)11	11	2675	2685	TTTTCCCGGGAGAAGTCTGC	59.964	20	ATGTATGGCGCAACCCAATT	58.516	20	183	2526	2708	TTTTCCCGGGAGAAGTCTGC	59.964	20	TATGTATGGCGCAACCCAAT	57.643	20	184	2526	2709	TTTTCCCGGGAGAAGTCTGC	59.964	20	ATATGTATGGCGCAACCCAA	57.643	20	185	2526	2710
Contig10147	Mono	(T)10	10	3678	3687	ACTACCTGGCCTCAACATGC	60.035	20	GCACCTACTGCTGTCAAACT	58.116	20	197	3563	3759	GCACTACCTGGCCTCAACAT	60.035	20	GCACCTACTGCTGTCAAACT	58.116	20	199	3561	3759	GCAACCTACAGCCAAGAGGT	59.963	20	GCACCTACTGCTGTCAAACT	58.116	20	238	3522	3759
Contig10147	Tri	(ATG)5	15	3295	3309	TTACACCCGGTTAACCCAGC	59.963	20	GTTTTGGGGCTGCCATTCAG	60.037	20	177	3158	3334	TTACACCCGGTTAACCCAGC	59.963	20	GCATTGTCTGTTGGGGAGGA	59.962	20	211	3158	3368	TTACACCCGGTTAACCCAGC	59.963	20	TGCTGTGAACCCGGAAATGA	59.89	20	266	3158	3423
Contig10152	Di	(CA)11	22	32	53	TTGCAAGCAACCAACCACC	59.48	19	ATGCCACTAGGTGAAGTCGG	59.463	20	262	10	271	TTGCAAGCAACCAACCACC	59.48	19	TGGGATGGAACCAGCTACAG	59.088	20	137	10	146	TTGCAAGCAACCAACCACC	59.48	19	CCAGCTACAGAATCTGGCTCC	60.203	21	127	10	136
Contig10157	Di	(TC)7	14	89	102	ACCCAGGCACAAAATCCATT	57.971	20	TGTTTCGTCTCCCCCAACAG	59.892	20	249	1	249	AACCCAGGCACAAAATCCAT	57.971	20	TGTTTCGTCTCCCCCAACAG	59.892	20	250	0	249	ACCCAGGCACAAAATCCATT	57.971	20	AGGGTTTCCGATCGAAGCAG	60.108	20	135	1	135
Contig10159	Mono	(T)12	12	1669	1680
Contig10168	Mono	(A)10	10	47	56	ACACGGAACTAACATTGTACTGT	58.048	23	TGGAGCAGGAACACCATTTGA	59.855	21	180	13	192	ACACGGAACTAACATTGTACTGT	58.048	23	TCTTTTGGAGCAGGAACACCA	59.786	21	185	13	197	ACACGGAACTAACATTGTACTGTT	58.638	24	TGGAGCAGGAACACCATTTGA	59.855	21	180	13	192
Contig10169	Mono	(A)10	10	76	85	ACACGGAACTAACATTGTACTGT	58.048	23	TGGAGCAGGAACACCATTTGA	59.855	21	183	42	224	ACACGGAACTAACATTGTACTGT	58.048	23	TCTTTTGGAGCAGGAACACCA	59.786	21	188	42	229	ACACGGAACTAACATTGTACTGTT	58.638	24	TGGAGCAGGAACACCATTTGA	59.855	21	183	42	224
Contig10172	Di	(CT)7	14	2883	2896
Contig10179	Di	(AG)17	34	1	34
Contig10181	Di	(GT)6	12	1778	1789
Contig10184	Mono	(A)12	12	258	269	GCTTCCCTCTCCTCGCTTTT	60.036	20	GGAACCTGAACCTGAGCCAT	59.67	20	273	102	374	ACAAGAGGAGGGGGAAGAGA	59.206	20	GACGTTCGGGTCGAGATCTC	59.972	20	252	229	480	GCTTCCCTCTCCTCGCTTTT	60.036	20	CCTGAACCTGAGCCATCTCA	59.093	20	269	102	370
Contig10186	Mono	(T)10	10	3280	3289	TTTTCGGTCTCACCCAGGAC	59.605	20	TTTGAGTAATGGCCCGGGTC	60.035	20	202	3158	3359	TCTCACCCAGGACAGTACGA	59.597	20	TTTGAGTAATGGCCCGGGTC	60.035	20	195	3165	3359	GTCTCACCCAGGACAGTACG	59.473	20	TTTGAGTAATGGCCCGGGTC	60.035	20	196	3164	3359
Contig10210	Mono	(T)10	10	3173	3182
Contig10211	Mono	(T)10	10	3104	3113
Contig10217	Mono	(A)12	12	12	23
Contig10218	Tri	(TGT)10	30	3300	3329	TAGTTGAAGGACCTCCCGGA	59.589	20	GACGAAGCTGAGCCACCAC	61.03	19	150	3202	3351	TAGTTGAAGGACCTCCCGGA	59.589	20	ACGAAGCTGAGCCACCAC	59.969	18	149	3202	3350	CGCGCTGGATTTTGACAAGG	60.455	20	GACGAAGCTGAGCCACCAC	61.03	19	227	3125	3351
Contig10220	Mono	(A)13	13	2262	2274	CTGCTTGATGCTGCAACTGT	59.403	20	TGCGCAATCTGGTTTGTGAC	59.689	20	241	2072	2312	ACTGCTTGATGCTGCAACTG	59.403	20	TGCGCAATCTGGTTTGTGAC	59.689	20	242	2071	2312	GCTACTGCTTGATGCTGCAA	59.193	20	TGCGCAATCTGGTTTGTGAC	59.689	20	245	2068	2312
Contig10222	Di	(AG)6	12	2529	2540	TGCCTGAAAGCTGGTCGAAT	59.963	20	CCAGGACACACAGGCTAAGG	60.036	20	208	2378	2585	ATGCCTGAAAGCTGGTCGAA	59.963	20	CCAGGACACACAGGCTAAGG	60.036	20	209	2377	2585	TGCCTGAAAGCTGGTCGAAT	59.963	20	TAGTCCTTGGAGCCAGGACA	59.884	20	220	2378	2597
Contig10225	Di	(CT)9	18	2352	2369
Contig10226	Di	(CT)9	18	1511	1528
Contig10227	Di	(TC)9	18	3340	3357	GAGAAATCGAAACGACGCCG	59.977	20	TGTCGTGGCACAGAAAAACG	59.625	20	161	3229	3389	GAGAAATCGAAACGACGCCG	59.977	20	TGTCGTGGCACAGAAAAACG	59.625	20	245	3229	3473	ACCGAGTCAGGAGCAGAGAA	60.251	20	TGTCGTGGCACAGAAAAACG	59.625	20	197	3193	3389
Contig10231	Di	(TC)10	20	264	283	TGTCTTCCATTGGCTGCCTT	59.887	20	CGTGACACGGGGTGGATTAA	60.037	20	274	234	507	TTGTCTTCCATTGGCTGCCT	59.887	20	CGTGACACGGGGTGGATTAA	60.037	20	275	233	507	TGTCTTCCATTGGCTGCCTT	59.887	20	TCTATGACAGTGGCGCTTGG	60.108	20	230	234	463
Contig10232	Di	(TC)10	20	264	283	TGTCTTCCATTGGCTGCCTT	59.887	20	CGGTGGTGCTTGGGAGTAAT	60.035	20	256	234	489	TGTCTTCCATTGGCTGCCTT	59.887	20	ATTACGGTGGTGCTTGGGAG	60.035	20	260	234	493	TTGTCTTCCATTGGCTGCCT	59.887	20	CGGTGGTGCTTGGGAGTAAT	60.035	20	257	233	489
Contig10235	Di	(GA)6	12	1044	1055	AGCCAGAAAACTCGACCTCG	60.038	20	AGGAGAAAGAAAGCAAGAACCA	57.83	22	112	977	1088	GCCATCGCCGATCTACCTAC	60.109	20	AGGAGAAAGAAAGCAAGAACCA	57.83	22	251	838	1088	TCGCACCACCAGATTCCAAA	59.89	20	AGGAGAAAGAAAGCAAGAACCA	57.83	22	181	908	1088
Contig10236	Di	(GA)6	12	955	966	AGCCAGAAAACTCGACCTCG	60.038	20	AGGAGAAAGAAAGCAAGAACCA	57.83	22	112	888	999	GCCATCGCCGATCTACCTAC	60.109	20	AGGAGAAAGAAAGCAAGAACCA	57.83	22	251	749	999	TCGCACCACCAGATTCCAAA	59.89	20	AGGAGAAAGAAAGCAAGAACCA	57.83	22	181	819	999
Contig1024	Di	(AG)6	12	782	793
Contig10240	Tri	(AAT)8	24	30	53	CCTTGAGTGATGAAGCCGGT	60.036	20	GTGGAGGCGGTTGGTAATCA	60.036	20	201	3	203	ACCTTGAGTGATGAAGCCGG	60.036	20	GTGGAGGCGGTTGGTAATCA	60.036	20	202	2	203	CCTTGAGTGATGAAGCCGGT	60.036	20	GGATGGTGCATAGGTGGAGG	59.891	20	214	3	216
Contig10241	Tri	(AAT)8	24	30	53	CCTTGAGTGATGAAGCCGGT	60.036	20	GTGGAGGCGGTTGGTAATCA	60.036	20	201	3	203	ACCTTGAGTGATGAAGCCGG	60.036	20	GTGGAGGCGGTTGGTAATCA	60.036	20	202	2	203	CCTTGAGTGATGAAGCCGGT	60.036	20	GGATGGTGCATAGGTGGAGG	59.891	20	214	3	216
Contig10243	Mono	(T)10	10	2927	2936	TTCTGTGTTTGCTTGCACGG	59.9	20	CGCCCCAAATATCACCACGA	60.463	20	241	2731	2971	CTCTCGGAGGCAAGTGTGAG	60.109	20	CGCCCCAAATATCACCACGA	60.463	20	100	2872	2971	TGCCTCCAATGCTTCTGTGT	59.889	20	CGCCCCAAATATCACCACGA	60.463	20	253	2719	2971
Contig10243	Tri	(GAA)7	21	72	92	CGTTTCACTATAACGCTTTCCCA	59.319	23	ACAGTAGCAGGTTGGAGCTG	59.677	20	215	0	214	ACGCTTTCCCAATTCGTAATTCA	59.246	23	ACAGTAGCAGGTTGGAGCTG	59.677	20	203	12	214	CGTTTCACTATAACGCTTTCCCA	59.319	23	CAGTAGCAGGTTGGAGCTGA	59.39	20	214	0	213
Contig10245	Di	(AG)8	16	1792	1807	CCCAGGTGTTAGCACGTAGG	60.108	20	CCTGGTCTTCTTTCTCATGCCT	60.026	22	184	1675	1858	GAGAGGTCAAGGACGACGAC	59.831	20	CCTGGTCTTCTTTCTCATGCCT	60.026	22	208	1651	1858	CCCAGGTGTTAGCACGTAGG	60.108	20	TGCTTGAAAACCCTGGTCTTCT	60.092	22	195	1675	1869
Contig10247	Mono	(A)10	10	247	256	GTTGCTCCAACTCCCCTACC	60.035	20	GCCCAGTGAGGTGTGTATCC	60.108	20	137	194	330	GTTGCTCCAACTCCCCTACC	60.035	20	GCTCGTTGTGGCCAGAATTC	59.831	20	102	194	295	GTTGCTCCAACTCCCCTACC	60.035	20	CCGGCATTGTTGAAGCTGAG	59.83	20	189	194	382
Contig10248	Di	(GA)9	18	2072	2089
Contig10250	Di	(GA)9	18	2074	2091
Contig10252	Di	(GA)9	18	2126	2143
Contig10252	Mono	(A)10	10	1823	1832	AAACCCAGGAACAGGAACGG	60.179	20	TCATACACGTGTCTCTGCCG	59.83	20	190	1742	1931	AACGGGAGGAGCAAGAGGAA	60.836	20	TCATACACGTGTCTCTGCCG	59.83	20	175	1757	1931	AGGAACAGGAACGGGAGGAG	60.905	20	TCATACACGTGTCTCTGCCG	59.83	20	184	1748	1931
Contig10253	Di	(GA)9	18	2228	2245
Contig10253	Mono	(A)10	10	1925	1934	AAACCCAGGAACAGGAACGG	60.179	20	TCATACACGTGTCTCTGCCG	59.83	20	190	1844	2033	AACGGGAGGAGCAAGAGGAA	60.836	20	TCATACACGTGTCTCTGCCG	59.83	20	175	1859	2033	AGGAACAGGAACGGGAGGAG	60.905	20	TCATACACGTGTCTCTGCCG	59.83	20	184	1850	2033
Contig10254	Mono	(A)10	10	526	535
Contig10255	Mono	(A)11	11	497	507	AGTGCTTCAAAACTCAAGCTTGA	59.304	23	ATCCTTTCCTGAACGGACGC	60.391	20	280	439	718	AGTGCTTCAAAACTCAAGCTTGA	59.304	23	CCTTTCCTGAACGGACGCTT	60.603	20	278	439	716	GTGCTTCAAAACTCAAGCTTGA	57.967	22	ATCCTTTCCTGAACGGACGC	60.391	20	279	440	718
Contig10255	Mono	(T)10	10	635	644	AGTGCTTCAAAACTCAAGCTTGA	59.304	23	ATCCTTTCCTGAACGGACGC	60.391	20	280	439	718	AGTGCTTCAAAACTCAAGCTTGA	59.304	23	CCTTTCCTGAACGGACGCTT	60.603	20	278	439	716	GTGCTTCAAAACTCAAGCTTGA	57.967	22	ATCCTTTCCTGAACGGACGC	60.391	20	279	440	718
Contig10256	Mono	(T)11	11	1505	1515	CCATATCTAGAATCGCATCTTCCG	58.96	24	TCTTTACAAAGAACAACAAGTAAACG	57.116	26	257	1288	1544	CCATATCTAGAATCGCATCTTCCGA	60.164	25	TCTTTACAAAGAACAACAAGTAAACG	57.116	26	257	1288	1544	TCCATATCTAGAATCGCATCTTCCG	60.164	25	TCTTTACAAAGAACAACAAGTAAACG	57.116	26	258	1287	1544
Contig10256	Mono	(A)11	11	1803	1813	TGAAATATTCCTTGTGCTCCAAAA	57.337	24	ACATCTCCTTTTTGTCACAAGCA	59.046	23	166	1752	1917	TGAAATATTCCTTGTGCTCCAAAA	57.337	24	GACATCTCCTTTTTGTCACAAGCA	59.963	24	167	1752	1918	TGAAATATTCCTTGTGCTCCAAAA	57.337	24	TGACATCTCCTTTTTGTCACAAGC	59.963	24	168	1752	1919
Contig10256	Mono	(T)11	11	2211	2221	TTGATCCTCGGAATACAACTGAT	57.386	23	AGGGGCTTGTAATTTCAGAGACA	59.669	23	208	2085	2292	ATTGATCCTCGGAATACAACTGA	57.386	23	AGGGGCTTGTAATTTCAGAGACA	59.669	23	209	2084	2292	TTCTGCATTTGCTTCATTATCGT	57.434	23	GGGGCTTGTAATTTCAGAGACA	58.314	22	280	2012	2291
Contig10256	Mono	(T)13	13	2351	2363	TGTCTCTGAAATTACAAGCCCCT	59.669	23	TCCAATGATTTCTGAAACAACCAT	57.331	24	154	2270	2423	TGTCTCTGAAATTACAAGCCCCT	59.669	23	ATCCAATGATTTCTGAAACAACCA	57.331	24	155	2270	2424	TGTCTCTGAAATTACAAGCCCC	58.314	22	TCCAATGATTTCTGAAACAACCAT	57.331	24	154	2270	2423
Contig10256	Mono	(T)11	11	2684	2694	TCGTTAGGCTTAGAATACTTTTGAGA	58.166	26	GGGGGATGGAAGTCGACTTG	60.108	20	255	2524	2778	TCGTTAGGCTTAGAATACTTTTGAGA	58.166	26	TGCCCTTTTCTGGTTCTCCC	59.888	20	237	2524	2760	ACTTTTGCTAATCCTTTTTGCTTTT	57.136	25	GGGGGATGGAAGTCGACTTG	60.108	20	203	2576	2778
Contig10256	Mono	(T)10	10	3184	3193	ATGCTATCCCAGGCTTCTGC	59.89	20	CAAAGAAGTGTGCATTCCCCC	59.727	21	245	3132	3376	ATGCTATCCCAGGCTTCTGC	59.89	20	AAAGAAGTGTGCATTCCCCC	58.367	20	244	3132	3375	TGCTATCCCAGGCTTCTGCT	60.985	20	CAAAGAAGTGTGCATTCCCCC	59.727	21	244	3133	3376
Contig10256	Mono	(T)13	13	3484	3496	TGTCTCGCCGAAAATCCGAT	59.825	20	CGTTCTAGAAAAGCCAAACGTGT	59.998	23	163	3433	3595	ATGTCTCGCCGAAAATCCGA	59.825	20	CGTTCTAGAAAAGCCAAACGTGT	59.998	23	164	3432	3595	TGTCTCGCCGAAAATCCGAT	59.825	20	TCGTTCTAGAAAAGCCAAACGTG	59.753	23	164	3433	3596
Contig10256	Mono	(A)11	11	3895	3905	AGTGCTTCAAAACTCAAGCTTGA	59.304	23	ATCCTTTCCTGAACGGACGC	60.391	20	280	3837	4116	AGTGCTTCAAAACTCAAGCTTGA	59.304	23	CCTTTCCTGAACGGACGCTT	60.603	20	278	3837	4114	GTGCTTCAAAACTCAAGCTTGA	57.967	22	ATCCTTTCCTGAACGGACGC	60.391	20	279	3838	4116
Contig10256	Mono	(T)10	10	4033	4042	AGTGCTTCAAAACTCAAGCTTGA	59.304	23	ATCCTTTCCTGAACGGACGC	60.391	20	280	3837	4116	AGTGCTTCAAAACTCAAGCTTGA	59.304	23	CCTTTCCTGAACGGACGCTT	60.603	20	278	3837	4114	GTGCTTCAAAACTCAAGCTTGA	57.967	22	ATCCTTTCCTGAACGGACGC	60.391	20	279	3838	4116
Contig10264	Mono	(A)10	10	245	254	TCCCTCCCTCTCTAGCCTCT	60.329	20	CGGAACTGCTGAGCTTGTCT	60.32	20	138	166	303	TCCCTCCCTCTCTAGCCTCT	60.329	20	TCCAACACCATGTGATCCCC	59.669	20	276	166	441	TCCCTCCCTCTCTAGCCTCT	60.329	20	ACGGAACTGCTGAGCTTGTC	60.601	20	139	166	304
Contig10269	Mono	(A)15	15	29	43
Contig10274	Di	(GA)8	16	33	48	GGCTTGCAGAGAGAGAGCAT	59.821	20	TTCCCGGCATGTCTACGATG	59.896	20	191	2	192	GGCTTGCAGAGAGAGAGCAT	59.821	20	GTTCCCGGCATGTCTACGAT	59.896	20	192	2	193	AAGGCTTGCAGAGAGAGAGC	59.75	20	TTCCCGGCATGTCTACGATG	59.896	20	193	0	192
Contig10278	Compound	(TC)8tatatctatttttgttacatctctttctgccagctctttgtaccaacatgccattgcaagttaag(T)16	97	319	415	CAAGCAAGCACCCCAACATC	60.038	20	ACCAAAGTTTTCACTCTGGGAC	58.712	22	262	179	440	AAGCAAGCACCCCAACATCT	60.179	20	ACCAAAGTTTTCACTCTGGGAC	58.712	22	261	180	440	CAAGCAAGCACCCCAACATC	60.038	20	ACCAAAGTTTTCACTCTGGGA	57.337	21	262	179	440
Contig10279	Compound	(TC)8tatatctatttttgttacatctctttctgccagctctttgtaccaacatgccattgcaagttaag(T)16	97	319	415	CAAGCAAGCACCCCAACATC	60.038	20	ACCAAAGTTTTCACTCTGGGAC	58.712	22	262	179	440	AAGCAAGCACCCCAACATCT	60.179	20	ACCAAAGTTTTCACTCTGGGAC	58.712	22	261	180	440	CAAGCAAGCACCCCAACATC	60.038	20	ACCAAAGTTTTCACTCTGGGA	57.337	21	262	179	440
Contig10280	Mono	(T)11	11	1067	1077	GGAGCACCTGATGGGGTAAG	59.819	20	CGCCAAAACAAGGTGCCATT	60.25	20	209	928	1136	TTTTGGAGCACCTGATGGGG	60.252	20	CGCCAAAACAAGGTGCCATT	60.25	20	213	924	1136	CTTGTAGTGCAGGGACGACC	60.39	20	CGCCAAAACAAGGTGCCATT	60.25	20	236	901	1136
Contig10280	Mono	(A)11	11	1197	1207	AATGGCACCTTGTTTTGGCG	60.25	20	AGCTCTCTCCAAAAGCTGCC	60.322	20	171	1117	1287	GGCACCTTGTTTTGGCGTTT	60.461	20	AGCTCTCTCCAAAAGCTGCC	60.322	20	168	1120	1287	TGCTGGACATTGGTGGAACT	59.522	20	AGCTCTCTCCAAAAGCTGCC	60.322	20	268	1020	1287
Contig10284	Di	(CA)6	12	96	107	TGCAAGAAAGGTGCCACTTG	59.254	20	GACATTACCGCCGAGAGTGT	59.827	20	242	37	278	TGCAAGAAAGGTGCCACTTG	59.254	20	GCCGAGAGTGTTCCAGGTAG	59.826	20	233	37	269	TGCAAGAAAGGTGCCACTTG	59.254	20	ATTACCGCCGAGAGTGTTCC	59.825	20	239	37	275
Contig10285	Di	(CA)6	12	96	107	TGCAAGAAAGGTGCCACTTG	59.254	20	CTCCGCTGAGAGTGTTCCAG	60.109	20	237	37	273	TGCAAGAAAGGTGCCACTTG	59.254	20	CACGTGCTACAACCAATGGC	60.11	20	261	37	297	TGCAAGAAAGGTGCCACTTG	59.254	20	AGAAGAAGCAGAGCGAGTGG	59.754	20	178	37	214
Contig10286	Di	(CA)6	12	96	107	TGCAAGAAAGGTGCCACTTG	59.254	20	CTCCGCTGAGAGTGTTCCAG	60.109	20	237	37	273	TGCAAGAAAGGTGCCACTTG	59.254	20	CACGTGCTACAACCAATGGC	60.11	20	261	37	297	TGCAAGAAAGGTGCCACTTG	59.254	20	AGAAGAAGCAGAGCGAGTGG	59.754	20	178	37	214
Contig10293	Di	(TC)8	16	246	261	TTTGATGCGAGCGTGAGGTA	59.755	20	CTCCCTCCTCCTTCCTTCCA	59.957	20	241	68	308	TTTGATGCGAGCGTGAGGTA	59.755	20	ACTCCCTCCTCCTTCCTTCC	59.957	20	242	68	309	GTAGCTGTGGCGGTGGTTAA	60.321	20	CTCCCTCCTCCTTCCTTCCA	59.957	20	278	31	308
Contig10294	Di	(TC)8	16	246	261	TTTGATGCGAGCGTGAGGTA	59.755	20	CTCCCTCCTCCTTCCTTCCA	59.957	20	241	68	308	TTTGATGCGAGCGTGAGGTA	59.755	20	ACTCCCTCCTCCTTCCTTCC	59.957	20	242	68	309	GTAGCTGTGGCGGTGGTTAA	60.321	20	CTCCCTCCTCCTTCCTTCCA	59.957	20	278	31	308
Contig10295	Di	(TC)8	16	246	261	TTTGATGCGAGCGTGAGGTA	59.755	20	CTCCCTCCTCCTTCCTTCCA	59.957	20	241	68	308	TTTGATGCGAGCGTGAGGTA	59.755	20	ACTCCCTCCTCCTTCCTTCC	59.957	20	242	68	309	GTAGCTGTGGCGGTGGTTAA	60.321	20	CTCCCTCCTCCTTCCTTCCA	59.957	20	278	31	308
Contig10307	Di	(TA)6	12	252	263	TGCAGGATCGAAACAAGGGA	59.31	20	GAGGCCTTCATGGGATGAGG	59.89	20	275	155	429	GGATCGAAACAAGGGAAGGGT	59.996	21	GAGGCCTTCATGGGATGAGG	59.89	20	271	159	429	TGCAGGATCGAAACAAGGGAA	59.927	21	GAGGCCTTCATGGGATGAGG	59.89	20	275	155	429
Contig10308	Di	(TA)6	12	252	263	TGCAGGATCGAAACAAGGGA	59.31	20	GAGGCCTTCATGGGATGAGG	59.89	20	275	155	429	GGATCGAAACAAGGGAAGGGT	59.996	21	GAGGCCTTCATGGGATGAGG	59.89	20	271	159	429	TGCAGGATCGAAACAAGGGAA	59.927	21	GAGGCCTTCATGGGATGAGG	59.89	20	275	155	429
Contig10324	Di	(GA)7	14	426	439	AAGCCTTCAGAATCACGCCA	59.963	20	GCAACACAGAACAGAGCAGG	59.41	20	174	299	472	GCCTTCAGAATCACGCCAGA	60.392	20	GCAACACAGAACAGAGCAGG	59.41	20	172	301	472	AGCCTTCAGAATCACGCCAG	60.392	20	GCAACACAGAACAGAGCAGG	59.41	20	173	300	472
Contig10325	Di	(GA)7	14	2092	2105	AAGCCTTCAGAATCACGCCA	59.963	20	GGGTGCAACTTCGTCAAGTG	59.692	20	218	1965	2182	AAGCCTTCAGAATCACGCCA	59.963	20	GCAACACAGAACAGAGCAGG	59.41	20	174	1965	2138	AGCCTTCAGAATCACGCCAG	60.392	20	GGGTGCAACTTCGTCAAGTG	59.692	20	217	1966	2182
Contig1033	Tri	(TGC)5	15	1458	1472	GAAGAATTCGGGCAAGGGGA	60.034	20	CCTGTCCACTACCCTGGAGA	59.959	20	256	1246	1501	GAAGAATTCGGGCAAGGGGA	60.034	20	TAAGGCCACCCTGTCCACTA	59.882	20	265	1246	1510	GCCCAGGGAGTCGAAGAATT	59.747	20	CCTGTCCACTACCCTGGAGA	59.959	20	268	1234	1501
Contig10333	Tri	(AAG)12	36	42	77	GAATAGCAAAGACCGATAACCCA	58.552	23	GGTCTTCGCGCGAGTGTATA	59.971	20	158	0	157	AATAGCAAAGACCGATAACCCA	57.503	22	GGTCTTCGCGCGAGTGTATA	59.971	20	157	1	157	GAATAGCAAAGACCGATAACCCA	58.552	23	ATGAAACCCCATCGGAGCTG	60.107	20	238	0	237
Contig10334	Compound	(AAC)5acgtgctgcgaagctttaaacctcctttacgtgcaattaatccaatcagt(GAA)6	83	3211	3293	GATCACTCCTGGCAGCCATT	60.107	20	CGTGAAACCTCATCGCCATT	58.913	20	200	3120	3319	AATACTACCACTGCCGCCAC	60.108	20	CGTGAAACCTCATCGCCATT	58.913	20	148	3172	3319	CTCAGGAGCACCGAAAGAGG	60.108	20	CGTGAAACCTCATCGCCATT	58.913	20	231	3089	3319
Contig10334	Mono	(A)10	10	817	826	AGTGATTCCAAAAGACCCGT	57.049	20	CCCTTCTAATTTTCACTGGGGC	59.239	22	248	777	1024	AGACCCGTATACAAATGAACGGA	59.552	23	CCCTTCTAATTTTCACTGGGGC	59.239	22	236	789	1024	CCATAGTGATTCCAAAAGACCCG	59.372	23	CCCTTCTAATTTTCACTGGGGC	59.239	22	252	773	1024
Contig10348	Tri	(GAA)5	15	3331	3345	TACTTGCTGTGCTCTCTGCC	60.037	20	CCATTTTCGCAGCTTCGCTT	60.11	20	277	3109	3385	CTCTGCCTCATGGGGATTCC	59.89	20	CCATCACGACCCATTTTCGC	59.901	20	274	3122	3395	TACTTGCTGTGCTCTCTGCC	60.037	20	GACCCATTTTCGCAGCTTCG	60.179	20	280	3109	3388
Contig10349	Tri	(GAA)5	15	1770	1784	TCGGGTTCGAACTCAACAGG	59.967	20	TAACGCTCCTCCTGTTGTGG	59.68	20	264	1670	1933	ATGTGCCACGTGTCTCACAT	59.965	20	TAACGCTCCTCCTGTTGTGG	59.68	20	208	1726	1933	TCTCACATTGGAAGGCCACC	59.962	20	TAACGCTCCTCCTGTTGTGG	59.68	20	196	1738	1933
Contig10352	Compound	(GAG)6(GAA)5	33	1313	1345
Contig10352	Tri	(CCG)6	18	181	198	GATGGCCGCTGAAACGATTC	59.972	20	GGAGCCTCAGATGCCTTGTT	60.035	20	144	90	233	GATGGCCGCTGAAACGATTC	59.972	20	TTAGGAACCGGAGCCTCAGA	59.959	20	153	90	242	CCAACTCCAACGACTCCTCC	60.037	20	GGAGCCTCAGATGCCTTGTT	60.035	20	103	131	233
Contig10353	Tri	(CCG)6	18	181	198	GATGGCCGCTGAAACGATTC	59.972	20	GGAGCCTCAGATGCCTTGTT	60.035	20	144	90	233	GATGGCCGCTGAAACGATTC	59.972	20	TTAGGAACCGGAGCCTCAGA	59.959	20	153	90	242	CCAACTCCAACGACTCCTCC	60.037	20	GGAGCCTCAGATGCCTTGTT	60.035	20	103	131	233
Contig10354	Compound	(GAG)6(GAA)5	33	1347	1379
Contig10354	Tri	(CCG)6	18	181	198	GATGGCCGCTGAAACGATTC	59.972	20	GGAGCCTCAGATGCCTTGTT	60.035	20	144	90	233	GATGGCCGCTGAAACGATTC	59.972	20	TTAGGAACCGGAGCCTCAGA	59.959	20	153	90	242	CCAACTCCAACGACTCCTCC	60.037	20	GGAGCCTCAGATGCCTTGTT	60.035	20	103	131	233
Contig10363	Tri	(GAA)6	18	60	77	AGCAAAAGCAACCGAAACACA	59.796	21	CGGATCCAGACCCAACAACA	59.964	20	195	0	194	AGCAAAAGCAACCGAAACACA	59.796	21	TCCAGACCCAACAACAAGCA	59.743	20	191	0	190	GCAAAAGCAACCGAAACACAG	59.412	21	CGGATCCAGACCCAACAACA	59.964	20	194	1	194
Contig10377	Compound	(GA)6ggagaagaaaaagaagaagaagagaatggtc(AG)8	59	97	155	TCCTTATCCTCAGCCATGGC	59.233	20	AGGAGTGGCACATCACATGG	60.035	20	155	70	224	TCCTTATCCTCAGCCATGGC	59.233	20	GCTGCGATTGAAATTGGGGG	60.179	20	193	70	262	TCCTTATCCTCAGCCATGGC	59.233	20	GGCTGCGATTGAAATTGGGG	60.179	20	194	70	263
Contig10377	Compound	(GA)6aaactgcttttctagagagagaaagtcaccatgggattgtagagtggagcttcttcccttgttgc(TGT)5	92	394	485	CTTCGCCTCTCTTTGACCGT	60.038	20	CTGGGGAGCCCTAAAAGCAA	59.96	20	268	347	614	TCGCCTCTCTTTGACCGTTC	60.039	20	CTGGGGAGCCCTAAAAGCAA	59.96	20	266	349	614	TTCGCCTCTCTTTGACCGTT	59.608	20	CTGGGGAGCCCTAAAAGCAA	59.96	20	267	348	614
Contig10379	Di	(TC)6	12	166	177	GCCTAACGCACCTTTCCATC	59.267	20	CTGATCAGGCACAGGACCTG	60.108	20	269	98	366	GCCTAACGCACCTTTCCATC	59.267	20	AATCATCACGTGCGGACCAA	60.321	20	237	98	334	GCCTAACGCACCTTTCCATC	59.267	20	TGACCACTGATCAGGCACAG	59.677	20	275	98	372
Contig10381	Di	(TC)6	12	2389	2400	CAAGGGCTTCGGTGTAAGCA	60.605	20	CCGAAATGCGTGAACCAGTG	60.11	20	202	2335	2536	AAGGGCTTCGGTGTAAGCAC	60.606	20	CCGAAATGCGTGAACCAGTG	60.11	20	201	2336	2536	CAAGGGCTTCGGTGTAAGCA	60.605	20	CGTGAACCAGTGCCCTTTTC	59.689	20	194	2335	2528
Contig10383	Tri	(ATC)7	21	34	54	GGCTGATTTCTTTATTCTCTGGGA	58.559	24	GCGGCAAAATGGTTCTGGTT	59.967	20	232	0	231	GGCTGATTTCTTTATTCTCTGGGA	58.559	24	GAGCGGCAAAATGGTTCTGG	60.109	20	234	0	233	GGCTGATTTCTTTATTCTCTGGGA	58.559	24	GCCATCTCCATTGCCAGCTA	60.179	20	193	0	192
Contig10385	Tri	(GGT)7	21	2084	2104	GAAGAAGAGGGCGTTGGTGA	59.965	20	GACGTTCACCGAAGACCCAT	60.038	20	141	2023	2163	GAAGAAGAGGGCGTTGGTGA	59.965	20	ATGGACGTTCACCGAAGACC	60.038	20	144	2023	2166	AAGAAGAGGGCGTTGGTGAG	59.965	20	GACGTTCACCGAAGACCCAT	60.038	20	140	2024	2163
Contig10386	Tri	(GGT)7	21	2174	2194	GAAGAAGAGGGCGTTGGTGA	59.965	20	GACGTTCACCGAAGACCCAT	60.038	20	141	2113	2253	GAAGAAGAGGGCGTTGGTGA	59.965	20	ATGGACGTTCACCGAAGACC	60.038	20	144	2113	2256	AAGAAGAGGGCGTTGGTGAG	59.965	20	GACGTTCACCGAAGACCCAT	60.038	20	140	2114	2253
Contig10390	Di	(TC)7	14	298	311	CTGTCCTGCCACAATTCCCT	59.961	20	CAGGCCCCAGGATTCAACAA	60.252	20	269	172	440	ACCTGTCCTGCCACAATTCC	60.251	20	CAGGCCCCAGGATTCAACAA	60.252	20	271	170	440	CTGTCCTGCCACAATTCCCT	59.961	20	AGGCCCCAGGATTCAACAAA	59.513	20	268	172	439
Contig10390	Mono	(C)12	12	3491	3502	AAAGGTTGGGGATGATGGGG	59.66	20	TGTAAATGGGGGAAGATGCCA	59.357	21	157	3405	3561	AAGGTTGGGGATGATGGGGA	60.555	20	TGTAAATGGGGGAAGATGCCA	59.357	21	156	3406	3561	AAAGGTTGGGGATGATGGGG	59.66	20	TGTAAATGGGGGAAGATGCCAA	59.956	22	157	3405	3561
Contig10399	Mono	(T)10	10	261	270	TTCTGGTCATGCTCCACACC	59.963	20	CAGCAGCAGGTGAAGATGGA	60.036	20	271	187	457	TTCTGGTCATGCTCCACACC	59.963	20	GCTGCATAAGGTGGCCCATA	60.179	20	179	187	365	GCTTCTGGTCATGCTCCACA	60.322	20	CAGCAGCAGGTGAAGATGGA	60.036	20	273	185	457
Contig10432	Mono	(T)10	10	110	119	ACTGCTTCCAATTCCACCCT	59.22	20	CTCGGCATTGGAAGTGGGAT	60.107	20	139	81	219	ACTGCTTCCAATTCCACCCT	59.22	20	GGCATTGGAAGTGGGATTGC	59.824	20	136	81	216	CACTGCTTCCAATTCCACCC	59.109	20	CTCGGCATTGGAAGTGGGAT	60.107	20	140	80	219
Contig10433	Mono	(T)10	10	110	119	ACTGCTTCCAATTCCACCCT	59.22	20	CTCGGCATTGGAAGTGGGAT	60.107	20	139	81	219	ACTGCTTCCAATTCCACCCT	59.22	20	GGCATTGGAAGTGGGATTGC	59.824	20	136	81	216	CACTGCTTCCAATTCCACCC	59.109	20	CTCGGCATTGGAAGTGGGAT	60.107	20	140	80	219
Contig10444	Di	(AG)15	30	651	680
Contig10445	Di	(AG)13	26	14	39
Contig10446	Di	(AG)13	26	14	39
Contig10447	Di	(AG)8	16	2815	2830	CGTGCAAAATGCTGTGGTGA	59.969	20	ACTATTTCCGATTGACCGATCT	57.061	22	267	2593	2859	TTTGAATGGCTGGGGAGCTT	59.885	20	ACTATTTCCGATTGACCGATCT	57.061	22	177	2683	2859	TTTTGAATGGCTGGGGAGCT	59.885	20	ACTATTTCCGATTGACCGATCT	57.061	22	178	2682	2859
Contig10447	Mono	(A)12	12	74	85	AGACGACACAAAGACCAGCT	59.247	20	CGTACCGCGTGTTTTGTGTT	59.973	20	268	23	290	AGACGACACAAAGACCAGCT	59.247	20	TTTTCTCGGGAAATGGCGGA	59.963	20	108	23	130	AGACGACACAAAGACCAGCT	59.247	20	GAGAGATCGTACCGCGTGTT	59.902	20	275	23	297
Contig10448	Tri	(AGA)7	21	303	323	ATCAGCCCCAAACTCCCTTG	59.96	20	CTTCCCACACCCTCTTCACC	59.963	20	180	175	354	ATCAGCCCCAAACTCCCTTG	59.96	20	GGTGCTGCCACTATCCACAT	60.107	20	211	175	385	ATCAGCCCCAAACTCCCTTG	59.96	20	CTTGCTCTCTTCCCACACCC	60.322	20	188	175	362
Contig10451	Tri	(GAA)6	18	383	400	GTTACGTATCAGCGGCGAGA	59.971	20	AACGCACTCGCCATTCCTAA	60.037	20	267	351	617	GTTACGTATCAGCGGCGAGA	59.971	20	GTGCCGCCACTATCCACATA	59.894	20	110	351	460	GTTACGTATCAGCGGCGAGA	59.971	20	AGAACACCATTGGCGAACCT	59.89	20	246	351	596
Contig10454	Tri	(AGA)8	24	43	66	AACAGCATCACCTTCCGCAA	60.537	20	GTCGAAGGGGTTGATGGAGG	60.108	20	101	11	111	AACAGCATCACCTTCCGCAA	60.537	20	GGTCGAAGGGGTTGATGGAG	60.108	20	102	11	112	AACAGCATCACCTTCCGCAA	60.537	20	GAGGTCGAAGGGGTTGATGG	60.108	20	104	11	114
Contig10459	Di	(AG)6	12	1642	1653	CTTCCAACTTCCACGGTCCA	59.892	20	CTAAAACCGCACCTTGCCAC	60.04	20	175	1538	1712	CTTCCAACTTCCACGGTCCA	59.892	20	CACCTAAAACCGCACCTTGC	60.04	20	178	1538	1715	CGGAAGAGTCGCCGATTAGG	60.318	20	CTAAAACCGCACCTTGCCAC	60.04	20	221	1492	1712
Contig10459	Mono	(A)10	10	157	166	GTACCACAGTCTGCCCTTCC	60.036	20	ACAGCCAAGCAGAAGTTCCA	59.817	20	251	109	359	GTACCACAGTCTGCCCTTCC	60.036	20	TGGACAGCCAAGCAGAAGTT	59.817	20	254	109	362	CCACAGTCTGCCCTTCCAAT	59.961	20	ACAGCCAAGCAGAAGTTCCA	59.817	20	248	112	359
Contig10461	Mono	(A)10	10	364	373	CCGCCTAGGTAAAGACTGCA	59.465	20	CGCCACCTCTGAAGCCTAAA	60.036	20	222	299	520	CCGCCTAGGTAAAGACTGCA	59.465	20	AAAAATTGCCGCCACCTCTG	59.682	20	231	299	529	TCCGCCTAGGTAAAGACTGC	59.178	20	CGCCACCTCTGAAGCCTAAA	60.036	20	223	298	520
Contig10464	Di	(AG)6	12	1670	1681	CTTCCAACTTCCACGGTCCA	59.892	20	CTAAAACCGCACCTTGCCAC	60.04	20	175	1566	1740	CTTCCAACTTCCACGGTCCA	59.892	20	CACCTAAAACCGCACCTTGC	60.04	20	178	1566	1743	CGGAAGAGTCGCCGATTAGG	60.318	20	CTAAAACCGCACCTTGCCAC	60.04	20	221	1520	1740
Contig10466	Mono	(T)11	11	2229	2239	TGGTGCATGTCAACGTGAGA	59.894	20	TGTCACACGGAACCCTCATG	59.965	20	108	2157	2264	TGGTGCATGTCAACGTGAGA	59.894	20	GTCACACGGAACCCTCATGT	59.965	20	107	2157	2263	TGGTGCATGTCAACGTGAGA	59.894	20	GTGTCACACGGAACCCTCAT	59.965	20	109	2157	2265
Contig10466	Tri	(CAA)5	15	110	124	AGTGAACAACAACTCCAACAACA	59.176	23	ATGGTGAGTGCATCAGTGGG	60.035	20	266	81	346	AGTGAACAACAACTCCAACAACA	59.176	23	CCCTGCTAATGGTGAGTGCA	60.035	20	274	81	354	AGTGAACAACAACTCCAACAACA	59.176	23	CACAGTGGTTCCCTGGAGAC	59.965	20	210	81	290
Contig10469	Mono	(A)11	11	253	263	TACATGGGCAGGTGGGTACA	60.548	20	ATTGCATTGCCTCCACCTCC	60.685	20	273	24	296	AAATACATGGGCAGGTGGGT	59.29	20	ATTGCATTGCCTCCACCTCC	60.685	20	276	21	296	CATGGGCAGGTGGGTACATG	60.753	20	ATTGCATTGCCTCCACCTCC	60.685	20	271	26	296
Contig10478	Tri	(CAA)5	15	550	564	GGGAGGAGACAATGGAAGCC	60.107	20	AAAAGGGTGTGGGAATGGCA	60.105	20	210	456	665	GGGAGGAGACAATGGAAGCC	60.107	20	GGTTCCAAAAGGGTGTGGGA	60.106	20	216	456	671	TGAGCTCAGGGAGGAGACAA	59.885	20	AAAAGGGTGTGGGAATGGCA	60.105	20	218	448	665
Contig10483	Tri	(TCA)10	30	1576	1605	CGGCCCAATTCTTCCCTTGA	60.323	20	TGCCGATCAGGATGAAGCAG	60.179	20	270	1377	1646	CGGCCCAATTCTTCCCTTGA	60.323	20	CTGCCGATCAGGATGAAGCA	60.179	20	271	1377	1647	CGGCCCAATTCTTCCCTTGA	60.323	20	CGATCAGGATGAAGCAGGGG	60.25	20	267	1377	1643
Contig10484	Tri	(TCA)10	30	1480	1509	CGGCCCAATTCTTCCCTTGA	60.323	20	TGCCGATCAGGATGAAGCAG	60.179	20	270	1281	1550	CGGCCCAATTCTTCCCTTGA	60.323	20	CTGCCGATCAGGATGAAGCA	60.179	20	271	1281	1551	CGGCCCAATTCTTCCCTTGA	60.323	20	CGATCAGGATGAAGCAGGGG	60.25	20	267	1281	1547
Contig10485	Tri	(TCA)10	30	1480	1509	CGGCCCAATTCTTCCCTTGA	60.323	20	TGCCGATCAGGATGAAGCAG	60.179	20	270	1281	1550	CGGCCCAATTCTTCCCTTGA	60.323	20	CTGCCGATCAGGATGAAGCA	60.179	20	271	1281	1551	CGGCCCAATTCTTCCCTTGA	60.323	20	CGATCAGGATGAAGCAGGGG	60.25	20	267	1281	1547
Contig10498	Tri	(GAT)5	15	2049	2063	ACCGCTTTCTTCGTCGTCAT	60.039	20	GCCTTTGTCCCAGCTAGAGG	60.107	20	269	1951	2219	ACCGCTTTCTTCGTCGTCAT	60.039	20	GTGCTTATGGTCGGTCTGCT	60.108	20	165	1951	2115	ACCGCTTTCTTCGTCGTCAT	60.039	20	AGTGCTTATGGTCGGTCTGC	60.108	20	166	1951	2116
Contig105	Di	(AG)6	12	167	178	GAGTGGAGGGATTGCCATCA	59.452	20	ACTGCCACTGATACGCTGTC	60.109	20	220	140	359	TGAGTGGAGGGATTGCCATC	59.452	20	ACTGCCACTGATACGCTGTC	60.109	20	221	139	359	GAGTGGAGGGATTGCCATCA	59.452	20	CTGCCACTGATACGCTGTCA	60.109	20	219	140	358
Contig10503	Mono	(T)13	13	1474	1486	TGCCTTGGGGGAAATGCTAC	60.324	20	ACTGCTTTAGACTTGACAAGAATGA	58.709	25	166	1361	1526	TGCCTTGGGGGAAATGCTAC	60.324	20	ACTGCTTTAGACTTGACAAGAATG	57.449	24	166	1361	1526	CCTTGGGGGAAATGCTACCT	59.369	20	ACTGCTTTAGACTTGACAAGAATGA	58.709	25	164	1363	1526
Contig10503	Tri	(TTC)7	21	7	27
Contig10504	Mono	(T)11	11	242	252	TTCTCCTCCCTCTTCCTCCG	60.033	20	CCCCAACAACACCAAAACCC	59.821	20	239	62	300	CCAAGTCCCAATGGCCTCTT	59.96	20	CCCCAACAACACCAAAACCC	59.821	20	257	44	300	AATGGCCTCTTCTCCTCCCT	59.955	20	CCCCAACAACACCAAAACCC	59.821	20	248	53	300
Contig10505	Tri	(TTC)7	21	7	27
Contig10518	Tri	(AGA)6	18	1868	1885	GGGTCTGAAGGGGATTGGTG	60.034	20	GAGGAACACTCGTGGAAGGG	60.037	20	242	1690	1931	GGAAACGGGGTCAAGAGTGT	59.892	20	GAGGAACACTCGTGGAAGGG	60.037	20	170	1762	1931	AGGGTCTGAAGGGGATTGGT	60.179	20	GAGGAACACTCGTGGAAGGG	60.037	20	243	1689	1931
Contig10519	Tri	(ACC)5	15	474	488	CGACAGGGGAAGAGCATGTT	60.036	20	AGTGACAGGTGAGATTGCGG	60.037	20	259	273	531	AACGACAGGGGAAGAGCATG	60.036	20	AGTGACAGGTGAGATTGCGG	60.037	20	261	271	531	CAACGACAGGGGAAGAGCAT	60.036	20	AGTGACAGGTGAGATTGCGG	60.037	20	262	270	531
Contig10519	Tri	(AGA)6	18	2209	2226	GGGTCTGAAGGGGATTGGTG	60.034	20	GAGGAACACTCGTGGAAGGG	60.037	20	242	2031	2272	GGAAACGGGGTCAAGAGTGT	59.892	20	GAGGAACACTCGTGGAAGGG	60.037	20	170	2103	2272	AGGGTCTGAAGGGGATTGGT	60.179	20	GAGGAACACTCGTGGAAGGG	60.037	20	243	2030	2272
Contig1052	Tri	(TTC)8	24	959	982
Contig10531	Mono	(A)10	10	159	168	TCCCCACCCATATACACCCA	59.653	20	TTGCTCAGCCAAGACCCTTT	59.814	20	100	113	212	TCCCCACCCATATACACCCA	59.653	20	TTTGCTCAGCCAAGACCCTT	59.814	20	101	113	213	TCCCCACCCATATACACCCA	59.653	20	AACAGGCATTGCAGATGGGT	60.252	20	245	113	357
Contig10531	Tri	(CGC)5	15	2012	2026	ATCCCGACGAACAACCATCC	60.108	20	GTGCTGAACTTTGCCGGAAG	60.04	20	161	1922	2082	CGACGAACAACCATCCAAGC	59.834	20	GTGCTGAACTTTGCCGGAAG	60.04	20	157	1926	2082	ATCCCGACGAACAACCATCC	60.108	20	TGCTGAACTTTGCCGGAAGA	60.179	20	160	1922	2081
Contig10531	Tri	(TTC)5	15	2738	2752	GTGCGGAGGATCTGACGTAG	59.97	20	CTTCACTGAGAAGCTGGCCA	59.964	20	257	2583	2839	CCAGAGCACCAACAGAGTGT	59.893	20	CTTCACTGAGAAGCTGGCCA	59.964	20	165	2675	2839	GAGTGGCCTAGGGTTTCGTC	60.108	20	CTTCACTGAGAAGCTGGCCA	59.964	20	231	2609	2839
Contig10534	Tri	(TGC)5	15	1658	1672	GGGATTGGGGTTTCAGCAGA	59.96	20	AGACTGAAGACCCACAAGCG	59.966	20	100	1627	1726	GGGATTGGGGTTTCAGCAGA	59.96	20	GCTGTGGACTCTGCATCTGT	60.037	20	173	1627	1799	GGGATTGGGGTTTCAGCAGA	59.96	20	TGCTGTGGACTCTGCATCTG	60.037	20	174	1627	1800
Contig1055	Mono	(T)10	10	1694	1703	AGCTGGATGCAAGGGAAACT	59.593	20	AATCCCTCAATGGTCAGGGA	58.014	20	217	1525	1741	AGCTGGATGCAAGGGAAACT	59.593	20	CAAATCCCTCAATGGTCAGGGA	60.025	22	219	1525	1743	AGCTGGATGCAAGGGAAACT	59.593	20	TCCAAATCCCTCAATGGTCAGG	60.025	22	221	1525	1745
Contig10550	Mono	(T)10	10	100	109	CAGGCTCTGGCATAACCCTT	59.743	20	AGGGTTATGCCAGCTAGTTCA	58.803	21	178	53	230	CAGGCTCTGGCATAACCCTT	59.743	20	CACAAAAAGGGTTATGCCAGCT	59.7	22	185	53	237	CAGGCTCTGGCATAACCCTT	59.743	20	ACACAGTCCACAAAAAGGGT	57.475	20	193	53	245
Contig10550	Mono	(T)11	11	264	274	CAGGCTCTGGCATAACCCTT	59.743	20	ACAAAGGGTAAATAAATGAGAAGGAA	57.05	26	259	53	311	CAGGCTCTGGCATAACCCTT	59.743	20	ACAAAGGGTAAATAAATGAGAAGGAAA	57.625	27	259	53	311	AGGCTCTGGCATAACCCTTT	58.997	20	ACAAAGGGTAAATAAATGAGAAGGAA	57.05	26	258	54	311
Contig10554	Tri	(AAC)5	15	154	168	CTTTCTGGGGTTCCATGCCA	60.252	20	TTGCAGCTTCAGTTGGGTCA	60.107	20	201	19	219	CTTTCTGGGGTTCCATGCCA	60.252	20	TGCAGCTTCAGTTGGGTCAT	59.889	20	200	19	218	CTTTCTGGGGTTCCATGCCA	60.252	20	TGCCTTGAAAAGCCCTCCTC	60.251	20	278	19	296
Contig10559	Compound	(ACC)7(AGC)5	36	32	67	CACCCCGTTCTTCTCAGTCC	60.037	20	CAGTAACTGAAGGCGGTGGT	59.965	20	181	1	181	CACCCCGTTCTTCTCAGTCC	60.037	20	ACAGTAACTGAAGGCGGTGG	59.965	20	182	1	182	CACCCCGTTCTTCTCAGTCC	60.037	20	CTGAAGGCGGTGGTTGAGAT	60.036	20	175	1	175
Contig10560	Di	(GT)8	16	530	545
Contig10570	Mono	(A)11	11	217	227	AGCGCGTGTAAGTGAAGGAA	59.967	20	CCCTTCTAGCTCCTCCTTGC	59.532	20	231	72	302	AAGCGCGTGTAAGTGAAGGA	59.967	20	CCCTTCTAGCTCCTCCTTGC	59.532	20	232	71	302	GAAGCGCGTGTAAGTGAAGG	59.561	20	CCCTTCTAGCTCCTCCTTGC	59.532	20	233	70	302
Contig10575	Mono	(A)12	12	300	311	TCACGGAGAGGTCACAAAGC	59.966	20	ACGAAGGCAAACAACATCGC	60.04	20	189	169	357	TCACGGAGAGGTCACAAAGC	59.966	20	TGAAATGGTGCCCTTCAGCT	59.887	20	166	169	334	TCACGGAGAGGTCACAAAGC	59.966	20	CAACATCGCGGGTGAAATGG	60.179	20	178	169	346
Contig10582	Tri	(GAA)5	15	133	147	ACGTTACGTGGAACGAAGCT	59.969	20	GATAAGGCCAGAGTCGCGAA	59.898	20	267	95	361	ACGTTACGTGGAACGAAGCT	59.969	20	ATAAGGCCAGAGTCGCGAAC	60.179	20	266	95	360	ACGTTACGTGGAACGAAGCT	59.969	20	TTGATAAGGCCAGAGTCGCG	60.179	20	269	95	363
Contig10583	Di	(AT)10	20	7	26
Contig10586	Compound	(CTC)11(TTC)6	51	313	363	ACCTACACCTCTCCGTCTCC	60.034	20	TCAGCGAGAGACCTGTGAGA	59.963	20	240	191	430	CTCCGCGAAAACCCTCATCT	60.108	20	ATGGCGACGAGGGTTTCATT	60.035	20	230	252	481	CTCCGCGAAAACCCTCATCT	60.108	20	AATGATGGCGACGAGGGTTT	60.035	20	234	252	485
Contig10590	Tri	(TGA)5	15	117	131	ATCTGCTCAAGGTTCGCCAA	59.963	20	CTCTGCACCGAGTCTGAGTC	59.83	20	277	31	307	AATCTGCTCAAGGTTCGCCA	59.963	20	CTCTGCACCGAGTCTGAGTC	59.83	20	278	30	307	TCTGCTCAAGGTTCGCCAAA	60.179	20	CTCTGCACCGAGTCTGAGTC	59.83	20	276	32	307
Contig10591	Tri	(TGA)5	15	117	131	ATCTGCTCAAGGTTCGCCAA	59.963	20	CTCTGCACCGAGTCTGAGTC	59.83	20	277	31	307	AATCTGCTCAAGGTTCGCCA	59.963	20	CTCTGCACCGAGTCTGAGTC	59.83	20	278	30	307	TCTGCTCAAGGTTCGCCAAA	60.179	20	CTCTGCACCGAGTCTGAGTC	59.83	20	276	32	307
Contig10596	Di	(AT)6	12	264	275	ACTCAACTGTTGGACCATGG	57.723	20	AACTTCTGCCGTTGGAGAGG	59.965	20	190	241	430	ACTCAACTGTTGGACCATGG	57.723	20	AGACAGGGAACTTGCTGCAA	59.817	20	279	241	519	AACTCAACTGTTGGACCATGG	58.414	21	AACTTCTGCCGTTGGAGAGG	59.965	20	191	240	430
Contig10597	Di	(AT)6	12	264	275	ACTCAACTGTTGGACCATGG	57.723	20	AACTTCTGCCGTTGGAGAGG	59.965	20	190	241	430	ACTCAACTGTTGGACCATGG	57.723	20	AGACAGGGAACTTGCTGCAA	59.817	20	279	241	519	AACTCAACTGTTGGACCATGG	58.414	21	AACTTCTGCCGTTGGAGAGG	59.965	20	191	240	430
Contig10598	Di	(TG)6	12	484	495	AGCGCGAACCTTGGAAGTTA	59.966	20	CCCTTTGGGGTCCAAGAGT	58.836	19	243	275	517	ATTTGAGGAAGCGTCGGAGG	60.108	20	CCCTTTGGGGTCCAAGAGT	58.836	19	222	296	517	GCGCGAACCTTGGAAGTTAC	59.835	20	CCCTTTGGGGTCCAAGAGT	58.836	19	242	276	517
Contig10604	Mono	(C)11	11	924	934	ATGAGCAAGGCAGAACCACA	59.889	20	GCATTGTTGCTTCGTGGGTT	59.968	20	145	813	957	AGGAAGGTGCTGGAAAACGT	59.817	20	GCATTGTTGCTTCGTGGGTT	59.968	20	268	690	957	AGCAAGGCAGAACCACAGAA	59.817	20	GCATTGTTGCTTCGTGGGTT	59.968	20	142	816	957
Contig10607	Di	(CT)6	12	88	99	GCGGTAGCTGAAAGAGGGTT	60.036	20	TTCAGCACCAGCACTACCAG	59.965	20	269	12	280	GCGGTAGCTGAAAGAGGGTT	60.036	20	CTTCAGCACCAGCACTACCA	59.965	20	270	12	281	GCGGTAGCTGAAAGAGGGTT	60.036	20	ACCTTGTCAAGCCTCTGAGC	59.964	20	175	12	186
Contig10627	Tri	(CTT)7	21	1	21
Contig10628	Di	(GA)12	24	838	861
Contig10634	Mono	(T)13	13	150	162	TGGGAAAAGGGTCGGAGAGA	60.179	20	CTGCAGTTATCACGTCCCCA	59.751	20	120	71	190	CGGAGAGAAAGTTGGAGGGG	59.749	20	CTGCAGTTATCACGTCCCCA	59.751	20	108	83	190	GACTTGGGAAAAGGGTCGGA	59.601	20	CTGCAGTTATCACGTCCCCA	59.751	20	124	67	190
Contig10655	Mono	(A)12	12	43	54	CAGCGATTATCAACCACGCA	58.994	20	CGCCATCCTTCACTCTTTGC	59.551	20	226	2	227	ACAGCGATTATCAACCACGC	58.993	20	CGCCATCCTTCACTCTTTGC	59.551	20	227	1	227	AACAGCGATTATCAACCACGC	59.603	21	GGTTTCATGCGCTGGAAGTG	60.11	20	100	0	99
Contig10659	Mono	(A)11	11	142	152	GAGTGTTTTGGCGCAGGTTT	59.898	20	GCACCAGCTGATATCACCAC	58.697	20	133	89	221	TGGCAGAATCACCGAGGAAG	59.75	20	GCACCAGCTGATATCACCAC	58.697	20	161	61	221	GAGTGTTTTGGCGCAGGTTT	59.898	20	CACCAGCTGATATCACCACCT	59.512	21	132	89	220
Contig1066	Di	(TC)7	14	2094	2107
Contig1066	Tri	(TTG)5	15	1590	1604	GGACCGGTCGAACATGAACT	60.038	20	TCATCCGCAAGCAACTCCAT	60.035	20	226	1489	1714	AGGACCGGTCGAACATGAAC	60.038	20	TCATCCGCAAGCAACTCCAT	60.035	20	227	1488	1714	CAGGACCGGTCGAACATGAA	60.038	20	TCATCCGCAAGCAACTCCAT	60.035	20	228	1487	1714
Contig10670	Mono	(A)10	10	28	37
Contig10671	Mono	(A)10	10	18	27
Contig10671	Mono	(A)12	12	138	149	AGCAGAACCAAAAATAAAAGGGGT	59.342	24	AATGGCGCTACAGTCTGCAA	60.322	20	175	26	200	GCAGAACCAAAAATAAAAGGGGTG	59.245	24	AATGGCGCTACAGTCTGCAA	60.322	20	174	27	200	GCAGAACCAAAAATAAAAGGGGT	58.032	23	AATGGCGCTACAGTCTGCAA	60.322	20	174	27	200
Contig10680	Tri	(AGA)9	27	918	944
Contig10683	Mono	(A)10	10	95	104	TGCTTACAAGGCAATGAAGCTC	59.511	22	TGCTTCCGGTGATTGTTCCG	60.953	20	115	69	183	TGCTTACAAGGCAATGAAGCT	58.482	21	TGCTTCCGGTGATTGTTCCG	60.953	20	115	69	183	GCTTACAAGGCAATGAAGCTCT	59.248	22	TGCTTCCGGTGATTGTTCCG	60.953	20	114	70	183
Contig10687	Tri	(ACA)5	15	136	150	GAAAGATGGCGGAGGAGGAG	59.894	20	GAGAACCTTGACGGGACCAG	60.037	20	192	87	278	CTTTCTGGTGTCGTGTCCCA	59.894	20	GAGAACCTTGACGGGACCAG	60.037	20	232	47	278	GAAAGATGGCGGAGGAGGAG	59.894	20	TGGAGGAGTTGGCGAGAGTA	59.961	20	172	87	258
Contig1070	Mono	(A)18	18	273	290	TAAACGGAGAAAGCGAGCCT	59.393	20	ACACACATTAGCGGGCTTGA	59.964	20	207	140	346	AAACGGAGAAAGCGAGCCTC	60.671	20	ACACACATTAGCGGGCTTGA	59.964	20	206	141	346	CGGAGAAAGCGAGCCTCTAT	59.329	20	ACACACATTAGCGGGCTTGA	59.964	20	203	144	346
Contig10707	Di	(AT)6	12	1	12
Contig10709	Tri	(CAA)6	18	9	26
Contig1072	Di	(AG)6	12	1100	1111	CTCCGTCACAATCCTCCACC	60.108	20	CGCTTAACGCAATACAAAAACCA	59.024	23	261	888	1148	AACACCACCAAGTGATCGCT	59.891	20	CGCTTAACGCAATACAAAAACCA	59.024	23	124	1025	1148	AACACCACCAAGTGATCGCT	59.891	20	CCAAGCAAAACTTTTCAAACCCA	58.994	23	175	1025	1199
Contig10726	Di	(GA)6	12	55	66	AGGGGAAAGACTTGGAGGGT	60.104	20	ATGTGTCGCAAAGCCTCTCA	59.965	20	116	32	147	AGGGGAAAGACTTGGAGGGT	60.104	20	TGTGTCGCAAAGCCTCTCAA	60.179	20	115	32	146	GCGAGAGGGGAAAGACTTGG	60.392	20	ATGTGTCGCAAAGCCTCTCA	59.965	20	121	27	147
Contig1073	Mono	(T)10	10	188	197	TGCGACCGTCGGTTAGTTTT	60.249	20	AGGCGTTGGACCTTGAAATGA	60.203	21	277	72	348	TGCGACCGTCGGTTAGTTTT	60.249	20	GGCGTTGGACCTTGAAATGA	58.756	20	276	72	347	TGCGACCGTCGGTTAGTTTT	60.249	20	AGGCGTTGGACCTTGAAATG	58.752	20	277	72	348
Contig10731	Mono	(A)17	17	1	17
Contig10756	Tri	(GTT)7	21	205	225
Contig10761	Tri	(GCG)5	15	809	823	TCAACCATGGAGAAACGCGA	59.966	20	GATCAAGTCCTGCACCTCCC	60.107	20	168	721	888	TCAACCATGGAGAAACGCGA	59.966	20	CTCCTCGTCCGTCACAGAAC	60.11	20	221	721	941	ACCATGGAGAAACGCGAGAG	60.109	20	GATCAAGTCCTGCACCTCCC	60.107	20	165	724	888
Contig10768	Tri	(CGA)6	18	76	93	GAGTCCACCTCAAGCACCTC	60.037	20	TTCGAAGTGGGTGGAGAAGC	59.965	20	205	11	215	GCACCTCTGCAACCTACCTT	59.963	20	TTCGAAGTGGGTGGAGAAGC	59.965	20	192	24	215	AAGCACCTCTGCAACCTACC	59.963	20	TTCGAAGTGGGTGGAGAAGC	59.965	20	194	22	215
Contig1077	Mono	(A)12	12	3	14
Contig10775	Tri	(AAG)5	15	162	176	TAACACTACCGCCGCAGAAG	60.109	20	AGAACGACGCGTCTAAGCAA	60.04	20	135	68	202	TAACACTACCGCCGCAGAAG	60.109	20	AAGAACGACGCGTCTAAGCA	60.04	20	136	68	203	GAGACCGAAACGCCGTCTTA	60.11	20	AGAACGACGCGTCTAAGCAA	60.04	20	116	87	202
Contig10777	Di	(CT)6	12	484	495	TACAGGTCCACCATTGCGAC	60.037	20	GCTAAACGAGCCATGCCATG	59.97	20	240	430	669	GTACAGGTCCACCATTGCGA	60.037	20	GCTAAACGAGCCATGCCATG	59.97	20	241	429	669	GGCGCATATGATCCATCCGA	60.108	20	GCTAAACGAGCCATGCCATG	59.97	20	265	405	669
Contig1078	Mono	(A)12	12	3	14
Contig1078	Mono	(T)13	13	452	464	GCGGTCAAGTGTCCTCTGAA	59.966	20	CTCTGGTTTGACGGTCCCAA	59.892	20	133	418	550	GCGGTCAAGTGTCCTCTGAA	59.966	20	ATCGCTGCATCCCGGTATTT	59.891	20	188	418	605	GGGTGAAGGTTAGCGGTCAA	59.964	20	CTCTGGTTTGACGGTCCCAA	59.892	20	145	406	550
Contig1079	Mono	(A)12	12	3	14
Contig10796	Mono	(A)11	11	22	32
Contig10797	Mono	(A)11	11	22	32
Contig10797	Mono	(A)11	11	733	743	CTCACCTGCTCCAAGTCCAG	60.037	20	TGAGTGTGGTATGGCTGAGC	59.75	20	138	697	834	CGGATGCTCCCTTTACCCTC	59.893	20	TGAGTGTGGTATGGCTGAGC	59.75	20	193	642	834	CTCACCTGCTCCAAGTCCAG	60.037	20	GAGTGTGGTATGGCTGAGCT	59.461	20	137	697	833
Contig10799	Di	(TC)9	18	13	30
Contig10801	Tri	(GCC)7	21	397	417	AAACCTCTCCAACGCCTCTG	59.965	20	GATAGCGTCGCCAACTCGTA	59.971	20	207	269	475	CAAACCTCTCCAACGCCTCT	59.965	20	GATAGCGTCGCCAACTCGTA	59.971	20	208	268	475	ACTCCCACTGCTCCATTTCG	60.036	20	GATAGCGTCGCCAACTCGTA	59.971	20	123	353	475
Contig10804	Tri	(CCT)9	27	417	443	CCCACACTTCACTCCCATCC	60.035	20	ACAGTAGCAGAACCGTCGTC	59.76	20	271	219	489	TTGGTGCATGGAATGACCGA	59.963	20	ACAGTAGCAGAACCGTCGTC	59.76	20	230	260	489	CCCACACTTCACTCCCATCC	60.035	20	GCCGTTGGTAGTAGCTACGG	60.249	20	248	219	466
Contig10805	Mono	(T)10	10	602	611	GGGCTTGGAGACCCATTGAA	59.96	20	AGGGGTTTGTTCCTGCACAA	60.033	20	186	465	650	GGGCTTGGAGACCCATTGAA	59.96	20	AAGGGGTTTGTTCCTGCACA	60.033	20	187	465	651	AATCGTTGACATGGGAGGCA	59.672	20	AGGGGTTTGTTCCTGCACAA	60.033	20	133	518	650
Contig10806	Tri	(AAG)5	15	209	223	GAAACGCACGAAGACACACC	60.042	20	CTGAAGCAACGGGAGAAGGT	59.965	20	240	171	410	GGAAACGCACGAAGACACAC	60.042	20	CTGAAGCAACGGGAGAAGGT	59.965	20	241	170	410	GAAACGCACGAAGACACACC	60.042	20	AAGCAACGGGAGAAGGTACG	60.038	20	237	171	407
Contig10808	Di	(CT)10	20	51	70	TCTCTTCCCTCCCTTCCTCT	58.601	20	CTGTCTGCATTGGTTTGCGT	59.688	20	229	16	244	TCTCTTCCCTCCCTTCCTCT	58.601	20	ACTGTCTGCATTGGTTTGCG	59.688	20	230	16	245	TCTTCCCTCCCTTCCTCTTCA	59.563	21	CTGTCTGCATTGGTTTGCGT	59.688	20	227	18	244
Contig10809	Tri	(CTC)5	15	210	224	CTTCCAACCAGTCCCCACTC	59.963	20	AACTCGTCGGGGATGTGAAC	60.038	20	102	184	285	CTTCCAACCAGTCCCCACTC	59.963	20	CAACTCGTCGGGGATGTGAA	60.038	20	103	184	286	CTTCCAACCAGTCCCCACTC	59.963	20	TATCGGAGGGAGGGAAAGGG	60.105	20	185	184	368
Contig1081	Mono	(A)10	10	33	42	ACCAGCATATCAAGAGTCCATCT	59.027	23	GACCTCCGGTCGAATGTTGT	60.038	20	278	2	279	CCAGCATATCAAGAGTCCATCTCA	59.96	24	GACCTCCGGTCGAATGTTGT	60.038	20	277	3	279	ACCAGCATATCAAGAGTCCATCTC	59.96	24	GACCTCCGGTCGAATGTTGT	60.038	20	278	2	279
Contig1081	Mono	(A)11	11	154	164	AGTGGATAACATGCCACCCA	59.001	20	GACCTCCGGTCGAATGTTGT	60.038	20	151	129	279	AGTGGATAACATGCCACCCA	59.001	20	TGGTAGCAGCAGTGGGACTA	60.252	20	265	129	393	AGTGGATAACATGCCACCCA	59.001	20	ACCTCCGGTCGAATGTTGTT	59.605	20	150	129	278
Contig10810	Tri	(GCG)5	15	227	241	ACTCCTCTCTTCTCCAGCGT	59.961	20	CATGATGCGGCTGATGTTGG	59.97	20	207	126	332	ACATCACAACAGGGTTCCGG	60.251	20	CATGATGCGGCTGATGTTGG	59.97	20	157	176	332	ACATCACAACAGGGTTCCGG	60.251	20	ACTCACTGGTGACGAAGCTG	59.967	20	254	176	429
Contig10811	Tri	(GCG)5	15	226	240	ACTCCTCTCTTCTCCAGCGT	59.961	20	CATGATGCGGCTGATGTTGG	59.97	20	207	125	331	ACTCCTCTCTTCTCCAGCGT	59.961	20	CTTGGCGATTTTCCCGTTGG	60.109	20	243	125	367	ACTCCTCTCTTCTCCAGCGT	59.961	20	CCTTGGCGATTTTCCCGTTG	60.109	20	244	125	368
Contig10829	Mono	(A)11	11	66	76	TGGATCAGGAGGAGATGGAGA	59.138	21	ACGTGAAGCTGAGCTACTCG	59.831	20	257	5	261	TGGATCAGGAGGAGATGGAGA	59.138	21	TGCTAGTGCGGTAGTGTCAC	59.757	20	129	5	133	TGGATCAGGAGGAGATGGAGA	59.138	21	GTGCGGTAGTGTCACCAACT	60.25	20	124	5	128
Contig10839	Mono	(T)10	10	56	65	CATGGGATGAGGGTTGCCC	60.456	19	TGGAACCAAAAATCTGACCCCT	59.821	22	144	4	147	TCATGGGATGAGGGTTGCC	59.385	19	TGGAACCAAAAATCTGACCCCT	59.821	22	145	3	147	CATGGGATGAGGGTTGCCC	60.456	19	AGTCTGCCATGGAACCAAAA	57.62	20	153	4	156
Contig10840	Mono	(T)10	10	56	65	CATGGGATGAGGGTTGCCC	60.456	19	TGGAACCAAAAATCTGACCCCT	59.821	22	144	4	147	TCATGGGATGAGGGTTGCC	59.385	19	TGGAACCAAAAATCTGACCCCT	59.821	22	145	3	147	CATGGGATGAGGGTTGCCC	60.456	19	AGTCTGCCATGGAACCAAAA	57.62	20	153	4	156
Contig10847	Di	(GA)12	24	707	730
Contig10850	Mono	(A)10	10	220	229	AAGGTTTGCATCAGGGGGAA	59.513	20	GTGTGCAAAGACCCGGAAAC	59.97	20	132	137	268	AAAGGTTTGCATCAGGGGGA	59.513	20	GTGTGCAAAGACCCGGAAAC	59.97	20	133	136	268	AAGGTTTGCATCAGGGGGAA	59.513	20	TGTGTGCCATTTGCTTCAGC	59.968	20	269	137	405
Contig10853	Mono	(T)11	11	590	600	AGCAAGGATCACAGGCAGAC	60.036	20	CGGGACAGTCTGTGGTTCTC	60.038	20	279	567	845	AGCAAGGATCACAGGCAGAC	60.036	20	GGGACAGTCTGTGGTTCTCC	59.678	20	278	567	844	AGCAAGGATCACAGGCAGAC	60.036	20	CCGGGACAGTCTGTGGTTC	60.005	19	280	567	846
Contig10857	Mono	(T)11	11	501	511	AGCAAGGATCACAGGCAGAC	60.036	20	CGGGACAGTCTGTGGTTCTC	60.038	20	279	478	756	AGCAAGGATCACAGGCAGAC	60.036	20	GGGACAGTCTGTGGTTCTCC	59.678	20	278	478	755	AGCAAGGATCACAGGCAGAC	60.036	20	CCGGGACAGTCTGTGGTTC	60.005	19	280	478	757
Contig10861	Di	(TC)9	18	936	953	TGAGAACCCCAACCACCATG	59.888	20	TGCATTGACTCCACGAGCTT	59.965	20	239	838	1076	TGAGAACCCCAACCACCATG	59.888	20	TAGGCTGCATTGACTCCACG	60.108	20	244	838	1081	CCAACCACCATGGCTGAAAC	59.682	20	TGCATTGACTCCACGAGCTT	59.965	20	231	846	1076
Contig10870	Tri	(AGC)5	15	327	341	GCAATTTGGTCTTGCACGCT	60.319	20	TGCTGCACAAAATGGTCGTG	59.969	20	102	300	401	GCAATTTGGTCTTGCACGCT	60.319	20	TCGGATCAATCTGCTGCACA	59.75	20	113	300	412	GCAATTTGGTCTTGCACGCT	60.319	20	CTGCTGCACAAAATGGTCGT	59.688	20	103	300	402
Contig10878	Mono	(T)13	13	783	795
Contig10899	Tri	(AAG)6	18	1861	1878	TCTACCACTCACAACGGCAC	59.967	20	CTCAGGGGAAAGGCCATACC	59.816	20	242	1660	1901	ACTCACAACGGCACCAATCA	60.179	20	CTCAGGGGAAAGGCCATACC	59.816	20	236	1666	1901	CACAACGGCACCAATCATCG	60.179	20	CTCAGGGGAAAGGCCATACC	59.816	20	233	1669	1901
Contig109	Tri	(GAG)6	18	152	169	GAGGTCTGGCCGGGTTAAAA	59.963	20	CAGTCCTGCTCCGTTTTTGC	60.04	20	191	105	295	GAGGTCTGGCCGGGTTAAAA	59.963	20	CTTGAGGCGAGCAGAGAGAG	59.899	20	167	105	271	GAGGTCTGGCCGGGTTAAAA	59.963	20	CGCCTGAGGGGGAAAATGAT	60.107	20	136	105	240
Contig10901	Tri	(AAG)6	18	1752	1769	TCTACCACTCACAACGGCAC	59.967	20	CTCAGGGGAAAGGCCATACC	59.816	20	242	1551	1792	ACTCACAACGGCACCAATCA	60.179	20	CTCAGGGGAAAGGCCATACC	59.816	20	236	1557	1792	CACAACGGCACCAATCATCG	60.179	20	CTCAGGGGAAAGGCCATACC	59.816	20	233	1560	1792
Contig10905	Di	(CT)6	12	20	31
Contig1091	Tri	(GAG)5	15	691	705	TCGGAGCCAATGAAGCAGTT	59.963	20	CACCATCTCCTTCACCCACC	60.035	20	222	507	728	TCGGAGCCAATGAAGCAGTT	59.963	20	CCACCATCTCCTTCACCCAC	60.035	20	223	507	729	GATATTGCTCGACAGGGCCA	59.893	20	CACCATCTCCTTCACCCACC	60.035	20	147	582	728
Contig1091	Tri	(GAA)5	15	1872	1886	GGCGAATCGGTTGGAAATCG	59.972	20	GACGCCGTTTATGGACAAGC	59.904	20	236	1701	1936	GGCGAATCGGTTGGAAATCG	59.972	20	CGCCGTTTATGGACAAGCAG	59.903	20	234	1701	1934	GGTGTTGTGGCGGTTCTTTC	59.97	20	GACGCCGTTTATGGACAAGC	59.904	20	125	1812	1936
Contig10912	Di	(TA)6	12	339	350	CTCCAAGTCCAGGCCATGAG	60.107	20	GCAGATAGCAAGGTGTAGCCA	60.134	21	204	186	389	CTCCAAGTCCAGGCCATGAG	60.107	20	TGGAACAACCCCTTCTGTCAG	59.857	21	251	186	436	CTCCAAGTCCAGGCCATGAG	60.107	20	TGGAACAACCCCTTCTGTCA	58.782	20	251	186	436
Contig10912	Mono	(A)10	10	24	33
Contig10918	Compound	(CAA)7agtttattaaggtttcctcctcaatt(TTC)10	77	938	1014	CTGTCCACCACACCCTCATC	60.036	20	TGTGATGCTTTCTGGGTGCT	59.889	20	244	796	1039	TAGGAGCCCTCACCATCCTC	60.105	20	TGTGATGCTTTCTGGGTGCT	59.889	20	201	839	1039	CTCTTCGATGGCTGCCTACC	60.25	20	TGTGATGCTTTCTGGGTGCT	59.889	20	184	856	1039
Contig10920	Compound	(AT)10(GT)10	40	1741	1780
Contig10921	Compound	(AT)10(GT)10	40	1744	1783
Contig10930	Tri	(TAA)5	15	93	107	GGGTGGGGTTTTGAGGAGTA	58.93	20	GAGCACCGTCACTGTTGAGA	59.968	20	227	0	226	GGGTGGGGTTTTGAGGAGTA	58.93	20	AGAGCACCGTCACTGTTGAG	59.967	20	228	0	227	GGGTGGGGTTTTGAGGAGTA	58.93	20	TTGGTGTTGCAGGAATCGGA	59.89	20	265	0	264
Contig10931	Tri	(TAA)5	15	93	107	GGGTGGGGTTTTGAGGAGTA	58.93	20	GAGCACCGTCACTGTTGAGA	59.968	20	227	0	226	GGGTGGGGTTTTGAGGAGTA	58.93	20	AGAGCACCGTCACTGTTGAG	59.967	20	228	0	227	GGGTGGGGTTTTGAGGAGTA	58.93	20	TTGGTGTTGCAGGAATCGGA	59.89	20	265	0	264
Contig10935	Tri	(TAA)5	15	1923	1937	GGATGGAAGGTGCTGGTTGA	59.962	20	AGAGAGGCAATGTGTCCGTG	60.037	20	243	1738	1980	CTTCACGAGGATCCTCTGGC	59.896	20	ACAGAGAGTTGGCATGCACA	59.891	20	150	1896	2045	GGATGGAAGGTGCTGGTTGA	59.962	20	GAGAGAGGCAATGTGTCCGT	59.752	20	244	1738	1981
Contig10938	Compound	(TCT)5tcatcatgc(TGT)5g(CTT)10	70	1353	1422
Contig10939	Mono	(A)10	10	156	165	TCTTCCCCTACGCCCATGTA	60.032	20	CATGCAACGTCGTACAGCAA	59.489	20	132	81	212	TCTTCCCCTACGCCCATGTA	60.032	20	AAAGGCATGCAACGTCGTAC	59.484	20	137	81	217	TCTTCCCCTACGCCCATGTA	60.032	20	GCAAGTTGTGCGGTTGAAGG	60.595	20	176	81	256
Contig1094	Tri	(AGG)5	15	200	214	AAAAACAGCCACAGCACAGC	60.179	20	CGCCAGCAACATCAGCAAAT	60.109	20	265	124	388	CAGCACAGGCCTCATCAGTT	60.322	20	CGCCAGCAACATCAGCAAAT	60.109	20	249	140	388	AGCACAGGCCTCATCAGTTT	59.597	20	CGCCAGCAACATCAGCAAAT	60.109	20	248	141	388
Contig10941	Mono	(T)14	14	1482	1495
Contig10942	Mono	(T)14	14	1367	1380
Contig10943	Mono	(T)14	14	1560	1573
Contig10954	Di	(AG)7	14	1353	1366	GATTGTGCCGTGCTGCTTAC	60.179	20	CGTCAATCTCCGTAGCCCTT	59.54	20	147	1248	1394	CTCGCCCATATTCCCCCAAA	59.815	20	CGTCAATCTCCGTAGCCCTT	59.54	20	228	1167	1394	CTGCTTACGGGGTGTTTCGA	60.32	20	CGTCAATCTCCGTAGCCCTT	59.54	20	135	1260	1394
Contig10954	Tri	(GAA)5	15	1013	1027	TTTTGGGACGGGATGATCGG	60.107	20	GAGGGCACTGTTGAGTTGGT	60.179	20	244	879	1122	TTTTGGGACGGGATGATCGG	60.107	20	GTGGAGGGCACTGTTGAGTT	60.179	20	247	879	1125	TCCAGCACAACCGTGAGTTT	60.107	20	GAGGGCACTGTTGAGTTGGT	60.179	20	261	862	1122
Contig10955	Tri	(AGT)8	24	28	51	CAACAAAACACAGGGGAAGGG	59.588	21	GTTTTCTGCCACTGGAAGCG	60.04	20	205	4	208	CAACAAAACACAGGGGAAGGG	59.588	21	ATCGGCCTTTGATTGGAGGG	60.107	20	147	4	150	CAACAAAACACAGGGGAAGGG	59.588	21	TCCCACGGAACAAGTTGCAT	60.179	20	235	4	238
Contig10956	Mono	(T)12	12	2433	2444
Contig10957	Mono	(T)12	12	2623	2634
Contig10958	Mono	(T)12	12	2481	2492
Contig10959	Mono	(T)12	12	2575	2586
Contig10972	Tri	(GTG)5	15	444	458	TGTTGTTGGTTTGTGGTCGTG	59.8	21	TCTTACCCGCCAAAACCACA	59.817	20	232	390	621	TGTTGTTGGTTTGTGGTCGTG	59.8	21	CCGCCAAAACCACAACCTAC	59.687	20	226	390	615	TGTTGTTGGTTTGTGGTCGTG	59.8	21	CAACAGTCTCTTACCCGCCA	59.68	20	240	390	629
Contig10973	Tri	(TTG)5	15	604	618	TGGCCCTTTTGGTCCACTTT	60.032	20	CACAAGTGCAGCCATTGGTC	60.039	20	206	441	646	TGGCCCTTTTGGTCCACTTT	60.032	20	GCCACAAGCAACACCAACAT	59.895	20	274	441	714	CAACGCTGAGATCTCCTCCC	59.896	20	CACAAGTGCAGCCATTGGTC	60.039	20	230	417	646
Contig10973	Tri	(GTT)5	15	1162	1176	GAAGGAAGGTGGGGTGATGG	60.034	20	ACTTCCATTGCCACCAGTGT	59.814	20	229	1131	1359	GGAAGGAAGGTGGGGTGATG	60.034	20	ACTTCCATTGCCACCAGTGT	59.814	20	230	1130	1359	CGGGGAAATTGGGGAAGGAA	59.96	20	ACTTCCATTGCCACCAGTGT	59.814	20	242	1118	1359
Contig10986	Tri	(CTT)5	15	273	287	TTCCCACAACATTGCCACCT	60.106	20	ACATCCAATGACACGAGGCA	59.675	20	222	122	343	ACCTTCCCACAACATTGCCA	60.106	20	ACATCCAATGACACGAGGCA	59.675	20	225	119	343	CTTCCCACAACATTGCCACC	59.682	20	ACATCCAATGACACGAGGCA	59.675	20	223	121	343
Contig10992	Tri	(ACC)5	15	187	201	ACCACCTCCCAACCCTACTT	60.104	20	GCATGTTCCAGCTCCCTCTT	60.035	20	234	126	359	AACCACCTCCCAACCCTACT	60.104	20	GCATGTTCCAGCTCCCTCTT	60.035	20	235	125	359	CAAAACCACCTCCCAACCCT	60.106	20	GCATGTTCCAGCTCCCTCTT	60.035	20	238	122	359
Contig10994	Tri	(TTC)5	15	405	419	CTAGTCCACCACAGCACCAC	60.321	20	TTGGAAACCCAGCTTGTGGT	60.033	20	274	182	455	CACTAGTCCACCACAGCACC	60.321	20	TTGGAAACCCAGCTTGTGGT	60.033	20	276	180	455	CCACTAGTCCACCACAGCAC	60.321	20	TTGGAAACCCAGCTTGTGGT	60.033	20	277	179	455
Contig11000	Tri	(ATT)5	15	928	942	GTAACCACTCTTCGCCCCAA	59.964	20	ATGGGCGATGCATTGAGGAA	60.107	20	228	834	1061	GTAACCACTCTTCGCCCCAA	59.964	20	GCCACCAGAGTGTTGGAAGA	59.891	20	207	834	1040	GTAACCACTCTTCGCCCCAA	59.964	20	AGCCACCAGAGTGTTGGAAG	59.891	20	208	834	1041
Contig11029	Compound	(T)11ctttctgttttcgg(T)11	36	214	249	TAGCTCTCACCCGACAAAGC	59.753	20	TCACTCTCGTGAAACTCCGC	60.039	20	214	180	393	TAGCTCTCACCCGACAAAGC	59.753	20	CCCTAATCGCAGACTCCACC	59.895	20	237	180	416	TTTCGTTCTCCCTCCATGGC	60.035	20	CGCCATCGGAATCCAAAAGG	59.618	20	248	72	319
Contig11029	Di	(CT)6	12	31	42	TCATATCTTCCCCAAAAGCTACG	58.296	23	GCTTTGTCGGGTGAGAGCTA	59.753	20	195	5	199	TCATATCTTCCCCAAAAGCTACG	58.296	23	GGAGGATCACGGCAGAGAAA	59.463	20	119	5	123	TCATATCTTCCCCAAAAGCTACG	58.296	23	GAAGATCGAGGGCGGTGATG	60.599	20	149	5	153
Contig11033	Mono	(A)11	11	198	208	ACCTGTGCAAGTAGTCTGCA	59.241	20	GTGAACCCCATGCAGCTTTG	60.038	20	152	108	259	ACCTGTGCAAGTAGTCTGCA	59.241	20	GGAGGCAAAATCAAGTGCGG	60.109	20	243	108	350	ACCTGTGCAAGTAGTCTGCA	59.241	20	ATTGTGAACCCCATGCAGCT	60.252	20	155	108	262
Contig11034	Compound	(CT)11tcgcttcctctttctcttgcacagaaaccaaaaaccgaacaagacc(A)16	84	21	104
Contig11036	Mono	(A)10	10	148	157	AGCTCGAAATTCGCTTTGCC	59.831	20	TGTTAGGCGCGGAGATTCTC	59.898	20	277	52	328	GAAATTCGCTTTGCCCTCCC	59.827	20	TGTTAGGCGCGGAGATTCTC	59.898	20	272	57	328	CGAAATTCGCTTTGCCCTCC	60.179	20	TGTTAGGCGCGGAGATTCTC	59.898	20	273	56	328
Contig11037	Mono	(A)10	10	148	157	AGCTCGAAATTCGCTTTGCC	59.831	20	TGTTAGGCGCGGAGATTCTC	59.898	20	277	52	328	GAAATTCGCTTTGCCCTCCC	59.827	20	TGTTAGGCGCGGAGATTCTC	59.898	20	272	57	328	CGAAATTCGCTTTGCCCTCC	60.179	20	TGTTAGGCGCGGAGATTCTC	59.898	20	273	56	328
Contig11042	Di	(CT)7	14	2090	2103	AAGCCTCTGCATCGCTTCTT	60.036	20	GGTTCTTGGTTTGGTTTGTTGC	59.324	22	211	1923	2133	ACGGCTGCTTCAGAAAGTGA	59.893	20	GGTTCTTGGTTTGGTTTGTTGC	59.324	22	230	1904	2133	CGGGATGCTAAGTTGCTCCA	60.108	20	GGTTCTTGGTTTGGTTTGTTGC	59.324	22	256	1878	2133
Contig11042	Tri	(ATT)6	18	1321	1338	GATTTCTTCTCCCCGGACCC	59.819	20	TCTCATTCCCTGTTGCCACC	59.962	20	266	1294	1559	GGATTTCTTCTCCCCGGACC	59.819	20	TCTCATTCCCTGTTGCCACC	59.962	20	267	1293	1559	GGGATTTCTTCTCCCCGGAC	59.819	20	TCTCATTCCCTGTTGCCACC	59.962	20	268	1292	1559
Contig11043	Tri	(ATT)5	15	1306	1320	TTTCTTCTCCCCGGATCCCT	59.956	20	GAACCCCGTTTCAGCGAAAC	60.041	20	121	1281	1401	TTTCTTCTCCCCGGATCCCT	59.956	20	TCCTCGGAAAGCGCATAGAC	59.898	20	211	1281	1491	TTTCTTCTCCCCGGATCCCT	59.956	20	TCAGCGAAACCTGCTCAGTT	59.893	20	111	1281	1391
Contig11047	Di	(TC)12	24	46	69	TGATTCAATCTCAGGCAATTTTCA	57.407	24	TGCAGGTACCGATCGAACAC	60.109	20	241	19	259	TGATTCAATCTCAGGCAATTTTCA	57.407	24	GATCGAACACCGCCACAAAG	59.834	20	231	19	249	TGATTCAATCTCAGGCAATTTTCA	57.407	24	ATCGAACACCGCCACAAAGA	60.25	20	230	19	248
Contig11053	Di	(TG)6	12	231	242	ACTACCCCGTGCAAATTCCC	60.323	20	ACTCCAACTTTGTGGCTGCT	60.107	20	206	194	399	CGTGCAAATTCCCCGCAATA	59.546	20	ACTCCAACTTTGTGGCTGCT	60.107	20	199	201	399	ACTACCCCGTGCAAATTCCC	60.323	20	AACTCCAACTTTGTGGCTGC	59.253	20	207	194	400
Contig11054	Di	(TG)6	12	231	242	ACTACCCCGTGCAAATTCCC	60.323	20	ACTCCAACTTTGTGGCTGCT	60.107	20	206	194	399	CGTGCAAATTCCCCGCAATA	59.546	20	ACTCCAACTTTGTGGCTGCT	60.107	20	199	201	399	ACTACCCCGTGCAAATTCCC	60.323	20	AACTCCAACTTTGTGGCTGC	59.253	20	207	194	400
Contig11055	Di	(TG)6	12	231	242	ACTACCCCGTGCAAATTCCC	60.323	20	ACTCCAACTTTGTGGCTGCT	60.107	20	206	194	399	CGTGCAAATTCCCCGCAATA	59.546	20	ACTCCAACTTTGTGGCTGCT	60.107	20	199	201	399	ACTACCCCGTGCAAATTCCC	60.323	20	CCCAAGGTCTAGGAACACCG	59.751	20	259	194	452
Contig11056	Di	(TG)6	12	231	242	ACTACCCCGTGCAAATTCCC	60.323	20	ACTCCAACTTTGTGGCTGCT	60.107	20	206	194	399	CGTGCAAATTCCCCGCAATA	59.546	20	ACTCCAACTTTGTGGCTGCT	60.107	20	199	201	399	ACTACCCCGTGCAAATTCCC	60.323	20	AACTCCAACTTTGTGGCTGC	59.253	20	207	194	400
Contig11057	Di	(TC)6	12	61	72
Contig11059	Mono	(A)10	10	235	244	GGCTTGCAACTCAACTCTGC	60.04	20	TCCATACACAGCACCCACAC	59.964	20	198	166	363	GGCTTGCAACTCAACTCTGC	60.04	20	ATCCAAAGACACAGGCCCAG	59.961	20	152	166	317	GGCTTGCAACTCAACTCTGC	60.04	20	ACAGCACCCACACCAATGAA	60.106	20	191	166	356
Contig11061	Compound	(TTC)8tttgcttcttcat(AAC)7	58	148	205	AGACATGGCATCACTGTGTCT	59.373	21	AAGAATTCTGCGACCCGGAG	60.108	20	187	96	282	AGACATGGCATCACTGTGTCT	59.373	21	CAAGAATTCTGCGACCCGGA	60.391	20	188	96	283	AGACATGGCATCACTGTGTCT	59.373	21	CAGCAAGAATTCTGCGACCC	59.551	20	191	96	286
Contig11064	Compound	(TGG)7tgaa(CTG)5	40	151	190	TCAGAAGCCAAAGCACCCAA	60.106	20	CCCAAGTCCACGCAAGGTAT	60.035	20	140	128	267	TTCAGAAGCCAAAGCACCCA	60.106	20	CCCAAGTCCACGCAAGGTAT	60.035	20	141	127	267	TCAGAAGCCAAAGCACCCAA	60.106	20	TCCAATACGTAGGTCTGCGC	59.898	20	239	128	366
Contig11065	Compound	(TGG)7tgaa(CTG)5	40	151	190	TCAGAAGCCAAAGCACCCAA	60.106	20	CCCAAGTCCACGCAAGGTAT	60.035	20	140	128	267	TTCAGAAGCCAAAGCACCCA	60.106	20	CCCAAGTCCACGCAAGGTAT	60.035	20	141	127	267	TCAGAAGCCAAAGCACCCAA	60.106	20	TCCAATACGTAGGTCTGCGC	59.898	20	239	128	366
Contig11066	Di	(GA)14	28	1811	1838
Contig11067	Mono	(A)13	13	1	13
Contig1107	Di	(TC)10	20	108	127	TGGATCGGTGCATTTCCCTT	59.669	20	GAGGGTTGTTGCTGTTGCTG	59.969	20	260	10	269	TTGGATCGGTGCATTTCCCT	59.669	20	GAGGGTTGTTGCTGTTGCTG	59.969	20	261	9	269	TGGATCGGTGCATTTCCCTT	59.669	20	ACCCAAAGATGCCTGGAAGG	59.96	20	279	10	288
Contig11074	Complex	(T)10(TTTC)5*	27	257	283	TGACCTGTTTCGTTACCAGCT	59.585	21	TCAGCATTGCAGAAGGAGCT	59.673	20	232	231	462	GTGACCTGTTTCGTTACCAGC	59.47	21	TCAGCATTGCAGAAGGAGCT	59.673	20	233	230	462	TGACCTGTTTCGTTACCAGCT	59.585	21	CAGCATTGCAGAAGGAGCTG	59.548	20	231	231	461
Contig11074	Di	(TA)9	18	1034	1051	TCTGGGCCCCCATTAAGACT	60.254	20	CTTAGCCCCATCACCCGTTT	60.034	20	258	873	1130	TCTGGGCCCCCATTAAGACT	60.254	20	GGTGTGGGACAGCTTCTTGA	59.891	20	227	873	1099	ATGGTGCAGATATCTGGGCC	59.597	20	CTTAGCCCCATCACCCGTTT	60.034	20	270	861	1130
Contig11090	Compound	(TGC)8tgttgttcattgaccactcactcaatcactccttcacagtaattcaactcaccttatctgtcagtcgtgaac(AAG)5	111	1328	1438	GCAGCTGCGATTAGAGTTGC	59.973	20	GGTCGGAGATTGCGAATTGC	59.972	20	247	1269	1515	GCAGCTGCGATTAGAGTTGC	59.973	20	GAGGTAGGTCGGAGATTGCG	59.969	20	253	1269	1521	AGGAGAAATGCAGCTGCGAT	60.107	20	GGTCGGAGATTGCGAATTGC	59.972	20	256	1260	1515
Contig11091	Compound	(TGC)8tgttgttcattgaccactcactcaatcactccttcacagtaattcaactcaccttatctgtcagtcgtgaac(AAG)5	111	1374	1484	GCAGCTGCGATTAGAGTTGC	59.973	20	GGTCGGAGATTGCGAATTGC	59.972	20	247	1315	1561	GCAGCTGCGATTAGAGTTGC	59.973	20	GAGGTAGGTCGGAGATTGCG	59.969	20	253	1315	1567	AGGAGAAATGCAGCTGCGAT	60.107	20	GGTCGGAGATTGCGAATTGC	59.972	20	256	1306	1561
Contig11101	Tri	(TCT)5	15	1618	1632	CTTCGCCTTCAGGATGTGGT	60.036	20	CTCGGAGCCGCTATTATCCC	59.826	20	183	1491	1673	TTCGCCTTCAGGATGTGGTC	60.036	20	CTCGGAGCCGCTATTATCCC	59.826	20	182	1492	1673	CACAAGGTGCCTGTCGAGAT	60.037	20	CTCGGAGCCGCTATTATCCC	59.826	20	117	1557	1673
Contig11103	Tri	(TCT)5	15	1549	1563	AAGGTGCCTGTCCAGATTCG	60.036	20	CTCGGAGCCGCTATTATCCC	59.826	20	114	1491	1604	CTTCGCCTTCAGGATGTGGT	60.036	20	CTCGGAGCCGCTATTATCCC	59.826	20	183	1422	1604	TTCGCCTTCAGGATGTGGTC	60.036	20	CTCGGAGCCGCTATTATCCC	59.826	20	182	1423	1604
Contig11113	Di	(AG)6	12	2101	2112	AAGTAAAGCGATCCAGGGGC	60.107	20	CCACTGCTCATTGGGTTCCA	60.251	20	229	1907	2135	AAGTAAAGCGATCCAGGGGC	60.107	20	ACCACTGCTCATTGGGTTCC	60.251	20	230	1907	2136	AAGTAAAGCGATCCAGGGGC	60.107	20	GGGTAGGTTTGACCACTGCT	59.599	20	241	1907	2147
Contig11114	Di	(CT)10	20	57	76	TCAGAGACAGGGCCGTCTAT	59.741	20	CCACCCTGAGGCTTTTGGAT	59.96	20	237	13	249	CAACAGGTCAGAGACAGGGC	60.321	20	CCACCCTGAGGCTTTTGGAT	59.96	20	244	6	249	TCAGAGACAGGGCCGTCTAT	59.741	20	TTTCCCGGTGAAAATCCCCC	60.252	20	258	13	270
Contig11116	Mono	(A)10	10	1405	1414	CCAGCAACCTATCAGCAGCT	60.107	20	CCACTCTGTCTTCTACCGCC	59.826	20	218	1230	1447	TCCAGCAACCTATCAGCAGC	60.108	20	CCACTCTGTCTTCTACCGCC	59.826	20	219	1229	1447	CCAGCAACCTATCAGCAGCT	60.107	20	CTCTGTCTTCTACCGCCACG	60.179	20	215	1230	1444
Contig1112	Tri	(CTT)9	27	47	73	GGTGTGTGGAGTTAGGGCTT	59.599	20	GTCGAAAGCCAACGCCATTT	60.04	20	130	10	139	AAGGTGTGTGGAGTTAGGGC	59.599	20	GTCGAAAGCCAACGCCATTT	60.04	20	132	8	139	GGTGTGTGGAGTTAGGGCTT	59.599	20	CGTCCAATCCTCGGAGTCTG	59.899	20	197	10	206
Contig11129	Tri	(ATC)6	18	1999	2016	GGAGCCACCTTTGCTCTCTC	60.392	20	TGACGAAATTCCTCCTCTTCGA	59.176	22	145	1953	2097	GAGCCACCTTTGCTCTCTCT	59.387	20	TGACGAAATTCCTCCTCTTCGA	59.176	22	144	1954	2097	GGAGCCACCTTTGCTCTCTC	60.392	20	TGACGAAATTCCTCCTCTTCG	57.768	21	145	1953	2097
Contig1113	Di	(TC)12	24	34	57	GCCCAGTAGCACCTTCGTAG	60.179	20	TGGTGCGGGACAGAGATCTA	60.034	20	163	5	167	GCCCAGTAGCACCTTCGTAG	60.179	20	CTCACCCTGCACCAGATCTG	60.108	20	181	5	185	GCCCAGTAGCACCTTCGTAG	60.179	20	AGCGAATACCGGAAACAGGG	60.108	20	109	5	113
Contig1113	Mono	(T)26	26	2622	2647
Contig1113	Tri	(TGC)5	15	2468	2482	CGCACCTTTGACAGAATGCC	60.11	20	CAACGACCACGACGAACAAC	60.044	20	200	2408	2607	CGCACCTTTGACAGAATGCC	60.11	20	CAACAACGACCACGACGAAC	60.044	20	203	2408	2610	TGCTCGCACCTTTGACAGAA	60.179	20	CAACGACCACGACGAACAAC	60.044	20	204	2404	2607
Contig11130	Tri	(ATC)6	18	1761	1778	GGAGCCACCTTTGCTCTCTC	60.392	20	TGACGAAATTCCTCCTCTTCGA	59.176	22	145	1715	1859	GAGCCACCTTTGCTCTCTCT	59.387	20	TGACGAAATTCCTCCTCTTCGA	59.176	22	144	1716	1859	CTGCGCTTCCATCTTCTCCA	60.108	20	TCGTAGACCACTTCTCAAACACA	59.618	23	266	1547	1812
Contig11131	Mono	(A)13	13	484	496	AGGAGGGGGCAATGATTTGG	60.032	20	GCTCCAAACAGAAATGGGAGC	59.797	21	244	310	553	GGAGGGGGCAATGATTTGGA	60.032	20	GCTCCAAACAGAAATGGGAGC	59.797	21	243	311	553	GAAACAGGAGGGGGCAATGA	59.96	20	GCTCCAAACAGAAATGGGAGC	59.797	21	249	305	553
Contig1114	Di	(TC)12	24	34	57	GCCCAGTAGCACCTTCGTAG	60.179	20	TGGTGCGGGACAGAGATCTA	60.034	20	157	5	161	GCCCAGTAGCACCTTCGTAG	60.179	20	CTCACCCTGCACCAGATCTG	60.108	20	175	5	179	GCCCAGTAGCACCTTCGTAG	60.179	20	AGCGAATACCGGAAACAGGG	60.108	20	109	5	113
Contig1114	Mono	(T)10	10	2629	2638	TGTTGATCGTCGTGGTCGTT	59.969	20	GCTATCTCCTCCCCTCACCA	60.105	20	250	2597	2846	TTGTTGATCGTCGTGGTCGT	59.969	20	GCTATCTCCTCCCCTCACCA	60.105	20	251	2596	2846	GTCGTGGTCGTTGAGGTCTT	59.968	20	GCTATCTCCTCCCCTCACCA	60.105	20	242	2605	2846
Contig11149	Di	(TC)7	14	255	268	TACCCTTCCCGGATCCCAAT	60.029	20	AACCCTAGTTCCTCGCAAGC	60.036	20	217	159	375	CAACACGCCTAAGCCAAACC	60.04	20	AACCCTAGTTCCTCGCAAGC	60.036	20	268	108	375	ACCCAAATCCACCGCTCTTT	59.888	20	AACCCTAGTTCCTCGCAAGC	60.036	20	251	125	375
Contig11151	Mono	(T)14	14	1831	1844
Contig11151	Tri	(AAC)5	15	4	18
Contig11152	Tri	(AAC)5	15	4	18
Contig11158	Compound	(T)11ctttagcgaacatggtagatgatacaaggaacacgcgcacagagaa(AG)8	73	1570	1642	TGGGTCGGAGTCATCAACAA	58.947	20	ACGCCCAGTGACTTTGTTTT	58.53	20	261	1417	1677	TCGGAGTCATCAACAACAGCA	59.93	21	ACGCCCAGTGACTTTGTTTT	58.53	20	257	1421	1677	GATGGGTCGGAGTCATCAACA	59.793	21	ACGCCCAGTGACTTTGTTTT	58.53	20	263	1415	1677
Contig11161	Di	(CT)10	20	1291	1310	TGCCATGTTCCAGGCAGTAG	60.035	20	TTGAAGGCTGGCTCACACTT	59.817	20	173	1185	1357	TGCCATGTTCCAGGCAGTAG	60.035	20	TTTGAAGGCTGGCTCACACT	59.817	20	174	1185	1358	CAGGAGTTGCCAACCTGGAT	59.961	20	TTGAAGGCTGGCTCACACTT	59.817	20	144	1214	1357
Contig11162	Tri	(CCT)5	15	31	45	CATAACCGCCTCCACCACC	60.451	19	TCGGAGGTTATGGTGAGGGT	59.958	20	102	0	101	CATAACCGCCTCCACCACC	60.451	19	GGGTGTCGGAGGTTATGGTG	60.108	20	107	0	106	CATAACCGCCTCCACCACC	60.451	19	AATCGTGAGGGATCGGGTTG	59.822	20	222	0	221
Contig11174	Tri	(CTC)7	21	289	309	AGCATTGCCAGCTTCCTTCT	59.961	20	GAACCTGAACACGAGCCTGA	59.966	20	117	231	347	AGCATTGCCAGCTTCCTTCT	59.961	20	CAAACCCCTAACCACGACGA	59.966	20	192	231	422	AGCATTGCCAGCTTCCTTCT	59.961	20	TCAAACCCCTAACCACGACG	59.966	20	193	231	423
Contig11175	Tri	(CTC)5	15	90	104	GGAATCGCCGCATTCATAGC	59.833	20	TCCAGAGGAAGCCGATTGAA	58.724	20	238	3	240	GGAATCGCCGCATTCATAGC	59.833	20	ATCCAGAGGAAGCCGATTGA	58.5	20	239	3	241	ATCGCCGCATTCATAGCACA	60.533	20	TCCAGAGGAAGCCGATTGAA	58.724	20	235	6	240
Contig11177	Tri	(AGA)5	15	1351	1365	AACATCAGAGGGGCCACAAC	60.251	20	CTGCTGCTTCCAAGGCTTTC	59.757	20	116	1275	1390	TGTGAGGCAAGTCCCAGATG	59.674	20	CTGCTGCTTCCAAGGCTTTC	59.757	20	224	1167	1390	AATCCTGTGAGGCAAGTCCC	59.67	20	CTGCTGCTTCCAAGGCTTTC	59.757	20	229	1162	1390
Contig11178	Mono	(A)11	11	169	179	TCCAAACCCCGTGAAACCAA	60.033	20	ATGACAGGGTGGAGTGTCCT	60.179	20	186	56	241	TCCAAACCCCGTGAAACCAA	60.033	20	TGACAGGGTGGAGTGTCCTA	59.514	20	185	56	240	AGTCCAAACCCCGTGAAACC	60.467	20	ATGACAGGGTGGAGTGTCCT	60.179	20	188	54	241
Contig11179	Mono	(A)11	11	169	179	TCCAAACCCCGTGAAACCAA	60.033	20	ATGACAGGGTGGAGTGTCCT	60.179	20	186	56	241	TCCAAACCCCGTGAAACCAA	60.033	20	TGACAGGGTGGAGTGTCCTA	59.514	20	185	56	240	AGTCCAAACCCCGTGAAACC	60.467	20	ATGACAGGGTGGAGTGTCCT	60.179	20	188	54	241
Contig11180	Mono	(A)11	11	169	179	TCCAAACCCCGTGAAACCAA	60.033	20	ATGACAGGGTGGAGTGTCCT	60.179	20	186	56	241	TCCAAACCCCGTGAAACCAA	60.033	20	TGACAGGGTGGAGTGTCCTA	59.514	20	185	56	240	AGTCCAAACCCCGTGAAACC	60.467	20	ATGACAGGGTGGAGTGTCCT	60.179	20	188	54	241
Contig11181	Mono	(A)11	11	169	179	TCCAAACCCCGTGAAACCAA	60.033	20	ATGACAGGGTGGAGTGTCCT	60.179	20	186	56	241	TCCAAACCCCGTGAAACCAA	60.033	20	TGACAGGGTGGAGTGTCCTA	59.514	20	185	56	240	AGTCCAAACCCCGTGAAACC	60.467	20	ATGACAGGGTGGAGTGTCCT	60.179	20	188	54	241
Contig11185	Mono	(A)11	11	137	147	ATTCGGGCCCAGTTTTCCTT	59.886	20	AGGGGGTCTTCGCATCTTTG	60.035	20	249	50	298	ATTCGGGCCCAGTTTTCCTT	59.886	20	CAAGGGGGTCTTCGCATCTT	60.035	20	251	50	300	AATTCGGGCCCAGTTTTCCT	59.886	20	AGGGGGTCTTCGCATCTTTG	60.035	20	250	49	298
Contig11187	Mono	(T)13	13	1177	1189	ATGCCGAACTGGTGTGAGAA	59.604	20	TGTGCTGGTGAGTTTCCCTC	59.891	20	123	1102	1224	AATGCCGAACTGGTGTGAGA	59.604	20	TGTGCTGGTGAGTTTCCCTC	59.891	20	124	1101	1224	AACCAATGCCGAACTGGTGT	60.467	20	TGTGCTGGTGAGTTTCCCTC	59.891	20	128	1097	1224
Contig11188	Compound	(TA)7(GA)7	28	610	637	CACCGCACAAACACCACAAA	60.109	20	CCAAAGTAGTTCCCCGCAGT	59.964	20	271	577	847	CACCGCACAAACACCACAAA	60.109	20	CCCTGCTTCCGCTACTCAAA	60.036	20	210	577	786	CACCGCACAAACACCACAAA	60.109	20	CCTCAGTTTCAACCCCTGCT	59.889	20	223	577	799
Contig11188	Mono	(A)10	10	81	90	ACTTCTTGACTTCCATTTGTTGCT	59.354	24	CAGGATAGGGATGGGACGGA	60.179	20	154	1	154	ACTTCTTGACTTCCATTTGTTGCT	59.354	24	TGTCGGTTTGTTGAGGAGCA	59.821	20	189	1	189	ACTTCTTGACTTCCATTTGTTGCT	59.354	24	CGCGTTTGTCGGTTTGTTGA	60.248	20	195	1	195
Contig11188	Tri	(ACC)6	18	459	476	TCACCATCACCAGTGCCTTC	59.963	20	TTTGTGGTGTTTGTGCGGTG	60.109	20	166	431	596	ACTTATCCGAACCCCTCCCA	59.956	20	TTTGTGGTGTTTGTGCGGTG	60.109	20	249	348	596	GAAGCAGGGTTTGGGACTGA	59.89	20	TTTGTGGTGTTTGTGCGGTG	60.109	20	268	329	596
Contig11189	Di	(CA)7	14	261	274
Contig11202	Mono	(A)15	15	206	220	GAAATTACTCGGTGAGGGGGT	59.442	21	GGTCCACATCAGTTGTAGGCA	59.997	21	278	67	344	AAATTACTCGGTGAGGGGGT	58.335	20	GGTCCACATCAGTTGTAGGCA	59.997	21	277	68	344	GAAATTACTCGGTGAGGGGGT	59.442	21	AGGTCCACATCAGTTGTAGGC	59.721	21	279	67	345
Contig11203	Mono	(A)10	10	1914	1923	GCAGATGCACAGAAAAGAGTCT	58.927	22	AACTGGGGATGAGGCATCAC	59.743	20	191	1794	1984	AGCAGATGCACAGAAAAGAGTC	58.927	22	AACTGGGGATGAGGCATCAC	59.743	20	192	1793	1984	AGCAGATGCACAGAAAAGAGT	57.863	21	AACTGGGGATGAGGCATCAC	59.743	20	192	1793	1984
Contig11206	Di	(TC)10	20	1643	1662
Contig11207	Tri	(CAT)5	15	1393	1407	CCCGAAGCAATCCAACAAGC	60.109	20	GCCCCTCACTTTGGATCAGT	59.67	20	275	1251	1525	GCTTCCGCAACACAATCTCC	59.831	20	TATCCATGGGCCCCTCACTT	60.328	20	242	1293	1534	GCTTCCGCAACACAATCTCC	59.831	20	TTATCCATGGGCCCCTCACT	60.328	20	243	1293	1535
Contig11208	Tri	(ACA)5	15	796	810	TTGACCACCTTGGATCCACG	59.964	20	GGAGAGGTTGTGTCGCATGA	60.037	20	276	630	905	GCAATGTGCACCCAATTGGA	59.679	20	GAGCTGGGAGAGGTTGTGTC	60.037	20	187	725	911	GCAATGTGCACCCAATTGGA	59.679	20	GGAGAGGTTGTGTCGCATGA	60.037	20	181	725	905
Contig11210	Tri	(TCA)5	15	1176	1190	AGGGATGCGTTCTTCAGTGG	60.036	20	GCTAACAAAACCAGCTACGGT	58.851	21	278	957	1234	AGGGATGCGTTCTTCAGTGG	60.036	20	AGCTAACAAAACCAGCTACGGT	60.224	22	279	957	1235	AGGGGTTGAGAGTGGACAGA	59.809	20	GCTAACAAAACCAGCTACGGT	58.851	21	222	1013	1234
Contig11213	Tri	(GGA)7	21	2026	2046	CGTTTTGGGGGTTTTGCCTT	59.821	20	AACTCCAGGCACGGCAAAA	60.455	19	262	1808	2069	CGTTTTGGGGGTTTTGCCTT	59.821	20	AACTCCAGGCACGGCAAAAG	61.455	20	262	1808	2069	CGCCTTCGATGAGAGTCTGG	60.249	20	AACTCCAGGCACGGCAAAA	60.455	19	122	1948	2069
Contig11217	Mono	(A)11	11	247	257	TGGTGGTTAAAGGTAGAAGGGG	59.354	22	ACATTCGAAATCGGAGTTGTCC	58.999	22	271	166	436	GGTGGTTAAAGGTAGAAGGGGA	59.085	22	ACATTCGAAATCGGAGTTGTCC	58.999	22	270	167	436	TGGTGGTTAAAGGTAGAAGGGG	59.354	22	CCGATTTTCATCTAACTGGCTGG	59.686	23	251	166	416
Contig11219	Mono	(A)16	16	1318	1333	TTCCGCATGTTGCATGGAAG	59.473	20	CTGACTCAGGTACTTGTGCCA	59.656	21	280	1207	1486	TTCCGCATGTTGCATGGAAG	59.473	20	TGACTCAGGTACTTGTGCCA	58.581	20	279	1207	1485	CTTCCGCATGTTGCATGGAA	59.473	20	TGACTCAGGTACTTGTGCCA	58.581	20	280	1206	1485
Contig11219	Mono	(A)10	10	1442	1451	TTCCGCATGTTGCATGGAAG	59.473	20	CTGACTCAGGTACTTGTGCCA	59.656	21	280	1207	1486	TTCCGCATGTTGCATGGAAG	59.473	20	TGACTCAGGTACTTGTGCCA	58.581	20	279	1207	1485	CTTCCGCATGTTGCATGGAA	59.473	20	TGACTCAGGTACTTGTGCCA	58.581	20	280	1206	1485
Contig11220	Mono	(T)10	10	329	338	TTGTAGAAGCCAGGCTGAGC	60.036	20	CGCAAGATCAAGCCAAACCC	60.109	20	115	275	389	TTGTAGAAGCCAGGCTGAGC	60.036	20	GGTCACGCTCGTTGATCTCA	60.109	20	201	275	475	TTGTAGAAGCCAGGCTGAGC	60.036	20	GGTCAACGCAAGATCAAGCC	59.831	20	121	275	395
Contig11222	Mono	(A)13	13	295	307	ACTTGTTGCAAGGGTCTCCA	59.449	20	TGTTCTTCGTGTTGTTTTCTGGT	59.246	23	219	249	467	ACTTGTTGCAAGGGTCTCCA	59.449	20	GGATTGCCGAAGTGAATTGAA	57.152	21	136	249	384	ACTTGTTGCAAGGGTCTCCA	59.449	20	GGATTGCCGAAGTGAATTGAAAC	59.08	23	136	249	384
Contig11223	Tri	(CAA)6	18	1219	1236
Contig11230	Mono	(T)10	10	420	429	AGATGTTGCCCAAGGATGCA	59.96	20	TGGCATGCCTCCCAAGAAAT	59.958	20	279	197	475	AAGCCATTCAGTGAGTGCCA	59.889	20	TGGCATGCCTCCCAAGAAAT	59.958	20	234	242	475	AAGCCATTCAGTGAGTGCCA	59.889	20	TAAAGCTCTGGCATGCCTCC	60.107	20	242	242	483
Contig11231	Mono	(T)10	10	595	604	AAGCCATTCAGTGAGTGCCA	59.889	20	TGGCATGCCTCCCAAGAAAT	59.958	20	234	417	650	AAGCCATTCAGTGAGTGCCA	59.889	20	TAAAGCTCTGGCATGCCTCC	60.107	20	242	417	658	AGCCATTCAGTGAGTGCCAC	60.607	20	TGGCATGCCTCCCAAGAAAT	59.958	20	233	418	650
Contig11242	Mono	(A)23	23	2	24
Contig11243	Mono	(A)23	23	2	24
Contig11244	Di	(AT)9	18	28	45	GGCCAGAGAAATGAAATAGATACGG	59.59	25	GCCTCCGGTTGCAGATGTAG	60.812	20	243	0	242	GGCCAGAGAAATGAAATAGATACGG	59.59	25	CCTCCGGTTGCAGATGTAGA	59.176	20	242	0	241	GGCCAGAGAAATGAAATAGATACGG	59.59	25	GCCTCCGGTTGCAGATGTA	59.779	19	243	0	242
Contig11245	Mono	(A)10	10	18	27
Contig11245	Tri	(ATG)5	15	1119	1133	TGTGGTCAGCCCTCTCAAAT	58.933	20	GTTCTTGGTGCTGAGTGAGGA	59.929	21	269	1084	1352	ATGTGGTCAGCCCTCTCAAA	58.933	20	GTTCTTGGTGCTGAGTGAGGA	59.929	21	270	1083	1352	AATGTGGTCAGCCCTCTCAA	58.933	20	GTTCTTGGTGCTGAGTGAGGA	59.929	21	271	1082	1352
Contig11246	Tri	(ATG)5	15	717	731	TGTGGTCGACCCTCTCAAAT	58.652	20	TGGGATGAGTTGTTCCACCA	58.855	20	103	682	784	ATGTGGTCGACCCTCTCAAA	58.652	20	TGGGATGAGTTGTTCCACCA	58.855	20	104	681	784	AATGTGGTCGACCCTCTCAA	58.652	20	TGGGATGAGTTGTTCCACCA	58.855	20	105	680	784
Contig11247	Tri	(ATG)5	15	720	734	TGTGGTCAGCCCTCTCAAAT	58.933	20	GTTCTTGGTGCTGAGTGAGGA	59.929	21	269	685	953	ATGTGGTCAGCCCTCTCAAA	58.933	20	GTTCTTGGTGCTGAGTGAGGA	59.929	21	270	684	953	AATGTGGTCAGCCCTCTCAA	58.933	20	GTTCTTGGTGCTGAGTGAGGA	59.929	21	271	683	953
Contig11248	Tri	(ATG)5	15	720	734	TGTGGTCAGCCCTCTCAAAT	58.933	20	GTTCTTGGTGCTGAGTGAGGA	59.929	21	269	685	953	ATGTGGTCAGCCCTCTCAAA	58.933	20	GTTCTTGGTGCTGAGTGAGGA	59.929	21	270	684	953	AATGTGGTCAGCCCTCTCAA	58.933	20	GTTCTTGGTGCTGAGTGAGGA	59.929	21	271	683	953
Contig11249	Mono	(A)10	10	18	27
Contig11249	Tri	(ATG)5	15	1119	1133	TGTGGTCAGCCCTCTCAAAT	58.933	20	GTTCTTGGTGCTGAGTGAGGA	59.929	21	269	1084	1352	ATGTGGTCAGCCCTCTCAAA	58.933	20	GTTCTTGGTGCTGAGTGAGGA	59.929	21	270	1083	1352	AATGTGGTCAGCCCTCTCAA	58.933	20	GTTCTTGGTGCTGAGTGAGGA	59.929	21	271	1082	1352
Contig11257	Di	(CT)7	14	407	420	ACACAGGTTGAAAAGGTGGAGT	60.025	22	GAAGGAGACCAGAAGGGAGC	59.46	20	274	231	504	ACAGTGCATTGTCACTGTCA	57.67	20	ACCTGCTCTGATGCCAAGTT	59.597	20	143	382	524	ACAGTGCATTGTCACTGTCA	57.67	20	AACCTGCTCTGATGCCAAGT	59.597	20	144	382	525
Contig11258	Di	(CT)7	14	337	350	CAGAGGCTGAAAAGGTGGAGT	59.927	21	GAAGGAGACCAGAAGGGAGC	59.46	20	273	162	434	ACAGAGGCTGAAAAGGTGGAG	59.927	21	GAAGGAGACCAGAAGGGAGC	59.46	20	274	161	434	ACAGAGGCTGAAAAGGTGGA	58.86	20	GAAGGAGACCAGAAGGGAGC	59.46	20	274	161	434
Contig11259	Di	(CT)7	14	468	481	ACAGTGCATTGTCACTGTCA	57.67	20	ACCTGCTCTGATGCCAAGTT	59.597	20	143	443	585	ACAGTGCATTGTCACTGTCA	57.67	20	AACCTGCTCTGATGCCAAGT	59.597	20	144	443	586	CAACAGTGCATTGTCACTGTCA	59.645	22	ACCTGCTCTGATGCCAAGTT	59.597	20	145	441	585
Contig11263	Tri	(CCA)6	18	1	18
Contig11265	Tri	(GAA)6	18	1493	1510
Contig11266	Tri	(CTT)7	21	25	45
Contig11266	Tri	(GAA)6	18	1264	1281
Contig11267	Compound	(TAG)5catgtgtacagctattgtagaatgtagataggtacactactacacgttgttgtcatgtgatcatagaaaggtctctcaccgtac(A)14	113	1606	1718	GATCCAACGGTGCATGTGTG	59.831	20	AGAAAAGACAAAGGCACGCC	59.331	20	245	1573	1817	GGTGCATGTGTGTTGACCTG	59.688	20	AGAAAAGACAAAGGCACGCC	59.331	20	237	1581	1817	CAACGGTGCATGTGTGTTGA	59.62	20	AGAAAAGACAAAGGCACGCC	59.331	20	241	1577	1817
Contig11268	Tri	(CAG)7	21	2020	2040	GGGAGGTGGGATAGGATGGT	60.104	20	TCCTCCATCATCCACCCTGT	59.955	20	253	1915	2167	GGTGGGAGGTGGGATAGGAT	60.104	20	TCCTCCATCATCCACCCTGT	59.955	20	256	1912	2167	TGGGAGGTGGGATAGGATGG	60.104	20	TCCTCCATCATCCACCCTGT	59.955	20	254	1914	2167
Contig11269	Tri	(CAG)7	21	2116	2136	GGGAGGTGGGATAGGATGGT	60.104	20	TCCTCCATCATCCACCCTGT	59.955	20	253	2011	2263	GGTGGGAGGTGGGATAGGAT	60.104	20	TCCTCCATCATCCACCCTGT	59.955	20	256	2008	2263	TGGGAGGTGGGATAGGATGG	60.104	20	TCCTCCATCATCCACCCTGT	59.955	20	254	2010	2263
Contig1127	Tri	(AAC)6	18	374	391	GAAGGTTCTCGAGGAGCCAC	60.109	20	CATCCCAACACTGCTGGACT	59.963	20	209	235	443	ACCTTGGCGAATCGAATCGA	59.825	20	AAAGCAGGTCCTCTCTTCGC	60.037	20	218	336	553	ACCTTGGCGAATCGAATCGA	59.825	20	CATCCCAACACTGCTGGACT	59.963	20	108	336	443
Contig11276	Mono	(A)12	12	615	626	ACATCTCAAAAGTTCCCGTGGA	59.894	22	CTATGTGCCAGTGTACCCGG	60.179	20	257	568	824	ACATCTCAAAAGTTCCCGTGGA	59.894	22	CAGTGTACCCGGAGCAGATG	60.179	20	249	568	816	ACATCTCAAAAGTTCCCGTGGA	59.894	22	TTTCACTTGCATGCACCACC	59.611	20	226	568	793
Contig11276	Mono	(A)13	13	1440	1452	TCAGAACAGCGGTGGTTACC	59.966	20	TTTCTCTGCCACTGCCAGTC	60.25	20	144	1333	1476	TCAGAACAGCGGTGGTTACC	59.966	20	CTTTCTCTGCCACTGCCAGT	60.251	20	145	1333	1477	TCAGAACAGCGGTGGTTACC	59.966	20	ACTTTCTCTGCCACTGCCAG	60.251	20	146	1333	1478
Contig11276	Tetra	(AGTG)5	20	1973	1992	TGGTGCTGTCTTCGTTCTCC	59.966	20	ACAACACAACCACAATGGCC	59.536	20	189	1842	2030	TCAAGACGACGGTGATGGTG	60.039	20	ACAACACAACCACAATGGCC	59.536	20	204	1827	2030	ATTTTGGAAGCGCAACCGTC	60.04	20	ACAACACAACCACAATGGCC	59.536	20	241	1790	2030
Contig11276	Tri	(AAT)6	18	1241	1258	ACCACCTCAACCCTCCTCTT	60.104	20	ATTGCCAGGGTTGCCTAGAC	60.034	20	253	1068	1320	AACCACCTCAACCCTCCTCT	60.104	20	ATTGCCAGGGTTGCCTAGAC	60.034	20	254	1067	1320	ACCACCTCAACCCTCCTCTT	60.104	20	CATTGCCAGGGTTGCCTAGA	60.034	20	254	1068	1321
Contig11277	Mono	(A)12	12	654	665	ACATCTCAAAAGTTCCCGTGGA	59.894	22	CTATGTGCCAGTGTACCCGG	60.179	20	257	607	863	ACATCTCAAAAGTTCCCGTGGA	59.894	22	CAGTGTACCCGGAGCAGATG	60.179	20	249	607	855	ACATCTCAAAAGTTCCCGTGGA	59.894	22	TTTCACTTGCATGCACCACC	59.611	20	226	607	832
Contig11277	Tetra	(AGTG)5	20	1749	1768	TGGTGCTGTCTTCGTTCTCC	59.966	20	CTCGCACAACACAACCACAA	59.55	20	194	1618	1811	TCAAGACGACGGTGATGGTG	60.039	20	CTCGCACAACACAACCACAA	59.55	20	209	1603	1811	ATTTTGGAAGCGCAACCGTC	60.04	20	CTCGCACAACACAACCACAA	59.55	20	246	1566	1811
Contig11278	Mono	(A)12	12	615	626	ACATCTCAAAAGTTCCCGTGGA	59.894	22	CTATGTGCCAGTGTACCCGG	60.179	20	257	568	824	ACATCTCAAAAGTTCCCGTGGA	59.894	22	CAGTGTACCCGGAGCAGATG	60.179	20	249	568	816	ACATCTCAAAAGTTCCCGTGGA	59.894	22	TTTCACTTGCATGCACCACC	59.611	20	226	568	793
Contig11278	Tetra	(AGTG)5	20	1710	1729	TGGTGCTGTCTTCGTTCTCC	59.966	20	ACAACACAACCACAATGGCC	59.536	20	189	1579	1767	TCAAGACGACGGTGATGGTG	60.039	20	ACAACACAACCACAATGGCC	59.536	20	204	1564	1767	ATTTTGGAAGCGCAACCGTC	60.04	20	ACAACACAACCACAATGGCC	59.536	20	241	1527	1767
Contig11279	Mono	(A)10	10	62	71	ACACAAATTACATTGGATCATTCCCA	59.56	26	CAAGGAGGCAAGGATGATGC	58.97	20	148	22	169	CACAAATTACATTGGATCATTCCCA	58.124	25	CAAGGAGGCAAGGATGATGC	58.97	20	147	23	169	ACACAAATTACATTGGATCATTCCC	58.123	25	CAAGGAGGCAAGGATGATGC	58.97	20	148	22	169
Contig11280	Mono	(A)10	10	77	86	CCCTCACGGGTAGCTAAGGA	60.397	20	TGACTTTTGGAGCTAAGGCCT	59.295	21	110	4	113	CCCTCACGGGTAGCTAAGGA	60.397	20	ACACCCTCCCTCTTTTTCCT	58.165	20	136	4	139	CCCTCACGGGTAGCTAAGGA	60.397	20	AGGAACACCCTCCCTCTTTT	58.165	20	140	4	143
Contig11281	Mono	(A)15	15	1	15
Contig11281	Tri	(GAA)7	21	2529	2549	GCTCCGGGTAGATCTTGTCG	59.969	20	GACTCACACCACCGAGACAG	60.039	20	162	2427	2588	TCGTAGGGGAAGTACACGGT	59.962	20	GACTCACACCACCGAGACAG	60.039	20	145	2444	2588	GCTCCGGGTAGATCTTGTCG	59.969	20	CACACCACCGAGACAGAACA	59.896	20	158	2427	2584
Contig11286	Di	(AG)8	16	2687	2702	GGATTAAGTGCTGCCCCAGT	60.034	20	TGAGCTTAGGTGGGTGAGGT	60.179	20	245	2592	2836	GGATTAAGTGCTGCCCCAGT	60.034	20	GTGAGCTTAGGTGGGTGAGG	59.749	20	246	2592	2837	GGATTAAGTGCTGCCCCAGT	60.034	20	CTCGAGGGAGAGCCAAACAA	59.678	20	188	2592	2779
Contig11287	Di	(AG)8	16	2768	2783	GGATTAAGTGCTGCCCCAGT	60.034	20	TGAGCTTAGGTGGGTGAGGT	60.179	20	245	2673	2917	GGATTAAGTGCTGCCCCAGT	60.034	20	GTGAGCTTAGGTGGGTGAGG	59.749	20	246	2673	2918	GGATTAAGTGCTGCCCCAGT	60.034	20	CTCGAGGGAGAGCCAAACAA	59.678	20	188	2673	2860
Contig11288	Di	(AG)8	16	2627	2642	GGATTAAGTGCTGCCCCAGT	60.034	20	TGAGCTTAGGTGGGTGAGGT	60.179	20	245	2532	2776	GGATTAAGTGCTGCCCCAGT	60.034	20	GTGAGCTTAGGTGGGTGAGG	59.749	20	246	2532	2777	GGATTAAGTGCTGCCCCAGT	60.034	20	CTCGAGGGAGAGCCAAACAA	59.678	20	188	2532	2719
Contig11289	Di	(AG)8	16	2708	2723	GGATTAAGTGCTGCCCCAGT	60.034	20	TGAGCTTAGGTGGGTGAGGT	60.179	20	245	2613	2857	GGATTAAGTGCTGCCCCAGT	60.034	20	GTGAGCTTAGGTGGGTGAGG	59.749	20	246	2613	2858	GGATTAAGTGCTGCCCCAGT	60.034	20	CTCGAGGGAGAGCCAAACAA	59.678	20	188	2613	2800
Contig11290	Di	(AG)8	16	2825	2840	GGATTAAGTGCTGCCCCAGT	60.034	20	TGAGCTTAGGTGGGTGAGGT	60.179	20	245	2730	2974	GGATTAAGTGCTGCCCCAGT	60.034	20	GTGAGCTTAGGTGGGTGAGG	59.749	20	246	2730	2975	GGATTAAGTGCTGCCCCAGT	60.034	20	CTCGAGGGAGAGCCAAACAA	59.678	20	188	2730	2917
Contig11291	Di	(AG)8	16	2676	2691	GGATTAAGTGCTGCCCCAGT	60.034	20	TGAGCTTAGGTGGGTGAGGT	60.179	20	245	2581	2825	GGATTAAGTGCTGCCCCAGT	60.034	20	GTGAGCTTAGGTGGGTGAGG	59.749	20	246	2581	2826	GGATTAAGTGCTGCCCCAGT	60.034	20	CTCGAGGGAGAGCCAAACAA	59.678	20	188	2581	2768
Contig11292	Di	(AG)8	16	2831	2846	GGATTAAGTGCTGCCCCAGT	60.034	20	TGAGCTTAGGTGGGTGAGGT	60.179	20	245	2736	2980	GGATTAAGTGCTGCCCCAGT	60.034	20	GTGAGCTTAGGTGGGTGAGG	59.749	20	246	2736	2981	GGATTAAGTGCTGCCCCAGT	60.034	20	CTCGAGGGAGAGCCAAACAA	59.678	20	188	2736	2923
Contig11295	Mono	(A)10	10	1974	1983	TCTGGCTTGAAGACTGCTGG	59.964	20	TGGTTTGGCAGTGTTGTCCT	60.034	20	124	1918	2041	TGGGCCTGAAGGGGAGATAA	59.954	20	TGGTTTGGCAGTGTTGTCCT	60.034	20	107	1935	2041	CCTGAAGGGGAGATAACCGC	59.893	20	TGGTTTGGCAGTGTTGTCCT	60.034	20	103	1939	2041
Contig11308	Tri	(TTC)5	15	205	219	TTTTTGCCCTGCTTTGTGGG	59.82	20	TACAAGCGACCCAACTCCAC	59.966	20	254	133	386	TTTTTGCCCTGCTTTGTGGG	59.82	20	GTACAAGCGACCCAACTCCA	59.966	20	255	133	387	TTTTTGCCCTGCTTTGTGGG	59.82	20	TGTACAAGCGACCCAACTCC	59.966	20	256	133	388
Contig11309	Tri	(TTC)5	15	205	219	TTTTTGCCCTGCTTTGTGGG	59.82	20	TACAAGCGACCCAACTCCAC	59.966	20	254	133	386	TTTTTGCCCTGCTTTGTGGG	59.82	20	GTACAAGCGACCCAACTCCA	59.966	20	255	133	387	TTTTTGCCCTGCTTTGTGGG	59.82	20	TGTACAAGCGACCCAACTCC	59.966	20	256	133	388
Contig11332	Mono	(A)10	10	667	676	ACTGCACCTAGAATGGCCAG	59.746	20	ACACGAGGAGTTGATGCTCT	58.739	20	278	569	846	GAGGAAGTGGCAGCATCACT	60.036	20	TCCTAGAAACAGGTGTCTGCC	59.376	21	277	533	809	GAGGAAGTGGCAGCATCACT	60.036	20	CCTAGAAACAGGTGTCTGCCT	59.374	21	276	533	808
Contig11339	Tri	(CTT)6	18	82	99	AAAGCAGCACAGTGACTCGT	60.179	20	GGAGAGGAGAAGAGGAGGCA	60.033	20	124	3	126	AAAGCAGCACAGTGACTCGT	60.179	20	AGGCAACGAAGAAGAGGTCG	60.038	20	146	3	148	AAAGCAGCACAGTGACTCGT	60.179	20	CGAGAGCGTGGTGACATTCT	60.109	20	198	3	200
Contig11355	Mono	(A)14	14	516	529	GGGTTCAACACCTTTGGCAC	59.896	20	CCACCTTTCCCAGTTGCTCT	59.889	20	194	363	556	GGGTTCAACACCTTTGGCAC	59.896	20	TAAGGGCAGACAGACAGGGA	59.884	20	223	363	585	GTGGAGGAGGTGATGACGAC	59.826	20	TAAGGGCAGACAGACAGGGA	59.884	20	123	463	585
Contig11362	Mono	(T)11	11	85	95	TCAACTAACTTGATACGTTCATTCCT	58.616	26	ACTTGAGCAGAGGAAAGAGCA	59.304	21	130	11	140	TCAACTAACTTGATACGTTCATTCCT	58.616	26	AGCACTTGAGCAGAGGAAAGA	59.304	21	133	11	143	CGTTCATTCCTATACTCAATTACAGCA	59.562	27	ACTTGAGCAGAGGAAAGAGCA	59.304	21	115	26	140
Contig11368	Mono	(A)11	11	51	61	GGGCCCAATACAAAAGCACA	59.027	20	ATGCTAGCTGGGACTCCTCA	60.032	20	144	8	151	GGGCCCAATACAAAAGCACA	59.027	20	CTCTGGTGTCGCATTGCATG	59.902	20	185	8	192	GGGCCCAATACAAAAGCACA	59.027	20	CATGCTCTGGTGTCGCATTG	59.902	20	189	8	196
Contig11380	Compound	(GA)8agatgacgttttgtgctt(AG)6	46	242	287	ACTAGAGAAGGTTTTGAGCCGT	59.367	22	ACCAAAGAACAAAGGTGGTGT	58.185	21	199	217	415	ACTAGAGAAGGTTTTGAGCCGT	59.367	22	ACCAGAAGCAGTTAAGCAGT	57.061	20	170	217	386	ACTAGAGAAGGTTTTGAGCCGT	59.367	22	GCAGTTAAGCAGTTACTCAGCA	58.933	22	163	217	379
Contig11391	Di	(GA)6	12	28	39	AGAAACATTGGAGTTGGAAGGT	57.815	22	GCTGGCAAGACCTTCTTCCT	59.963	20	280	2	281	AGAGAAACATTGGAGTTGGAAGGT	60.141	24	GTATTGTCGGCGCAGTTCAC	59.905	20	141	0	140	GAGAAACATTGGAGTTGGAAGGT	58.855	23	GTATTGTCGGCGCAGTTCAC	59.905	20	140	1	140
Contig11396	Mono	(T)10	10	430	439	CGTAGTATGGAAGGGGTGCC	59.894	20	TCAGGAAATTTTGCAGTTAGATTTGT	58.275	26	183	289	471	GGAAGGGGTGCCAACTACAA	59.888	20	TCAGGAAATTTTGCAGTTAGATTTGT	58.275	26	175	297	471	CCACTCCCAGCAAATTCCCA	60.252	20	TCAGGAAATTTTGCAGTTAGATTTGT	58.275	26	239	233	471
Contig11406	Tri	(ACA)8	24	151	174	CGCTGCATTGACAAATGGCT	60.109	20	AACCTTCTGGCTCAAGTGGG	59.889	20	196	37	232	TCGCTGCATTGACAAATGGC	60.109	20	AACCTTCTGGCTCAAGTGGG	59.889	20	197	36	232	CATGCCCCAAATGCAGACAG	59.825	20	AACCTTCTGGCTCAAGTGGG	59.889	20	162	71	232
Contig11416	Tri	(GGC)7	21	38	58	AGAAATCAGACGCATGTCCGT	60.067	21	CACCTCAATTGCCCATCCCT	60.033	20	124	12	135	AGAAATCAGACGCATGTCCGT	60.067	21	CAAGGAGTTCCCACGAGGTC	60.037	20	271	12	282	AATCAGACGCATGTCCGTTG	58.921	20	CACCTCAATTGCCCATCCCT	60.033	20	121	15	135
Contig11418	Tri	(CCG)6	18	659	676	TCGAGAAAGCGACTCACCAC	60.039	20	ATCGCTTTTACCCTCTCCGC	60.179	20	256	511	766	CCTCCGCCACCACCAATAAA	60.323	20	TCTGTTTTCGCCTCACTCCC	59.965	20	201	602	802	TCTTGCCGTCCTTTATCGCC	60.461	20	TCTGTTTTCGCCTCACTCCC	59.965	20	261	542	802
Contig11422	Mono	(A)11	11	48	58	GAGGACTTAGGGTTATGTAGGTTT	57.443	24	TGCACGACCTAAACCTCTGG	59.68	20	112	0	111	GAGGACTTAGGGTTATGTAGGTTT	57.443	24	GCACGACCTAAACCTCTGGT	59.679	20	111	0	110	GAGGACTTAGGGTTATGTAGGTTT	57.443	24	GCTGGGGAACATCATCTGCA	60.395	20	179	0	178
Contig11427	Mono	(T)10	10	756	765	TGCCATTTGGAGTTACCCTT	57.009	20	GCAGAGTTTTTCCCTCGTGG	59.125	20	276	706	981	TTGCCATTTGGAGTTACCCT	57.009	20	GCAGAGTTTTTCCCTCGTGG	59.125	20	277	705	981	TGCCATTTGGAGTTACCCTT	57.009	20	CCCTCGTGGAGAATAGTTCCG	59.933	21	265	706	970
Contig11428	Mono	(T)10	10	756	765	TGCCATTTGGAGTTACCCTT	57.009	20	GCAGAGTTTTTCCCTCGTGG	59.125	20	276	706	981	TTGCCATTTGGAGTTACCCT	57.009	20	GCAGAGTTTTTCCCTCGTGG	59.125	20	277	705	981	TGCCATTTGGAGTTACCCTT	57.009	20	CCCTCGTGGAGAATAGTTCCG	59.933	21	265	706	970
Contig11430	Tri	(TTA)5	15	566	580	GTTCCTCTTCACCTGTGCCA	59.891	20	AGCCATAGTGAGAGGGCAGA	60.032	20	244	537	780	GTTCCTCTTCACCTGTGCCA	59.891	20	TGAAGGACCTCGTTGAGCAC	59.966	20	170	537	706	GTTCCTCTTCACCTGTGCCA	59.891	20	GAAGAACATGCCCGAGTCCA	60.036	20	205	537	741
Contig11431	Tri	(TTC)5	15	1166	1180	TGTGGGTTGGTCTCTTCGTG	59.894	20	AGAGCATCATCACCTTTGAAGC	58.985	22	164	1062	1225	TGTGGGTTGGTCTCTTCGTG	59.894	20	AGCATCATCACCTTTGAAGCT	57.917	21	162	1062	1223	TTGGCCGTTTCTTTGATGCC	59.683	20	AGAGCATCATCACCTTTGAAGC	58.985	22	264	962	1225
Contig11433	Mono	(T)12	12	194	205	ACGCTTCTTGGCCACTATCC	60.108	20	ACGTGCACTGGTTTGGTGTA	60.108	20	234	125	358	ACGCTTCTTGGCCACTATCC	60.108	20	TACGTGCACTGGTTTGGTGT	60.108	20	235	125	359	CGCTTCTTGGCCACTATCCA	60.108	20	ACGTGCACTGGTTTGGTGTA	60.108	20	233	126	358
Contig11435	Di	(GA)6	12	933	944	GTTGCTGGCCTTTATGTCGC	60.179	20	CTGAACGCCTCCTCGTCTAC	59.901	20	197	814	1010	GTCAGCAATATGGGCCTGGA	59.817	20	CTGAACGCCTCCTCGTCTAC	59.901	20	236	775	1010	GAGGTAGGAAAGCCCATGGG	59.816	20	CTGAACGCCTCCTCGTCTAC	59.901	20	149	862	1010
Contig11435	Mono	(A)10	10	81	90	TGCAGTGTTACCTTCGTTCCA	59.861	21	TCGGAAGCCATGCAAGAGTT	59.963	20	186	1	186	GTGCAGTGTTACCTTCGTTCC	59.47	21	TCGGAAGCCATGCAAGAGTT	59.963	20	187	0	186	TGCAGTGTTACCTTCGTTCCA	59.861	21	CGGAAGCCATGCAAGAGTTC	59.551	20	185	1	185
Contig11446	Tri	(TGA)7	21	449	469	AGAGGATGGTGATGGAGGCT	60.03	20	TCCAAGCCTCACAGTGTCAC	59.893	20	162	391	552	AGAGGATGGTGATGGAGGCT	60.03	20	CCAAGCCTCACAGTGTCACT	59.893	20	161	391	551	GGATGGTGATGGAGGCTGAG	59.892	20	TCCAAGCCTCACAGTGTCAC	59.893	20	159	394	552
Contig11460	Mono	(A)11	11	225	235	GGGAGGTGAGAGTTGGAACA	58.943	20	TTAGTTACTGCTCCCGCTGC	60.108	20	255	88	342	TGGGAGGTGAGAGTTGGAAC	58.943	20	TTAGTTACTGCTCCCGCTGC	60.108	20	256	87	342	GGGAGGTGAGAGTTGGAACA	58.943	20	TGCCTTGGGACTGGAGAGTA	59.884	20	238	88	325
Contig11468	Compound	(TC)8tatatctatc(TA)6	38	1613	1650
Contig11469	Compound	(TC)8tatatctatc(TA)6	38	1461	1498
Contig11469	Tri	(TCT)5	15	69	83	ACTCATCAGCAACATCAAGGA	57.292	21	AGTTGCCTTGTCAGCTCCTC	59.964	20	222	35	256	ACTCATCAGCAACATCAAGGA	57.292	21	GAGTTGCCTTGTCAGCTCCT	59.964	20	223	35	257	ACTCATCAGCAACATCAAGGA	57.292	21	TTGGAGTTGCCTTGTCAGCT	59.817	20	226	35	260
Contig11470	Di	(AG)9	18	25	42	CCGATCTAGCATGCTTAGCTTG	59.264	22	ATCGTCGTGAAGGGCAACAT	60.036	20	210	0	209	CCGATCTAGCATGCTTAGCT	57.26	20	ATCGTCGTGAAGGGCAACAT	60.036	20	210	0	209	CCGATCTAGCATGCTTAGCTTG	59.264	22	CGTCCACTTTTCCCCTGGAA	59.89	20	245	0	244
Contig11474	Tri	(TCT)6	18	106	123	CGTAAAAATAATGTCAGCAAGTGGC	59.714	25	GTGGATTCAACGGAGGAGCA	60.036	20	273	61	333	CGTAAAAATAATGTCAGCAAGTGGC	59.714	25	CGAGGTGGATTCAACGGAGG	60.46	20	277	61	337	CGTAAAAATAATGTCAGCAAGTGGC	59.714	25	GGAGGGACAATACGAGTGGG	59.536	20	121	61	181
Contig11484	Mono	(T)10	10	437	446	CAAAATGCAGGGCAAGAGGC	60.391	20	TATAGCGGCTCACACAGTGG	59.54	20	217	315	531	GCAAAATGCAGGGCAAGAGG	60.391	20	TATAGCGGCTCACACAGTGG	59.54	20	218	314	531	CAAAATGCAGGGCAAGAGGC	60.391	20	CGGCTCACACAGTGGTTCTT	60.533	20	212	315	526
Contig11492	Compound	(AT)7agatagagagattgagagagag(AC)10gggg(GA)11	82	36	117	AGCCTTCTTGCACCATCTCA	59.305	20	GGTGTGCTGCTGGACTGTAT	60.036	20	270	0	269	AGCCTTCTTGCACCATCTCA	59.305	20	CTCATCTGAAGGCAGGTCCC	59.82	20	244	0	243	AGCCTTCTTGCACCATCTCA	59.305	20	CCAGGGTATTGGCATGGTGA	59.742	20	198	0	197
Contig11499	Tri	(CAA)8	24	231	254	GATTGAGGCCTACCGTGGAG	59.895	20	TTCCTCTGCAATTCGGGGTC	60.035	20	213	156	368	GATTGAGGCCTACCGTGGAG	59.895	20	CTCTGCAATTCGGGGTCACT	60.036	20	210	156	365	AGCTACTACCTCGCTCCACA	60.034	20	TTCGATGTGGACCCGTTTGT	59.893	20	280	53	332
Contig11499	Tri	(ACA)5	15	490	504
Contig11505	Mono	(T)10	10	66	75	TCTTCCCCTTTCCATTTGTCAGT	59.86	23	AGAAAGCACCCCATCCCATG	60.033	20	146	22	167	TCTTCCCCTTTCCATTTGTCAGT	59.86	23	AGCACCCCATCCCATGTTTT	59.883	20	142	22	163	TCTTCCCCTTTCCATTTGTCAGT	59.86	23	AAGCACCCCATCCCATGTTT	59.883	20	143	22	164
Contig11506	Compound	(GA)7aagagagaa(AG)7	37	73	109	AGAGATGAGAGAGACAGAGAGG	57.572	22	AGTATTGCGTGCATGGTGGA	60.036	20	201	48	248	AGAGATGAGAGAGACAGAGAGG	57.572	22	GGTGGAACTGCTGCGTAGAT	60.108	20	187	48	234	AGAGATGAGAGAGACAGAGAGG	57.572	22	GCGTCCTCAGGAAATCTCGT	59.826	20	257	48	304
Contig11510	Mono	(A)10	10	32	41	ACTGACTTTAATTAAGGGAATTTCTGC	58.476	27	CCACTAGGTAACGTGGGCTG	60.108	20	183	2	184	ACTGACTTTAATTAAGGGAATTTCTGC	58.476	27	GGTAACGTGGGCTGCATAGA	59.823	20	177	2	178	ACTGACTTTAATTAAGGGAATTTCTGC	58.476	27	AGGTAACGTGGGCTGCATAG	59.822	20	178	2	179
Contig11514	Tri	(TCA)5	15	661	675	TCTGAGTCAGAGGGGTTCGT	59.887	20	ACCAAGCTGGAATTAAGCCTGA	59.958	22	279	482	760	CTGAGTCAGAGGGGTTCGTG	59.755	20	ACCAAGCTGGAATTAAGCCTGA	59.958	22	278	483	760	TGCATCCACCAAGTCGATGT	59.675	20	ACCAAGCTGGAATTAAGCCTGA	59.958	22	196	565	760
Contig11523	Di	(CA)6	12	831	842	ACCATGAAACCTCAATGCCCA	60.203	21	ACTGCTGAAAAATGGGGCTT	58.279	20	257	670	926	CCATGAAACCTCAATGCCCAG	59.521	21	ACTGCTGAAAAATGGGGCTT	58.279	20	256	671	926	ACCATGAAACCTCAATGCCCA	60.203	21	ACTGCTGAAAAATGGGGCTTT	58.951	21	257	670	926
Contig11526	Di	(GA)6	12	95	106	TACTAAAAACGGCGGCTCCA	59.679	20	CGTCCACATCTTTGCGCTTC	60.179	20	253	32	284	TAAAAACGGCGGCTCCATCA	60.322	20	CGTCCACATCTTTGCGCTTC	60.179	20	250	35	284	ACTAAAAACGGCGGCTCCAT	60.322	20	CGTCCACATCTTTGCGCTTC	60.179	20	252	33	284
Contig11541	Compound	(A)11tcctagccgacatcggcaaggaaggtgaacagatcccggtcc(A)10	63	101	163	CGACACCGCCATGTTTTCAT	59.479	20	CAGTCGCGGATTTACAACGG	59.631	20	253	20	272	CGACACCGCCATGTTTTCAT	59.479	20	GCGCAATGTCGGCAGAAAAA	60.663	20	276	20	295	CGACACCGCCATGTTTTCAT	59.479	20	TCGCGGATTTACAACGGCTT	60.671	20	250	20	269
Contig11545	Mono	(A)10	10	101	110	ACATTTGCCCACCTCGGAAA	60.179	20	AGGAAATGTTCGATCGGCGT	60.108	20	135	56	190	AACATTTGCCCACCTCGGAA	60.179	20	AGGAAATGTTCGATCGGCGT	60.108	20	136	55	190	AAACATTTGCCCACCTCGGA	60.179	20	AGGAAATGTTCGATCGGCGT	60.108	20	137	54	190
Contig11546	Tri	(CTT)7	21	1	21
Contig11547	Compound	(CTT)14ctcttcccctaattgagtcttttattttttttcactttgggctaaatcagtgacccaaaaagtgtgc(GA)7	123	1	123
Contig11548	Mono	(A)12	12	365	376	ACTACACGCTTTTGCTCCGA	59.967	20	GACACGCCATTGTACGATGC	59.974	20	232	329	560	ACTACACGCTTTTGCTCCGA	59.967	20	GCGATCCAATTAACGCGCAT	60.041	20	207	329	535	ACTACACGCTTTTGCTCCGA	59.967	20	CGCGAAAGACTGGAGCCTAT	59.897	20	161	329	489
Contig11549	Tri	(GAG)7	21	3356	3376	TGGCAGTTGTTCTGGGTTGT	60.034	20	CTCAGATTCAACATGCGCCG	59.973	20	195	3271	3465	GGTTGAATCTGGTTCACGCG	59.834	20	CTCAGATTCAACATGCGCCG	59.973	20	275	3191	3465	TGGCAGTTGTTCTGGGTTGT	60.034	20	TGAACTTCACATTCACGCGC	59.765	20	153	3271	3423
Contig11550	Di	(AG)9	18	761	778	GCGCGTGACATCATCAACAA	59.834	20	TGCAAGGCTACTCACAGCAA	59.892	20	239	716	954	GCGCGTGACATCATCAACAA	59.834	20	TTGCAAGGCTACTCACAGCA	59.892	20	240	716	955	GCGCGTGACATCATCAACAA	59.834	20	GCAAGGCTACTCACAGCAAC	59.481	20	238	716	953
Contig11551	Di	(AG)9	18	968	985	GCGCGTGACATCATCAACAA	59.834	20	TGCAAGGCTACTCACAGCAA	59.892	20	239	923	1161	GCGCGTGACATCATCAACAA	59.834	20	TTGCAAGGCTACTCACAGCA	59.892	20	240	923	1162	GCGCGTGACATCATCAACAA	59.834	20	GCAAGGCTACTCACAGCAAC	59.481	20	238	923	1160
Contig11552	Tri	(CCG)8	24	406	429	CGACCACTACGAGATGGACG	59.972	20	GCAATCGACCAGGCAGATCT	60.179	20	241	322	562	CGACCACTACGAGATGGACG	59.972	20	CTCTCGACGAAGGCGATGTT	60.179	20	144	322	465	CCTCCCCTTCAGACCTCTCA	59.958	20	CTCTCGACGAAGGCGATGTT	60.179	20	267	199	465
Contig11558	Di	(GA)6	12	1053	1064
Contig1156	Mono	(T)13	13	64	76	CCCAAATTGAAATCCTAGCCCC	59.3	22	TGCAAGACCACCAGCAAAAC	59.541	20	133	12	144	CCCAAATTGAAATCCTAGCCCC	59.3	22	ACATGCAAGACCACCAGCAA	60.468	20	136	12	147	CCCAAATTGAAATCCTAGCCCC	59.3	22	AACATGCAAGACCACCAGCA	60.468	20	137	12	148
Contig11563	Mono	(A)10	10	36	45	TGACAACTAAAATTGGCTGGTATT	57.09	24	AGATGGGGTTGTGGTTGTGG	60.179	20	198	1	198	TGACAACTAAAATTGGCTGGTATT	57.09	24	TGCAGGGGTGCATGACATTA	59.669	20	178	1	178	TGACAACTAAAATTGGCTGGTATT	57.09	24	GATGGGGTTGTGGTTGTGGT	60.469	20	197	1	197
Contig11564	Mono	(A)10	10	36	45	TGACAACTAAAATTGGCTGGTATT	57.09	24	AGATGGGGTTGTGGTTGTGG	60.179	20	198	1	198	TGACAACTAAAATTGGCTGGTATT	57.09	24	TGCAGGGGTGCATGACATTA	59.669	20	178	1	178	TGACAACTAAAATTGGCTGGTATT	57.09	24	GATGGGGTTGTGGTTGTGGT	60.469	20	197	1	197
Contig11571	Tri	(CGG)6	18	2099	2116	ACTCGGGTCTCACTTCCCTT	60.179	20	CGCCACATAATCATCACGCC	59.764	20	227	2053	2279	CTCACTTCCCTTATGGCGGG	60.179	20	CGCCACATAATCATCACGCC	59.764	20	219	2061	2279	GCTACCTCCAAAACGGGTCA	59.964	20	TCACCTCTGAAACCCGCTTT	59.528	20	237	1934	2170
Contig11575	Mono	(A)13	13	101	113	ACCTTCACCTATGGCATGGG	59.447	20	GCTTGAATGTGTCTTTGCCCC	60.337	21	224	66	289	ACCTTCACCTATGGCATGGG	59.447	20	TGCTTGAATGTGTCTTTGCCC	59.659	21	225	66	290	ATGGACAAGCATGCCACAAC	59.395	20	GCTTGAATGTGTCTTTGCCCC	60.337	21	242	48	289
Contig11575	Mono	(A)10	10	608	617	GTGAAGGCCCCAGAATGACA	59.962	20	AGGGGTGATGGTGGAGATCA	59.955	20	279	366	644	GGGAAACGCGAAGAAGCATG	60.179	20	TGTCGTGTTTCTCAGACCCG	59.968	20	217	582	798	GGGAAACGCGAAGAAGCATG	60.179	20	ATCAAGCGGTGGAGATTGCA	60.035	20	278	582	859
Contig11576	Mono	(A)13	13	101	113	ACCTTCACCTATGGCATGGG	59.447	20	GCTTGAATGTGTCTTTGCCCC	60.337	21	224	66	289	ACCTTCACCTATGGCATGGG	59.447	20	TGCTTGAATGTGTCTTTGCCC	59.659	21	225	66	290	ATGGACAAGCATGCCACAAC	59.395	20	GCTTGAATGTGTCTTTGCCCC	60.337	21	242	48	289
Contig11576	Mono	(A)10	10	608	617	GTGAAGGCCCCAGAATGACA	59.962	20	AGGGGTGATGGTGGAGATCA	59.955	20	279	366	644	GGGAAACGCGAAGAAGCATG	60.179	20	TGTCGTGTTTCTCAGACCCG	59.968	20	217	582	798	GGGAAACGCGAAGAAGCATG	60.179	20	TTGGATGATTCTGCGGCTGT	60.035	20	252	582	833
Contig11577	Tri	(TCG)5	15	1047	1061	CTTCAACGGTGGCGAAAGTG	60.041	20	TCACGGAGGACCAATACCCT	59.958	20	264	843	1106	TCAACGGTGGCGAAAGTGTA	59.896	20	TCACGGAGGACCAATACCCT	59.958	20	262	845	1106	CTTCAACGGTGGCGAAAGTG	60.041	20	GTCAGTCATCACGGAGGACC	59.826	20	272	843	1114
Contig11593	Di	(AT)6	12	4940	4951	GGCCGTTTACCAGTGTCAGT	60.25	20	TCCGCATTGAATTCCACCAAC	59.456	21	280	4793	5072	GGCCGTTTACCAGTGTCAGT	60.25	20	CCGCATTGAATTCCACCAACT	59.454	21	279	4793	5071	GGCCGTTTACCAGTGTCAGT	60.25	20	TCCGCATTGAATTCCACCAA	58.083	20	280	4793	5072
Contig11593	Mono	(T)10	10	704	713	TGGGAAAACGACAAAGATTGCT	59.044	22	ACCATGCATTGATGGGTGGT	59.958	20	276	545	820	TGGGAAAACGACAAAGATTGCT	59.044	22	TGCATTGATGGGTGGTGAGG	60.324	20	272	545	816	TGGGAAAACGACAAAGATTGCTG	60.243	23	ACCATGCATTGATGGGTGGT	59.958	20	276	545	820
Contig11593	Mono	(T)15	15	5736	5750	GTGCAATTGTCGTAGCTCGC	60.247	20	GCTCGAATATCATTGACCAACTCC	59.788	24	278	5666	5943	CAATTGTCGTAGCTCGCCAA	58.924	20	GCATGCTCGAATATCATTGACCA	59.5	23	279	5669	5947	CAATTGTCGTAGCTCGCCAA	58.924	20	TGCATGCTCGAATATCATTGACC	59.5	23	280	5669	5948
Contig11596	Mono	(T)11	11	824	834	TGCAACAGAAGAGTCATCGCA	60.27	21	TCCAGCCAACTAACCCAACA	59.153	20	228	729	956	ACAGAAGAGTCATCGCAACCA	59.656	21	TCCAGCCAACTAACCCAACA	59.153	20	224	733	956	GCAACAGAAGAGTCATCGCA	58.567	20	TCCAGCCAACTAACCCAACA	59.153	20	227	730	956
Contig11602	Mono	(T)10	10	1332	1341
Contig11604	Tri	(TAC)5	15	272	286	TCTCTTCCGCGTAATCACCC	59.541	20	AGCCAACAAGTGTACAGTCCT	59.231	21	248	149	396	TGGGAAACTGGGTGTAAGCG	60.251	20	CGGTTTTGTTCCTCACTTGAGC	60.287	22	226	112	337	GGGAAACTGGGTGTAAGCGT	60.251	20	CGGTTTTGTTCCTCACTTGAGC	60.287	22	225	113	337
Contig11605	Tri	(TAC)5	15	272	286	TCTCTTCCGCGTAATCACCC	59.541	20	AGCCAACAAGTGTACAGTCCT	59.231	21	248	149	396	TGGGAAACTGGGTGTAAGCG	60.251	20	CGGTTTTGTTCCTCACTTGAGC	60.287	22	226	112	337	GGGAAACTGGGTGTAAGCGT	60.251	20	CGGTTTTGTTCCTCACTTGAGC	60.287	22	225	113	337
Contig11607	Di	(AG)12	24	42	65	AAAGGTTGGTTGGGCATTCG	59.321	20	AGAGATGGGAGCGTTGTGTG	60.037	20	193	10	202	AAAGGTTGGTTGGGCATTCG	59.321	20	CAGAGATGGGAGCGTTGTGT	60.037	20	194	10	203	AAAGGTTGGTTGGGCATTCG	59.321	20	GAGGCTCGACTCAGAAGAGC	59.899	20	127	10	136
Contig11608	Di	(AG)12	24	42	65	AAAGGTTGGTTGGGCATTCG	59.321	20	AGAGATGGGAGCGTTGTGTG	60.037	20	193	10	202	AAAGGTTGGTTGGGCATTCG	59.321	20	CAGAGATGGGAGCGTTGTGT	60.037	20	194	10	203	AAAGGTTGGTTGGGCATTCG	59.321	20	GAGGCTCGACTCAGAAGAGC	59.899	20	127	10	136
Contig11628	Mono	(A)11	11	109	119	AGTCTCATGGTGAATAATATACCCTGA	59.265	27	GGGGACAACAGAGTCAGGGA	60.836	20	208	64	271	AGTCTCATGGTGAATAATATACCCTGA	59.265	27	AGGGGACAACAGAGTCAGGG	60.838	20	209	64	272	AGTCTCATGGTGAATAATATACCCTGA	59.265	27	TCAGCAAAGGGGACAACAGA	59.157	20	216	64	279
Contig11630	Mono	(A)11	11	109	119	AGTCTCATGGTGAATAATATACCCTGA	59.265	27	GGGGACAACAGAGTCAGGGA	60.836	20	208	64	271	AGTCTCATGGTGAATAATATACCCTGA	59.265	27	AGGGGACAACAGAGTCAGGG	60.838	20	209	64	272	AGTCTCATGGTGAATAATATACCCTGA	59.265	27	TCAGCAAAGGGGACAACAGA	59.157	20	216	64	279
Contig11635	Mono	(T)10	10	174	183	GAGAAAAGGTGAGGCGGTGA	59.965	20	GGACACGGTGATTCAACTGG	58.843	20	149	86	234	AGAAAAGGTGAGGCGGTGAG	59.965	20	GGACACGGTGATTCAACTGG	58.843	20	148	87	234	GGTGAGCAGATCTGGCACAT	60.107	20	GGACACGGTGATTCAACTGG	58.843	20	134	101	234
Contig11636	Di	(TC)7	14	673	686	GGGGTTGGAGATTGGTGAGG	60.034	20	TCCAAAGCACCAAATCCCCA	59.81	20	149	583	731	TTAGGACGACGCAGGTTTCC	60.038	20	TCCAAAGCACCAAATCCCCA	59.81	20	245	487	731	TCTCCGCATCTTCCGCATTT	60.108	20	TCCAAAGCACCAAATCCCCA	59.81	20	213	519	731
Contig11645	Tri	(TGA)6	18	532	549	TCGAGGAAACTGCTGGCTTT	59.891	20	CGGTTGAACATCAGCAGTCG	59.56	20	254	458	711	GCTGGCTTTTCTTCGGCTTC	60.11	20	CGGTTGAACATCAGCAGTCG	59.56	20	243	469	711	GGCTTTTCTTCGGCTTCACG	60.11	20	CGGTTGAACATCAGCAGTCG	59.56	20	240	472	711
Contig11646	Tri	(TGA)6	18	532	549	TCGAGGAAACTGCTGGCTTT	59.891	20	CGGTTGAACATCAGCAGTCG	59.56	20	254	458	711	GCTGGCTTTTCTTCGGCTTC	60.11	20	CGGTTGAACATCAGCAGTCG	59.56	20	243	469	711	GGCTTTTCTTCGGCTTCACG	60.11	20	CGGTTGAACATCAGCAGTCG	59.56	20	240	472	711
Contig11647	Tri	(TGA)6	18	687	704	TCGAGGAAACTGCTGGCTTT	59.891	20	CGGTTGAACATCAGCAGTCG	59.56	20	254	613	866	GCTGGCTTTTCTTCGGCTTC	60.11	20	CGGTTGAACATCAGCAGTCG	59.56	20	243	624	866	GGCTTTTCTTCGGCTTCACG	60.11	20	CGGTTGAACATCAGCAGTCG	59.56	20	240	627	866
Contig11648	Di	(AG)7	14	1	14
Contig1165	Compound	(CA)8t(AC)8(AT)11	55	981	1035
Contig11654	Di	(CA)7	14	12	25
Contig11655	Mono	(T)15	15	1068	1082
Contig1166	Mono	(A)10	10	64	73	TGTTGTCAAACTTTTCCTTTTGGGA	59.988	25	AGCGTGAACCTTGATGCTCA	59.965	20	120	32	151	GTGTTGTCAAACTTTTCCTTTTGGG	59.878	25	AGCGTGAACCTTGATGCTCA	59.965	20	121	31	151	TGTTGTCAAACTTTTCCTTTTGGGA	59.988	25	GTGAACCTTGATGCTCACGC	59.833	20	117	32	148
Contig11665	Mono	(T)11	11	498	508
Contig11677	Compound	(GTT)5gtaaccgtaattgttgttattatctcgggaacgctttctcgacatgggagaaacagaaac(GTT)8	99	728	826	TGGAGAGAAACGTCTTGGCC	59.965	20	ACAACAGCACTCCGATTGGT	59.891	20	271	689	959	AGAGAAACGTCTTGGCCGAG	60.038	20	ACAACAGCACTCCGATTGGT	59.891	20	268	692	959	GAGAAACGTCTTGGCCGAGA	60.039	20	ACAACAGCACTCCGATTGGT	59.891	20	267	693	959
Contig11677	Tri	(TGT)5	15	1083	1097	ATCACTTGCCGGTTGGTGAT	59.962	20	CCAACAAAAACTCATTCCTTTTAAGCA	59.72	27	145	995	1139	ATCACTTGCCGGTTGGTGAT	59.962	20	ACAAAAACTCATTCCTTTTAAGCACA	58.673	26	142	995	1136	ACCAATCGGAGTGCTGTTGT	59.891	20	CCAACAAAAACTCATTCCTTTTAAGCA	59.72	27	200	940	1139
Contig1168	Mono	(A)11	11	24	34
Contig11684	Di	(GA)6	12	1483	1494	GTCCTTCAAGACGGTGAGGG	60.037	20	CTTCGCCTTCTTACCCCTCC	59.822	20	184	1334	1517	GTCCTTCAAGACGGTGAGGG	60.037	20	CCTTCGCCTTCTTACCCCTC	59.822	20	185	1334	1518	GGTCCTTCAAGACGGTGAGG	60.037	20	CTTCGCCTTCTTACCCCTCC	59.822	20	185	1333	1517
Contig11696	Mono	(A)10	10	564	573	GCTCACACAAACACACACCG	60.248	20	TTGTGCATGGTTGTTGGAGT	58.226	20	109	496	604	GCTCACACAAACACACACCG	60.248	20	TGTGAGTGTGAATTGTGCATGG	59.706	22	121	496	616	GCTCACACAAACACACACCG	60.248	20	GTGAGTGTGAATTGTGCATGGT	59.706	22	120	496	615
Contig11701	Tri	(AAG)6	18	448	465	TTCCAGCGTCAGAGTCAAGG	59.682	20	TGCGTTCGGAACCTCTCTTC	60.039	20	228	303	530	ACATGCTTCAGGGTGAGACC	59.674	20	TGCGTTCGGAACCTCTCTTC	60.039	20	188	343	530	TTCCAGCGTCAGAGTCAAGG	59.682	20	CATGCGTTCGGAACCTCTCT	60.109	20	230	303	532
Contig11710	Di	(GA)7	14	1103	1116	CGAGTCTGAACAACGAGGCT	60.039	20	GTCTTGGAGCACCGTTCTCT	59.681	20	193	999	1191	AGCGAGTCTGAACAACGAGG	60.039	20	GTCTTGGAGCACCGTTCTCT	59.681	20	195	997	1191	CGAGTCTGAACAACGAGGCT	60.039	20	ACTCTTGGTCTTGGAGCACC	59.602	20	200	999	1198
Contig11716	Mono	(T)13	13	246	258	TGATGGTGCTCTGTATCCCC	58.868	20	AAGAAAAACACACACCAGCC	57.04	20	100	182	281	TGATGGTGCTCTGTATCCCC	58.868	20	AGAAGAACAGTTGAGGGAGGA	58.022	21	203	182	384	TGATGGTGCTCTGTATCCCC	58.868	20	TGAAGAAGAACAGTTGAGGGAGG	59.928	23	206	182	387
Contig11732	Tri	(TAC)5	15	1441	1455
Contig11733	Tri	(TAC)5	15	1665	1679
Contig11735	Tri	(TAC)5	15	1478	1492
Contig11736	Tri	(TAC)5	15	1424	1438
Contig1174	Mono	(A)11	11	128	138	GCCAATGGCCCAAGACAATC	59.824	20	AAAGGTTGCTCCAAGGCGTA	59.89	20	136	94	229	GCCAATGGCCCAAGACAATC	59.824	20	AAGGTTGCTCCAAGGCGTAT	59.672	20	135	94	228	GCCAATGGCCCAAGACAATC	59.824	20	CATGACGATAGCAAGACCCCA	59.861	21	260	94	353
Contig11740	Tri	(CTG)5	15	759	773	TCGCCAACAACAACCTCAGA	59.821	20	AACACCGCTGGTTTTCATGC	59.968	20	175	633	807	ACCATTAGTCCTCCTCGCCA	60.325	20	AACACCGCTGGTTTTCATGC	59.968	20	189	619	807	TCGCCAACAACAACCTCAGA	59.821	20	CATTTCCAAGCGGGTGCAAT	59.753	20	199	633	831
Contig11741	Tri	(CTG)5	15	747	761	TCCTCGCCAACAACAACAGA	59.821	20	AACACCGCTGGTTTTCATGC	59.968	20	175	621	795	CCTCGCCAACAACAACAGAC	59.692	20	AACACCGCTGGTTTTCATGC	59.968	20	174	622	795	TCGAGTAACGGAAGCGTTGT	59.688	20	AACACCGCTGGTTTTCATGC	59.968	20	252	544	795
Contig11742	Compound	(GA)7tgaagagagagagg(GA)8	44	1	44
Contig11742	Tri	(ATA)6	18	256	273	CTTGCCTTCCAATGTTGCTGT	59.658	21	GCTGGACTTTGGGGCTATGT	60.034	20	230	159	388	ACTTGCCTTCCAATGTTGCTG	59.658	21	GCTGGACTTTGGGGCTATGT	60.034	20	231	158	388	CTTGCCTTCCAATGTTGCTGT	59.658	21	AGATCAGGGTGAGCTGGACT	59.958	20	242	159	400
Contig11755	Mono	(T)11	11	1262	1272	TGTTCCTGAGTTTGCCTGCA	60.107	20	GCAAGAAGAGGGCAGGAACT	59.963	20	273	1100	1372	TGTTCCTGAGTTTGCCTGCA	60.107	20	GCCAAACCACATCATGCTGG	60.109	20	218	1100	1317	TGTTCCTGAGTTTGCCTGCA	60.107	20	GGCCAAACCACATCATGCTG	60.109	20	219	1100	1318
Contig11757	Di	(AG)6	12	147	158	TCGTGGATTCAAAGGTGGCT	59.6	20	CTTCATCGTCAGCTCCTCCC	59.896	20	228	7	234	TCGTGGATTCAAAGGTGGCT	59.6	20	TTCCCTGCAAACTCACCTCC	59.89	20	175	7	181	TCGTGGATTCAAAGGTGGCT	59.6	20	CGGAGCGTAGGCACTTCATT	60.46	20	198	7	204
Contig1176	Di	(AG)7	14	4513	4526	AATAAGCCGTAGTCGCAGCA	59.825	20	ATATCCGCGCTGAAACTGCA	60.462	20	149	4489	4637	ACGACAACGGAGAAGCCATT	59.965	20	CGCTGAAACTGCACTTCCAA	59.337	20	280	4351	4630	ATAAGCCGTAGTCGCAGCAG	60.249	20	ATATCCGCGCTGAAACTGCA	60.462	20	148	4490	4637
Contig11766	Di	(AG)9	18	764	781	ACCCCAAATTCCTAGTGGCC	59.665	20	TCTAACTCTTAGAGTAAGTGGATCCC	58.938	26	230	581	810	ACCCCAAATTCCTAGTGGCC	59.665	20	CTAACTCTTAGAGTAAGTGGATCCC	57.72	25	229	581	809	AGGAATCGCCCTTCAATGGT	59.374	20	TCTAACTCTTAGAGTAAGTGGATCCC	58.938	26	160	651	810
Contig11768	Mono	(A)13	13	103	115	TCAGTCAACAACAATCACACAAGA	59.059	24	TATTTGGGATTCGCACCCCC	60.106	20	235	13	247	TCTTCAGTCAACAACAATCACACA	59.059	24	TATTTGGGATTCGCACCCCC	60.106	20	238	10	247	TCAGTCAACAACAATCACACAAGA	59.059	24	GTGGATTGTGGAGGTGCCTT	60.251	20	165	13	177
Contig11768	Mono	(T)11	11	1299	1309	GACAGATCGACGCCTCTCAG	59.971	20	ACAGAACAAGAGTGGAAGTATTCT	57.573	24	108	1230	1337	CCTAAGGACAGATCGACGCC	59.969	20	ACAGAACAAGAGTGGAAGTATTCT	57.573	24	114	1224	1337	CCGAAGAGGGAAGAAGAGGC	59.823	20	ACAGAACAAGAGTGGAAGTATTCT	57.573	24	186	1152	1337
Contig1177	Di	(AG)9	18	258	275	AGCGAGCTTCCAGAACATGT	59.677	20	ACCGTATCTACCACCGCCTA	59.817	20	215	103	317	AGCGAGCTTCCAGAACATGT	59.677	20	TACCGTATCTACCACCGCCT	59.817	20	216	103	318	ATAGCCTCCACAGGTGAGGA	59.66	20	ACCGTATCTACCACCGCCTA	59.817	20	247	71	317
Contig11771	Tri	(CCT)5	15	259	273	CTCCCTCCCAACTCAAACCC	59.962	20	GCTCCCGCCCGAATATGTAA	59.966	20	130	209	338	CCTCCCTCCCAACTCAAACC	59.962	20	GCTCCCGCCCGAATATGTAA	59.966	20	131	208	338	ATAACCGTCCTCCCTCCCAA	59.956	20	GCTCCCGCCCGAATATGTAA	59.966	20	139	200	338
Contig11774	Mono	(A)10	10	1193	1202	GGGATCAAGATTCTGGGGGC	60.179	20	TGCCCACTGTCCTGTTTGTT	60.034	20	213	1112	1324	GGGATCAAGATTCTGGGGGC	60.179	20	TTGTTTCGGTTTGGTCGTGC	59.901	20	230	1112	1341	TTCTGGGGGCGAAATCTCAG	59.747	20	TGCCCACTGTCCTGTTTGTT	60.034	20	203	1122	1324
Contig11778	Mono	(T)11	11	1165	1175	TCTCCCACTCTCCTTCCTCA	58.915	20	AAGTAGTGCAGATCCCGTGC	60.108	20	244	1027	1270	CCTTCTCCCACTCTCCTTCC	58.8	20	AAGTAGTGCAGATCCCGTGC	60.108	20	247	1024	1270	ATTCTGCTTGCTGGGTAGGT	59.005	20	ATCCCGTGCAGAAGCCAAAT	60.324	20	279	981	1259
Contig1178	Di	(AG)8	16	253	268	AAAGCACCACTCTCTGCTCC	59.964	20	ATGGTGGATACGAGATGGCG	59.682	20	277	90	366	GCAAAAGCACCACTCTCTGC	60.04	20	ATGGTGGATACGAGATGGCG	59.682	20	280	87	366	AAAGCACCACTCTCTGCTCC	59.964	20	CAGGACTGTGCGCGTATTTC	59.63	20	219	90	308
Contig11781	Di	(GA)7	14	1484	1497	GAATATCTTGGGCGGCGAGA	59.966	20	TCCACTCCACCACCAAACTC	59.528	20	191	1343	1533	AGAATATCTTGGGCGGCGAG	59.966	20	TCCACTCCACCACCAAACTC	59.528	20	192	1342	1533	GAATATCTTGGGCGGCGAGA	59.966	20	CACTCCACCACCAAACTCCT	59.526	20	189	1343	1531
Contig11796	Di	(GA)6	12	1375	1386
Contig11796	Mono	(A)12	12	3	14
Contig11812	Tri	(TTG)5	15	356	370	GACGTGACGGAAAGGTGGAT	60.038	20	CAACCATCCCCTCTCATCGG	59.893	20	166	269	434	GACGTGACGGAAAGGTGGAT	60.038	20	CCAACCATCCCCTCTCATCG	59.893	20	167	269	435	GACGTGACGGAAAGGTGGAT	60.038	20	CTCATCGGTAAACGCACCCT	60.108	20	154	269	422
Contig1182	Tri	(TTC)6	18	947	964	AAACAGCGAGCGTCTCTGAA	59.968	20	TGCGATACGATACGCACACA	59.901	20	149	910	1058	AAAACAGCGAGCGTCTCTGA	59.968	20	TGCGATACGATACGCACACA	59.901	20	150	909	1058	ACAACGTGGAGAAGAGCGAG	60.039	20	TGCGATACGATACGCACACA	59.901	20	200	859	1058
Contig11822	Mono	(T)10	10	1058	1067	TGTGGGGTGTAGCTGATCAA	58.643	20	AGGCCACATGAAAGTACGGA	59.019	20	252	988	1239	TGTGGGGTGTAGCTGATCAA	58.643	20	GGCCACATGAAAGTACGGAC	58.916	20	251	988	1238	ATGTGGGGTGTAGCTGATCA	58.416	20	AGGCCACATGAAAGTACGGA	59.019	20	253	987	1239
Contig11823	Mono	(T)27	27	397	423
Contig11825	Di	(CT)10	20	1	20
Contig11830	Mono	(T)10	10	1862	1871	AAGGGGAGGAGGATGAGGAC	60.031	20	CCTCAAACCCTAACGCTCCA	59.676	20	161	1734	1894	AAGGGGAGGAGGATGAGGAC	60.031	20	CCCTCAAACCCTAACGCTCC	60.393	20	162	1734	1895	TCGAAGGGGAGGAGGATGAG	60.106	20	CCTCAAACCCTAACGCTCCA	59.676	20	164	1731	1894
Contig11840	Di	(CA)7	14	969	982	GACTGATGGAAGCAGCCAGT	60.036	20	TCTTCCACAAAATTTAGCAGAAACA	57.894	25	168	877	1044	ATGGACTGATGGAAGCAGCC	60.107	20	TCTTCCACAAAATTTAGCAGAAACA	57.894	25	171	874	1044	GACTGATGGAAGCAGCCAGT	60.036	20	AGCAGAAACATACTACATACACAAGT	58.613	26	153	877	1029
Contig11841	Di	(CA)7	14	1055	1068	GACTGATGGAAGCAGCCAGT	60.036	20	TCTTCCACAAAATTTAGCAGAAACA	57.894	25	168	963	1130	ATGGACTGATGGAAGCAGCC	60.107	20	TCTTCCACAAAATTTAGCAGAAACA	57.894	25	171	960	1130	GACTGATGGAAGCAGCCAGT	60.036	20	AGCAGAAACATACTACATACACAAGT	58.613	26	153	963	1115
Contig11859	Mono	(A)10	10	465	474	TTCCCTGTGAAGCACCTTCC	59.89	20	GCATTGTCCCATGCTGCAAA	60.037	20	250	418	667	TTCCCTGTGAAGCACCTTCC	59.89	20	GTCCCATGCTGCAAACTTGG	60.038	20	245	418	662	CCTGTGAAGCACCTTCCCAA	60.179	20	GCATTGTCCCATGCTGCAAA	60.037	20	247	421	667
Contig11859	Mono	(T)11	11	1086	1096
Contig11862	Tri	(CAA)5	15	84	98	GACTCTGACTCACTCGCTCG	59.904	20	GTGCCCCTGGATTTTTGCAG	60.037	20	176	28	203	GACTCTGACTCACTCGCTCG	59.904	20	AGGCCTTAGGTTCCCTGGAT	59.954	20	255	28	282	GACTCTGACTCACTCGCTCG	59.904	20	GGATGGGGGCTGTTAATGCT	60.106	20	103	28	130
Contig1187	Tri	(CGA)8	24	45	68	AGACATGGCATCGTCCAAGG	60.108	20	GCGTCGTTTTCGGTCAACAA	59.973	20	159	21	179	AGACATGGCATCGTCCAAGG	60.108	20	GACTATGAGAGGGTGGCACG	59.897	20	179	21	199	AGACATGGCATCGTCCAAGG	60.108	20	CTGGAGGCTCATGCTCATGT	59.819	20	136	21	156
Contig11870	Mono	(T)11	11	536	546
Contig1193	Di	(CT)18	36	22	57	CCTCCAATACCTCCGCCAC	59.854	19	CACAACGGTGTCATCCTCCA	59.965	20	161	0	160	CCTCCAATACCTCCGCCAC	59.854	19	TGGCCGTTCAACACTCATCA	59.892	20	105	0	104	CCTCCAATACCTCCGCCAC	59.854	19	TCACCATCTTGGCCGTTCAA	59.89	20	114	0	113
Contig1194	Di	(CT)18	36	22	57	CCTCCAATACCTCCGCCAC	59.854	19	CACAACGGTGTCATCCTCCA	59.965	20	161	0	160	CCTCCAATACCTCCGCCAC	59.854	19	TGGCCGTTCAACACTCATCA	59.892	20	105	0	104	CCTCCAATACCTCCGCCAC	59.854	19	TCACCATCTTGGCCGTTCAA	59.89	20	114	0	113
Contig11940	Di	(GA)6	12	59	70	GGTTTCTCCCATAAGTCAAAATCA	57.166	24	GCGAATGAACAGTGGGATGG	59.265	20	231	1	231	GGTTTCTCCCATAAGTCAAAATCAACT	60.04	27	GCGAATGAACAGTGGGATGG	59.265	20	231	1	231	GGTTTCTCCCATAAGTCAAAATCAAC	58.909	26	GCGAATGAACAGTGGGATGG	59.265	20	231	1	231
Contig11945	Complex	(A)11(AC)6*	22	360	381	GAAGGATTGGCCGTTTGGTG	59.756	20	ACTGGCCATGAACGGTGTC	60.303	19	274	231	504	GAAGGATTGGCCGTTTGGTG	59.756	20	TTCCACTGGCCATGAACGG	60.303	19	278	231	508	GAAGGATTGGCCGTTTGGTG	59.756	20	CTTCCACTGGCCATGAACGG	61.308	20	279	231	509
Contig11945	Mono	(T)10	10	1787	1796	CATATTTGACGCCAAGGCCG	59.971	20	TCAATCACACGGGAACTGCA	59.892	20	231	1592	1822	GCATATTTGACGCCAAGGCC	60.249	20	TCAATCACACGGGAACTGCA	59.892	20	232	1591	1822	GCCAAGGCCGGAATTTCTTT	59.392	20	TCAATCACACGGGAACTGCA	59.892	20	221	1602	1822
Contig1195	Mono	(T)10	10	398	407	GCAGAATGGGGGTGGAAGAA	59.96	20	TTCATGCGTGTGTTGTCTGC	59.693	20	265	311	575	AGCACGTGATGGAAGAAGCA	59.965	20	AACCACGGATTACAGCCACC	60.322	20	237	195	431	GCAGAATGGGGGTGGAAGAA	59.96	20	AACCACGGATTACAGCCACC	60.322	20	121	311	431
Contig11950	Mono	(T)16	16	1201	1216	GCAGTTTGGTCCGTCCTGTA	59.966	20	TCCATTGTCACAGTTTGCCT	57.637	20	160	1115	1274	GCAGTTTGGTCCGTCCTGTA	59.966	20	AGAAAGCTTCTCTCCATCCCA	58.444	21	186	1115	1300	GCAGTTTGGTCCGTCCTGTA	59.966	20	TCTTCCATTGTCACAGTTTGCC	59.377	22	163	1115	1277
Contig11950	Tri	(ATT)6	18	959	976	ACCGGGGTTTTTGTCTCTGG	60.179	20	GAGGCTAGCTTCGCATAGCA	59.967	20	213	810	1022	CCACCGGGGTTTTTGTCTCT	60.179	20	GAGGCTAGCTTCGCATAGCA	59.967	20	215	808	1022	CCGTCTCCTCTTGGCGTTAG	60.179	20	GAGGCTAGCTTCGCATAGCA	59.967	20	169	854	1022
Contig11959	Mono	(A)10	10	448	457	CACCGAACCTCTGTATCGCA	59.827	20	GACTACACTGGTCACGTGCA	59.968	20	272	244	515	GGGCACCGAACCTCTGTATC	60.179	20	GACTACACTGGTCACGTGCA	59.968	20	275	241	515	CACCGAACCTCTGTATCGCA	59.827	20	ACACTGGTCACGTGCAATCT	59.893	20	268	244	511
Contig11965	Di	(AG)9	18	1769	1786	GAATGGGCCCTACTTCGAGG	59.893	20	ATGTAACCACCCTCGCAGTG	60.036	20	132	1724	1855	GGAGAATGGGCCCTACTTCG	59.893	20	ATGTAACCACCCTCGCAGTG	60.036	20	135	1721	1855	TAATGGCCTCCTCGAGCCTA	59.812	20	ATGTAACCACCCTCGCAGTG	60.036	20	258	1598	1855
Contig11971	Mono	(T)10	10	159	168	AGAAGATGGTGGAGGCAAGC	60.035	20	TGTCTTGGGACCAAATCTGGA	58.938	21	172	80	251	AGGAGAAGATGGTGGAGGCA	60.253	20	TGTCTTGGGACCAAATCTGGA	58.938	21	175	77	251	AGAAGATGGTGGAGGCAAGC	60.035	20	AGCAGGGTTTCTCAATAGAGCA	59.427	22	266	80	345
Contig11972	Tri	(AGA)5	15	824	838	CTTTTCGACCCGGGAGAACA	59.966	20	CTCGGCCAAAACCCTCTTCT	59.963	20	272	598	869	CCCCACACTGTTTTGAGGGT	60.106	20	GATCGGGCTTAGGCTCATCC	60.037	20	271	618	888	CCCCACACTGTTTTGAGGGT	60.106	20	GGATCGGGCTTAGGCTCATC	60.037	20	272	618	889
Contig11977	Tri	(TCA)5	15	621	635	ATGGCACCGTCACCAGATTT	59.962	20	TCGTGAAGCGTGCAATTTCC	59.763	20	151	536	686	ATGGCACCGTCACCAGATTT	59.962	20	GGATACGAGGGCTAAGCTCG	59.759	20	168	536	703	ATGGCACCGTCACCAGATTT	59.962	20	CAAGCTGAGGATACGAGGGC	60.25	20	176	536	711
Contig11978	Tri	(TCA)5	15	621	635	ATGGCACCGTCACCAGATTT	59.962	20	TCGTGAAGCGTGCAATTTCC	59.763	20	151	536	686	ATGGCACCGTCACCAGATTT	59.962	20	GGATACGAGGGCTAAGCTCG	59.759	20	168	536	703	ATGGCACCGTCACCAGATTT	59.962	20	CAAGCTGAGGATACGAGGGC	60.25	20	176	536	711
Contig1198	Mono	(A)15	15	53	67	AGTTGGCAAGAATCAAAACACTAGT	59.406	25	GTGGGAGCCATTGCAGTTTG	60.038	20	205	0	204	AGTTGGCAAGAATCAAAACACTAGT	59.406	25	AGTGGGAGCCATTGCAGTTT	60.179	20	206	0	205	AGTTGGCAAGAATCAAAACACTAGT	59.406	25	TGGGAGCCATTGCAGTTTGA	60.179	20	204	0	203
Contig11982	Mono	(A)13	13	68	80	GGCAAAGGAAATGGTATATGATGCA	59.989	25	GGGATTGCCAGAGTGGGTAC	60.107	20	138	5	142	TGGCAAAGGAAATGGTATATGATGC	59.989	25	GGGATTGCCAGAGTGGGTAC	60.107	20	139	4	142	GGCAAAGGAAATGGTATATGATGCA	59.989	25	ACATCAGGCTGAAGTGCGTT	60.25	20	105	5	109
Contig11983	Mono	(A)13	13	68	80	GGCAAAGGAAATGGTATATGATGCA	59.989	25	GGGATTGCCAGAGTGGGTAC	60.107	20	138	5	142	TGGCAAAGGAAATGGTATATGATGC	59.989	25	GGGATTGCCAGAGTGGGTAC	60.107	20	139	4	142	GGCAAAGGAAATGGTATATGATGCA	59.989	25	ACATCAGGCTGAAGTGCGTT	60.25	20	105	5	109
Contig1200	Mono	(A)10	10	173	182	GAGAAAAAGGGGTGTCAAACAGA	59.048	23	AGTCTACGACAGCAACGTGG	60.039	20	190	60	249	AGAGAAAAAGGGGTGTCAAACAG	59.046	23	AGTCTACGACAGCAACGTGG	60.039	20	191	59	249	AGGGGTGTCAAACAGAAAAAGA	58.024	22	AGTCTACGACAGCAACGTGG	60.039	20	183	67	249
Contig1200	Mono	(A)11	11	569	579	TGTTTCTGTTCGTGCTTGCG	59.973	20	GCCATAGGCTTAACGGTGGT	60.107	20	161	461	621	TCGGGTTGGAGTTCATGTGG	59.964	20	GCCATAGGCTTAACGGTGGT	60.107	20	206	416	621	CGTCATCGGGTTGGAGTTCA	60.038	20	GCCATAGGCTTAACGGTGGT	60.107	20	211	411	621
Contig12003	Tri	(CAC)5	15	241	255	ACCCCGCCAATGATTCCAAT	60.032	20	GAGTTTGTGCAGCTTTCCGG	60.04	20	274	91	364	ACCCCGCCAATGATTCCAAT	60.032	20	GGAGTTTGTGCAGCTTTCCG	60.04	20	275	91	365	ACCCCGCCAATGATTCCAAT	60.032	20	CGGGAGTTTGTGCAGCTTTC	60.04	20	277	91	367
Contig12004	Mono	(T)11	11	1507	1517	GGGCCAAATGAATGGAGAAGG	59.241	21	ACCGTGGAAATTAACGAGGGT	59.651	21	193	1361	1553	TCACCTTCCCTACGGGTAAA	57.676	20	ACCGTGGAAATTAACGAGGGT	59.651	21	143	1411	1553	TTCACCTTCCCTACGGGTAA	57.676	20	ACCGTGGAAATTAACGAGGGT	59.651	21	144	1410	1553
Contig12005	Mono	(T)11	11	1703	1713	GGGCCAAATGAATGGAGAAGG	59.241	21	ACCGTGGAAATTAACGAGGGT	59.651	21	193	1557	1749	TCACCTTCCCTACGGGTAAA	57.676	20	ACCGTGGAAATTAACGAGGGT	59.651	21	143	1607	1749	TTCACCTTCCCTACGGGTAA	57.676	20	ACCGTGGAAATTAACGAGGGT	59.651	21	144	1606	1749
Contig12006	Mono	(T)11	11	1600	1610	GGGCCAAATGAATGGAGAAGG	59.241	21	ACCGTGGAAATTAACGAGGGT	59.651	21	193	1454	1646	TCACCTTCCCTACGGGTAAA	57.676	20	ACCGTGGAAATTAACGAGGGT	59.651	21	143	1504	1646	TTCACCTTCCCTACGGGTAA	57.676	20	ACCGTGGAAATTAACGAGGGT	59.651	21	144	1503	1646
Contig1201	Mono	(A)10	10	162	171	TCTTCTCCACCAAACGCCTC	59.965	20	GAAGTCAACAACGGCACCAC	59.971	20	228	85	312	CTCTTCTCCACCAAACGCCT	59.965	20	GAAGTCAACAACGGCACCAC	59.971	20	229	84	312	CCTCTCCCTCTTCTCCACCA	59.958	20	GAAGTCAACAACGGCACCAC	59.971	20	236	77	312
Contig1201	Mono	(A)11	11	493	503	GGGTTTAGGGTTGGGTCAGG	59.961	20	CCAGTGTTGTCAAATGGCGG	60.039	20	240	432	671	GTGGTGCCGTTGTTGACTTC	59.971	20	ATAGGCTTAACGGTGGTGGC	60.107	20	256	293	548	GGGTTTAGGGTTGGGTCAGG	59.961	20	ATAGGCTTAACGGTGGTGGC	60.107	20	117	432	548
Contig12010	Di	(AG)13	26	759	784	TGAGCTCTGCACTTCAACGA	59.611	20	CCTTCGCTTCAGTTCGTTGC	60.111	20	128	680	807	TGAGCTCTGCACTTCAACGA	59.611	20	GCCTTCGCTTCAGTTCGTTG	60.111	20	129	680	808	TCGAAAGGTACGCTCCATGC	60.46	20	CCTTCGCTTCAGTTCGTTGC	60.111	20	197	611	807
Contig12010	Tri	(TAT)8	24	29	52	ACTTGTGTCCTTATCACTCTGAGA	58.92	24	ATGCAGAGTGTGGGGAACTG	59.963	20	134	2	135	ACTTGTGTCCTTATCACTCTGAGA	58.92	24	CATGCAGAGTGTGGGGAACT	59.963	20	135	2	136	ACTTGTGTCCTTATCACTCTGAGA	58.92	24	TGAAGTGCGCTCTGAGGTTT	59.893	20	238	2	239
Contig12011	Di	(AG)13	26	761	786	TGAGCTCTGCACTTCAACGA	59.611	20	CCTTCGCTTCAGTTCGTTGC	60.111	20	128	682	809	TGAGCTCTGCACTTCAACGA	59.611	20	GCCTTCGCTTCAGTTCGTTG	60.111	20	129	682	810	TCGAAAGGTACGCTCCATGC	60.46	20	CCTTCGCTTCAGTTCGTTGC	60.111	20	197	613	809
Contig12011	Tri	(TAT)8	24	29	52	ACTTGTGTCCTTATCACTCTGAGA	58.92	24	CCCCAATGTTTCTGCAGCAG	59.754	20	214	2	215	ACTTGTGTCCTTATCACTCTGAGA	58.92	24	GAGTGTGGGGAACTGACGTC	60.32	20	129	2	130	ACTTGTGTCCTTATCACTCTGAGA	58.92	24	TTAACCATGCGGAGTGTGGG	60.322	20	140	2	141
Contig12015	Di	(AT)7	14	1144	1157	TAGTGACGTACGAGGGGGAG	60.108	20	GGTTCTTCCCACTACACTTTCCA	60.181	23	204	982	1185	TAGTGACGTACGAGGGGGAG	60.108	20	TGGTTCTTCCCACTACACTTTCC	60.181	23	205	982	1186	GTGCAGCACGATTAGAGGGT	60.108	20	GGTTCTTCCCACTACACTTTCCA	60.181	23	275	911	1185
Contig12021	Di	(TC)13	26	4	29
Contig12021	Mono	(T)10	10	552	561	CCACTTCCTCTCCGCTTGTT	59.965	20	TCAATCTGCTCTTGCCTGCA	59.963	20	251	451	701	CCACTTCCTCTCCGCTTGTT	59.965	20	AATCTGCTCTTGCCTGCACT	59.962	20	249	451	699	CAACACCCCCACTTCCTCTC	59.963	20	TCAATCTGCTCTTGCCTGCA	59.963	20	259	443	701
Contig12021	Mono	(T)12	12	1184	1195	GTGGCAAAGTGTGTGTGCTT	59.827	20	AACTCAACGAGGTAGGGTGA	57.995	20	157	1112	1268	TGTGTGCTTACAACAGTGGGA	59.789	21	ACGACCCAATTAACCCGAACA	59.928	21	273	1123	1395	GTGTGTGCTTACAACAGTGGG	59.666	21	ACGACCCAATTAACCCGAACA	59.928	21	274	1122	1395
Contig12022	Di	(TC)13	26	4	29
Contig12022	Mono	(T)12	12	1050	1061	GTGGCAAAGTGTGTGTGCTT	59.827	20	AACTCAACGAGGTAGGGTGA	57.995	20	157	978	1134	TGTGTGCTTACAACAGTGGGA	59.789	21	ACGACCCAATTAACCCGAACA	59.928	21	273	989	1261	GTGTGTGCTTACAACAGTGGG	59.666	21	ACGACCCAATTAACCCGAACA	59.928	21	274	988	1261
Contig12023	Di	(TC)13	26	4	29
Contig12023	Mono	(T)12	12	1175	1186	GTGGCAAAGTGTGTGTGCTT	59.827	20	AACTCAACGAGGTAGGGTGA	57.995	20	157	1103	1259	TGTGTGCTTACAACAGTGGGA	59.789	21	ACGACCCAATTAACCCGAACA	59.928	21	273	1114	1386	GTGTGTGCTTACAACAGTGGG	59.666	21	ACGACCCAATTAACCCGAACA	59.928	21	274	1113	1386
Contig12027	Mono	(T)12	12	380	391	AACAGCTTTGGCACTGCATG	59.967	20	AGAACGCACCTAGCCATGTT	59.675	20	186	323	508	AACAGCTTTGGCACTGCATG	59.967	20	AAGAACGCACCTAGCCATGT	59.675	20	187	323	509	AACAGCTTTGGCACTGCATG	59.967	20	TTCAAGAACGCACCTAGCCA	59.605	20	190	323	512
Contig12033	Di	(GA)8	16	627	642	GGTTCAGACTTCCTCAGAGGC	60.067	21	TCAGAAACCCAAGAATCAAGTCA	57.952	23	263	417	679	GGTTCAGACTTCCTCAGAGGC	60.067	21	CTCAGAAACCCAAGAATCAAGTCA	58.934	24	264	417	680	GGTTCAGACTTCCTCAGAGGC	60.067	21	TCTCAGAAACCCAAGAATCAAGTCA	60.163	25	265	417	681
Contig12039	Mono	(A)11	11	28	38	CACACCCAGACCCACACAA	59.774	19	TTGACGCTGATTTTGTGCCG	60.041	20	171	6	176	CACACCCAGACCCACACAA	59.774	19	TTGCCAAAGCGTTTCCTTGG	59.896	20	231	6	236	CACACCCAGACCCACACAA	59.774	19	GCTGAGCTTCAACTTGACGC	60.11	20	184	6	189
Contig12049	Di	(AT)6	12	97	108
Contig12051	Tri	(AAT)5	15	192	206
Contig1206	Mono	(T)10	10	1335	1344	TGGAGCTTCAGCACTGGAAG	59.964	20	TGATGTGAACATTGCATCCGC	59.867	21	197	1227	1423	CTGGAGCTTCAGCACTGGAA	59.964	20	TGATGTGAACATTGCATCCGC	59.867	21	198	1226	1423	GCTTCAGCACTGGAAGGCTA	60.036	20	TGATGTGAACATTGCATCCGC	59.867	21	193	1231	1423
Contig12065	Mono	(T)13	13	1119	1131
Contig12066	Compound	(T)10caggttag(A)10	28	1007	1034	ACCCGAATATAGACCCGCCT	60.179	20	GTACACACTAACTCCGGGCC	60.108	20	242	860	1101	ACTCCAACCACCACCGAAAG	60.179	20	GTACACACTAACTCCGGGCC	60.108	20	195	907	1101	CCGCCTGTAGCCCTACTTTC	60.179	20	GTACACACTAACTCCGGGCC	60.108	20	228	874	1101
Contig12067	Compound	(T)10caggttag(A)10	28	1040	1067	ACCCGAATATAGACCCGCCT	60.179	20	GTACACACTAACTCCGGGCC	60.108	20	242	893	1134	ACTCCAACCACCACCGAAAG	60.179	20	GTACACACTAACTCCGGGCC	60.108	20	195	940	1134	CCGCCTGTAGCCCTACTTTC	60.179	20	GTACACACTAACTCCGGGCC	60.108	20	228	907	1134
Contig12070	Compound	(AG)7tgagagagagaagacagaaacaaagagaaagaacatggc(GA)8tcgcgagagcat(AG)8	97	465	561	ACTCAAAGTGCAGATGGGAGG	59.996	21	ACGCGATGATGGGAAGAGTC	59.897	20	256	354	609	ACTCAAAGTGCAGATGGGAGG	59.996	21	GACGCGATGATGGGAAGAGT	59.897	20	257	354	610	AGTGCAGATGGGAGGAGATCT	60.062	21	ACGCGATGATGGGAAGAGTC	59.897	20	250	360	609
Contig12072	Mono	(T)10	10	57	66	AGCAAGAGATCTCCAAGTGCT	59.092	21	CGGCAAGCACAACGAAGAAA	59.971	20	181	33	213	AGCAAGAGATCTCCAAGTGCT	59.092	21	TCACGAGGTATACGGCAAGC	59.898	20	193	33	225	AGCAAGAGATCTCCAAGTGCT	59.092	21	ACCGCCAGACTGCTATGTTC	60.108	20	213	33	245
Contig12077	Mono	(T)10	10	2151	2160	TGGAGACACCCCACAATTTGT	59.783	21	GGGAGATCCACCCTCACATT	58.783	20	222	2076	2297	TGATTTTGGAGACACCCCACA	59.503	21	GGGAGATCCACCCTCACATT	58.783	20	228	2070	2297	TGGAGACACCCCACAATTTGT	59.783	21	GGGAGATCCACCCTCACATTT	59.434	21	222	2076	2297
Contig12093	Tri	(GTG)5	15	585	599
Contig12094	Tri	(GTG)5	15	626	640
Contig12095	Tri	(GTG)5	15	425	439
Contig121	Di	(GA)7	14	3380	3393	CCACATCGATCAGGAAGGCA	59.821	20	GCAACAAGCGCTATTGCTCC	60.524	20	226	3235	3460	GGTGTCCCACATCGATCAGG	60.179	20	GCAACAAGCGCTATTGCTCC	60.524	20	232	3229	3460	CCACATCGATCAGGAAGGCA	59.821	20	CAACAAGCGCTATTGCTCCA	59.196	20	225	3235	3459
Contig12103	Compound	(CT)12g(TC)7	39	100	138	CTCTCTGTCCGCTTTTCCACT	59.999	21	GCTAGCTGTCGGTTTTGCAC	60.11	20	163	15	177	TCTCTGTCCGCTTTTCCACT	58.951	20	GCTAGCTGTCGGTTTTGCAC	60.11	20	162	16	177	ACTCTCTGTCCGCTTTTCCA	58.951	20	GCTAGCTGTCGGTTTTGCAC	60.11	20	164	14	177
Contig12109	Tri	(AAC)5	15	33	47	CACCCTTTGAGTTCATTAACCTCT	58.683	24	TTGTTGAAACAGCATCCGCG	60.041	20	247	0	246	CACCCTTTGAGTTCATTAACCTCT	58.683	24	GTTGAGATTCGCCGTCTCCA	60.109	20	279	0	278	CACCCTTTGAGTTCATTAACCTCT	58.683	24	ATTCTTGGAGGGATCACGCG	60.179	20	116	0	115
Contig1211	Di	(GA)6	12	1596	1607	AGTAAGCAAGGCTGGAGCAG	60.036	20	GAAAATGGGTCGGTCGGAGA	59.752	20	175	1478	1652	GTAAGCAAGGCTGGAGCAGA	60.036	20	GAAAATGGGTCGGTCGGAGA	59.752	20	174	1479	1652	AGTAAGCAAGGCTGGAGCAG	60.036	20	AAATGGGTCGGTCGGAGAAG	59.751	20	173	1478	1650
Contig12112	Mono	(A)14	14	167	180	ACCGAATTGATCAGGAACCCC	60.065	21	GGTTCGGTTGAGGTCTTGGT	59.892	20	114	90	203	CGTCCAATTCAGAACCAACCG	59.803	21	GGTTCGGTTGAGGTCTTGGT	59.892	20	131	73	203	CCGAATTGATCAGGAACCCCT	59.787	21	GGTTCGGTTGAGGTCTTGGT	59.892	20	113	91	203
Contig12117	Mono	(T)10	10	956	965
Contig12137	Mono	(A)15	15	18	32
Contig12142	Compound	(AAG)6aaaagagtgcactttgcggaggacgtggtggagtcgtgcagagacggagaagagttcaggaagcgaagttcgcgatcgaaggttcagaagagttat(AAC)5ggagaagaagac(GAA)7	162	323	484	TGTGGGAATCTTGTGCAGCT	59.889	20	GCAGGCATTACTCCTCCGAT	59.605	20	220	290	509	GGAATCTTGTGCAGCTGGGA	60.323	20	GCAGGCATTACTCCTCCGAT	59.605	20	216	294	509	TGTGGGAATCTTGTGCAGCT	59.889	20	AGCAGGCATTACTCCTCCGA	60.688	20	221	290	510
Contig1215	Di	(CT)6	12	315	326	CAACAACCCAATCGCCATGG	60.109	20	TCGTCGTGTTTGGATGTCGT	59.969	20	202	191	392	CTGCTCAACAACCCAATCGC	60.11	20	TCGTCGTGTTTGGATGTCGT	59.969	20	207	186	392	CAACAACCCAATCGCCATGG	60.109	20	TGCGTATCGTCGTGTTTGGA	60.039	20	208	191	398
Contig12153	Tri	(GCT)5	15	1330	1344	ACTGCGGCAGATGAAATGGA	60.035	20	GGATGAAACACTTCCACCGC	59.478	20	185	1200	1384	GAAGGCTGGTGATGGTGGAA	59.962	20	GGATGAAACACTTCCACCGC	59.478	20	204	1181	1384	ACTGCGGCAGATGAAATGGA	60.035	20	AACACTTCCACCGCAAGAGG	60.535	20	179	1200	1378
Contig1217	Mono	(T)10	10	1893	1902	TCCTCCCCAGACAACTCCAA	60.105	20	TTCCCAATCCCCATTCGTGG	60.034	20	177	1784	1960	ATCCTCCCCAGACAACTCCA	59.881	20	TTCCCAATCCCCATTCGTGG	60.034	20	178	1783	1960	TCCTCCCCAGACAACTCCAA	60.105	20	CCCCATTCGTGGCTCTTCAT	60.107	20	169	1784	1952
Contig1217	Mono	(T)13	13	2021	2033	CCACGAATGGGGATTGGGAA	60.034	20	TGGGACGGAACTAGGATAGAGA	59.218	22	118	1941	2058	TCCTCCCCAGACAACTCCAA	60.105	20	TGGGACGGAACTAGGATAGAGA	59.218	22	275	1784	2058	ATCCTCCCCAGACAACTCCA	59.881	20	TGGGACGGAACTAGGATAGAGA	59.218	22	276	1783	2058
Contig12200	Mono	(A)11	11	1147	1157	GGATTGTGCTGCGTTAACCC	59.83	20	TCCCCAAAACCATCAACCACA	60.063	21	266	977	1242	GATTGTGCTGCGTTAACCCG	60.179	20	TCCCCAAAACCATCAACCACA	60.063	21	265	978	1242	ATCCAGGATTGTGCTGCGTT	60.323	20	TCCCCAAAACCATCAACCACA	60.063	21	271	972	1242
Contig12201	Mono	(A)11	11	1107	1117	GGATTGTGCTGCGTTAACCC	59.83	20	TCCCCAAAACCATCAACCACA	60.063	21	266	937	1202	GATTGTGCTGCGTTAACCCG	60.179	20	TCCCCAAAACCATCAACCACA	60.063	21	265	938	1202	ATCCAGGATTGTGCTGCGTT	60.323	20	TCCCCAAAACCATCAACCACA	60.063	21	271	932	1202
Contig12203	Mono	(A)10	10	817	826	GCAGAGAGGTGCTTGACAGA	59.68	20	AGCCGGTGGTGATAACACTG	60.036	20	251	749	999	GCAGAGAGGTGCTTGACAGA	59.68	20	GCCGGTGGTGATAACACTGA	60.037	20	250	749	998	GCAGAGAGGTGCTTGACAGA	59.68	20	CTTCGCAACTCCACAAAGCC	60.04	20	267	749	1015
Contig12203	Mono	(A)11	11	954	964	GCAGAGAGGTGCTTGACAGA	59.68	20	AGCCGGTGGTGATAACACTG	60.036	20	251	749	999	GCAGAGAGGTGCTTGACAGA	59.68	20	GCCGGTGGTGATAACACTGA	60.037	20	250	749	998	GCAGAGAGGTGCTTGACAGA	59.68	20	CTTCGCAACTCCACAAAGCC	60.04	20	267	749	1015
Contig12208	Di	(GA)6	12	94	105	TTTGCAGAGTGTCGCGTTTG	59.973	20	GAAGGCTACAAGCTGCTCCA	60.036	20	151	13	163	TTTGCAGAGTGTCGCGTTTG	59.973	20	TGAAGGCTACAAGCTGCTCC	60.036	20	152	13	164	GTTTTGCAGAGTGTCGCGTT	59.972	20	GAAGGCTACAAGCTGCTCCA	60.036	20	153	11	163
Contig12209	Di	(GA)6	12	94	105	TTTGCAGAGTGTCGCGTTTG	59.973	20	GAAGGCTACAAGCTGCTCCA	60.036	20	151	13	163	TTTGCAGAGTGTCGCGTTTG	59.973	20	TGAAGGCTACAAGCTGCTCC	60.036	20	152	13	164	GTTTTGCAGAGTGTCGCGTT	59.972	20	GAAGGCTACAAGCTGCTCCA	60.036	20	153	11	163
Contig12217	Mono	(A)10	10	1219	1228	TCGAGAGTTGTGAGGTGTGC	59.968	20	TGATGGGATGCACCTGAGTC	59.457	20	280	984	1263	GGATCAGTCAGTGCTCCAGG	59.822	20	TGATGGGATGCACCTGAGTC	59.457	20	163	1101	1263	CGAGAGTTGTGAGGTGTGCA	60.249	20	TGATGGGATGCACCTGAGTC	59.457	20	279	985	1263
Contig12256	Di	(GA)6	12	243	254	GTTGTGAGGGACTGAGGGTG	59.965	20	AGCCTCACGTCTTCGATTGG	60.109	20	189	151	339	GTTGTGAGGGACTGAGGGTG	59.965	20	GCCTCACGTCTTCGATTGGA	60.109	20	188	151	338	ACGTGAGGTTGATGGGGTTC	59.964	20	AGCCTCACGTCTTCGATTGG	60.109	20	146	194	339
Contig12257	Di	(GA)6	12	181	192	ACGTGAGGTTGATGGGGTTC	59.964	20	CCCTCACGGCCTCTTGAATT	60.035	20	274	132	405	GACGTGAGGTTGATGGGGTT	59.964	20	CCCTCACGGCCTCTTGAATT	60.035	20	275	131	405	AGAGAGGGAGGCTGTGAGAG	60.033	20	TTGAACCCCATCAGCCTCAC	59.962	20	255	35	289
Contig12266	Compound	(CA)7tacagccatacacacacaccgc(CA)10	56	275	330
Contig12267	Compound	(GA)9gttgggattggagactcttgtgcagctgaaaggaagtagaatttggttcagacagcaatcagcacaactaggagataacaacaataatag(TAA)11	141	523	663	TGGTCCCTTGCTTTGCCTTT	60.398	20	AGTTGGTTGTGTCTTCCTTCCT	59.49	22	225	471	695	TTGGTCCCTTGCTTTGCCTT	60.398	20	AGTTGGTTGTGTCTTCCTTCCT	59.49	22	226	470	695	GCTTGCTTGGGGAAGACATG	59.471	20	AGTTGGTTGTGTCTTCCTTCCT	59.49	22	266	430	695
Contig12273	Di	(AG)8	16	843	858
Contig12274	Di	(CT)8	16	498	513	CAAGGCATAACCACAACCGC	60.109	20	GATGGCGTCGTTTCGATGTG	59.975	20	226	433	658	CAAGGCATAACCACAACCGC	60.109	20	AGATGGCGTCGTTTCGATGT	60.109	20	227	433	659	GGCATAACCACAACCGCAAT	59.47	20	GATGGCGTCGTTTCGATGTG	59.975	20	223	436	658
Contig12280	Mono	(T)11	11	1650	1660	CTCAAGCTGCAGCAAAGCAA	59.968	20	TGTGGCGGTAACAACTACTCA	59.312	21	262	1437	1698	ACCCAAGAATGAAGGCCCTG	59.96	20	TGTGGCGGTAACAACTACTCA	59.312	21	138	1561	1698	GATGCTCAAGCTGCAGCAAA	59.757	20	TGTGGCGGTAACAACTACTCA	59.312	21	266	1433	1698
Contig12282	Mono	(T)11	11	1101	1111	CTCAAGCTGCAGCAAAGCAA	59.968	20	TGTGGCGGTAACAACTACTCA	59.312	21	262	888	1149	ACCCAAGAATGAAGGCCCTG	59.96	20	TGTGGCGGTAACAACTACTCA	59.312	21	138	1012	1149	GATGCTCAAGCTGCAGCAAA	59.757	20	TGTGGCGGTAACAACTACTCA	59.312	21	266	884	1149
Contig12290	Mono	(A)10	10	68	77	CCTATTTCTGTAATTTAGTACCTCTGG	57.234	27	AGGCCTCGCTCTTCTCAAAC	60.037	20	178	0	177	CCTATTTCTGTAATTTAGTACCTCTGG	57.234	27	TGTTGAGTTAGGCCTCGCTC	59.753	20	187	0	186	CCTATTTCTGTAATTTAGTACCTCTGG	57.234	27	GGCCTCGCTCTTCTCAAACA	60.321	20	177	0	176
Contig12292	Tri	(TTG)5	15	860	874	TCATCGTTTTCCCCTGTCCC	59.673	20	TTCAGACACTGTCAGCCACC	59.893	20	275	672	946	CATCGTTTTCCCCTGTCCCT	59.672	20	TTCAGACACTGTCAGCCACC	59.893	20	274	673	946	TCATCGTTTTCCCCTGTCCC	59.673	20	GCCACCCAACTGAGTCAGAA	59.891	20	261	672	932
Contig12300	Compound	(GAA)6gcaatagaattagaagaggcaaagagatctaacctggttctggggaaa(GAG)5	81	765	845	AGAAGACGCTGACGACATCG	60.179	20	CCGAGCCATGGTTCAGGAAT	60.107	20	243	653	895	CGCTGACGACATCGCATCTA	60.317	20	CCGAGCCATGGTTCAGGAAT	60.107	20	237	659	895	GCTGAAGAAGACGCTGACGA	60.387	20	CCGAGCCATGGTTCAGGAAT	60.107	20	248	648	895
Contig12300	Compound	(CT)6cacat(AC)6	29	1560	1588	TTGTTGGTTGTGGTGGAGCT	60.034	20	TCTGCAAGCGTCCCCTTAAA	59.601	20	270	1353	1622	TTGTTGGTTGTGGTGGAGCT	60.034	20	TTCTGCAAGCGTCCCCTTAA	59.601	20	271	1353	1623	GTTGTTGGTTGTGGTGGAGC	59.898	20	TCTGCAAGCGTCCCCTTAAA	59.601	20	271	1352	1622
Contig12300	Mono	(A)10	10	33	42	ACTTTGTACTAACACCATGACGA	57.796	23	TGGGTTCGGTGATCATTGGG	60.035	20	211	6	216	ACTTTGTACTAACACCATGACGA	57.796	23	GTGGTGGGTTCGGTGATCAT	60.035	20	215	6	220	ACTTTGTACTAACACCATGACGA	57.796	23	TACGTGGATGAGCACGATGG	59.898	20	143	6	148
Contig12301	Di	(TA)7	14	113	126	GGAGGTGTGACATCCTGGAA	59.016	20	GCGTGGTTCAGAGGTTGGTT	60.818	20	279	50	328	GGAGGTGTGACATCCTGGAAA	59.649	21	GCGTGGTTCAGAGGTTGGTT	60.818	20	279	50	328	GGAGGTGTGACATCCTGGAA	59.016	20	GCGTGGTTCAGAGGTTGGT	60.228	19	279	50	328
Contig12303	Di	(AT)11	22	1	22
Contig12309	Tri	(TCC)8	24	39	62	CACTTCCCCTTCTGCCACTT	59.889	20	AAACGGAAGCGGTTCATTGC	60.04	20	250	6	255	CACTTCCCCTTCTGCCACTT	59.889	20	AGCTATCCGTTGAAACCGGG	60.108	20	213	6	218	CACTTCCCCTTCTGCCACTT	59.889	20	GCTATCCGTTGAAACCGGGA	60.108	20	212	6	217
Contig12310	Tri	(TCC)8	24	39	62	CACTTCCCCTTCTGCCACTT	59.889	20	AAACGGAAGCGGTTCATTGC	60.04	20	250	6	255	CACTTCCCCTTCTGCCACTT	59.889	20	AGCTATCCGTTGAAACCGGG	60.108	20	213	6	218	CACTTCCCCTTCTGCCACTT	59.889	20	GCTATCCGTTGAAACCGGGA	60.108	20	212	6	217
Contig12332	Compound	(CA)6acgttgttactttgt(GA)7	41	65	105	AGCACAGCAGAGACAGACTC	59.397	20	GGTGATGGGGGAAGAATGGG	60.106	20	167	41	207	AGCACAGCAGAGACAGACTC	59.397	20	CTCTCTCTGTTGCTCGCCAT	59.825	20	109	41	149	AGCACAGCAGAGACAGACTC	59.397	20	CTCTCTCTCTGTTGCTCGCC	60.179	20	111	41	151
Contig12338	Tri	(TGA)5	15	967	981	TGTGTTGGTGAGAAGCCAGG	60.179	20	TCTTGTTCCTCATGTGGGGC	59.962	20	260	889	1148	GGATGGGGTGACAGATGGTG	60.107	20	TCTCAGCAAGGGACTCGTCT	60.251	20	182	855	1036	CCAGGAGAGGACTGTGTTGG	59.677	20	TCTTGTTCCTCATGTGGGGC	59.962	20	272	877	1148
Contig1234	Mono	(A)15	15	262	276	CCGCCGTTCTTCTTGTACCT	60.038	20	AGATGGTTCGGCTCTTTGGG	60.035	20	246	215	460	CACTACACCGCCGTTCTTCT	60.039	20	AGATGGTTCGGCTCTTTGGG	60.035	20	253	208	460	CCGCCGTTCTTCTTGTACCT	60.038	20	GGTTCGGCTCTTTGGGGTTA	59.963	20	242	215	456
Contig12348	Di	(GA)6	12	1547	1558	GAAACGTGGAAATGCTGCGT	60.04	20	AGAACAACCCGCGATCCAAT	60.035	20	127	1506	1632	GTGTGGTCTTTGAGGGACGT	59.894	20	AGAACAACCCGCGATCCAAT	60.035	20	205	1428	1632	GCAGTGTGGTCTTTGAGGGA	59.891	20	AGAACAACCCGCGATCCAAT	60.035	20	208	1425	1632
Contig12352	Tri	(TCA)6	18	35	52	CGGAAGAGAAACAATCGGAACC	59.584	22	AAGCACTTCCTTCATCGCCA	59.963	20	155	2	156	CGGAAGAGAAACAATCGGAACC	59.584	22	CCGCATTTGGGAAGCACTTC	60.109	20	166	2	167	CGGAAGAGAAACAATCGGAACC	59.584	22	AGCCAGAGGGGAGAGTTCTT	59.882	20	258	2	259
Contig12362	Di	(TG)6	12	857	868	CGCCTGGGAATTCTGATGGA	59.819	20	ACCAAGAAAGAGGGCAAACCA	60.063	21	280	623	902	CGCCTGGGAATTCTGATGGA	59.819	20	AGGGCAAACCAAACACAAACA	59.374	21	270	623	892	TCGCCTGGGAATTCTGATGG	59.819	20	AGGGCAAACCAAACACAAACA	59.374	21	271	622	892
Contig12362	Tri	(TAC)6	18	23	40
Contig12365	Di	(CA)6	12	124	135	CCAAAAAGGTAAGAATCGCGAA	57.587	22	CCGTGCAGTGTTGTCAACAG	59.972	20	176	55	230	CCAAAAAGGTAAGAATCGCGAA	57.587	22	AGAGGATCCGTGCAGTGTTG	60.037	20	183	55	237	CCAAAAAGGTAAGAATCGCGAA	57.587	22	GTTGTCAACAGCAGAGCGTG	60.042	20	167	55	221
Contig12368	Di	(CA)6	12	9	20
Contig12372	Tetra	(AAAT)5	20	116	135
Contig12378	Mono	(A)11	11	77	87	ACGCGCTGTTTCAATTTCCA	59.334	20	CGTCATCAGTCCAGACACCG	60.457	20	215	45	259	AACGCGCTGTTTCAATTTCCA	59.934	21	CGTCATCAGTCCAGACACCG	60.457	20	216	44	259	ACGCGCTGTTTCAATTTCCA	59.334	20	GTCATCAGTCCAGACACCGA	59.111	20	214	45	258
Contig12380	Tri	(CGT)6	18	573	590	TCCATTCGCGACAGCCTAAA	59.752	20	CCGGCCTCAACATCCTCAAT	60.107	20	208	445	652	TTCCATTCGCGACAGCCTAA	59.752	20	CCGGCCTCAACATCCTCAAT	60.107	20	209	444	652	CAATTCCATTCGCGACAGCC	60.248	20	CCGGCCTCAACATCCTCAAT	60.107	20	212	441	652
Contig12388	Di	(TC)9	18	44	61	TGGCTGTTTCTAACCGAAGCA	60.203	21	AGATACAGTGGCCTTGCACC	60.035	20	147	1	147	TGGCTGTTTCTAACCGAAGCA	60.203	21	GCCTTGCACCAACGTACAAG	60.04	20	137	1	137	TGGCTGTTTCTAACCGAAGCA	60.203	21	ATACAGTGGCCTTGCACCAA	59.888	20	145	1	145
Contig12402	Di	(TC)6	12	19	30
Contig12413	Mono	(T)11	11	206	216	GGGTTGTTGTGGGACCTTGA	60.106	20	AACCACGTAAGCCTCCCATG	60.035	20	239	133	371	GGGTTGTTGTGGGACCTTGA	60.106	20	CAACCACGTAAGCCTCCCAT	60.035	20	240	133	372	GATGGGTTGTTGTGGGACCT	59.888	20	AACCACGTAAGCCTCCCATG	60.035	20	242	130	371
Contig1242	Di	(CT)8	16	42	57	CTATAGGCACAGGCAGTCAGG	59.93	21	GTGATCTAGATCCGCCGCAA	59.968	20	102	11	112	CTATAGGCACAGGCAGTCAGG	59.93	21	TCCTTGCCGTTTCCAGGATC	60.035	20	157	11	167	TATAGGCACAGGCAGTCAGG	58.877	20	GTGATCTAGATCCGCCGCAA	59.968	20	101	12	112
Contig12427	Di	(TA)6	12	384	395	TCGTGTATCGCAACAGCTGT	60.039	20	TGAGTTTGTTACTTCCAAGTCATTCA	59.174	26	140	286	425	TCGTGTATCGCAACAGCTGT	60.039	20	GAGTTTGTTACTTCCAAGTCATTCA	57.741	25	139	286	424	TCGTGTATCGCAACAGCTGT	60.039	20	TGAGTTTGTTACTTCCAAGTCATTC	57.741	25	140	286	425
Contig12438	Compound	(CT)8(CA)7	30	9	38
Contig12444	Mono	(T)10	10	2131	2140	ACAGCCAAGCAGAAGTTCCA	59.817	20	GTACCACAGTCTGCCCTTCC	60.036	20	251	1936	2186	TGGACAGCCAAGCAGAAGTT	59.817	20	GTACCACAGTCTGCCCTTCC	60.036	20	254	1933	2186	ACAGCCAAGCAGAAGTTCCA	59.817	20	CCACAGTCTGCCCTTCCAAT	59.961	20	248	1936	2183
Contig12451	Di	(AG)6	12	580	591	CCATCTGCTCTTTCTCTCTCCA	59.235	22	CTCCGCGTTCATTTCGTTGG	60.179	20	270	551	820	CCATCTGCTCTTTCTCTCTCCA	59.235	22	GCGTTCATTTCGTTGGCAGA	59.763	20	266	551	816	TCCATCTGCTCTTTCTCTCTCC	58.97	22	CTCCGCGTTCATTTCGTTGG	60.179	20	271	550	820
Contig12479	Mono	(T)10	10	1760	1769	ACGCTGACCCATGATCCAAA	59.672	20	GTTTTGACCGAGTTCGTGCC	60.042	20	276	1731	2006	CACGCTGACCCATGATCCAA	60.393	20	GTTTTGACCGAGTTCGTGCC	60.042	20	277	1730	2006	TACACGCTGACCCATGATCC	59.536	20	GTTTTGACCGAGTTCGTGCC	60.042	20	279	1728	2006
Contig12480	Mono	(T)10	10	1730	1739	ACGCTGACCCATGATCCAAA	59.672	20	GTTTTGACCGAGTTCGTGCC	60.042	20	276	1701	1976	CACGCTGACCCATGATCCAA	60.393	20	GTTTTGACCGAGTTCGTGCC	60.042	20	277	1700	1976	TACACGCTGACCCATGATCC	59.536	20	GTTTTGACCGAGTTCGTGCC	60.042	20	279	1698	1976
Contig12497	Di	(TC)8	16	117	132	TTGCGTGTTGATTCCAGGGA	59.89	20	CACCTCTCGCAGTCCAGAAG	60.109	20	139	33	171	TTGCGTGTTGATTCCAGGGA	59.89	20	AGCAAGCAAACACGCGAAAA	60.179	20	180	33	212	TTGCGTGTTGATTCCAGGGA	59.89	20	CTAGAGCAAGCAAACACGCG	60.179	20	184	33	216
Contig1250	Tri	(AAC)7	21	2172	2192
Contig12506	Mono	(T)10	10	2022	2031
Contig12507	Mono	(T)10	10	2104	2113
Contig1251	Tri	(AAC)7	21	2222	2242
Contig12514	Di	(CT)6	12	1220	1231	TTGGCATGTGACCGTGATGA	59.964	20	GCAGCAGAGTTACCCCCAAT	60.034	20	202	1092	1293	GACCGTGATGAGCAATTGGC	59.901	20	GCAGCAGAGTTACCCCCAAT	60.034	20	193	1101	1293	ATGAGCAATTGGCAGCCAAC	59.752	20	GCAGCAGAGTTACCCCCAAT	60.034	20	186	1108	1293
Contig12515	Mono	(A)10	10	50	59	CTCAAAATCTCAAACTACAACTACTCT	57.517	27	CATCAGGGTCTGAGGCATCC	59.892	20	238	0	237	CTCAAAATCTCAAACTACAACTACTCT	57.517	27	GCATCCGACACCGATGAAGA	60.179	20	224	0	223	CTCAAAATCTCAAACTACAACTACTCT	57.517	27	TAGCATGGCCGAACTTGACA	59.677	20	111	0	110
Contig12516	Di	(TC)7	14	143	156	GGGTCATTGGTTTCACTCGC	59.478	20	TGGGGTTGACTGTTTGAGCT	59.449	20	230	53	282	GGGTCATTGGTTTCACTCGC	59.478	20	GTGGGGTTGACTGTTTGAGC	59.331	20	231	53	283	GGGTCATTGGTTTCACTCGC	59.478	20	AGCCCGTGAATCATTGAGGA	59.088	20	133	53	185
Contig12522	Di	(CT)8	16	144	159	TCCGTGATCTCCATTTTCTTCCT	59.48	23	TGGTTTGGTGATGATGGGCA	59.886	20	278	74	351	TCCGTGATCTCCATTTTCTTCC	58.126	22	TGGTTTGGTGATGATGGGCA	59.886	20	278	74	351	CCGTGATCTCCATTTTCTTCCT	58.121	22	TGGTTTGGTGATGATGGGCA	59.886	20	277	75	351
Contig12523	Di	(CT)8	16	144	159	TCCGTGATCTCCATTTTCTTCCT	59.48	23	ACTCTTCTCGGCAATGGGTC	59.749	20	217	74	290	TCCGTGATCTCCATTTTCTTCCT	59.48	23	GACTCTTCTCGGCAATGGGT	59.749	20	218	74	291	TCCGTGATCTCCATTTTCTTCCT	59.48	23	TGGGTCTGGCTAGAGTCTGG	60.325	20	245	74	318
Contig12526	Mono	(T)10	10	274	283	AGCCTTCTAGCACCAGGGTA	59.957	20	GAGAAGGAAAGCCCACCGTT	60.251	20	237	92	328	AGCCTTCTAGCACCAGGGTA	59.957	20	ATGGAGAAGGAAAGCCCACC	59.667	20	240	92	331	GCCTTCTAGCACCAGGGTAC	59.822	20	GAGAAGGAAAGCCCACCGTT	60.251	20	236	93	328
Contig12534	Compound	(A)10c(A)10	21	45	65	ACAAACCATTAAACAAAACACCCC	58.813	24	ACCTGCTGTTGGTGTTCCTT	59.741	20	243	18	260	ACAAACCATTAAACAAAACACCCC	58.813	24	AACCTGCTGTTGGTGTTCCT	59.741	20	244	18	261	ACAAACCATTAAACAAAACACCCC	58.813	24	TGGCCATTGCTGGGTTCTTT	60.472	20	111	18	128
Contig12548	Mono	(T)10	10	6550	6559	TTCTTGAAGAGGGTTGGGGC	59.888	20	GCTTGCGGAGATCCATTCCT	60.179	20	262	6506	6767	TTCTTGAAGAGGGTTGGGGC	59.888	20	TGGCGACACGACTTGGAAAA	60.462	20	179	6506	6684	ACACCATTGGTCAGTGCCAT	59.887	20	TGGCGACACGACTTGGAAAA	60.462	20	224	6461	6684
Contig12551	Mono	(A)23	23	1	23
Contig12552	Di	(CT)6	12	173	184	TCGAGTCACCTGCCGAAATC	60.109	20	GGCATTTTCCTCGGCTTTGG	60.109	20	269	57	325	GTGAGAGTCGAGTCACCTGC	60.11	20	GGCATTTTCCTCGGCTTTGG	60.109	20	276	50	325	CGTGAGAGTCGAGTCACCTG	59.833	20	GGCATTTTCCTCGGCTTTGG	60.109	20	277	49	325
Contig12552	Mono	(T)10	10	1454	1463	TGGGTGTTGTTCCCTTTCCC	60.106	20	GCAACGGATTCACAATGTTCCA	60.03	22	103	1403	1505	TGGGTGTTGTTCCCTTTCCC	60.106	20	TGCAACGGATTCACAATGTTCC	60.03	22	104	1403	1506	CAACGGGGTGCAATTATGGC	60.179	20	GCAACGGATTCACAATGTTCCA	60.03	22	196	1310	1505
Contig12553	Di	(CT)6	12	150	161	ACCTAGTGGACCAAAGCAGC	59.963	20	GGCATTTTCCTCGGCTTTGG	60.109	20	275	28	302	ACCTAGTGGACCAAAGCAGC	59.963	20	TCCTCGGCTTTGGTTGTGAA	59.818	20	268	28	295	ACCTAGTGGACCAAAGCAGC	59.963	20	TTCCTCGGCTTTGGTTGTGA	59.818	20	269	28	296
Contig12553	Di	(AG)14	28	1829	1856
Contig12553	Mono	(A)13	13	1567	1579	AGGGTGGTGGTTGATTTGGT	59.439	20	TGTCCGTCCTCTTCTGTCCA	60.179	20	280	1524	1803	AGGGTGGTGGTTGATTTGGT	59.439	20	GTCCGTCCTCTTCTGTCCAA	59.033	20	279	1524	1802	AGGGTGGTGGTTGATTTGGTA	59.216	21	TGTCCGTCCTCTTCTGTCCA	60.179	20	280	1524	1803
Contig12554	Di	(CT)6	12	150	161	ACCTAGTGGACCAAAGCAGC	59.963	20	GGCATTTTCCTCGGCTTTGG	60.109	20	275	28	302	ACCTAGTGGACCAAAGCAGC	59.963	20	TCCTCGGCTTTGGTTGTGAA	59.818	20	268	28	295	ACCTAGTGGACCAAAGCAGC	59.963	20	TTCCTCGGCTTTGGTTGTGA	59.818	20	269	28	296
Contig12554	Mono	(T)10	10	1449	1458	TGGGTGTTGTTCCCTTTCCC	60.106	20	GCAACGGATTCACAATGTTCCA	60.03	22	103	1398	1500	TGGGTGTTGTTCCCTTTCCC	60.106	20	TGCAACGGATTCACAATGTTCC	60.03	22	104	1398	1501	CAACGGGGTGCAATTATGGC	60.179	20	GCAACGGATTCACAATGTTCCA	60.03	22	196	1305	1500
Contig12555	Di	(CT)6	12	173	184	TCGAGTCACCTGCCGAAATC	60.109	20	GGCATTTTCCTCGGCTTTGG	60.109	20	269	57	325	GTGAGAGTCGAGTCACCTGC	60.11	20	GGCATTTTCCTCGGCTTTGG	60.109	20	276	50	325	CGTGAGAGTCGAGTCACCTG	59.833	20	GGCATTTTCCTCGGCTTTGG	60.109	20	277	49	325
Contig12555	Di	(AG)14	28	1870	1897	TGGACAGAAGAGGACGGACA	60.179	20	GCCATCGGTTTTCCCACAAG	59.756	20	280	1825	2104	AAGAGGACGGACATGTCGTG	59.756	20	GCCATCGGTTTTCCCACAAG	59.756	20	273	1832	2104	AAGAGGACGGACATGTCGTG	59.756	20	TGCCATCGGTTTTCCCACAA	60.468	20	274	1832	2105
Contig12555	Mono	(A)13	13	1608	1620	AGGGTGGTGGTTGATTTGGT	59.439	20	TGTCCGTCCTCTTCTGTCCA	60.179	20	280	1565	1844	AGGGTGGTGGTTGATTTGGT	59.439	20	GTCCGTCCTCTTCTGTCCAA	59.033	20	279	1565	1843	AGGGTGGTGGTTGATTTGGTA	59.216	21	TGTCCGTCCTCTTCTGTCCA	60.179	20	280	1565	1844
Contig12564	Di	(CT)7	14	1	14
Contig12577	Compound	(T)12gttttctgttaccgtagaactccaacccccaaaagctgattttcatctggtagtagtat(ATG)5acaatgacgatttttgtgtgtgagaaagaagtgtgcttgttgtgtgcaggcggcgagtgtgagattttt(AG)6	167	158	324	CAAGGTCAGTGAGCGCCTAA	60.037	20	TCCTCCTCTTCCTCTTGGGG	59.957	20	273	108	380	CAAGGTCAGTGAGCGCCTAA	60.037	20	CCTCCTCTTCCTCTTGGGGT	60.253	20	272	108	379	TGAGCGCCTAATTCACCGAA	59.752	20	TCCTCCTCTTCCTCTTGGGG	59.957	20	264	117	380
Contig12578	Di	(AG)6	12	133	144	GTCACGAGCGAGAGAGGAAG	59.902	20	TCCTCCTCTTCCTCTTGGGG	59.957	20	191	10	200	GAAAAAGCGTCACGAGCGAG	60.179	20	TCCTCCTCTTCCTCTTGGGG	59.957	20	199	2	200	GTCACGAGCGAGAGAGGAAG	59.902	20	ATCCCTATCCACCGCTCTGA	59.811	20	263	10	272
Contig12579	Di	(TC)8	16	180	195	GGATTTGACCGGTCTGGGTT	59.962	20	GCGGACATGAGATCCAGAGG	59.967	20	270	71	340	GGATTTGACCGGTCTGGGTT	59.962	20	GGCGGACATGAGATCCAGAG	59.967	20	271	71	341	ATTTGACCGGTCTGGGTTGG	60.251	20	GCGGACATGAGATCCAGAGG	59.967	20	268	73	340
Contig12579	Tri	(CGC)5	15	390	404	CTCTGGATCTCATGTCCGCC	59.967	20	CATGAGGAAGTCGCGGTTCT	60.109	20	113	322	434	CCTCTGGATCTCATGTCCGC	59.967	20	CATGAGGAAGTCGCGGTTCT	60.109	20	114	321	434	CTCTGGATCTCATGTCCGCC	59.967	20	CTTGGGGGAGGATGATCTGC	59.89	20	188	322	509
Contig12583	Mono	(A)11	11	526	536	TCTGCACTCTGTTGACGCTT	59.895	20	GATGATGCAGTTGACGTGCC	59.902	20	264	390	653	TCTGCACTCTGTTGACGCTT	59.895	20	GGATGATGCAGTTGACGTGC	59.902	20	265	390	654	TGCACTCTGTTGACGCTTCA	60.179	20	GATGATGCAGTTGACGTGCC	59.902	20	262	392	653
Contig12586	Di	(TC)10	20	329	348	ACTTGAGGGAGGCTTCAAGC	59.963	20	CTGCGTCTGGTTTGGAGGAA	60.25	20	272	253	524	ACTTGAGGGAGGCTTCAAGC	59.963	20	GGAAGGTCTGCGTCTGGTTT	60.25	20	279	253	531	ACTTGAGGGAGGCTTCAAGC	59.963	20	ATTGGCCAGACCCTGACAAC	60.251	20	164	253	416
Contig12586	Di	(TC)9	18	1820	1837	GCACTGCTTGGATCCACACA	60.891	20	TTCTGCTGTTTTCCATGGCT	58	20	275	1633	1907	GCACTGCTTGGATCCACACA	60.891	20	GCTGTTTTCCATGGCTAAAGCA	60.029	22	271	1633	1903	GCACTGCTTGGATCCACACA	60.891	20	TGCTGTTTTCCATGGCTAAAGC	60.029	22	272	1633	1904
Contig12587	Di	(TC)9	18	1461	1478	GCACTGCTTGGATCCACACA	60.891	20	TTCTGCTGTTTTCCATGGCT	58	20	275	1274	1548	GCACTGCTTGGATCCACACA	60.891	20	GCTGTTTTCCATGGCTAAAGCA	60.029	22	271	1274	1544	GCACTGCTTGGATCCACACA	60.891	20	TGCTGTTTTCCATGGCTAAAGC	60.029	22	272	1274	1545
Contig12587	Tri	(TTG)5	15	655	669	ACCCCAACAACAGCAGACAT	59.814	20	ATTTGGGGCAGCATGAGGAA	59.958	20	244	561	804	ACCCCAACAACAGCAGACAT	59.814	20	CAACCGGTGAAGGAAGTGGA	59.892	20	142	561	702	ACCCCAACAACAGCAGACAT	59.814	20	ACAACCGGTGAAGGAAGTGG	60.179	20	143	561	703
Contig1262	Tri	(GCA)6	18	134	151	ACTCACAAATCCTATGCCTACACA	59.775	24	ACCTCATCTCGAGCTTTGCC	60.108	20	259	11	269	ACTCACAAATCCTATGCCTACACA	59.775	24	TCATCTCGAGCTTTGCCTGG	60.108	20	256	11	266	AGGAGTATGCTCTTCAAGTAGCT	58.714	23	ACCTCATCTCGAGCTTTGCC	60.108	20	205	65	269
Contig12620	Tri	(ATG)5	15	1573	1587	CCTTTGCAGAGGACCAGGTC	60.322	20	GGCCCAATTCACTGTTGCTT	59.319	20	147	1542	1688	TTTGCAGAGGACCAGGTCTG	59.602	20	GGCCCAATTCACTGTTGCTT	59.319	20	145	1544	1688	TTCCTTTGCAGAGGACCAGG	59.598	20	GGCCCAATTCACTGTTGCTT	59.319	20	149	1540	1688
Contig12621	Tri	(ATG)5	15	1862	1876	ATTCCTTTGCGGAGGACCAG	60.035	20	CCAGTTCTGAAATCCCCGCA	60.322	20	205	1828	2032	ATTCCTTTGCGGAGGACCAG	60.035	20	TGCCAGTTCTGAAATCCCCG	60.322	20	207	1828	2034	ATTCCTTTGCGGAGGACCAG	60.035	20	GGCCCAATTCACTGTTGCTT	59.319	20	150	1828	1977
Contig12627	Tri	(TCT)5	15	213	227	GCGCCTCTTCCCTTTAACCT	60.035	20	TCATCGAATGCCACAGCCTT	60.035	20	267	127	393	GCGCCTCTTCCCTTTAACCT	60.035	20	TTCATCGAATGCCACAGCCT	60.035	20	268	127	394	GCGCCTCTTCCCTTTAACCT	60.035	20	CCCATGATCCACGTGTCCAA	60.036	20	193	127	319
Contig12628	Tri	(TCT)8	24	213	236	ACTCGTTCCCCTCTCTCTCC	60.034	20	CCCTGGTGATTGCTGCAGTA	60.035	20	193	167	359	GCGCCTCTTCCCTTTAACCT	60.035	20	CCCTGGTGATTGCTGCAGTA	60.035	20	233	127	359	ACTCGTTCCCCTCTCTCTCC	60.034	20	AGCTTTCCCTTCATCCGCAA	59.962	20	216	167	382
Contig12629	Tri	(TCT)8	24	213	236	ACTCGTTCCCCTCTCTCTCC	60.034	20	CCCTGGTGATTGCTGCAGTA	60.035	20	193	167	359	GCGCCTCTTCCCTTTAACCT	60.035	20	CCCTGGTGATTGCTGCAGTA	60.035	20	233	127	359	TCCTTCACTCGTTCCCCTCT	59.885	20	CCCTGGTGATTGCTGCAGTA	60.035	20	199	161	359
Contig12645	Tri	(TCA)5	15	232	246	TCCAATTTCGCCGCTCTCTT	60.036	20	AGGACGAGAGCTTCTCCTGT	59.961	20	199	77	275	CCTCCTCCTCTTCGTACCGA	60.107	20	TTATGACGGGCGAGATGCTC	59.968	20	210	162	371	TCCTCCTCCTCTTCGTACCG	60.107	20	TTATGACGGGCGAGATGCTC	59.968	20	211	161	371
Contig12654	Di	(GA)6	12	2083	2094	AGAGAAAGGAGGGGCGAGAT	60.032	20	GCATAGAGCAAGCAAAGCGG	60.248	20	140	2030	2169	AGAGAAAGGAGGGGCGAGAT	60.032	20	CAAAGCGGGGGAGAAAGAGA	59.675	20	128	2030	2157	AGAGAAAGGAGGGGCGAGAT	60.032	20	GGGAGAAAGAGAGGCAGCAA	59.674	20	120	2030	2149
Contig12661	Di	(TC)9	18	2243	2260	GAGGTGGTGGAGAAAGCTGG	60.322	20	CACCTACACCAACCCTCACC	59.964	20	169	2163	2331	ACCCTAGAGAGGTGGTGGAG	59.663	20	CACCTACACCAACCCTCACC	59.964	20	177	2155	2331	GTGGTGGAGAAAGCTGGACT	59.602	20	CACCTACACCAACCCTCACC	59.964	20	166	2166	2331
Contig12664	Tri	(TCA)7	21	47	67	TCTTTCTTTATCCGCTCCTTCA	57.181	22	CCAATCCACCCCACACAAGA	59.888	20	147	21	167	TCTTTCTTTATCCGCTCCTTCA	57.181	22	ACCAATCCACCCCACACAAG	60.179	20	148	21	168	TCTTTCTTTATCCGCTCCTTCA	57.181	22	TCAACCAACCCACCACCAAT	59.737	20	162	21	182
Contig12669	Mono	(A)10	10	26	35	GGCCTTGTACCTAGAAAAGAAGA	57.838	23	ATGGGTAGAGGTGGCCGTAT	60.105	20	279	0	278	GGCCTTGTACCTAGAAAAGAAGA	57.838	23	GTGTGTGCAATCTGTGGTGC	60.318	20	159	0	158	GGCCTTGTACCTAGAAAAGAAGA	57.838	23	AATGGGTAGAGGTGGCCGTA	60.326	20	280	0	279
Contig12677	Mono	(A)11	11	11	21
Contig12680	Di	(AG)6	12	525	536	GCCACTGACCCACTTGATGA	59.963	20	TGTCTTAGTGTGCCGTGTCC	59.967	20	270	325	594	TGCAAACTTCGGCAAAAGGG	59.896	20	TGTCTTAGTGTGCCGTGTCC	59.967	20	126	469	594	GCAAACTTCGGCAAAAGGGT	59.896	20	TGTCTTAGTGTGCCGTGTCC	59.967	20	125	470	594
Contig12694	Tri	(GAG)5	15	547	561	CCGAACCAGGCAAAAGCAAA	59.896	20	GGAAGCGGAGGAGGAAGAAG	59.823	20	159	434	592	GGCAAAAGCAAATTTCCGCG	59.836	20	GGAAGCGGAGGAGGAAGAAG	59.823	20	151	442	592	TCCGCGTTCTACGATTGGTT	59.756	20	GGAAGCGGAGGAGGAAGAAG	59.823	20	137	456	592
Contig127	Compound	(A)12ctaaaaccttcgatct(TTG)6	46	111	156	CGTAACCTGCGAACTCCACT	60.039	20	TAGCGCGAGATTCTCACCAC	59.899	20	254	6	259	CGTAACCTGCGAACTCCACT	60.039	20	GTAGCGCGAGATTCTCACCA	59.899	20	255	6	260	CGTAACCTGCGAACTCCACT	60.039	20	TGTAGCGCGAGATTCTCACC	59.899	20	256	6	261
Contig12703	Di	(GT)8	16	333	348
Contig12714	Di	(TG)10	20	445	464	AAGGTGCTGGCAACGACTAA	59.892	20	TGCAAATGGGAGTGTGAGGA	59.23	20	134	392	525	AAAGGTGCTGGCAACGACTA	59.892	20	TGCAAATGGGAGTGTGAGGA	59.23	20	135	391	525	TAAAGGTGCTGGCAACGACT	59.892	20	TGCAAATGGGAGTGTGAGGA	59.23	20	136	390	525
Contig12735	Mono	(A)11	11	1004	1014	CATGGCTTGCAGCGAGATTG	60.248	20	TCCCACTTCAGTCAAAATATCCCA	59.709	24	268	794	1061	GGGTGGAACGTTTGTGCAAG	60.249	20	TCCCACTTCAGTCAAAATATCCCA	59.709	24	231	831	1061	TAGGAAGAGGCGTAGTGGGT	59.666	20	TCCCACTTCAGTCAAAATATCCCA	59.709	24	247	815	1061
Contig12747	Mono	(A)10	10	12	21
Contig1275	Tri	(GCG)5	15	184	198	AGAAAGAAGCACCGTCGTGT	59.896	20	ATCGTGGAGCCTCCTCTTCT	60.033	20	198	109	306	CCGAATCGGTGAATCCCCAA	60.107	20	ATCGTGGAGCCTCCTCTTCT	60.033	20	231	76	306	ACTCGCCGTCTTCTTCATCC	59.826	20	ATCGTGGAGCCTCCTCTTCT	60.033	20	173	134	306
Contig12757	Mono	(A)12	12	199	210	AACTTGCGGTTGGTGACTGA	60.107	20	TGCACTGTTCGGTGACTCAA	59.823	20	170	71	240	AACTTGCGGTTGGTGACTGA	60.107	20	TGACAGCTCTGTGCACTGTT	59.821	20	181	71	251	GGTTGGTGACTGACCCCAAT	59.888	20	TGCACTGTTCGGTGACTCAA	59.823	20	163	78	240
Contig12774	Di	(TC)8	16	2640	2655
Contig12784	Compound	(CA)7tacta(CT)11	41	5	45
Contig12786	Mono	(A)10	10	411	420	TCGTGGGTTCGATCTCTCCT	60.034	20	TGTGAACTCGACACTCGGTC	59.69	20	274	348	621	GTCGTGGGTTCGATCTCTCC	59.899	20	TGTGAACTCGACACTCGGTC	59.69	20	275	347	621	GGTCGTGGGTTCGATCTCTC	59.899	20	TGTGAACTCGACACTCGGTC	59.69	20	276	346	621
Contig12797	Mono	(A)10	10	2940	2949	TTCGCCAACCAGATGGATCC	60.107	20	ACCCGCTGATAACTGGGTTG	60.035	20	241	2749	2989	TTCGCCAACCAGATGGATCC	60.107	20	CACCCGCTGATAACTGGGTT	60.035	20	242	2749	2990	TTCGCCAACCAGATGGATCC	60.107	20	CTCCACCCGCTGATAACTGG	60.179	20	245	2749	2993
Contig12804	Di	(CT)10	20	2263	2282	CCCCATCGGAAGTGTTGTGA	59.964	20	GTGGAGTGCATATGTCCCGA	59.536	20	174	2149	2322	GACCCCATCGGAAGTGTTGT	59.964	20	GTGGAGTGCATATGTCCCGA	59.536	20	176	2147	2322	CCCCATCGGAAGTGTTGTGA	59.964	20	AGTGGAGTGCATATGTCCCG	59.534	20	175	2149	2323
Contig12804	Tri	(GCC)5	15	2019	2033	CTTCAGCAACCCTCTCACGT	59.966	20	TCACAACACTTCCGATGGGG	59.964	20	280	1889	2168	CTTCAGCAACCCTCTCACGT	59.966	20	ACAACACTTCCGATGGGGTC	59.964	20	278	1889	2166	CTTCAGCAACCCTCTCACGT	59.966	20	AGTCAACAGTCCGCGTTTCT	59.896	20	250	1889	2138
Contig12808	Mono	(A)11	11	81	91	ACATCTCTTCTACAACAAAACGGG	59.245	24	GGAGTGTGAAAGCTGGACCA	59.891	20	222	54	275	ACATCTCTTCTACAACAAAACGGG	59.245	24	TGGAGTGTGAAAGCTGGACC	59.891	20	223	54	276	ACATCTCTTCTACAACAAAACGGG	59.245	24	AGTGTGAAAGCTGGACCAGG	59.891	20	220	54	273
Contig1283	Tri	(GGA)6	18	1158	1175	GGAGGAGGAGGAGGTTCACT	59.958	20	CACCTTCCGATCCATCCTCG	59.967	20	276	1088	1363	GGAGGAGGAGGAGGTTCACT	59.958	20	CAAGCCCCTCAACCAGCTTA	59.962	20	255	1088	1342	GGAGGAGGAGGAGGTTCACT	59.958	20	AAGCCCCTCAACCAGCTTAC	59.962	20	254	1088	1341
Contig12835	Di	(CT)8	16	421	436	AGCCAAACCTTGCCTCTACC	59.962	20	CCGAGGAAGGGGAGAGAGAA	60.033	20	138	339	476	CCACACTTGAGAACGCTTGC	60.041	20	CCGAGGAAGGGGAGAGAGAA	60.033	20	120	357	476	AGCCAAACCTTGCCTCTACC	59.962	20	TGCGTGCAAAAGGTTCCAAG	59.898	20	231	339	569
Contig12836	Di	(CT)8	16	421	436	AGCCAAACCTTGCCTCTACC	59.962	20	CCGAGGAAGGGGAGAGAGAA	60.033	20	138	339	476	CCACACTTGAGAACGCTTGC	60.041	20	CCGAGGAAGGGGAGAGAGAA	60.033	20	120	357	476	AGCCAAACCTTGCCTCTACC	59.962	20	TGCGTGCAAAAGGTTCCAAG	59.898	20	231	339	569
Contig12837	Di	(CT)8	16	161	176	AGCCAAACCTTGCCTCTACC	59.962	20	CCGAGGAAGGGGAGAGAGAA	60.033	20	138	79	216	CCACACTTGAGAACGCTTGC	60.041	20	CCGAGGAAGGGGAGAGAGAA	60.033	20	120	97	216	AGCCAAACCTTGCCTCTACC	59.962	20	TGCGTGCAAAAGGTTCCAAG	59.898	20	231	79	309
Contig1284	Mono	(A)11	11	1213	1223	CCACGACAACAACTTGAGCC	59.692	20	CCAAAGGGGCACTGTTTCAC	59.611	20	275	1127	1401	CCACGACAACAACTTGAGCC	59.692	20	CACTGGTTGTGGGTTGTCCA	60.395	20	228	1127	1354	CCACAGATCCTCATGGCCTT	59.45	20	CCAAAGGGGCACTGTTTCAC	59.611	20	217	1185	1401
Contig1284	Mono	(A)11	11	1372	1382	CCACAGATCCTCATGGCCTT	59.45	20	TCTTAAGTTATGTGCCCCAAAGG	58.659	23	233	1185	1417	CCACAGATCCTCATGGCCTT	59.45	20	CTCTTAAGTTATGTGCCCCAAAGG	59.601	24	234	1185	1418	TAGCCACAGATCCTCATGGC	59.239	20	TCTTAAGTTATGTGCCCCAAAGG	58.659	23	236	1182	1417
Contig12840	Mono	(T)13	13	3759	3771	GATCTCGCACACGCATTCAC	59.974	20	CGACCAGCGTTTCGAGAAAG	59.565	20	123	3704	3826	ATCAGATCTCGCACACGCAT	59.896	20	CGACCAGCGTTTCGAGAAAG	59.565	20	127	3700	3826	AGATCTCGCACACGCATTCA	60.109	20	CGACCAGCGTTTCGAGAAAG	59.565	20	124	3703	3826
Contig12847	Di	(CT)6	12	1680	1691	AACCAATTACGCCGGGTTCT	59.963	20	AAGGAGTTGACTACGCAGGC	60.037	20	274	1442	1715	CGCGAAGTTGGTGAAACCTG	60.041	20	AAGGAGTTGACTACGCAGGC	60.037	20	129	1587	1715	GACGCGAAGTTGGTGAAACC	60.042	20	AAGGAGTTGACTACGCAGGC	60.037	20	131	1585	1715
Contig12847	Mono	(T)11	11	591	601	GATTGTTCCTGGCCCATCGA	60.107	20	AGTAGAGCAGTTGACGTTGGA	59.039	21	225	529	753	TCGATTGTTCCTGGCCCATC	60.107	20	AGTAGAGCAGTTGACGTTGGA	59.039	21	227	527	753	TTTCGATTGTTCCTGGCCCA	59.889	20	AGTAGAGCAGTTGACGTTGGA	59.039	21	229	525	753
Contig12847	Mono	(A)12	12	819	830	TCCCGGGATCTATCGAAACA	57.924	20	GGATGGGCCGATGGAGAATC	60.322	20	236	783	1018	TCCCGGGATCTATCGAAACA	57.924	20	GATGGGCCGATGGAGAATCA	59.602	20	235	783	1017	TCCCGGGATCTATCGAAACA	57.924	20	GATTGGATGGGCCGATGGAG	60.607	20	240	783	1022
Contig12847	Mono	(A)10	10	4274	4283	AGAGGCATGGACCAATGGTG	60.034	20	AATCCCAGGAACGGAGCAAG	60.035	20	250	4251	4500	AGAGGCATGGACCAATGGTG	60.034	20	GACAAGGGCTTTCGGCAAAG	60.039	20	100	4251	4350	GTTACTCCCAGCCCCTTTCC	60.034	20	GGCTTTCGGCAAAGAAGGTG	60.039	20	204	4141	4344
Contig12856	Tri	(GTT)7	21	768	788	ACCTTGCAAGTGCCTTCCTT	60.106	20	AACACATTGCATGCCACACC	59.966	20	209	604	812	ACTGACCTTGCAAGTGCCTT	60.107	20	AACACATTGCATGCCACACC	59.966	20	213	600	812	ACCTTGCAAGTGCCTTCCTT	60.106	20	CTGTAGCATCCACCCACAGG	60.108	20	237	604	840
Contig1286	Di	(AG)9	18	18	35
Contig12866	Mono	(T)11	11	443	453	CGGCGCTTTCTCTTTCCATG	59.902	20	TTTTGCGGAAAAGGCCAGTG	59.896	20	222	329	550	CAACGGCGCTTTCTCTTTCC	60.11	20	TTTTGCGGAAAAGGCCAGTG	59.896	20	225	326	550	CGGCGCTTTCTCTTTCCATG	59.902	20	TACACCACAGCCAACCCAAG	60.179	20	157	329	485
Contig12871	Di	(AG)6	12	2914	2925	GACCATTGCACCCAAAACCC	59.965	20	ACCCTCACTCTGTAGCTCCA	59.59	20	194	2777	2970	GGACCATTGCACCCAAAACC	59.965	20	ACCCTCACTCTGTAGCTCCA	59.59	20	195	2776	2970	GGGACCATTGCACCCAAAAC	59.965	20	ACCCTCACTCTGTAGCTCCA	59.59	20	196	2775	2970
Contig12871	Mono	(T)11	11	170	180	CCACACCTACTGCAAACAATGG	60.03	22	TGGGCCACATCAATTGGACA	59.886	20	223	0	222	CAGTCCCTTGTACACATAGGGG	59.829	22	GTACCACACTCCTCCACAGC	60.037	20	228	132	359	CAGTCCCTTGTACACATAGGGG	59.829	22	GCTGCAGCTCAGTCTTCTCA	60.038	20	266	132	397
Contig12872	Mono	(T)11	11	171	181	CCACACCTACTGCAAACAATGG	60.03	22	TGGGCCACATCAATTGGACA	59.886	20	224	0	223	CAGTCCCTTGTACACATAGGGG	59.829	22	GTACCACACTCCTCCACAGC	60.037	20	228	133	360	CAGTCCCTTGTACACATAGGGG	59.829	22	GCTGCAGCTCAGTCTTCTCA	60.038	20	266	133	398
Contig12877	Di	(AC)7	14	938	951	AGCAACTTCCCACACTATTTCCT	59.925	23	CGTGTGTCATCACCCCTGAA	59.965	20	259	833	1091	CACTTGAGTGGTCAATTGGTCA	58.786	22	CGTGTGTCATCACCCCTGAA	59.965	20	205	887	1091	AGCAACTTCCCACACTATTTCCT	59.925	23	CTTTGCGTGTGTCATCACCC	59.762	20	264	833	1096
Contig12878	Di	(AC)7	14	938	951	AGCAACTTCCCACACTATTTCCT	59.925	23	CGTGTGTCATCACCCCTGAA	59.965	20	259	833	1091	CACTTGAGTGGTCAATTGGTCA	58.786	22	CGTGTGTCATCACCCCTGAA	59.965	20	205	887	1091	AGCAACTTCCCACACTATTTCCT	59.925	23	CTTTGCGTGTGTCATCACCC	59.762	20	264	833	1096
Contig12879	Tri	(TCC)5	15	488	502	TCAACAAACTCCTGGGTCCG	59.892	20	CTGGATCCATCGACTCAGGC	59.967	20	260	358	617	AACAAACTCCTGGGTCCGTC	59.892	20	CTGGATCCATCGACTCAGGC	59.967	20	258	360	617	GGGTCCGTCAGTTCTCATGG	60.108	20	CTGGATCCATCGACTCAGGC	59.967	20	247	371	617
Contig12880	Tri	(TCC)5	15	488	502	TCAACAAACTCCTGGGTCCG	59.892	20	CTGGATCCATCGACTCAGGC	59.967	20	260	358	617	AACAAACTCCTGGGTCCGTC	59.892	20	CTGGATCCATCGACTCAGGC	59.967	20	258	360	617	GGGTCCGTCAGTTCTCATGG	60.108	20	CTGGATCCATCGACTCAGGC	59.967	20	247	371	617
Contig12881	Di	(AT)6	12	958	969	TCTTCCGGACAATTTCGCCA	59.964	20	TCGATGCTCGTTATGCAGCA	60.179	20	213	837	1049	ATTTCGCCACACCAGGTCAT	59.962	20	TCGATGCTCGTTATGCAGCA	60.179	20	202	848	1049	TCTTCCGGACAATTTCGCCA	59.964	20	GTCGATGCTCGTTATGCAGC	59.769	20	214	837	1050
Contig12882	Di	(AT)6	12	958	969	TCTTCCGGACAATTTCGCCA	59.964	20	TCGATGCTCGTTATGCAGCA	60.179	20	213	837	1049	ATTTCGCCACACCAGGTCAT	59.962	20	TCGATGCTCGTTATGCAGCA	60.179	20	202	848	1049	TCTTCCGGACAATTTCGCCA	59.964	20	GTCGATGCTCGTTATGCAGC	59.769	20	214	837	1050
Contig12883	Di	(GA)6	12	1792	1803	AACCCTTTGCACTAGCTCCC	59.962	20	AGCGTTGCCATTCTCATCCT	59.746	20	268	1561	1828	TGGCATGGACAACACGTTCT	60.179	20	AGCGTTGCCATTCTCATCCT	59.746	20	247	1582	1828	GCATGGACAACACGTTCTGG	59.762	20	AGCGTTGCCATTCTCATCCT	59.746	20	245	1584	1828
Contig12884	Di	(GA)6	12	1361	1372	ATGGGAGCACCGGAATTTGT	59.96	20	AGCGTTGCCATTCTCATCCT	59.746	20	122	1276	1397	CAGATGGGAGCACCGGAATT	60.107	20	AGCGTTGCCATTCTCATCCT	59.746	20	125	1273	1397	GAGAAGTAAAGGCGCGGGAT	60.179	20	AGCGTTGCCATTCTCATCCT	59.746	20	247	1151	1397
Contig12886	Mono	(T)10	10	327	336	TTCCTTCCCCTGAATCCCCT	59.877	20	TCATCGTCCATGGCCAAACA	59.963	20	244	291	534	TTCCTTCCCCTGAATCCCCT	59.877	20	CATCGTCCATGGCCAAACAC	59.829	20	243	291	533	TTCCTTCCCCTGAATCCCCT	59.877	20	GGGCTTGTAAATGGAACCGC	59.827	20	213	291	503
Contig12886	Mono	(T)13	13	863	875	ACGATCGGTGTGGATTTCCT	59.097	20	CAATCACCACAAGGCATGCA	59.396	20	143	813	955	ACGATCGGTGTGGATTTCCT	59.097	20	ACAATCACCACAAGGCATGC	59.395	20	144	813	956	ACGATCGGTGTGGATTTCCTT	59.722	21	CAATCACCACAAGGCATGCA	59.396	20	143	813	955
Contig12887	Compound	(T)10cttttttcctttttcttttacc(T)10	42	308	349	CTTCCTTCCCCTGAATCCCC	59.447	20	TCATCGTCCATGGCCAAACA	59.963	20	264	285	548	CTTCCTTCCCCTGAATCCCC	59.447	20	CATCGTCCATGGCCAAACAC	59.829	20	263	285	547	CTTCCTTCCCCTGAATCCCC	59.447	20	GGGCTTGTAAATGGAACCGC	59.827	20	233	285	517
Contig12887	Mono	(T)13	13	876	888	ACGATCGGTGTGGATTTCCT	59.097	20	CAATCACCACAAGGCATGCA	59.396	20	143	826	968	ACGATCGGTGTGGATTTCCT	59.097	20	ACAATCACCACAAGGCATGC	59.395	20	144	826	969	ACGATCGGTGTGGATTTCCTT	59.722	21	CAATCACCACAAGGCATGCA	59.396	20	143	826	968
Contig12888	Compound	(T)10cttttttcctttttcttttacc(T)10	42	308	349	CTTCCTTCCCCTGAATCCCC	59.447	20	TCATCGTCCATGGCCAAACA	59.963	20	264	285	548	CTTCCTTCCCCTGAATCCCC	59.447	20	CATCGTCCATGGCCAAACAC	59.829	20	263	285	547	CTTCCTTCCCCTGAATCCCC	59.447	20	GGGCTTGTAAATGGAACCGC	59.827	20	233	285	517
Contig12888	Mono	(T)13	13	876	888	ACGATCGGTGTGGATTTCCT	59.097	20	CAATCACCACAAGGCATGCA	59.396	20	143	826	968	ACGATCGGTGTGGATTTCCT	59.097	20	ACAATCACCACAAGGCATGC	59.395	20	144	826	969	ACGATCGGTGTGGATTTCCTT	59.722	21	CAATCACCACAAGGCATGCA	59.396	20	143	826	968
Contig12890	Tri	(CGA)5	15	39	53	CGAAAAGGATAATCTCTCCGCC	58.939	22	TGGTAGAGGCTCTGCACTCT	59.96	20	252	14	265	CGAAAAGGATAATCTCTCCGCC	58.939	22	GAACGGACAGAGGCTGGTAG	59.826	20	266	14	279	CGAAAAGGATAATCTCTCCGCC	58.939	22	TTCGGCGGTGGAATTATCGT	59.824	20	130	14	143
Contig12890	Tri	(GAC)5	15	313	327	AGAGTGCAGAGCCTCTACCA	59.96	20	CCTTTTCATAATCGCGCGCA	59.973	20	123	246	368	AGAGTGCAGAGCCTCTACCA	59.96	20	ACCTTTTCATAATCGCGCGC	59.972	20	124	246	369	CTACCAGCCTCTGTCCGTTC	59.826	20	CCTTTTCATAATCGCGCGCA	59.973	20	109	260	368
Contig12891	Tri	(CGA)5	15	63	77	ATTCAATGACTCTTCGCGCC	58.99	20	TGAGACACTCGAGGTCGTCT	59.965	20	258	10	267	ATTCAATGACTCTTCGCGCC	58.99	20	TGGTAGAGGCTCTGCACTCT	59.96	20	280	10	289	ATTCAATGACTCTTCGCGCC	58.99	20	CACTCGAGGTCGTCTTGGTC	60.11	20	253	10	262
Contig12891	Tri	(CGA)5	15	231	245	GACGACGACGATGATGACGA	59.974	20	TGGTAGAGGCTCTGCACTCT	59.96	20	224	66	289	GACGACGACGACGATGATGA	59.974	20	TGGTAGAGGCTCTGCACTCT	59.96	20	227	63	289	GGATAATCTCTCCGCCACCG	60.038	20	TGGTAGAGGCTCTGCACTCT	59.96	20	246	44	289
Contig12892	Tri	(CGA)5	15	39	53	CGAAAAGGATAATCTCTCCGCC	58.939	22	TGGTAGAGGCTCTGCACTCT	59.96	20	252	14	265	CGAAAAGGATAATCTCTCCGCC	58.939	22	GAACGGACAGAGGCTGGTAG	59.826	20	266	14	279	CGAAAAGGATAATCTCTCCGCC	58.939	22	TTCGGCGGTGGAATTATCGT	59.824	20	130	14	143
Contig12892	Tri	(GAC)5	15	313	327	AGAGTGCAGAGCCTCTACCA	59.96	20	CCTTTTCATAATCGCGCGCA	59.973	20	123	246	368	AGAGTGCAGAGCCTCTACCA	59.96	20	ACCTTTTCATAATCGCGCGC	59.972	20	124	246	369	CTACCAGCCTCTGTCCGTTC	59.826	20	CCTTTTCATAATCGCGCGCA	59.973	20	109	260	368
Contig12893	Tri	(CGT)5	15	2363	2377	ACTTCACCGTTGATCGCACT	59.966	20	GCGACTTCGGCACAATGATC	59.973	20	192	2320	2511	ACTTCACCGTTGATCGCACT	59.966	20	TCTCTTCCTCCGCTCCTCAA	59.96	20	277	2320	2596	CTCTCTCCATCGTCGAACCG	59.972	20	ATGATCGTGAAGTCCGACCG	59.899	20	277	2221	2497
Contig12906	Tri	(TGA)5	15	312	326	TCTGAAGAGAGAGGGCGGAA	59.96	20	GCCTCTCGCGATCATGAGAA	59.969	20	115	270	384	GGGCTAATGGTGGGGACAAA	59.96	20	GCCTCTCGCGATCATGAGAA	59.969	20	144	241	384	TCTGAAGAGAGAGGGCGGAA	59.96	20	CCCCAGAGCTTCTGTCCTTG	60.036	20	187	270	456
Contig12915	Mono	(T)10	10	2635	2644	GAGGAGCCATTATCGGTGGG	59.965	20	AGCAACCATGGCAACCAGTA	59.888	20	210	2523	2732	GGAGGAGCCATTATCGGTGG	59.965	20	AGCAACCATGGCAACCAGTA	59.888	20	211	2522	2732	GGGAGGAGCCATTATCGGTG	59.965	20	AGCAACCATGGCAACCAGTA	59.888	20	212	2521	2732
Contig12916	Di	(CT)6	12	216	227	GATTGCAGTACCCCCACTGG	60.394	20	AAAGCTCATCATCCAGCGCT	60.107	20	262	190	451	GATTGCAGTACCCCCACTGG	60.394	20	CTCATCATCCAGCGCTGTGA	60.179	20	258	190	447	GATTGCAGTACCCCCACTGG	60.394	20	TCATCCAGCGCTGTGATTCA	59.75	20	254	190	443
Contig12917	Di	(CT)6	12	245	256	ACAGTGAGGACTCAGGTGACT	60.133	21	GGAGGGATAGGGGTTGGGAT	60.104	20	240	59	298	ACAGTGAGGACTCAGGTGAC	58.667	20	GGAGGGATAGGGGTTGGGAT	60.104	20	240	59	298	ACAGTGAGGACTCAGGTGACT	60.133	21	AGGGATAGGGGTTGGGATGT	59.649	20	238	59	296
Contig12918	Di	(CT)6	12	216	227	GATTGCAGTACCCCCACTGG	60.394	20	AAAGCTCATCATCCAGCGCT	60.107	20	262	190	451	GATTGCAGTACCCCCACTGG	60.394	20	CTCATCATCCAGCGCTGTGA	60.179	20	258	190	447	GATTGCAGTACCCCCACTGG	60.394	20	TCATCCAGCGCTGTGATTCA	59.75	20	254	190	443
Contig12930	Di	(TC)9	18	215	232	CGTTGTAAGGCTAATTTGCGGT	59.839	22	GGATTCCGGCAGAGGTTGAA	60.035	20	238	92	329	CGTTGTAAGGCTAATTTGCGGT	59.839	22	ATTGGTGGATTCCGGCAGAG	60.107	20	244	92	335	TGCGGTTATTTTTGCACAGTCA	59.641	22	GGATTCCGGCAGAGGTTGAA	60.035	20	222	108	329
Contig12931	Di	(TC)9	18	215	232	CGTTGTAAGGCTAATTTGCGGT	59.839	22	GGATTCCGGCAGAGGTTGAA	60.035	20	238	92	329	CGTTGTAAGGCTAATTTGCGGT	59.839	22	ATTGGTGGATTCCGGCAGAG	60.107	20	244	92	335	TGCGGTTATTTTTGCACAGTCA	59.641	22	GGATTCCGGCAGAGGTTGAA	60.035	20	222	108	329
Contig12932	Di	(CT)11	22	40	61	TTTCGCTTCGCATCTCCCTT	60.036	20	AGAGAGAGGCAGTGGAGGAG	60.033	20	101	2	102	TTTCGCTTCGCATCTCCCTT	60.036	20	GAGAGAGAGGCAGTGGAGGA	60.034	20	102	2	103	TTTCGCTTCGCATCTCCCTT	60.036	20	GGATTCCGGCAGAGGTTGAA	60.035	20	211	2	212
Contig12933	Di	(CT)11	22	40	61	TTTCGCTTCGCATCTCCCTT	60.036	20	AGAGAGAGGCAGTGGAGGAG	60.033	20	101	2	102	TTTCGCTTCGCATCTCCCTT	60.036	20	GAGAGAGAGGCAGTGGAGGA	60.034	20	102	2	103	TTTCGCTTCGCATCTCCCTT	60.036	20	GGATTCCGGCAGAGGTTGAA	60.035	20	211	2	212
Contig12934	Mono	(A)10	10	235	244	CAAAGGATGGGGCAAGTTGG	59.39	20	GGTTTTTCGCCTCACAAGCA	59.616	20	151	175	325	CAAAGGATGGGGCAAGTTGG	59.39	20	TCGCCTCACAAGCACTACAA	59.609	20	145	175	319	CAAAGGATGGGGCAAGTTGG	59.39	20	TTCGCCTCACAAGCACTACA	59.609	20	146	175	320
Contig12940	Di	(CT)10	20	34	53	AACATAACTCAGCCCTACGC	57.689	20	ATCAGAGAAGCGCGAGTGAG	59.9	20	201	2	202	AACATAACTCAGCCCTACGC	57.689	20	GGAGAATCAGAGAAGCGCGA	59.899	20	206	2	207	AACATAACTCAGCCCTACGC	57.689	20	GAGAAGCGCGAGTGAGAGTT	60.11	20	197	2	198
Contig12941	Di	(CT)10	20	34	53	AACATAACTCAGCCCTACGC	57.689	20	ATCAGAGAAGCGCGAGTGAG	59.9	20	201	2	202	AACATAACTCAGCCCTACGC	57.689	20	GGAGAATCAGAGAAGCGCGA	59.899	20	206	2	207	AACATAACTCAGCCCTACGC	57.689	20	GAGAAGCGCGAGTGAGAGTT	60.11	20	197	2	198
Contig12943	Di	(CT)10	20	34	53	AACATAACTCAGCCCTACGC	57.689	20	ATCAGAGAAGCGCGAGTGAG	59.9	20	201	2	202	AACATAACTCAGCCCTACGC	57.689	20	GGAGAATCAGAGAAGCGCGA	59.899	20	206	2	207	AACATAACTCAGCCCTACGC	57.689	20	GAGAAGCGCGAGTGAGAGTT	60.11	20	197	2	198
Contig12945	Di	(CT)10	20	59	78	AACATAACTCAGCCCTACGC	57.689	20	ATCAGAGAAGCGCGAGTGAG	59.9	20	201	27	227	AACATAACTCAGCCCTACGC	57.689	20	GGAGAATCAGAGAAGCGCGA	59.899	20	206	27	232	AACATAACTCAGCCCTACGC	57.689	20	GAGAAGCGCGAGTGAGAGTT	60.11	20	197	27	223
Contig12965	Compound	(TTG)6taggagtatatgccattggcagcatcgttgttgtagtacttctggttgttgttctgataggagttgtgatac(TTG)7	111	998	1108	TACCCGCTAACAGCATTGCT	59.748	20	AGTGACACAAAGTACACAGAAGA	57.661	23	203	934	1136	GTACCCGCTAACAGCATTGC	59.623	20	AGTGACACAAAGTACACAGAAGA	57.661	23	204	933	1136	CCTCTCACCATTGTACCCGC	60.462	20	AGTGACACAAAGTACACAGAAGA	57.661	23	216	921	1136
Contig12967	Tri	(AAC)5	15	634	648	TGAAGAAGCTGAAGGGGCAG	59.963	20	ACATAAGAACCAGCCACCGG	60.035	20	157	518	674	AGCCAGGCTCAAGTGTTTGT	60.107	20	ACATAAGAACCAGCCACCGG	60.035	20	117	558	674	GGCCTCTGGGGAACAAAGAA	59.888	20	ACATAAGAACCAGCCACCGG	60.035	20	268	407	674
Contig12968	Tri	(AAC)5	15	634	648	TGAAGAAGCTGAAGGGGCAG	59.963	20	ACATAAGAACCAGCCACCGG	60.035	20	157	518	674	AGCCAGGCTCAAGTGTTTGT	60.107	20	ACATAAGAACCAGCCACCGG	60.035	20	117	558	674	GGCCTCTGGGGAACAAAGAA	59.888	20	ACATAAGAACCAGCCACCGG	60.035	20	268	407	674
Contig12971	Tri	(AGA)5	15	228	242	TGCAGTGAGACGAAGAGCAG	60.039	20	TTCCTCCTTCCGCTTGGTTC	59.964	20	255	30	284	GCAGTGAGACGAAGAGCAGA	59.758	20	TTCCTCCTTCCGCTTGGTTC	59.964	20	254	31	284	TGCAGTGAGACGAAGAGCAG	60.039	20	GATTCCTCCTTCCGCTTGGT	59.747	20	257	30	286
Contig12974	Mono	(T)10	10	78	87	TGTCCAGTTCTCCTTTTGCCT	59.505	21	TGTGCATCCACAGGAAGACC	59.963	20	139	19	157	TGTCCAGTTCTCCTTTTGCCT	59.505	21	TTCGGGGAAAAGGGTGTCTG	59.89	20	244	19	262	TGTCCAGTTCTCCTTTTGCCT	59.505	21	GGGAAAAGGGTGTCTGGGTT	59.812	20	240	19	258
Contig12975	Mono	(T)10	10	78	87	TGTCCAGTTCTCCTTTTGCCT	59.505	21	TGTGCATCCACAGGAAGACC	59.963	20	139	19	157	TGTCCAGTTCTCCTTTTGCCT	59.505	21	TGCGATGTTAGCTGACCTGG	60.108	20	239	19	257	TGTCCAGTTCTCCTTTTGCCT	59.505	21	CGATGTTAGCTGACCTGGGG	60.179	20	237	19	255
Contig12979	Mono	(T)23	23	2013	2035	GCATTGTTCGGGCATGCATA	59.615	20	CTCTTGCTCCTCCTGGCAAG	60.393	20	118	1948	2065	TATGCATTGTTCGGGCATGC	59.615	20	CTCTTGCTCCTCCTGGCAAG	60.393	20	121	1945	2065	GCATTGTTCGGGCATGCATA	59.615	20	CTCCTCCTGGCAAGTCCAAA	59.598	20	112	1948	2059
Contig1298	Mono	(A)12	12	251	262	GATGTGGGCCTAGCAGTGTT	60.035	20	AACAAGGCTTGGGAGGTACG	59.964	20	273	72	344	GATGTGGGCCTAGCAGTGTT	60.035	20	TTGCACGCCATGAAGAAAGC	60.039	20	251	72	322	ACAAAATCTGCCCACACCCA	60.106	20	AACAAGGCTTGGGAGGTACG	59.964	20	183	162	344
Contig1298	Tri	(TCT)5	15	1731	1745	TGCTCCCATTTCAGAGGAGC	59.746	20	TGATTGCTGCTACCGGGTTT	59.962	20	150	1693	1842	TGCTCCCATTTCAGAGGAGC	59.746	20	TTGATTGCTGCTACCGGGTT	59.962	20	151	1693	1843	TGCTCCCATTTCAGAGGAGC	59.746	20	CTGCTACCGGGTTTCTCCTC	59.824	20	144	1693	1836
Contig12980	Mono	(T)11	11	941	951	CTCCATGGGTTGGCCTTACA	59.669	20	TTCAGCACAAACTTGGCAGC	59.897	20	257	787	1043	CTCCATGGGTTGGCCTTACA	59.669	20	TCGGGGCTGGAAATCATCAC	60.107	20	236	787	1022	CTCCATGGGTTGGCCTTACA	59.669	20	CTCGGGGCTGGAAATCATCA	59.819	20	237	787	1023
Contig12980	Mono	(A)11	11	2036	2046	ACCACCACCACCCTTGTTTT	59.958	20	GGCAAGGCTAAGGGTCCAAA	60.252	20	246	1904	2149	TCTTCTGGGTCCTACCACCA	59.51	20	GGCAAGGCTAAGGGTCCAAA	60.252	20	262	1888	2149	CTTCTGGGTCCTACCACCAC	59.386	20	GGCAAGGCTAAGGGTCCAAA	60.252	20	261	1889	2149
Contig12980	Tri	(ACC)5	15	1902	1916	ACCCCAGTGTCCTAGAAGCT	59.883	20	GCTTTCAGTTTTAAGGCGTCCA	59.708	22	151	1855	2005	ACCCCAGTGTCCTAGAAGCT	59.883	20	TGCTTTCAGTTTTAAGGCGTCC	59.708	22	152	1855	2006	CTCGGTGAAAACCCCAGTGT	60.179	20	GCTTTCAGTTTTAAGGCGTCCA	59.708	22	161	1845	2005
Contig12989	Di	(TC)6	12	136	147	CACCCTCTTCCCAATTCCCC	60.033	20	CTCGTGGGCACTGCTTAAGA	60.037	20	220	8	227	CACCCTCTTCCCAATTCCCC	60.033	20	TCTCGTGGGCACTGCTTAAG	60.037	20	221	8	228	CACCCTCTTCCCAATTCCCC	60.033	20	ACAGATCTAAGAGCGCCAGC	59.896	20	199	8	206
Contig1299	Mono	(A)12	12	251	262	GATGTGGGCCTAGCAGTGTT	60.035	20	AACAAGGCTTGGGAGGTACG	59.964	20	273	72	344	GATGTGGGCCTAGCAGTGTT	60.035	20	TTGCACGCCATGAAGAAAGC	60.039	20	251	72	322	ACAAAATCTGCCCACACCCA	60.106	20	AACAAGGCTTGGGAGGTACG	59.964	20	183	162	344
Contig1299	Tri	(TCT)5	15	1724	1738	TGCTCCCATTTCAGAGGAGC	59.746	20	TGATTGCTGCTACCGGGTTT	59.962	20	184	1686	1869	TGCTCCCATTTCAGAGGAGC	59.746	20	TTGATTGCTGCTACCGGGTT	59.962	20	185	1686	1870	TGCTCCCATTTCAGAGGAGC	59.746	20	CTGCTACCGGGTTTCTCCTC	59.824	20	178	1686	1863
Contig12990	Mono	(T)10	10	2531	2540	GCTCGTGTTGCTTTTTGTGC	59.428	20	GCACAACGTCTCAGTCCCTT	60.25	20	179	2505	2683	GCTCGTGTTGCTTTTTGTGC	59.428	20	ACAACGTCTCAGTCCCTTCG	59.686	20	177	2505	2681	TCGTGTTGCTTTTTGTGCCT	59.186	20	GCACAACGTCTCAGTCCCTT	60.25	20	177	2507	2683
Contig12991	Tri	(ATA)7	21	654	674
Contig12992	Di	(GT)6	12	484	495	CTTCACCTTGCTTCTGGGGT	59.889	20	CCTACCCAATCAAGTGCCGT	60.035	20	239	323	561	CTTCACCTTGCTTCTGGGGT	59.889	20	GCAAAACCGCAACTCCTACC	59.76	20	253	323	575	CTTCACCTTGCTTCTGGGGT	59.889	20	TCCTACCCAATCAAGTGCCG	59.748	20	240	323	562
Contig12992	Di	(CT)6	12	1099	1110
Contig12992	Mono	(A)17	17	801	817	TGCGGGTTCTGAACAAGGAA	59.818	20	GGTCACTTGTTACCACCCCA	59.525	20	149	699	847	TGCGGGTTCTGAACAAGGAA	59.818	20	TGGTCACTTGTTACCACCCC	59.525	20	150	699	848	TACCTGGTGCCGTTATGGTG	59.749	20	GGTCACTTGTTACCACCCCA	59.525	20	190	658	847
Contig12993	Di	(GA)8	16	1995	2010	GGTTCAGACTTCCTCAGAGGC	60.067	21	TCAGAAACCCAAGAATCAAGTCA	57.952	23	263	1785	2047	GGTTCAGACTTCCTCAGAGGC	60.067	21	CTCAGAAACCCAAGAATCAAGTCA	58.934	24	264	1785	2048	GGTTCAGACTTCCTCAGAGGC	60.067	21	TCTCAGAAACCCAAGAATCAAGTCA	60.163	25	265	1785	2049
Contig12994	Di	(GT)7	14	467	480	CTTCACCTTGCTTCTGGGGT	59.889	20	CCTACCCAATCAAGTGCCGT	60.035	20	230	323	552	TCACCACGCTCAATCGTTGT	60.25	20	CCTACCCAATCAAGTGCCGT	60.035	20	276	277	552	CTTCACCTTGCTTCTGGGGT	59.889	20	GCAAAACCGCAACTCCTACC	59.76	20	244	323	566
Contig12994	Di	(CT)6	12	1090	1101
Contig12994	Mono	(A)17	17	792	808	TGCGGGTTCTGAACAAGGAA	59.818	20	GGTCACTTGTTACCACCCCA	59.525	20	149	690	838	TGCGGGTTCTGAACAAGGAA	59.818	20	TGGTCACTTGTTACCACCCC	59.525	20	150	690	839	TACCTGGTGCCGTTATGGTG	59.749	20	GGTCACTTGTTACCACCCCA	59.525	20	190	649	838
Contig1300	Mono	(A)12	12	251	262	GATGTGGGCCTAGCAGTGTT	60.035	20	AACAAGGCTTGGGAGGTACG	59.964	20	273	72	344	GATGTGGGCCTAGCAGTGTT	60.035	20	TTGCACGCCATGAAGAAAGC	60.039	20	251	72	322	ACAAAATCTGCCCACACCCA	60.106	20	AACAAGGCTTGGGAGGTACG	59.964	20	183	162	344
Contig1300	Tri	(TCT)5	15	1706	1720	TGCTCCCATTTCAGAGGAGC	59.746	20	TGATTGCTGCTACCGGGTTT	59.962	20	184	1668	1851	TGCTCCCATTTCAGAGGAGC	59.746	20	TTGATTGCTGCTACCGGGTT	59.962	20	185	1668	1852	TGCTCCCATTTCAGAGGAGC	59.746	20	CTGCTACCGGGTTTCTCCTC	59.824	20	178	1668	1845
Contig1302	Mono	(A)11	11	199	209	GTCACAATGAAACAAAAACTTGCCT	59.649	25	AGAGACTGCTGCTCCTGTCT	60.252	20	214	91	304	AGTCACAATGAAACAAAAACTTGCC	59.649	25	AGAGACTGCTGCTCCTGTCT	60.252	20	215	90	304	ACTTGCCTAAACAAAATGGAACTCA	59.638	25	AGAGACTGCTGCTCCTGTCT	60.252	20	197	108	304
Contig13031	Mono	(A)10	10	32	41
Contig13031	Mono	(T)10	10	155	164	CACGAGACATGACCACCTCC	60.109	20	TCTGGAACACGGTCGTTGTT	59.824	20	200	124	323	CACGAGACATGACCACCTCC	60.109	20	TTCTGGAACACGGTCGTTGT	59.824	20	201	124	324	CCACGAGACATGACCACCTC	60.109	20	TCTGGAACACGGTCGTTGTT	59.824	20	201	123	323
Contig13033	Tri	(CGG)8	24	3147	3170	CCCTAACCGAAGCAAACCCT	59.962	20	CAACTGTCTCCATTCCCGCA	60.322	20	170	3034	3203	CCCTAACCGAAGCAAACCCT	59.962	20	AACTGTCTCCATTCCCGCAC	60.322	20	169	3034	3202	CCCTAACCGAAGCAAACCCT	59.962	20	ACAACTGTCTCCATTCCCGC	60.322	20	171	3034	3204
Contig13039	Di	(CT)6	12	258	269	ACACACACGCGATCAGAACA	60.249	20	AAGGTGGCAGAAAAGAGGGG	59.887	20	178	174	351	TTAACACCAACACACACGCG	59.626	20	AAGGTGGCAGAAAAGAGGGG	59.887	20	187	165	351	TCAAGTCCCGTCCCTTTCAC	59.605	20	AAGGTGGCAGAAAAGAGGGG	59.887	20	244	108	351
Contig1304	Tri	(ACA)5	15	220	234	AGCCAAACAACAATGCCGAC	59.968	20	TTGAGGAAGTTGGTGCCGTT	60.107	20	277	6	282	AGCCAAACAACAATGCCGAC	59.968	20	GCCGTTGTTGGTGTTGTTGT	60.109	20	263	6	268	AGCCAAACAACAATGCCGAC	59.968	20	GTGCCGTTGTTGGTGTTGTT	60.109	20	265	6	270
Contig13040	Di	(CT)6	12	258	269	ACACACACGCGATCAGAACA	60.249	20	AAGGTGGCAGAAAAGAGGGG	59.887	20	178	174	351	TTAACACCAACACACACGCG	59.626	20	AAGGTGGCAGAAAAGAGGGG	59.887	20	187	165	351	TCAAGTCCCGTCCCTTTCAC	59.605	20	AAGGTGGCAGAAAAGAGGGG	59.887	20	244	108	351
Contig13043	Di	(GA)12	24	2025	2048	TTGTGCGACCTCTGCAATCT	59.965	20	TGACATGACCTCGGGATCCT	60.032	20	280	1866	2145	GTGCGACCTCTGCAATCTCT	60.108	20	TGACATGACCTCGGGATCCT	60.032	20	278	1868	2145	ACGTGCTAAGTGGTGGTGTT	59.821	20	TGACATGACCTCGGGATCCT	60.032	20	229	1917	2145
Contig13044	Di	(GA)12	24	2055	2078	TTGTGCGACCTCTGCAATCT	59.965	20	TGACATGACCTCGGGATCCT	60.032	20	280	1896	2175	GTGCGACCTCTGCAATCTCT	60.108	20	TGACATGACCTCGGGATCCT	60.032	20	278	1898	2175	ACGTGCTAAGTGGTGGTGTT	59.821	20	TGACATGACCTCGGGATCCT	60.032	20	229	1947	2175
Contig13055	Di	(AG)13	26	1	26
Contig13082	Mono	(A)14	14	1308	1321	CAACCCATGAACCCAGAGCT	59.961	20	TTAGTCCTTGCCTGACAGCT	58.648	20	224	1270	1493	AGCAACCCATGAACCCAGAG	59.961	20	TTAGTCCTTGCCTGACAGCT	58.648	20	226	1268	1493	CAACCCATGAACCCAGAGCT	59.961	20	GTCCTTGCCTGACAGCTATCT	59.516	21	221	1270	1490
Contig13083	Mono	(A)14	14	827	840	CAACCCATGAACCCAGAGCT	59.961	20	TTAGTCCTTGCCTGACAGCT	58.648	20	224	789	1012	AGCAACCCATGAACCCAGAG	59.961	20	TTAGTCCTTGCCTGACAGCT	58.648	20	226	787	1012	CAACCCATGAACCCAGAGCT	59.961	20	GTCCTTGCCTGACAGCTATCT	59.516	21	221	789	1009
Contig13086	Mono	(A)16	16	33	48
Contig13090	Tetra	(TTTC)5	20	1820	1839	CCTTTGGTTGGACCGCATTG	60.038	20	TGGACACATTGCAAAAAGAATTGA	58.332	24	277	1621	1897	TCCTGGAGTGTGGGCTTTTC	59.89	20	TGGACACATTGCAAAAAGAATTGA	58.332	24	240	1658	1897	AGGGTTGGGAAGTTGCCTTC	60.179	20	TGGACACATTGCAAAAAGAATTGA	58.332	24	158	1740	1897
Contig1310	Mono	(T)10	10	196	205	CCAGGTCCCACCCAATTGAA	59.886	20	TCACTTCACTCTTGCGCAGT	59.895	20	264	171	434	CCAAAAACTCCCAGGTCCCA	59.813	20	TCACTTCACTCTTGCGCAGT	59.895	20	274	161	434	AAAAACTCCCAGGTCCCACC	59.812	20	TCACTTCACTCTTGCGCAGT	59.895	20	272	163	434
Contig13107	Tri	(GAT)5	15	1249	1263	ACAAGGCAAGGTCAAGCTGA	59.817	20	TTGCCGCTGTGAACACATTG	59.969	20	259	1209	1467	ACAAGGCAAGGTCAAGCTGA	59.817	20	TCCTCAAACATGCCCTCACC	59.962	20	158	1209	1366	ACAAGGCAAGGTCAAGCTGA	59.817	20	CCTCAAACATGCCCTCACCT	59.961	20	157	1209	1365
Contig13114	Di	(GT)9	18	1618	1635	GCATCCTTCTCAGCCATCGA	59.894	20	CCTGGTGTGAGTGAGGCTTT	59.891	20	232	1563	1794	TCGCATCCTTCTCAGCCATC	59.894	20	CCTGGTGTGAGTGAGGCTTT	59.891	20	234	1561	1794	GTCGCATCCTTCTCAGCCAT	60.179	20	CCTGGTGTGAGTGAGGCTTT	59.891	20	235	1560	1794
Contig13124	Mono	(A)11	11	15	25
Contig13124	Mono	(T)12	12	202	213	CGGTACAGATCTCGGCTTGT	59.544	20	AGCCGAAAGTGAACTCGTGT	59.896	20	128	134	261	TCGGTACAGATCTCGGCTTG	59.261	20	AGCCGAAAGTGAACTCGTGT	59.896	20	129	133	261	CGGTACAGATCTCGGCTTGT	59.544	20	TCAGCCGAAAGTGAACTCGT	59.612	20	130	134	263
Contig13124	Mono	(A)10	10	1565	1574	ATTCCTTCCATGGCTGGTGG	60.033	20	ACACGGATGACAACCATTCCA	59.927	21	201	1419	1619	CTTCCATGGCTGGTGGAGTT	59.961	20	ACACGGATGACAACCATTCCA	59.927	21	197	1423	1619	TCCATGGCTGGTGGAGTTTT	59.518	20	ACACGGATGACAACCATTCCA	59.927	21	195	1425	1619
Contig13125	Mono	(T)11	11	173	183	TCCCCTCGCACTTAATGAGA	58.139	20	CTGCTAGATTGGGCCCACAA	60.034	20	280	146	425	TCCCCTCGCACTTAATGAGA	58.139	20	ACACGCAAACGAAATCCTGC	60.04	20	210	146	355	TCCCCTCGCACTTAATGAGA	58.139	20	GCACACGCAAACGAAATCCT	60.04	20	212	146	357
Contig13125	Mono	(T)12	12	2446	2457	GCTTACTGGTTACTCAGGCCA	59.722	21	TGCAACAAAGCCAATTATTGCA	58.263	22	125	2368	2492	TGCTTACTGGTTACTCAGGCC	59.722	21	TGCAACAAAGCCAATTATTGCA	58.263	22	126	2367	2492	GCTTACTGGTTACTCAGGCCA	59.722	21	TGCAACAAAGCCAATTATTGCAG	59.253	23	125	2368	2492
Contig13126	Mono	(T)11	11	173	183	TCCCCTCGCACTTAATGAGA	58.139	20	CTGCTAGATTGGGCCCACAA	60.034	20	280	146	425	TCCCCTCGCACTTAATGAGA	58.139	20	ACACGCAAACGAAATCCTGC	60.04	20	210	146	355	TCCCCTCGCACTTAATGAGA	58.139	20	GCACACGCAAACGAAATCCT	60.04	20	212	146	357
Contig13126	Mono	(T)12	12	2407	2418	ATGCTCTGTGTGGTGGCAAT	60.251	20	CCTCACACCTAGATTTCCAGCA	59.763	22	157	2338	2494	ATGCTCTGTGTGGTGGCAAT	60.251	20	CCCTCACACCTAGATTTCCAGC	60.421	22	158	2338	2495	TGCTCTGTGTGGTGGCAATT	60.468	20	CCTCACACCTAGATTTCCAGCA	59.763	22	156	2339	2494
Contig13127	Mono	(T)12	12	1755	1766	ATGCTCTGTGTGGTGGCAAT	60.251	20	CCTCACACCTAGATTTCCAGCA	59.763	22	157	1686	1842	ATGCTCTGTGTGGTGGCAAT	60.251	20	CCCTCACACCTAGATTTCCAGC	60.421	22	158	1686	1843	TGCTCTGTGTGGTGGCAATT	60.468	20	CCTCACACCTAGATTTCCAGCA	59.763	22	156	1687	1842
Contig13128	Tri	(AGA)5	15	1159	1173	TTCTCCATCGTTCCGAAGCC	60.108	20	CGGTAGCCACCAAAAACAGC	60.04	20	160	1134	1293	TTCTCCATCGTTCCGAAGCC	60.108	20	GCGGTAGCCACCAAAAACAG	60.04	20	161	1134	1294	TTCTCCATCGTTCCGAAGCC	60.108	20	GGATCCAGAGGTTCTTGGCC	60.107	20	242	1134	1375
Contig13130	Tri	(AGA)5	15	961	975	TTCTCCATCGTTCCGAAGCC	60.108	20	CGGTAGCCACCAAAAACAGC	60.04	20	160	936	1095	TTCTCCATCGTTCCGAAGCC	60.108	20	GCGGTAGCCACCAAAAACAG	60.04	20	161	936	1096	TTCTCCATCGTTCCGAAGCC	60.108	20	GGATCCAGAGGTTCTTGGCC	60.107	20	242	936	1177
Contig13131	Tri	(ATC)7	21	1124	1144	TTCACACAAACTACCGCCGT	60.179	20	GGTGTTTTTAACCCCCACGC	59.968	20	164	1059	1222	TTCACACAAACTACCGCCGT	60.179	20	GTGTTTTTAACCCCCACGCG	60.318	20	163	1059	1221	TTCACACAAACTACCGCCGT	60.179	20	TTTAACCCCCACGCGATCTT	59.674	20	158	1059	1216
Contig13139	Tri	(GAG)10	30	1	30
Contig13140	Mono	(T)11	11	81	91	ACAGAAGCAGCTCAAACAAAGA	58.718	22	TCGAGAGGGTTGGGATTTGC	60.035	20	214	37	250	ACAGAAGCAGCTCAAACAAAGA	58.718	22	GTTGGAGGTCGAGAGGGTTG	60.037	20	222	37	258	ACAGAAGCAGCTCAAACAAAGA	58.718	22	GTTGTTGGAGGTCGAGAGGG	60.037	20	225	37	261
Contig13140	Mono	(A)10	10	1059	1068	CCTCGCGAATCTGGATCGAA	59.969	20	TTTGCTCCTCCTCTTTCGCC	60.322	20	225	881	1105	TGCAGCTCAGGTGAGGAAAG	59.964	20	TTTGCTCCTCCTCTTTCGCC	60.322	20	175	931	1105	CTTGCAGCTCAGGTGAGGAA	59.964	20	TTTGCTCCTCCTCTTTCGCC	60.322	20	177	929	1105
Contig13140	Tri	(TAT)5	15	1185	1199	GGCGAAAGAGGAGGAGCAAA	60.322	20	TCCACGAAGCAAACAAACAGA	58.639	21	144	1086	1229	GGCGAAAGAGGAGGAGCAAA	60.322	20	TTCCACGAAGCAAACAAACAGA	59.25	22	145	1086	1230	GGCGAAAGAGGAGGAGCAAA	60.322	20	CCACGAAGCAAACAAACAGA	57.158	20	143	1086	1228
Contig1315	Di	(TC)8	16	1906	1921	TGGGTCTTGTGTGAGCTTATGT	59.628	22	AGACATGTGATTAGTAACCCAAAGGA	60.013	26	239	1717	1955	TGTTTGTCACACTGGATTGCA	58.627	21	AGACATGTGATTAGTAACCCAAAGGA	60.013	26	220	1736	1955	TGGGTCTTGTGTGAGCTTATGT	59.628	22	GTCCTAGACATGTGATTAGTAACCCA	59.902	26	244	1717	1960
Contig13155	Tri	(AGT)5	15	1420	1434	AACATCGGCGAACGTGTAGT	60.039	20	TCCTCTTGCAAAATGGGGGA	59.217	20	201	1276	1476	TCAACATCGGCGAACGTGTA	60.039	20	TCCTCTTGCAAAATGGGGGA	59.217	20	203	1274	1476	GGAAACCAAACGTGACGAGC	60.042	20	TCCTCTTGCAAAATGGGGGA	59.217	20	259	1218	1476
Contig13158	Mono	(A)11	11	168	178	AGAGTGTCGTGCGCTGATTT	60.32	20	GCATTCCTCAGAACCTGCCT	60.035	20	139	102	240	AGAGTGTCGTGCGCTGATTT	60.32	20	AGCATTCCTCAGAACCTGCC	60.035	20	140	102	241	ATTTGAGAGTGTCGTGCGCT	60.32	20	GCATTCCTCAGAACCTGCCT	60.035	20	144	97	240
Contig13159	Di	(GA)18	36	1	36
Contig13159	Tri	(TAC)5	15	464	478	CCGAAACTTGAAGCAGCCAC	60.04	20	GGCCCCCAAGATTACACTCC	60.107	20	248	344	591	CCGAAACTTGAAGCAGCCAC	60.04	20	GGGCCCCCAAGATTACACTC	60.107	20	249	344	592	TTGAAGCAGCCACTCCATGT	59.889	20	GGCCCCCAAGATTACACTCC	60.107	20	241	351	591
Contig1316	Mono	(A)12	12	1714	1725	AACTGTTGTGGAGCCTAGGC	59.963	20	ACCACGAGTCCCTATCACCA	59.959	20	218	1534	1751	AACTGTTGTGGAGCCTAGGC	59.963	20	CCACGAGTCCCTATCACCAC	59.54	20	217	1534	1750	TGGAAACTGTTGTGGAGCCT	59.449	20	ACCACGAGTCCCTATCACCA	59.959	20	222	1530	1751
Contig13160	Di	(GA)18	36	1	36
Contig13161	Di	(GA)18	36	1	36
Contig13161	Tri	(TAC)5	15	464	478	CCGAAACTTGAAGCAGCCAC	60.04	20	GGCCCCCAAGATTACACTCC	60.107	20	248	344	591	CCGAAACTTGAAGCAGCCAC	60.04	20	GGGCCCCCAAGATTACACTC	60.107	20	249	344	592	TTGAAGCAGCCACTCCATGT	59.889	20	GGCCCCCAAGATTACACTCC	60.107	20	241	351	591
Contig13162	Di	(GA)18	36	1	36
Contig13162	Tri	(TAC)5	15	464	478	CCGAAACTTGAAGCAGCCAC	60.04	20	GGCCCCCAAGATTACACTCC	60.107	20	248	344	591	CCGAAACTTGAAGCAGCCAC	60.04	20	GGGCCCCCAAGATTACACTC	60.107	20	249	344	592	TTGAAGCAGCCACTCCATGT	59.889	20	GGCCCCCAAGATTACACTCC	60.107	20	241	351	591
Contig13169	Mono	(A)10	10	39	48	AGACCGAAGATTTAGCATACAGC	58.627	23	ATGGGAGTAGGATGCCAGGT	60.03	20	204	7	210	GAGACCGAAGATTTAGCATACAGC	59.554	24	ATGGGAGTAGGATGCCAGGT	60.03	20	205	6	210	AGACCGAAGATTTAGCATACAGC	58.627	23	TGGGAGTAGGATGCCAGGTT	60.253	20	203	7	209
Contig13170	Mono	(A)10	10	39	48	AGACCGAAGATTTAGCATACAGC	58.627	23	ATGGGAGTAGGATGCCAGGT	60.03	20	204	7	210	GAGACCGAAGATTTAGCATACAGC	59.554	24	ATGGGAGTAGGATGCCAGGT	60.03	20	205	6	210	AGACCGAAGATTTAGCATACAGC	58.627	23	TGGGAGTAGGATGCCAGGTT	60.253	20	203	7	209
Contig13173	Mono	(T)11	11	228	238	ACAATCATTTTGTGTGGCCAC	57.89	21	AGGTCTTGGAAAGGCTGTCA	58.86	20	237	95	331	GTGGCCACACATTCTTCTTAACA	59.432	23	AGGTCTTGGAAAGGCTGTCA	58.86	20	224	108	331	ACAATCATTTTGTGTGGCCAC	57.89	21	AGGTCTTGGAAAGGCTGTCAT	59.293	21	237	95	331
Contig13180	Mono	(T)10	10	1189	1198	GACCACTGAGCACACCATGA	59.965	20	CTGTTGCTCCACTTTGCACC	59.969	20	199	1051	1249	ACCACTGAGCACACCATGAG	59.964	20	CTGTTGCTCCACTTTGCACC	59.969	20	198	1052	1249	GACCACTGAGCACACCATGA	59.965	20	TCATTCTTGCACGTGCCTCT	59.965	20	270	1051	1320
Contig13183	Tri	(GGT)5	15	416	430	GACAATTGCACCTGAGCACG	60.11	20	TCCTCAGTCATCTCAGCTCCA	59.994	21	171	291	461	GGACAATTGCACCTGAGCAC	59.758	20	TCCTCAGTCATCTCAGCTCCA	59.994	21	172	290	461	CGGGTTGCAAGAGATACCCA	59.748	20	TCCTCAGTCATCTCAGCTCCA	59.994	21	275	187	461
Contig13187	Di	(AG)6	12	798	809	GGCTTCTTCCTTCTCCTCCG	59.823	20	GCAGACAACAAAGGCCAAGT	59.253	20	233	632	864	CTCCGTTGGATCTTCGTCGA	59.549	20	GCAGACAACAAAGGCCAAGT	59.253	20	218	647	864	GGCTTCTTCCTTCTCCTCCG	59.823	20	GAAGCAGACAACAAAGGCCA	58.968	20	236	632	867
Contig13187	Tri	(GTT)8	24	34	57	GCAACCGGGATCAGGACG	60.512	18	AGCCAAAGCATGAGAACGGT	60.251	20	223	0	222	GCAACCGGGATCAGGACG	60.512	18	CTTCAGGAGCCACTCTTCCC	59.748	20	252	0	251	GCAACCGGGATCAGGACG	60.512	18	CAGGAGCCACTCTTCCCAAA	59.598	20	249	0	248
Contig13188	Mono	(A)10	10	1619	1628	AGTGTAGAAACCAGCAGGGC	59.963	20	TTCGCTCGGTTGCTGTTTTG	59.971	20	278	1472	1749	AGTGTAGAAACCAGCAGGGC	59.963	20	GTTCGCTCGGTTGCTGTTTT	59.971	20	279	1472	1750	AGTGTAGAAACCAGCAGGGC	59.963	20	TCACTACTTAGCGGGGGTGA	59.96	20	232	1472	1703
Contig13199	Mono	(A)10	10	251	260	CCTCCGCAGACAGTCACATT	60.037	20	CACCACAGGATTGCTTGCAC	60.039	20	208	169	376	ACTACCACCCTTACCCCTCC	59.956	20	CACCACAGGATTGCTTGCAC	60.039	20	226	151	376	CCTCCGCAGACAGTCACATT	60.037	20	TGGTCACCCTGGTCCTTACA	60.105	20	279	169	447
Contig13206	Tri	(CGC)5	15	1376	1390	CTAGGGTTCCGCTTGAAGGG	60.108	20	ACCATCACATCACCAATGCCT	59.994	21	229	1323	1551	CTAGGGTTCCGCTTGAAGGG	60.108	20	GATGGGATTGTCGCGCAAC	59.937	19	114	1323	1436	TGGACTTGGGGAACGGAAAG	59.89	20	GATGGGATTGTCGCGCAAC	59.937	19	254	1183	1436
Contig13207	Compound	(T)10ggaatacacccaaagaatagcaatgttgattcaacttctggggaccaaatttggaccccccctc(A)12	86	126	211	AGTGATCTTCAGTTCATAGGACAGT	59.281	25	TGCAAAGCATCAAGGCCTGA	60.54	20	280	58	337	AGTGATCTTCAGTTCATAGGACAGT	59.281	25	AAGCATCAAGGCCTGATCGA	59.457	20	276	58	333	GTGATCTTCAGTTCATAGGACAGT	58.028	24	GTGCAAAGCATCAAGGCCTG	60.389	20	280	59	338
Contig13208	Tri	(TGC)7	21	1265	1285	TGGACTTGGGGAACGGAAAG	59.89	20	GGATTCCCCTTCAAGCGGAA	60.034	20	181	1183	1363	CTTGGACTTGGGGAACGGAA	59.89	20	GGATTCCCCTTCAAGCGGAA	60.034	20	183	1181	1363	GTGGAGGTGAGATCGGATGC	60.25	20	GGATTCCCCTTCAAGCGGAA	60.034	20	135	1229	1363
Contig1321	Di	(TC)6	12	1746	1757	CACCCCACCTGAAATTCCGA	59.962	20	AAAAACTTGCCCCTCCCCAT	59.807	20	266	1599	1864	TCACCCCACCTGAAATTCCG	59.962	20	AAAAACTTGCCCCTCCCCAT	59.807	20	267	1598	1864	CACCCCACCTGAAATTCCGA	59.962	20	AAAACTTGCCCCTCCCCATC	60.252	20	265	1599	1863
Contig13210	Compound	(AG)7aaaagaaagtgatagagaaagaa(AG)7	51	1346	1396	TCCCTAGTCCCTCCACATGG	60.031	20	TTTGCCGAGGAAGGGTTTCA	59.816	20	244	1299	1542	TCCCTAGTCCCTCCACATGG	60.031	20	TTGCCGAGGAAGGGTTTCAG	60.251	20	243	1299	1541	TCCCTAGTCCCTCCACATGG	60.031	20	AAGGGTGGGTACTGGGTAGG	60.253	20	142	1299	1440
Contig13210	Compound	(TGT)5tcctgagcccacca(TC)6	41	1728	1768	AAGGGCCATCATCCCAACAG	60.033	20	TGGGGGTGGTGTGAAACAAA	59.959	20	121	1691	1811	GAAGGGCCATCATCCCAACA	60.033	20	TGGGGGTGGTGTGAAACAAA	59.959	20	122	1690	1811	TGAAGGGCCATCATCCCAAC	60.033	20	TGGGGGTGGTGTGAAACAAA	59.959	20	123	1689	1811
Contig13210	Mono	(A)14	14	144	157	TGTCATCGTATATTGCTTGCGG	59.2	22	TGGAGTGAGTGAATGAGGGGA	60.203	21	271	32	302	TGTCATCGTATATTGCTTGCGG	59.2	22	TGGAGTGAGTGAATGAGGGG	58.721	20	271	32	302	GTCATCGTATATTGCTTGCGGA	58.943	22	TGGAGTGAGTGAATGAGGGGA	60.203	21	270	33	302
Contig13211	Tri	(CAC)5	15	1319	1333	TCCTCGTCGCGAAAAGAACA	59.969	20	GCTGCTGCTTCATTGTTGCT	60.039	20	247	1180	1426	TCCTCGTCGCGAAAAGAACA	59.969	20	CTGGCTTTTGGGTTGTGGTG	59.895	20	229	1180	1408	TCCTCGTCGCGAAAAGAACA	59.969	20	TTGGGTTGTGGTGGTGGTAC	60.107	20	222	1180	1401
Contig13213	Compound	(AAC)6agaaacatgaacca(AC)8	48	17	64
Contig13214	Compound	(AAC)6agaaacatgaacca(AC)8	48	17	64
Contig13216	Di	(AC)6	12	14	25
Contig13216	Tri	(AAC)7	21	522	542	CCGATCCGTACCAATCCCAG	59.966	20	GCGTCGTAGAATCTCGCAGA	59.972	20	246	337	582	CCGATCCGTACCAATCCCAG	59.966	20	GTGGGGGTGGTGTTGATCTT	59.888	20	274	337	610	CCGATCCGTACCAATCCCAG	59.966	20	AAGTGGGGGTGGTGTTGATC	59.888	20	276	337	612
Contig13217	Tetra	(AAGA)7	28	1	28
Contig13217	Tri	(CGA)5	15	429	443	ACTTGGCTCCTTCATCGACG	60.109	20	CACCGGCACCGTTGTTATTG	60.11	20	275	269	543	GGCTCCTTCATCGACGACAA	60.109	20	CACCGGCACCGTTGTTATTG	60.11	20	271	273	543	TTGGCTCCTTCATCGACGAC	60.109	20	CACCGGCACCGTTGTTATTG	60.11	20	273	271	543
Contig13218	Tetra	(AAGA)7	28	1	28
Contig13218	Tri	(AAC)7	21	517	537	GACGAAGATGACGACGACGA	59.906	20	TACCTAACCCCTCTTGCCGA	59.958	20	253	438	690	GACGACGAAGATGACGACGA	59.906	20	TACCTAACCCCTCTTGCCGA	59.958	20	256	435	690	GACGACGACGAAGATGACGA	59.906	20	TACCTAACCCCTCTTGCCGA	59.958	20	259	432	690
Contig13219	Tetra	(AAGA)7	28	1	28
Contig13219	Tri	(AAC)7	21	517	537	GACGAAGATGACGACGACGA	59.906	20	TACCTAACCCCTCTTGCCGA	59.958	20	253	438	690	GACGACGAAGATGACGACGA	59.906	20	TACCTAACCCCTCTTGCCGA	59.958	20	256	435	690	GACGACGACGAAGATGACGA	59.906	20	TACCTAACCCCTCTTGCCGA	59.958	20	259	432	690
Contig13223	Mono	(T)10	10	78	87	CACAAAATTCAGAATCCATATGAGACA	58.32	27	TGAGGTTAGGGCACAGAACG	59.68	20	213	38	250	CACAAAATTCAGAATCCATATGAGACA	58.32	27	GACATGACACCCTGGACACC	60.322	20	134	38	171	CACAAAATTCAGAATCCATATGAGACA	58.32	27	GGACATGACACCCTGGACAC	60.322	20	135	38	172
Contig13226	Di	(CT)6	12	112	123	TCTGCTTGATCGGATCTGCC	59.894	20	GTGGTGCAGCAACTTGGAAG	59.969	20	141	65	205	GCACGCCATTTTCATCTGCT	59.828	20	GTGGTGCAGCAACTTGGAAG	59.969	20	155	51	205	AGCACGCCATTTTCATCTGC	59.828	20	GTGGTGCAGCAACTTGGAAG	59.969	20	156	50	205
Contig1323	Compound	(GA)7gcgagtcactc(AG)7	39	43	81	ACAAGTTTCACAGTTAGGTAGAATGA	58.494	26	GCCTTCAAAAACCCACGTCC	59.968	20	256	0	255	ACAAGTTTCACAGTTAGGTAGAATGA	58.494	26	CATAGGACCTACGCCGTTCC	59.968	20	195	0	194	ACAAGTTTCACAGTTAGGTAGAATGA	58.494	26	ACCCGTTCTCCCTCTACCTC	60.033	20	230	0	229
Contig13233	Tri	(TTA)9	27	25	51
Contig13234	Tri	(TTA)13	39	18	56
Contig13241	Mono	(A)10	10	1740	1749	ACGCAGCTTGTCATTCTCCA	59.965	20	CACAGATCCTCATCGCTCCC	59.967	20	260	1607	1866	GCCCGAAGTTCAACCCAGTA	59.964	20	CACAGATCCTCATCGCTCCC	59.967	20	180	1687	1866	GTCTCTAACGGAGCGAGACG	59.973	20	CCAAACACCGTTGACCACAC	59.9	20	253	1565	1817
Contig13241	Tri	(GTT)7	21	1898	1918	GGGAGCGATGAGGATCTGTG	59.967	20	TCCGATTCACAGAAACAACTCCT	59.929	23	119	1847	1965	GCCCGAAGTTCAACCCAGTA	59.964	20	TCCGATTCACAGAAACAACTCCT	59.929	23	279	1687	1965	GTGTGGTCAACGGTGTTTGG	59.9	20	TCCGATTCACAGAAACAACTCCT	59.929	23	168	1798	1965
Contig13245	Tri	(TCC)5	15	1514	1528	TTCTTACACCTGGCCTGCTG	59.963	20	ACAGAAGGAAGCTCCAGTGG	59.31	20	216	1362	1577	CTCCACCTCCCCTTATGGCT	60.696	20	ATGGCTGTGTGTAAGCCTCC	60.035	20	277	1394	1670	CTCCACCTCCCCTTATGGCT	60.696	20	GCTGTGTGTAAGCCTCCAGT	59.965	20	274	1394	1667
Contig13246	Compound	(TAT)5tcaatttaatcatt(TAA)6	47	131	177	AGCGGAGAAGGTGAAGGAGA	60.252	20	GTTGTTGTTGTCGTCGGGTG	59.973	20	273	79	351	AGCGGAGAAGGTGAAGGAGA	60.252	20	GACGGTTGTTGTTGTCGTCG	60.044	20	277	79	355	AGCGGAGAAGGTGAAGGAGA	60.252	20	TTGTTGTTGTCGTCGGGTGA	60.108	20	272	79	350
Contig13265	Di	(AG)6	12	1420	1431	CGACGAAGAAGACGGAACCA	60.04	20	GTTGCTGAAGTGGAACCTCT	57.738	20	139	1316	1454	TGGCAGCAGAAAAGGTGGAA	60.106	20	GTTGCTGAAGTGGAACCTCT	57.738	20	271	1184	1454	AACCAGAAGCCTCACCCTTG	59.889	20	GTTGCTGAAGTGGAACCTCT	57.738	20	124	1331	1454
Contig13267	Di	(AG)6	12	1516	1527	CGACGAAGAAGACGGAACCA	60.04	20	GTTGCTGAAGTGGAACCTCT	57.738	20	139	1412	1550	AACCAGAAGCCTCACCCTTG	59.889	20	GTTGCTGAAGTGGAACCTCT	57.738	20	124	1427	1550	GGGTGGAAGGAGGAGCAAAA	59.888	20	GTTGCTGAAGTGGAACCTCT	57.738	20	259	1292	1550
Contig13269	Compound	(GT)7gatgagg(GT)7	35	8	42
Contig13274	Mono	(A)20	20	1	20
Contig13279	Mono	(A)11	11	121	131	TCCACAAAATCAAATTCCCACAT	57.178	23	TCCAACATGGCCGGAAAAGA	59.889	20	125	78	202	ATCCACAAAATCAAATTCCCACA	57.178	23	TCCAACATGGCCGGAAAAGA	59.889	20	126	77	202	TCAACTCAGCAAGACAATTTGAA	57.167	23	TCCAACATGGCCGGAAAAGA	59.889	20	167	36	202
Contig13286	Mono	(T)10	10	138	147	GCTAATCTCAGTCGGTCGGG	59.969	20	GTTGGTTCACTCAGGCACCT	60.179	20	109	91	199	TAATCTCAGTCGGTCGGGGA	59.743	20	GTTGGTTCACTCAGGCACCT	60.179	20	107	93	199	CGCTAATCTCAGTCGGTCGG	60.317	20	GTTGGTTCACTCAGGCACCT	60.179	20	110	90	199
Contig13298	Tri	(ATT)8	24	404	427
Contig1330	Mono	(T)10	10	1532	1541
Contig13308	Mono	(A)17	17	205	221	GTTCAGGACCTTGTGACCCC	60.251	20	AGGGGCTTCAGAATTGGATCA	59.075	21	118	140	257	CCCCATTCCACCCCAATTCT	59.66	20	AGGGGCTTCAGAATTGGATCA	59.075	21	100	158	257	GTTCAGGACCTTGTGACCCC	60.251	20	AGGGGCTTCAGAATTGGATCAG	60.092	22	118	140	257
Contig1331	Mono	(T)10	10	750	759
Contig13328	Di	(TA)10	20	379	398	GCTGCTTCTTCACCTCGACT	60.038	20	TGAGAACCAAGTTCAAACCCC	58.338	21	151	272	422	AGCTGCTTCTTCACCTCGAC	60.038	20	TGAGAACCAAGTTCAAACCCC	58.338	21	152	271	422	TGGTCTTCCCCCACACAAAG	59.815	20	TGAGAACCAAGTTCAAACCCC	58.338	21	251	172	422
Contig13338	Tri	(GAA)5	15	805	819	CAGGATTGGGGCCTGTTTCT	59.96	20	TCTAGCTCCTTCGAGGCCTT	60.033	20	160	760	919	CAGGATTGGGGCCTGTTTCT	59.96	20	TTCTAGCTCCTTCGAGGCCT	60.033	20	161	760	920	GGAAGGTTCGGGTGAGGATG	60.108	20	TCTAGCTCCTTCGAGGCCTT	60.033	20	180	740	919
Contig13339	Tri	(GAA)5	15	805	819	CAGGATTGGGGCCTGTTTCT	59.96	20	GCTCCTTTGAGGCCTTTTGC	60.038	20	156	760	915	TTGGGGCCTGTTTCTAGTGC	60.251	20	GCTCCTTTGAGGCCTTTTGC	60.038	20	151	765	915	GGTCGAAGTGCCAGGGTAAT	59.748	20	GCTCCTTTGAGGCCTTTTGC	60.038	20	243	673	915
Contig13340	Mono	(A)11	11	19	29
Contig13343	Mono	(T)14	14	994	1007	GGTCCATCGTGGTGAGGTTT	59.964	20	GAATCTGCAAGACCTCCCCC	60.107	20	146	931	1076	GGTCCATCGTGGTGAGGTTT	59.964	20	TCCAACAGCTTCACCATGCT	59.889	20	227	931	1157	TGGTGAGGTTTGCCCAATGA	59.813	20	GAATCTGCAAGACCTCCCCC	60.107	20	137	940	1076
Contig13345	Mono	(T)14	14	970	983	GGTCCATCGTGGTGAGGTTT	59.964	20	GAATCTGCAAGACCTCCCCC	60.107	20	146	907	1052	GGTCCATCGTGGTGAGGTTT	59.964	20	TCCAACAGCTTCACCATGCT	59.889	20	227	907	1133	TGGTGAGGTTTGCCCAATGA	59.813	20	GAATCTGCAAGACCTCCCCC	60.107	20	137	916	1052
Contig13346	Mono	(T)14	14	970	983	GGTCCATCGTGGTGAGGTTT	59.964	20	GAATCTGCAAGACCTCCCCC	60.107	20	146	907	1052	GGTCCATCGTGGTGAGGTTT	59.964	20	TCCAACAGCTTCACCATGCT	59.889	20	227	907	1133	TGGTGAGGTTTGCCCAATGA	59.813	20	GAATCTGCAAGACCTCCCCC	60.107	20	137	916	1052
Contig13347	Mono	(T)14	14	970	983	GGTCCATCGTGGTGAGGTTT	59.964	20	GAATCTGCAAGACCTCCCCC	60.107	20	146	907	1052	GGTCCATCGTGGTGAGGTTT	59.964	20	TCCAACAGCTTCACCATGCT	59.889	20	227	907	1133	TGGTGAGGTTTGCCCAATGA	59.813	20	GAATCTGCAAGACCTCCCCC	60.107	20	137	916	1052
Contig13347	Mono	(T)11	11	2104	2114	GCAGGGCCAAAAACATCCAG	60.037	20	ACTGCATGTGGTTGAGGGAA	59.522	20	265	1884	2148	TTTGGGACCTTTGAGCCAGG	60.179	20	ACTGCATGTGGTTGAGGGAA	59.522	20	233	1916	2148	GGTGTGCTGACCCTTGATGT	60.251	20	ACTGCATGTGGTTGAGGGAA	59.522	20	214	1935	2148
Contig13349	Mono	(T)14	14	994	1007	GGTCCATCGTGGTGAGGTTT	59.964	20	GAATCTGCAAGACCTCCCCC	60.107	20	146	931	1076	GGTCCATCGTGGTGAGGTTT	59.964	20	TCCAACAGCTTCACCATGCT	59.889	20	227	931	1157	TGGTGAGGTTTGCCCAATGA	59.813	20	GAATCTGCAAGACCTCCCCC	60.107	20	137	940	1076
Contig1335	Di	(AG)6	12	1107	1118	TTAGGCCCTCTATCGACGGT	59.816	20	GCTCCTGAACGTCCCAAAGA	59.965	20	247	970	1216	TTAGGCCCTCTATCGACGGT	59.816	20	ATCCCCAACTTCGCTTCTGG	60.035	20	215	970	1184	TTAGGCCCTCTATCGACGGT	59.816	20	CTCCCATTGTTGCCATTGCC	60.108	20	181	970	1150
Contig13350	Mono	(T)14	14	970	983	GGTCCATCGTGGTGAGGTTT	59.964	20	GAATCTGCAAGACCTCCCCC	60.107	20	146	907	1052	GGTCCATCGTGGTGAGGTTT	59.964	20	TCCAACAGCTTCACCATGCT	59.889	20	227	907	1133	TGGTGAGGTTTGCCCAATGA	59.813	20	GAATCTGCAAGACCTCCCCC	60.107	20	137	916	1052
Contig13351	Mono	(T)14	14	994	1007	GGTCCATCGTGGTGAGGTTT	59.964	20	GAATCTGCAAGACCTCCCCC	60.107	20	146	931	1076	GGTCCATCGTGGTGAGGTTT	59.964	20	TCCAACAGCTTCACCATGCT	59.889	20	227	931	1157	TGGTGAGGTTTGCCCAATGA	59.813	20	GAATCTGCAAGACCTCCCCC	60.107	20	137	940	1076
Contig13356	Di	(CT)6	12	1966	1977
Contig13367	Compound	(ACA)8acgtctacttatcgtcccgtcctgatcccggttgcgacagatcgtactgctgatactaaatcagcagc(ACA)5	107	2129	2235	GCCAAGCCAACCAAAGCAG	60.301	19	GGGCAAAACCTCACTGACCT	60.179	20	278	2059	2336	CCAAGCCAACCAAAGCAGTA	58.673	20	GGGCAAAACCTCACTGACCT	60.179	20	277	2060	2336	GCCAAGCCAACCAAAGCAG	60.301	19	TGGGCAAAACCTCACTGACC	60.467	20	279	2059	2337
Contig13367	Tri	(GAA)5	15	2549	2563	ATGTCATGCAGGAGAGTCGC	60.179	20	GGGTAGTTTCGTACACAGGCA	59.999	21	234	2441	2674	ATGTCATGCAGGAGAGTCGC	60.179	20	TGGGTAGTTTCGTACACAGGC	59.999	21	235	2441	2675	GTCATGCAGGAGAGTCGCAG	60.805	20	GGGTAGTTTCGTACACAGGCA	59.999	21	232	2443	2674
Contig13374	Tri	(GAA)5	15	538	552	TTCCGGTGTTGGATCTTCCG	60.037	20	AAGGCCGCAAATGATCTCCA	60.034	20	273	373	645	TACTCCGAAATCTTCCGCGG	59.898	20	AAGGCCGCAAATGATCTCCA	60.034	20	199	447	645	GCAGCGTTTCCGAAGAAGAC	59.836	20	AAGGCCGCAAATGATCTCCA	60.034	20	132	514	645
Contig13375	Di	(AG)6	12	841	852	AGAGCTTTTGAGCCACCCTC	59.963	20	GCGACATACTGAGAAGGGGG	59.895	20	258	777	1034	GAGCCACCCTCAATGACCAA	59.962	20	GCGACATACTGAGAAGGGGG	59.895	20	249	786	1034	AGAGCTTTTGAGCCACCCTC	59.963	20	TTGGGTGGTGCTGCTATGTT	59.888	20	180	777	956
Contig13375	Di	(TC)10	20	1070	1089	CCCCCTTCTCAGTATGTCGC	59.895	20	GCATGGTGTATGTGAGAGGC	58.697	20	279	1015	1293	CCCCCTTCTCAGTATGTCGC	59.895	20	GCATGGTGTATGTGAGAGGCA	60.407	21	279	1015	1293	CCCCCTTCTCAGTATGTCGC	59.895	20	TGCATGGTGTATGTGAGAGGC	60.407	21	280	1015	1294
Contig13376	Mono	(T)10	10	306	315	GGTGACCAGGGACAACAGAG	59.965	20	ATGGGCTAAGGCAGTCTTCT	58.411	20	255	206	460	GAGGTGACCAGGGACAACAG	59.965	20	ATGGGCTAAGGCAGTCTTCT	58.411	20	257	204	460	GGTGACCAGGGACAACAGAG	59.965	20	TCAAATGGGCTAAGGCAGTCT	59.365	21	259	206	464
Contig13376	Tri	(TTC)5	15	466	480	AGAAGACTGCCTTAGCCCAT	58.411	20	ATCCTAACGTCCTGAGGCCT	60.032	20	143	441	583	AGAAGACTGCCTTAGCCCAT	58.411	20	GATCCCTGCTCTGAAGTCGG	59.896	20	165	441	605	AGAAGACTGCCTTAGCCCAT	58.411	20	CCGATCCCTGCTCTGAAGTC	59.896	20	167	441	607
Contig13376	Tri	(GTG)7	21	1732	1752	GTGATGGAGCGGTAGAAGGG	59.895	20	TTCCCACACCAACCAACCAA	59.959	20	229	1603	1831	GGTGATGGAGCGGTAGAAGG	59.895	20	TTCCCACACCAACCAACCAA	59.959	20	230	1602	1831	GGAAGAGGGAGAGGAGGGAG	60.106	20	TTCCCACACCAACCAACCAA	59.959	20	162	1670	1831
Contig13380	Compound	(TCG)5ctgtcactctcagcagcacagtcctcattaactttgttgttgtccatatccttatcaagattcaaaatgttactgtttacatcgagttt(TTC)6	122	3369	3490	TCACCATTGTCGCCATCTCC	60.108	20	CGCCGTCGACATTGAAGTTC	59.907	20	240	3284	3523	TCACCATTGTCGCCATCTCC	60.108	20	CTCTACGCCGTCGACATTGA	59.902	20	245	3284	3528	TCACCATTGTCGCCATCTCC	60.108	20	GAACTCTACGCCGTCGACAT	59.902	20	248	3284	3531
Contig13394	Mono	(A)10	10	215	224	CTTGCCAGTCCAAACGCATT	59.685	20	CCTCTTGCCCCTCTAGGAGT	60.032	20	169	119	287	CTTGCCAGTCCAAACGCATT	59.685	20	ACCTCTTGCCCCTCTAGGAG	60.032	20	170	119	288	AGCCAACGCAATTGAAACGT	59.616	20	CCTCTTGCCCCTCTAGGAGT	60.032	20	225	63	287
Contig13396	Mono	(T)11	11	137	147	AGGTTCCCCCTTTTGCAACA	60.032	20	TGTCCATGCCAGCCAAATGA	60.252	20	248	51	298	CTCCTCCAAAAGGTTCCCCC	59.96	20	TGTCCATGCCAGCCAAATGA	60.252	20	258	41	298	GGCCTGGCCCATAACATCTT	60.106	20	TGTCCATGCCAGCCAAATGA	60.252	20	190	109	298
Contig1341	Di	(AG)7	14	1748	1761	TAGCAGAAGCAGAAACGCCA	59.965	20	TCAATCACCTTGGCTAAGCTCA	59.694	22	203	1703	1905	TAGCAGAAGCAGAAACGCCA	59.965	20	ACTCAATCACCTTGGCTAAGCT	59.693	22	205	1703	1907	GAAGCAGAAACGCCAGAAGC	60.11	20	TCAATCACCTTGGCTAAGCTCA	59.694	22	198	1708	1905
Contig13414	Tri	(ACA)5	15	346	360	GCAGGATGCTACAACTGTTCC	59.26	21	TGGTAGTGGGACATCAGGCT	60.253	20	278	237	514	GCGAAATGACAGACATGCCC	59.901	20	CGGCATCTGTAGTTTTTGGGTG	60.095	22	276	156	431	CATGCCCTGTTGCCCAAATC	60.108	20	CGGCATCTGTAGTTTTTGGGTG	60.095	22	263	169	431
Contig13416	Tri	(GCC)5	15	1738	1752
Contig13423	Mono	(T)10	10	2359	2368	GAAGAAGGTGCCGAGAAGCT	60.037	20	AGACCCATTTGCAGAAGCGA	59.963	20	103	2319	2421	GGTAGGTTGTGGTGATGGCA	59.962	20	AGACCCATTTGCAGAAGCGA	59.963	20	193	2229	2421	AAGCAAACTTGGGCACGTTC	59.898	20	AGACCCATTTGCAGAAGCGA	59.963	20	276	2146	2421
Contig13429	Tri	(TCT)5	15	4063	4077	GCAGGGGTGAGTGATTCCAT	59.743	20	CGCCTTCAGTTGCGACTTTC	60.111	20	224	3989	4212	AATGCAAAAGACGGTGGCAG	59.685	20	CGCCTTCAGTTGCGACTTTC	60.111	20	240	3973	4212	GCAGGGGTGAGTGATTCCAT	59.743	20	GCCTTCAGTTGCGACTTTCC	59.761	20	223	3989	4211
Contig13433	Mono	(T)11	11	121	131	CATGTTGGATGTAGCCCATTCA	58.71	22	TGCAGAGTTGGGTAAGACCT	58.27	20	238	8	245	ACATGTTGGATGTAGCCCATTC	58.709	22	TGCAGAGTTGGGTAAGACCT	58.27	20	239	7	245	ACATGTTGGATGTAGCCCATTCA	60.309	23	TGCAGAGTTGGGTAAGACCT	58.27	20	239	7	245
Contig13434	Mono	(T)31	31	643	673
Contig13438	Compound	(T)12cttttttcgcgtttccttctgatataggttagaag(GAA)5	62	1397	1458	GGTTCTCAAGAGCCTCGACC	60.109	20	AGGGCACAAATCTTCCACCT	59.22	20	257	1225	1481	GGGTTCTCAAGAGCCTCGAC	60.109	20	AGGGCACAAATCTTCCACCT	59.22	20	258	1224	1481	GAGGGTTCTCAAGAGCCTCG	59.825	20	AGGGCACAAATCTTCCACCT	59.22	20	260	1222	1481
Contig1344	Compound	(TCT)5acttttactc(CT)12	49	14	62
Contig13440	Compound	(T)12cttttttcgcgtttccttctgatataggttagaag(GAA)5	62	1185	1246	GGTTCTCAAGAGCCTCGACC	60.109	20	AGGGCACAAATCTTCCACCT	59.22	20	257	1013	1269	GGGTTCTCAAGAGCCTCGAC	60.109	20	AGGGCACAAATCTTCCACCT	59.22	20	258	1012	1269	GAGGGTTCTCAAGAGCCTCG	59.825	20	AGGGCACAAATCTTCCACCT	59.22	20	260	1010	1269
Contig13447	Di	(GA)9	18	1252	1269	TCCCTCATAAGCCTTGCGAC	59.822	20	CGACGTCGTCACTGTCTCTC	60.179	20	268	1052	1319	TCGCTATCGTGCATGATCGG	60.387	20	TAACCGGCGTCATCCACAAA	59.965	20	226	1115	1340	TCGCTATCGTGCATGATCGG	60.387	20	TTAACCGGCGTCATCCACAA	59.965	20	227	1115	1341
Contig13449	Di	(GA)9	18	1302	1319	TCCCTCATAAGCCTTGCGAC	59.822	20	CGACGTCGTCACTGTCTCTC	60.179	20	268	1102	1369	TCGCTATCGTGCATGATCGG	60.387	20	TAACCGGCGTCATCCACAAA	59.965	20	226	1165	1390	TCGCTATCGTGCATGATCGG	60.387	20	TTAACCGGCGTCATCCACAA	59.965	20	227	1165	1391
Contig13456	Di	(TC)7	14	1642	1655	GTAGCTCTCGATCTGCGCTT	59.97	20	GGGGTTAAGCGAGGAAGACT	59.097	20	240	1456	1695	GTAGCTCTCGATCTGCGCTT	59.97	20	AGGGGTTAAGCGAGGAAGAC	59.097	20	241	1456	1696	AAGTAGCTCTCGATCTGCGC	59.97	20	GGGGTTAAGCGAGGAAGACT	59.097	20	242	1454	1695
Contig13457	Di	(CT)8	16	1559	1574
Contig13458	Di	(AG)6	12	1534	1545	CTTTCAGCTCTGCCAAGGGA	59.963	20	CCGCTTCATCTCGTCCTCAA	59.827	20	170	1473	1642	CTTCTCGTCGCCCTTGAAGT	60.038	20	CCGCTTCATCTCGTCCTCAA	59.827	20	205	1438	1642	CTTTCAGCTCTGCCAAGGGA	59.963	20	GGCAGTCTCTACACTCGCAA	59.756	20	219	1473	1691
Contig13458	Di	(CT)8	16	1719	1734
Contig13459	Tri	(ACA)5	15	843	857	AAATCACGATTCAGCCCCGT	60.035	20	CCCTTCTCTGGAACTCGACG	59.829	20	217	816	1032	AAATCACGATTCAGCCCCGT	60.035	20	CCCGATAGTGGAAGGGTTGG	59.82	20	148	816	963	AAATCACGATTCAGCCCCGT	60.035	20	TGCAACCCGATAGTGGAAGG	59.748	20	153	816	968
Contig13460	Mono	(T)10	10	2648	2657
Contig13460	Tri	(ACA)6	18	991	1008	AAATCACGATTCAGCCCCGT	60.035	20	CCCTTCTCTGGAACTCGACG	59.829	20	232	964	1195	AAATCACGATTCAGCCCCGT	60.035	20	CCCGATAGTGGAAGGGTTGG	59.82	20	163	964	1126	AAATCACGATTCAGCCCCGT	60.035	20	TGCAACCCGATAGTGGAAGG	59.748	20	168	964	1131
Contig13464	Tetra	(CACT)6	24	23	46
Contig13465	Di	(GA)7	14	1061	1074	TCTGTTGCCTCCGTTGAGAC	59.966	20	TTCGGAGCTTGCGTCACTTT	60.532	20	160	951	1110	GAGGGTGAACAAGCATCCGA	60.036	20	TTCGGAGCTTGCGTCACTTT	60.532	20	251	860	1110	CTTGCCGTTTCTGTTGCCTC	60.04	20	TTCGGAGCTTGCGTCACTTT	60.532	20	169	942	1110
Contig13468	Compound	(T)13ggttttcccattt(A)11	37	559	595	GGGGAATTGGGGATTACGCA	60.106	20	ACCCCCACACAACAATCACA	59.74	20	251	466	716	TGGGGAATTGGGGATTACGC	60.106	20	ACCCCCACACAACAATCACA	59.74	20	252	465	716	GGTGTGGTCTTTGTGGGGAA	60.106	20	ACCCCCACACAACAATCACA	59.74	20	265	452	716
Contig13468	Di	(TC)8	16	164	179	GCGCTCTTAGTGGTTCCGAT	60.179	20	TGGCTCAAGTGAAATGGGCT	59.887	20	133	93	225	AAGCGCTCTTAGTGGTTCCG	60.39	20	TGGCTCAAGTGAAATGGGCT	59.887	20	135	91	225	GCGCTCTTAGTGGTTCCGAT	60.179	20	GCAACCCACAACAGCAAGTG	60.528	20	252	93	344
Contig13468	Mono	(A)12	12	2376	2387	CACCTACTGGTCTGGCAAGG	60.036	20	TCACTCAACTCAGCATTCCTTGA	59.929	23	258	2164	2421	GGTCAGGAACTTGCAGGGAA	59.89	20	TCACTCAACTCAGCATTCCTTGA	59.929	23	240	2182	2421	AAGGTCAGGAACTTGCAGGG	59.889	20	TCACTCAACTCAGCATTCCTTGA	59.929	23	242	2180	2421
Contig13468	Tri	(TAA)5	15	420	434	TTGAAGACATCTCGGGTCGC	60.109	20	TTCCCCACAAAGACCACACC	60.106	20	111	361	471	TTGAAGACATCTCGGGTCGC	60.109	20	GCGTAATCCCCAATTCCCCA	60.106	20	124	361	484	TTGAAGACATCTCGGGTCGC	60.109	20	TGCGTAATCCCCAATTCCCC	60.106	20	125	361	485
Contig13468	Tri	(ACA)5	15	2213	2227	AGTGGATGACTGTGCTGTGG	59.964	20	CCTTCGAGAGCAGACCACTC	59.828	20	276	2018	2293	AGTGGATGACTGTGCTGTGG	59.964	20	CTCCTTCGAGAGCAGACCAC	59.828	20	278	2018	2295	AGTGGATGACTGTGCTGTGG	59.964	20	CACTCCTTCGAGAGCAGACC	59.828	20	280	2018	2297
Contig13476	Mono	(A)16	16	605	620	ATCCATCTGACGTGTGGCTG	60.108	20	GGTTTTGGAAGCAAGGCCTG	59.966	20	271	474	744	ATCCATCTGACGTGTGGCTG	60.108	20	CAGGTTTTGGAAGCAAGGCC	59.966	20	273	474	746	TGATCCATCTGACGTGTGGC	60.108	20	GGTTTTGGAAGCAAGGCCTG	59.966	20	273	472	744
Contig13477	Mono	(A)16	16	2012	2027	TGGAAGCCATTTTGGGAGGT	59.513	20	TTGCACCACCACCCTTTTCT	60.033	20	272	1888	2159	TGGAAGCCATTTTGGGAGGT	59.513	20	TTTTGCTTTGCACCACCACC	60.108	20	279	1888	2166	GCAGCCTCCAATGTTGTCCT	60.61	20	TTGCACCACCACCCTTTTCT	60.033	20	211	1949	2159
Contig13478	Mono	(A)16	16	2062	2077	TGGAAGCCATTTTGGGAGGT	59.513	20	TTGCACCACCACCCTTTTCT	60.033	20	272	1938	2209	TGGAAGCCATTTTGGGAGGT	59.513	20	TTTTGCTTTGCACCACCACC	60.108	20	279	1938	2216	GCAGCCTCCAATGTTGTCCT	60.61	20	TTGCACCACCACCCTTTTCT	60.033	20	211	1999	2209
Contig13479	Mono	(A)16	16	2047	2062	TGGAAGCCATTTTGGGAGGT	59.513	20	TTGCACCACCACCCTTTTCT	60.033	20	272	1923	2194	TGGAAGCCATTTTGGGAGGT	59.513	20	TTTTGCTTTGCACCACCACC	60.108	20	279	1923	2201	GCAGCCTCCAATGTTGTCCT	60.61	20	TTGCACCACCACCCTTTTCT	60.033	20	211	1984	2194
Contig13482	Mono	(A)10	10	907	916	TGTCAAGACGTCAACAAGCA	57.983	20	TTGTTTGCATTGCCAAGTGC	58.702	20	262	701	962	AGTGTGTGAGTTGTCAAGACGT	60.094	22	TTGTTTGCATTGCCAAGTGC	58.702	20	273	690	962	TGTGTGAGTTGTCAAGACGTCA	60.094	22	TTGTTTGCATTGCCAAGTGC	58.702	20	271	692	962
Contig13483	Mono	(A)10	10	907	916	TGTCAAGACGTCAACAAGCA	57.983	20	TTGTTTGCATTGCCAAGTGC	58.702	20	262	701	962	AGTGTGTGAGTTGTCAAGACGT	60.094	22	TTGTTTGCATTGCCAAGTGC	58.702	20	273	690	962	TGTGTGAGTTGTCAAGACGTCA	60.094	22	TTGTTTGCATTGCCAAGTGC	58.702	20	271	692	962
Contig13487	Mono	(T)11	11	2344	2354	TTGGCACGTTATGGGGGTAC	60.035	20	AAACACCCGTGATCTTTGCC	59.041	20	245	2135	2379	TTGGCACGTTATGGGGGTAC	60.035	20	GAAACACCCGTGATCTTTGCC	60.069	21	246	2135	2380	TTGGCACGTTATGGGGGTAC	60.035	20	AACACCCGTGATCTTTGCCG	61.235	20	244	2135	2378
Contig13491	Mono	(T)11	11	1506	1516
Contig13494	Compound	(CGC)5cgttgctcctgctcgcggtgtgcatctcaatcaacccgatccgcgtgaccagaccatgtacggacggggtttttatcgggaaacaggattttctttgc(T)10	123	1685	1807
Contig13496	Compound	(CGC)5cgttgctcctgctcgcggtgtgcatctcaatcaacccgatccgcgtgaccagaccatgtacggacggggtttttatcgggaaacaggattttctttgc(T)10	123	1374	1496
Contig135	Compound	(CT)9aactaacgtcacaactgaattgaagagtttgaagacacactcacacgcactctttctaactatgtcacaaattgaattgaagactttga(AG)8	123	1098	1220	ACCTTTGTTCCCAAGTTGAAGG	58.969	22	GTCGGCGAATAACCAAGCAC	59.904	20	215	1043	1257	AGTCTCAACCTTTGTTCCCAAGT	60.054	23	GTCGGCGAATAACCAAGCAC	59.904	20	222	1036	1257	ACCTTTGTTCCCAAGTTGAAGG	58.969	22	GCGAATAACCAAGCACACCC	59.83	20	211	1043	1253
Contig13502	Mono	(T)10	10	249	258	CCTCTCCTTCAGGGTCTCCA	59.958	20	CACTCGTGTTGGTGAGGAGA	59.326	20	133	196	328	CCTCTCCTTCAGGGTCTCCA	59.958	20	TCACTCGTGTTGGTGAGGAG	59.326	20	134	196	329	CCTTTCTGTCGATGCTCCGT	60.109	20	CACTCGTGTTGGTGAGGAGA	59.326	20	257	72	328
Contig13503	Mono	(A)10	10	820	829	TGTGGGGCAACTTGACAGAG	60.179	20	CCTCCCTTGTTTTGCACTGC	59.967	20	273	605	877	AGAGCCACTGAAACGCTTGT	60.179	20	CCTCCCTTGTTTTGCACTGC	59.967	20	257	621	877	CTCCTTGGAATCGGCCATGA	59.819	20	CCTCCCTTGTTTTGCACTGC	59.967	20	170	708	877
Contig13504	Mono	(A)11	11	15	25
Contig13522	Compound	(CA)7gactgcg(AC)7agccacacacacatacacatacataac(CA)8acg(AC)10cctcatcacacacaaag(AC)13	144	26	169
Contig13524	Di	(AG)9	18	1353	1370	GTCGAAGGTGGTGATGTCGT	60.039	20	TTGTCCCCGCTGTGTTTCTT	60.107	20	239	1285	1523	GTCGAAGGTGGTGATGTCGT	60.039	20	TTTGTCCCCGCTGTGTTTCT	60.107	20	240	1285	1524	AAGGGTCGAAGGTGGTGATG	59.675	20	TTGTCCCCGCTGTGTTTCTT	60.107	20	243	1281	1523
Contig13530	Di	(GA)11	22	1	22
Contig13540	Tri	(TCT)6	18	222	239	CCCTCACCAGGTTGGGAATC	60.034	20	ATCCTGTCCTCCTCCACTCC	60.032	20	193	157	349	GACCCTCCACGCTTTTACCA	59.964	20	ATCCTGTCCTCCTCCACTCC	60.032	20	245	105	349	CTCCACGCTTTTACCACCCT	59.964	20	ATCCTGTCCTCCTCCACTCC	60.032	20	241	109	349
Contig13541	Tri	(TCT)6	18	222	239	CCCTCACCAGGTTGGGAATC	60.034	20	ATCCTGTCCTCCTCCACTCC	60.032	20	193	157	349	GACCCTCCACGCTTTTACCA	59.964	20	ATCCTGTCCTCCTCCACTCC	60.032	20	245	105	349	CTCCACGCTTTTACCACCCT	59.964	20	ATCCTGTCCTCCTCCACTCC	60.032	20	241	109	349
Contig13542	Tri	(TCT)6	18	222	239	CCCTCACCAGGTTGGGAATC	60.034	20	ATCCTGTCCTCCTCCACTCC	60.032	20	193	157	349	GACCCTCCACGCTTTTACCA	59.964	20	ATCCTGTCCTCCTCCACTCC	60.032	20	245	105	349	CTCCACGCTTTTACCACCCT	59.964	20	ATCCTGTCCTCCTCCACTCC	60.032	20	241	109	349
Contig13543	Tri	(TCT)6	18	222	239	CCCTCACCAGGTTGGGAATC	60.034	20	ATCCTGTCCTCCTCCACTCC	60.032	20	193	157	349	GACCCTCCACGCTTTTACCA	59.964	20	ATCCTGTCCTCCTCCACTCC	60.032	20	245	105	349	CTCCACGCTTTTACCACCCT	59.964	20	ATCCTGTCCTCCTCCACTCC	60.032	20	241	109	349
Contig13545	Tri	(TCT)5	15	361	375	CGCTTTCACCACCCTTCTCT	59.965	20	ACCCTCATCTCCTCCACTCC	60.032	20	230	253	482	CGCTTTCACCACCCTTCTCT	59.965	20	CCTCATCTCCTCCACTCCCA	60.032	20	228	253	480	AATTTCGCTATTCCACGCGC	59.972	20	TTCCCTTGGCCAGAACCATC	59.96	20	262	193	454
Contig13546	Tri	(TCG)5	15	1506	1520	AGAGAGAGGTGGAGGAGCAG	60.033	20	GAGATGGAGCGGAAGTGGAG	59.896	20	279	1459	1737	GAGAGAGAGGTGGAGGAGCA	60.034	20	GAGATGGAGCGGAAGTGGAG	59.896	20	280	1458	1737	AGAGAGAGGTGGAGGAGCAG	60.033	20	ATCACACACACACTCGCAGT	59.895	20	226	1459	1684
Contig13547	Tri	(TCG)7	21	923	943
Contig13549	Tri	(CCG)5	15	152	166	TCTTTCCCTCCACTCCCTCC	60.253	20	GCTGGTTCGTTTTACCGCAG	60.11	20	225	41	265	TCTTTCCCTCCACTCCCTCC	60.253	20	TGGGAAAATCCAGTGGCAGG	60.252	20	266	41	306	CGATCTTTCCCTCCACTCCC	59.534	20	GCTGGTTCGTTTTACCGCAG	60.11	20	228	38	265
Contig13568	Di	(GA)8	16	1374	1389	AAGAAATGAGCGGTGGACGT	59.965	20	CCCTCCATTCTTTAACAGTCACC	58.99	23	223	1197	1419	AGTGGGGAAGAAATGAGCGG	60.035	20	CCCTCCATTCTTTAACAGTCACC	58.99	23	230	1190	1419	GGGAAGAAATGAGCGGTGGA	60.035	20	CCCTCCATTCTTTAACAGTCACC	58.99	23	226	1194	1419
Contig13569	Di	(CT)6	12	43	54	TCCATTCAGGCCGATACACC	59.532	20	TCGTCGTGTTTGGATGTCGT	59.969	20	108	13	120	CCATTCAGGCCGATACACCT	59.53	20	TCGTCGTGTTTGGATGTCGT	59.969	20	107	14	120	TCCATTCAGGCCGATACACC	59.532	20	TGCGTATCGTCGTGTTTGGA	60.039	20	114	13	126
Contig13619	Mono	(A)10	10	434	443	AGAATCCACAAACCCTGCCC	60.252	20	AAGGGAGCTCACCTGAATGC	60.035	20	171	403	573	AGAATCCACAAACCCTGCCC	60.252	20	GGCTATGACCAAGGGAGCTC	59.892	20	181	403	583	AGAATCCACAAACCCTGCCC	60.252	20	ACGGTTTGATTCACTGGCCA	60.179	20	211	403	613
Contig13625	Di	(AG)6	12	892	903	CATCAACCAGCTCCAAGGCT	60.323	20	TGTTGAAGCTTCTCATCTTCCCT	59.671	23	133	835	967	TCCATCAACCAGCTCCAAGG	59.671	20	TGTTGAAGCTTCTCATCTTCCCT	59.671	23	135	833	967	CATCAACCAGCTCCAAGGCT	60.323	20	TGAAGCTTCTCATCTTCCCTTCA	59.416	23	130	835	964
Contig13625	Tri	(TGA)5	15	749	763	GGTGTGGTTGGTGGGATAGG	60.034	20	AGCCTTGGAGCTGGTTGATG	60.323	20	207	648	854	GGGTGTGGTTGGTGGGATAG	60.034	20	AGCCTTGGAGCTGGTTGATG	60.323	20	208	647	854	GGTGTGGTTGGTGGGATAGG	60.034	20	CCTTGGAGCTGGTTGATGGA	59.671	20	205	648	852
Contig13631	Mono	(T)11	11	613	623	CGCCGCAACAACCTAAACAA	59.97	20	TGTCAATGTTAGCTGTTACTTTTCC	58.034	25	127	525	651	CTTGGAAGTCTCCGCAGAGG	60.108	20	TGTCAATGTTAGCTGTTACTTTTCC	58.034	25	271	381	651	CCTTGGAAGTCTCCGCAGAG	60.108	20	TGTCAATGTTAGCTGTTACTTTTCC	58.034	25	272	380	651
Contig13632	Tri	(AGA)7	21	778	798
Contig13633	Di	(GT)6	12	990	1001
Contig13633	Tri	(AGA)7	21	745	765	AAGTTCTCGAAATGGCGGGT	59.964	20	CCACCTGTTCGGACATGACA	59.965	20	273	617	889	AAGTTCTCGAAATGGCGGGT	59.964	20	CATCAAGTGGCAGCAACACC	60.039	20	227	617	843	AAGTTCTCGAAATGGCGGGT	59.964	20	CCATCAAGTGGCAGCAACAC	60.039	20	228	617	844
Contig13634	Di	(GA)8	16	1246	1261	AGCTTGAGTCAGCATCAGCA	59.676	20	CCTTCACCAGCTCATTCTTCT	57.653	21	261	1064	1324	AGCATCAGCATCACAGTGGT	59.673	20	CCTTCACCAGCTCATTCTTCT	57.653	21	251	1074	1324	AGCTTGAGTCAGCATCAGCA	59.676	20	CCTTCACCAGCTCATTCTTCTT	58.316	22	261	1064	1324
Contig13639	Mono	(T)10	10	379	388	CATCGGTGGGAGTGAGTGAC	60.109	20	CACAACTTCTGTAGGGCCCA	59.6	20	109	319	427	GTCATCGGTGGGAGTGAGTG	60.109	20	CACAACTTCTGTAGGGCCCA	59.6	20	111	317	427	CATCGGTGGGAGTGAGTGAC	60.109	20	ACACAACTTCTGTAGGGCCC	59.599	20	110	319	428
Contig13639	Tri	(AAG)6	18	258	275	ACAGCACTAGGTTGCAGAGG	59.677	20	CACTCACTCCCACCGATGAC	60.109	20	204	133	336	ACAGCACTAGGTTGCAGAGG	59.677	20	GTCACTCACTCCCACCGATG	60.109	20	206	133	338	ACAGCACTAGGTTGCAGAGG	59.677	20	CTCACTCCCACCGATGACTG	59.826	20	202	133	334
Contig13645	Mono	(T)10	10	90	99	ATTGACGGCGCGAAATCAAG	59.903	20	GGGTGCGGGAGAAAAGAGAA	59.964	20	268	40	307	ATTGACGGCGCGAAATCAAG	59.903	20	TCAGAGGCAAGAACAGCGAG	60.038	20	179	40	218	GCGCGAAATCAAGTGCGTAA	60.179	20	GGGTGCGGGAGAAAAGAGAA	59.964	20	261	47	307
Contig13645	Mono	(C)11	11	306	316	CTCGCTGTTCTTGCCTCTGA	60.038	20	TGCAAGAATGAGGACGCTGA	59.679	20	188	199	386	ACTCGCTGTTCTTGCCTCTG	60.32	20	TGCAAGAATGAGGACGCTGA	59.679	20	189	198	386	TCGCTGTTCTTGCCTCTGAT	59.39	20	TGCAAGAATGAGGACGCTGA	59.679	20	187	200	386
Contig13648	Tri	(AGA)7	21	545	565	GAACTGAGCCACCTCGAACA	59.966	20	TCTCAACTGCATCAGAGCCC	59.749	20	130	460	589	CTGAGCCACCTCGAACAAGT	59.966	20	TCTCAACTGCATCAGAGCCC	59.749	20	127	463	589	ACTGAGCCACCTCGAACAAG	59.966	20	TCTCAACTGCATCAGAGCCC	59.749	20	128	462	589
Contig13665	Di	(GA)6	12	969	980	AACTGACCGGTCATCCAACC	59.964	20	GCCCAAAGTCGCTATTTCTTCT	58.99	22	100	909	1008	GTGGGAAGGAAGAAGGCGAA	59.964	20	GCCCAAAGTCGCTATTTCTTCT	58.99	22	257	752	1008	TCAAGCTTCGTTCTTGGCCT	59.891	20	GCCCAAAGTCGCTATTTCTTCT	58.99	22	175	834	1008
Contig13668	Di	(AG)7	14	529	542	CCTCAGTGGAGAGAACGCAG	60.109	20	AGCCATTGGAGTCAGCAACT	59.597	20	262	368	629	CCTCAGTGGAGAGAACGCAG	60.109	20	CTGTTGCTACCATCCGTCCC	60.462	20	212	368	579	CCTCAGTGGAGAGAACGCAG	60.109	20	TCTGTTGCTACCATCCGTCC	59.465	20	213	368	580
Contig1368	Tri	(GAA)8	24	232	255	CAGATGCCAGCGATTTGAGC	59.971	20	CCGAACTTCAGTGGACCTCC	60.037	20	204	189	392	AACCCACCCAAACCCCAAAT	60.03	20	CCGAACTTCAGTGGACCTCC	60.037	20	279	114	392	CAGATGCCAGCGATTTGAGC	59.971	20	TACCGGAAGAGAAGCTCCCA	59.959	20	152	189	340
Contig13688	Di	(AG)6	12	1376	1387	CCTCCTTGCAAGCTGTGAGA	59.964	20	TGTTGTCGCTGCATTTCTGG	59.407	20	267	1147	1413	CCTCCTTGCAAGCTGTGAGA	59.964	20	GTTGTCGCTGCATTTCTGGC	60.73	20	266	1147	1412	CCTCCTTGCAAGCTGTGAGA	59.964	20	TGTCGCTGCATTTCTGGCAA	61.172	20	264	1147	1410
Contig1369	Tri	(GAA)8	24	232	255	CAGATGCCAGCGATTTGAGC	59.971	20	GAGGAGCGGAATGGAAGAGG	59.894	20	271	189	459	ACCAGATGCCAGCGATTTGA	60.035	20	GAGGAGCGGAATGGAAGAGG	59.894	20	273	187	459	CAGATGCCAGCGATTTGAGC	59.971	20	CTTCGAAACGAGGGGAGAGG	59.826	20	212	189	400
Contig13691	Di	(AG)6	12	134	145	AAGCACTTCAGGCTTCAGCA	60.179	20	TGGTGGAGTACTAGGCCCTC	60.032	20	258	14	271	AAGCACTTCAGGCTTCAGCA	60.179	20	CCATGTGGGTGGTGGAGTAC	60.035	20	267	14	280	AAGCACTTCAGGCTTCAGCA	60.179	20	CACAACCCCTTTTGTCCCCT	60.106	20	190	14	203
Contig1370	Mono	(T)10	10	203	212	GAGTGGTGAAAGAGAACCCCA	59.58	21	GGGTAGGACTTGGAAGGTGC	60.035	20	257	27	283	GAGTGGTGAAAGAGAACCCCA	59.58	21	CTTGGAAGGTGCGGTGAGAT	60.036	20	249	27	275	GAGTGGTGAAAGAGAACCCCA	59.58	21	TTGGAAGGTGCGGTGAGATC	60.036	20	248	27	274
Contig13700	Di	(AG)9	18	22	39
Contig13701	Di	(AG)9	18	22	39
Contig13711	Mono	(A)10	10	46	55
Contig13721	Tri	(CAT)6	18	743	760	TCACTCTTCGCTTCCCTTGA	58.662	20	GTGCCCCCATCACTAACCAA	59.961	20	274	697	970	TCACTCTTCGCTTCCCTTGA	58.662	20	TTGTGCCCCCATCACTAACC	59.961	20	276	697	972	TCACTCTTCGCTTCCCTTGA	58.662	20	TGGCTACCTACCTGGACCTG	60.325	20	248	697	944
Contig13721	Tri	(TGA)5	15	1596	1610	CGTTTTCGCTGCACTGACTT	59.695	20	AGCAAAAGGAAATTTCATTGAGATACT	58.19	27	226	1544	1769	CGTTTTCGCTGCACTGACTT	59.695	20	GCAAAAGGAAATTTCATTGAGATACT	57.007	26	225	1544	1768	CGTTTTCGCTGCACTGACTT	59.695	20	AGCAAAAGGAAATTTCATTGAGATAC	57.007	26	226	1544	1769
Contig13725	Compound	(CT)8gctggcgctttcggatcggacgagggaacgaagatggaacgtacggttcaatgcaagggtgacga(T)11	92	931	1022	CCTTTGGATGCGCTTTGGG	59.784	19	GCGTTGCCTTGTGTTCACTT	59.899	20	280	793	1072	CTTTGGATGCGCTTTGGGC	60.447	19	GCGTTGCCTTGTGTTCACTT	59.899	20	279	794	1072	CTTTGGATGCGCTTTGGGC	60.447	19	TGCGTTGCCTTGTGTTCACT	61.029	20	280	794	1073
Contig13739	Di	(AT)7	14	101	114	TCCTTCACATTCCCTCAGCAC	59.996	21	GGGTTTTGATGGTGTGGCAC	59.967	20	189	14	202	CCTTCACATTCCCTCAGCACT	59.996	21	GGGTTTTGATGGTGTGGCAC	59.967	20	188	15	202	TCCTTCACATTCCCTCAGCAC	59.996	21	TGATGCCATCTGTGTCACCC	60.035	20	128	14	141
Contig13746	Mono	(T)10	10	324	333	GTCAGGGACACGTGTCAAGT	59.896	20	TCTGACAGTTAAAAACCATTACAATCA	57.874	27	262	109	370	CACCTCACGCTACAGTGTCA	59.686	20	TCTGACAGTTAAAAACCATTACAATCA	57.874	27	211	160	370	TGTCACCTCACGCTACAGTG	59.686	20	TCTGACAGTTAAAAACCATTACAATCA	57.874	27	214	157	370
Contig13747	Mono	(T)10	10	300	309	CGTTTTCTGCGTTGGTCGTT	59.973	20	TCTGACAGTTAAAAACCATTACAATCA	57.874	27	280	67	346	ACACGCTGTCCATTGTTTGC	59.969	20	TCTGACAGTTAAAAACCATTACAATCA	57.874	27	217	130	346	TGCTACACGCTGTCCATTGT	59.965	20	TCTGACAGTTAAAAACCATTACAATCA	57.874	27	221	126	346
Contig1375	Compound	(CT)8cagttcttcatctcttctt(TC)9	53	1	53
Contig13755	Mono	(T)10	10	590	599	GCACCCTCACGAAAACGAAC	60.042	20	AGAGGGTGTCAAATAGAAAAACGA	58.383	24	130	541	670	GACGAGCACTAGCAGAGGAC	59.9	20	AGAGGGTGTCAAATAGAAAAACGA	58.383	24	209	462	670	ACCCTCACGAAAACGAACGT	60.179	20	AGAGGGTGTCAAATAGAAAAACGA	58.383	24	128	543	670
Contig1376	Di	(TC)9	18	2452	2469	GTTTGAGGCCGTGAGATGGA	60.036	20	CGCTCCAGCCACCTTATCTC	60.25	20	175	2350	2524	TGGTGGGGAGAGAGAGAAGG	59.958	20	CGCTCCAGCCACCTTATCTC	60.25	20	124	2401	2524	TGGGCCAAAGGGGTGAAATT	60.105	20	CGCTCCAGCCACCTTATCTC	60.25	20	258	2267	2524
Contig13761	Tri	(AAG)6	18	68	85	AAAGTGACAACTGGTTGCGC	59.899	20	CTGGGAGTATTGGCCTTGCA	60.034	20	240	26	265	AAAGTGACAACTGGTTGCGC	59.899	20	TCGGCGCAACCTTTGTAGAT	60.037	20	212	26	237	GGTTGCGCTCACTTGCTTAC	60.11	20	CTGGGAGTATTGGCCTTGCA	60.034	20	228	38	265
Contig13762	Tri	(CGT)5	15	2414	2428	CGCACGGTAGTTCTTCTGGT	60.039	20	AACCGCTTCCAGATGGACTG	60.036	20	225	2270	2494	CGCACGGTAGTTCTTCTGGT	60.039	20	CAGATGGACTGGACGGTGTC	60.109	20	216	2270	2485	GGAAGGGGAAATTCTTGCGC	59.827	20	AACCGCTTCCAGATGGACTG	60.036	20	139	2356	2494
Contig1377	Mono	(A)12	12	128	139	CTCCAGAACAGCAAGGGAGA	59.02	20	CCAAGGGTCAACGCACAGAT	60.606	20	238	34	271	TCTCCAGAACAGCAAGGGAG	59.02	20	CCAAGGGTCAACGCACAGAT	60.606	20	239	33	271	CTCCAGAACAGCAAGGGAGA	59.02	20	AGGGTCAACGCACAGATCTT	59.313	20	235	34	268
Contig1379	Compound	(GCA)8gatgccgggttgctagatgatggaggcaccgtgttggattgtaaactgctctgagcttcaagtgtttggggtg(GCT)6	115	404	518	TGGAGCACTGTTAGCCTTGG	59.963	20	TTCATGCACTTGCGAATGCC	60.109	20	269	342	610	TGGAGCACTGTTAGCCTTGG	59.963	20	CACTTGCGAATGCCCTTCTG	59.83	20	263	342	604	TGGAGCACTGTTAGCCTTGG	59.963	20	CCTTCTGGAGCATGAGACCC	59.82	20	250	342	591
Contig1379	Mono	(A)12	12	248	259	ACCAGATTGAGTTGGAGGCA	58.933	20	CCAAGGCTAACAGTGCTCCA	59.963	20	257	105	361	ACCAGATTGAGTTGGAGGCA	58.933	20	AGGCTAACAGTGCTCCAGTG	59.677	20	254	105	358	AGACTCCAAGGTGCATGAGT	58.644	20	CCAAGGCTAACAGTGCTCCA	59.963	20	161	201	361
Contig13798	Mono	(T)11	11	1074	1084	GGAGGACAATGGAGATGGCA	59.452	20	ACTCAGTATCCAGCTGCTTTCT	59.163	22	222	892	1113	TGGAGGACAATGGAGATGGC	59.452	20	ACTCAGTATCCAGCTGCTTTCT	59.163	22	223	891	1113	GGAGGACAATGGAGATGGCA	59.452	20	ACTCAGTATCCAGCTGCTTTC	57.741	21	222	892	1113
Contig13805	Di	(CT)6	12	2345	2356
Contig13806	Di	(CT)6	12	2444	2455
Contig13815	Tri	(CGG)6	18	573	590	ACATGATGTGGCTCCTCAGC	60.107	20	AGAGAATGGGGTCGTTGCTG	60.036	20	111	526	636	CGACATGATGTGGCTCCTCA	59.824	20	AGAGAATGGGGTCGTTGCTG	60.036	20	113	524	636	ACATGATGTGGCTCCTCAGC	60.107	20	GTTCTCCCTCGCGAAATCCT	59.824	20	221	526	746
Contig13822	Compound	(CTT)5c(AGA)5	31	2001	2031	AACCCTCCATTGCAGCATGA	59.96	20	GAAGCATTGTGGCCCTTTGG	60.037	20	254	1970	2223	CCCTCCATTGCAGCATGAGA	60.107	20	GAAGCATTGTGGCCCTTTGG	60.037	20	252	1972	2223	TCAAACCCTCCATTGCAGCA	60.179	20	GAAGCATTGTGGCCCTTTGG	60.037	20	257	1967	2223
Contig13826	Tri	(TCT)5	15	181	195	ACTTCCGAACGCGTTTCTCT	59.968	20	TTCGGCTTCGGCTTCAATCT	60.036	20	218	7	224	CCTCTTCACATTCTCGCCGT	60.109	20	TTCGGCTTCGGCTTCAATCT	60.036	20	195	30	224	GTTGCAGCAGTTAGGTTCGC	60.11	20	TTCGGCTTCGGCTTCAATCT	60.036	20	130	95	224
Contig13827	Di	(GA)6	12	43	54
Contig13830	Mono	(T)11	11	1039	1049
Contig13847	Mono	(A)10	10	728	737	TCTCGCACATAACCACCCAC	60.037	20	ACGATCAGTTGGTTGGTGGT	59.528	20	188	600	787	AAGGGTTGGACTTCTCGCAC	60.25	20	ACGATCAGTTGGTTGGTGGT	59.528	20	200	588	787	GGGTTGGACTTCTCGCACAT	60.322	20	ACGATCAGTTGGTTGGTGGT	59.528	20	198	590	787
Contig1385	Mono	(A)12	12	3253	3264	GCAGCAGTAACCGAAACGAC	59.837	20	TTTCGTTCCGCTCTCACTCC	60.039	20	261	3122	3382	GCAGCAGTAACCGAAACGAC	59.837	20	GAAACCTAATCGCCGATCGC	59.493	20	195	3122	3316	GCAGCAGTAACCGAAACGAC	59.837	20	GTTCCGCTCTCACTCCAAGA	59.396	20	257	3122	3378
Contig13854	Tri	(TCT)8	24	334	357	CGGTGGCAGTGGATGACTAT	59.534	20	ACTTTTGCTGACGTGGAGGT	59.82	20	273	110	382	TCGGTGGCAGTGGATGACTA	60.614	20	ACTTTTGCTGACGTGGAGGT	59.82	20	274	109	382	CGGTGGCAGTGGATGACTAT	59.534	20	CACTTTTGCTGACGTGGAGG	59.412	20	274	110	383
Contig1386	Mono	(A)12	12	3400	3411	GCAGCAGTAACCGAAACGAC	59.837	20	TTTCGTTCCGCTCTCACTCC	60.039	20	261	3269	3529	GCAGCAGTAACCGAAACGAC	59.837	20	GAAACCTAATCGCCGATCGC	59.493	20	195	3269	3463	GCAGCAGTAACCGAAACGAC	59.837	20	GTTCCGCTCTCACTCCAAGA	59.396	20	257	3269	3525
Contig13860	Tri	(TGT)7	21	810	830	ATCACTGTTGCGGTTGTTGC	59.969	20	ACCCCAACAATGATGGTGCT	59.885	20	269	639	907	TTGTTGCCATTGCCAGAAGC	59.966	20	ACCCCAACAATGATGGTGCT	59.885	20	166	742	907	CACCATCACTGTTGCGGTTG	60.04	20	ACCCCAACAATGATGGTGCT	59.885	20	273	635	907
Contig13861	Tri	(TGT)7	21	810	830	ATCACTGTTGCGGTTGTTGC	59.969	20	ACCCCAACAATGATGGTGCT	59.885	20	269	639	907	TTGTTGCCATTGCCAGAAGC	59.966	20	ACCCCAACAATGATGGTGCT	59.885	20	166	742	907	CACCATCACTGTTGCGGTTG	60.04	20	ACCCCAACAATGATGGTGCT	59.885	20	273	635	907
Contig13867	Di	(AT)16	32	999	1030
Contig13868	Di	(AT)16	32	941	972
Contig13889	Compound	(T)11cctctcacca(T)10	31	1041	1071
Contig1389	Mono	(T)10	10	124	133	TGGTTCGCTGTAATCCTGTGT	59.654	21	ACTGGCAGCAGATGAATCCC	60.107	20	269	34	302	TGGTTCGCTGTAATCCTGTGT	59.654	21	CTGGCAGCAGATGAATCCCA	60.107	20	268	34	301	TGGTTCGCTGTAATCCTGTGT	59.654	21	CCGTACTGGCAGCAGATGAA	60.108	20	273	34	306
Contig13896	Tri	(GCG)5	15	1155	1169	TCAAAGCTGCTCTCCTCGTC	59.755	20	TTCGTTCACATCCACGAGCA	59.967	20	191	1077	1267	CTCAAAGCTGCTCTCCTCGT	59.754	20	TTCGTTCACATCCACGAGCA	59.967	20	192	1076	1267	ACTCAAAGCTGCTCTCCTCG	59.754	20	TTCGTTCACATCCACGAGCA	59.967	20	193	1075	1267
Contig13899	Tri	(GCG)5	15	327	341	GCACAAATCGAGCAAGCACA	60.04	20	ACGCGTACTCGTCGGAATAC	59.973	20	197	231	427	GCACAAATCGAGCAAGCACA	60.04	20	GTCGGAATACTCCCCGTTCC	59.896	20	187	231	417	CAAGGATCGGAGGAGCAAGG	60.179	20	ACGCGTACTCGTCGGAATAC	59.973	20	128	300	427
Contig13900	Di	(GT)8	16	331	346	GGGGTGTGCAGACTCGTAAA	59.966	20	CTGACACACATATGGGGGCA	59.744	20	234	175	408	GGGGTGTGCAGACTCGTAAA	59.966	20	ACTGACACACATATGGGGGC	59.744	20	235	175	409	GGGGTGTGCAGACTCGTAAA	59.966	20	TGACACACATATGGGGGCAT	59.074	20	233	175	407
Contig13909	Di	(GA)8	16	75	90	AGAGAGCGTGAGAGAGAGGG	60.107	20	GCCTGTGTGCTCGTAACTCT	60.038	20	179	47	225	GGGAGAGAGCGTGAGAGAGA	60.107	20	GCCTGTGTGCTCGTAACTCT	60.038	20	182	44	225	AGAGAGCGTGAGAGAGAGGG	60.107	20	TCTCTCGAAGGCGCTTCATC	59.899	20	119	47	165
Contig1391	Compound	(AG)7aagaagaagcgatcgcatgaaaaattgaaggatgaagggatgggatgggattcaatcttcgttctcttctcgatcgagttccacgttgggc(CAA)5	120	157	276	CGTTGCGCCCGAGATATTCT	60.598	20	CAGAAGATGGTGCGGTGAGT	60.037	20	265	79	343	CGTTGCGCCCGAGATATTCT	60.598	20	CGCGATCGTTGCAGAAGATG	60.044	20	276	79	354	CGTTGCGCCCGAGATATTCT	60.598	20	TCGCGATCGTTGCAGAAGAT	60.179	20	277	79	355
Contig1391	Mono	(T)15	15	1025	1039	TTGCGGGTATGTTATCCCCC	59.525	20	GCAGAAGCTTCCACTGTACG	58.928	20	231	978	1208	TTGCGGGTATGTTATCCCCC	59.525	20	GCAGAAGCTTCCACTGTACGA	60.337	21	231	978	1208	TGTTGCGGGTATGTTATCCCC	60.134	21	GCAGAAGCTTCCACTGTACG	58.928	20	233	976	1208
Contig13913	Di	(AG)7	14	351	364	CTTCTCAGACTCCGCCATGG	60.179	20	TTCCAACAGCACCGTCACTT	60.107	20	169	250	418	CTTCTCAGACTCCGCCATGG	60.179	20	ATTCCAACAGCACCGTCACT	59.891	20	170	250	419	CTTCTCAGACTCCGCCATGG	60.179	20	GCACCGTCACTTCCTCTACC	60.109	20	161	250	410
Contig13922	Tetra	(GAAG)5	20	196	215	TGGTTCTGTTTGGTGTTTGGA	58.191	21	GCTGTCTGTGTCTCCACTCC	60.038	20	172	143	314	TGGTTCTGTTTGGTGTTTGGA	58.191	21	GGTTGCTGTCTGTGTCTCCA	59.893	20	176	143	318	TGGTTCTGTTTGGTGTTTGGA	58.191	21	TGGTTGCTGTCTGTGTCTCC	59.893	20	177	143	319
Contig13928	Mono	(T)10	10	251	260	GCGGCTTGATGGGGAGATTA	59.891	20	GGTGACTGAAGTGGGATGCA	59.963	20	185	170	354	GCGGCTTGATGGGGAGATTA	59.891	20	TGGGATGCAAAGTCAGCAGT	59.889	20	174	170	343	TTCCGTTTGGGTCGATTCGA	59.682	20	GGTGACTGAAGTGGGATGCA	59.963	20	240	115	354
Contig13930	Mono	(T)10	10	197	206	TCGTCTGAGAAAGTATTAAAGCCT	57.718	24	CACTAGGATTGGGTGCAGGG	60.107	20	163	78	240	TCGTCTGAGAAAGTATTAAAGCCT	57.718	24	CCACTAGGATTGGGTGCAGG	60.107	20	164	78	241	TCGTCTGAGAAAGTATTAAAGCCT	57.718	24	TTGCCACTAGGATTGGGTGC	60.323	20	167	78	244
Contig13931	Mono	(A)20	20	35	54
Contig13965	Tri	(GCA)7	21	72	92	TGCTGCTCCCTTTGAACGAT	59.963	20	CCACCAAAAGCCGTTGTCTG	59.969	20	104	37	140	TGCTGCTCCCTTTGAACGAT	59.963	20	CTAAGAGAGCGCTCACCAGG	59.898	20	197	37	233	TGCTGCTCCCTTTGAACGAT	59.963	20	CCTAAGAGAGCGCTCACCAG	59.898	20	198	37	234
Contig1398	Mono	(A)11	11	408	418	TTAACGTGACTGCTCCCACC	59.966	20	GCGCGTCTTGTTGATTGTCA	59.765	20	181	358	538	TGCCACTTAACGTGACTGCT	59.894	20	GCGCGTCTTGTTGATTGTCA	59.765	20	187	352	538	TTAACGTGACTGCTCCCACC	59.966	20	TCTGGCCCTCTGCAAAATCA	59.595	20	206	358	563
Contig13983	Di	(TC)7	14	32	45
Contig13991	Di	(CT)18	36	4	39
Contig13992	Tri	(CAA)5	15	370	384	GTGCAACACAAGCTGGAAGG	59.969	20	GAGACATGAGAGGCTCGTCG	59.971	20	113	330	442	TGCAACACAAGCTGGAAGGA	60.107	20	GAGACATGAGAGGCTCGTCG	59.971	20	112	331	442	AGTGAAGAAGCACCCGATCG	60.109	20	GAGACATGAGAGGCTCGTCG	59.971	20	146	297	442
Contig1400	Tri	(TTC)11	33	1346	1378	CCTCATCACCTTCATGGCGA	59.821	20	CTTTGTCCCTTCCTCCACCC	59.962	20	223	1189	1411	TCCTCATCACCTTCATGGCG	59.821	20	CTTTGTCCCTTCCTCCACCC	59.962	20	224	1188	1411	CCAAAGGCACCCTGTCCTAC	60.323	20	CTTTGTCCCTTCCTCCACCC	59.962	20	147	1265	1411
Contig14001	Tri	(TTC)6	18	1258	1275	TCTTCGTGTTTCGCAAAGGC	59.693	20	CCATGGCGAAGAATGATGCG	60.041	20	248	1146	1393	CTTCGTGTTTCGCAAAGGCT	59.692	20	CCATGGCGAAGAATGATGCG	60.041	20	247	1147	1393	GTTTCGCAAAGGCTTTCCCA	59.612	20	CCATGGCGAAGAATGATGCG	60.041	20	241	1153	1393
Contig14019	Di	(CT)7	14	79	92	TGACCTGCCACGACCAATAC	60.037	20	CTTGGCGTATGATCGAGGCT	59.967	20	186	41	226	GCGCATGTTAGCACCATAGC	60.041	20	CTTGGCGTATGATCGAGGCT	59.967	20	206	21	226	TGACCTGCCACGACCAATAC	60.037	20	ACGAAAGGACCAAGAGAGCG	60.038	20	247	41	287
Contig14021	Mono	(A)10	10	96	105	ACCACCAAAACTGACCGAACA	60.34	21	GTCGCAGTGAAGAGTGTGGA	59.968	20	139	32	170	ACCACCAAAACTGACCGAACA	60.34	21	CCTGTCGCAGTGAAGAGTGT	59.967	20	142	32	173	ACCACCAAAACTGACCGAACA	60.34	21	ACCTGTCGCAGTGAAGAGTG	59.967	20	143	32	174
Contig14028	Di	(TA)8	16	1054	1069
Contig14029	Mono	(T)11	11	2274	2284
Contig14054	Mono	(T)14	14	309	322
Contig1407	Compound	(GA)7aatgtagggagagacaatgagagaaacagggagagagatgc(GA)6	67	974	1040	TGAGGGTTAGAGCGAGAGACA	59.996	21	CCTGCTACGAACCTCGATCC	59.969	20	254	940	1193	TGAGGGTTAGAGCGAGAGACA	59.996	21	GAACTCTGAACCTTGGGCGA	59.965	20	138	940	1077	TGAGGGTTAGAGCGAGAGACA	59.996	21	TCTCCTGCTACGAACCTCGA	60.036	20	257	940	1196
Contig14072	Di	(CT)8	16	450	465	AATTGACTCGGCGAGTTGGA	59.68	20	GGTGAGGCTTATATATAAAGGGGGA	59.27	25	253	243	495	CGAATTGACTCGGCGAGTTG	59.633	20	GGTGAGGCTTATATATAAAGGGGGA	59.27	25	255	241	495	ATTGACTCGGCGAGTTGGAC	60.39	20	GGTGAGGCTTATATATAAAGGGGGA	59.27	25	252	244	495
Contig1408	Mono	(A)10	10	37	46
Contig14084	Tri	(ACC)5	15	139	153	GCTGCCTCATCCACCATCAA	60.395	20	GCTGTGAGGAGGAGGGTTTC	60.036	20	124	88	211	GCTGCCTCATCCACCATCAA	60.395	20	GTGTTGGAGTACGCCATGGA	60.037	20	221	88	308	GCTGCCTCATCCACCATCAA	60.395	20	GGTTCTGAGAAGTGGTGGGG	59.963	20	103	88	190
Contig14085	Tri	(CCA)6	18	171	188	CAAAACCACCACCACCCTCT	60.106	20	GTGTTGGAGTACGCCATGGA	60.037	20	202	134	335	CAAAACCACCACCACCCTCT	60.106	20	GTTGTACGGCGACTGGAAGA	60.039	20	227	134	360	CAAAACCACCACCACCCTCT	60.106	20	CGACTGGAAGAAGAGCGTGT	60.039	20	218	134	351
Contig14087	Tri	(TGG)11	33	29	61	ACCCTTAGAGGTTGTTGTTGATGA	59.896	24	ATCCACGACTTTCTCTCGCC	59.826	20	261	1	261	ACCCTTAGAGGTTGTTGTTGATGA	59.896	24	CGAAATCAGTGTGGCCTGGA	60.322	20	167	1	167	ACCCTTAGAGGTTGTTGTTGATGA	59.896	24	GAGTCTAGCAGCGGTGTGTC	60.457	20	132	1	132
Contig14088	Tri	(TGG)11	33	29	61	ACCCTTAGAGGTTGTTGTTGATGA	59.896	24	ATCGCCGTCATCAGAAACCA	59.751	20	226	1	226	ACCCTTAGAGGTTGTTGTTGATGA	59.896	24	CGAAATCAGTGTGGCCTGGA	60.322	20	167	1	167	ACCCTTAGAGGTTGTTGTTGATGA	59.896	24	GAGTCTAGCAGCGGTGTGTC	60.457	20	132	1	132
Contig14089	Mono	(A)10	10	893	902	GAGTTCCGTTCTGGCCAAGA	59.965	20	CCAAGGATGGCCTACTACCTG	59.582	21	256	842	1097	GAGTTCCGTTCTGGCCAAGA	59.965	20	GGATGGCCTACTACCTGATGG	59.374	21	252	842	1093	TTCCGTTCTGGCCAAGAAGG	60.251	20	CCAAGGATGGCCTACTACCTG	59.582	21	253	845	1097
Contig14089	Tri	(AAG)5	15	3292	3306	AAGAAGTTGAGGAGGGTGCG	59.965	20	GCTCTTCTTTCCTTCAGCACC	59.19	21	197	3134	3330	GGCCCAGGTGAAGAAGTTGA	59.89	20	GCTCTTCTTTCCTTCAGCACC	59.19	21	207	3124	3330	AGAAGAAGTTGTGGGCCTGG	59.889	20	GCTCTTCTTTCCTTCAGCACC	59.19	21	238	3093	3330
Contig1409	Mono	(A)12	12	2425	2436	TGCTGAGGCGCATACTGAAA	60.036	20	GAGTTTGCTCTCTCGCTCCC	60.459	20	249	2297	2545	TGCTGAGGCGCATACTGAAA	60.036	20	CTCGCTCCCGTTCTAAACCC	60.46	20	238	2297	2534	TGCTGAGGCGCATACTGAAA	60.036	20	TCTCGCTCCCGTTCTAAACC	59.471	20	239	2297	2535
Contig14090	Tri	(ACA)6	18	357	374	GCAAGTGCTCTAGACACCGT	60.038	20	CAAAGGGCTGGTTGATTGGC	60.037	20	260	277	536	TGCAAGTGCTCTAGACACCG	60.038	20	CAAAGGGCTGGTTGATTGGC	60.037	20	261	276	536	TTTCCCTGTCCTGCAAGCAA	60.106	20	CGACCCTTGGCTGAGTCTTT	59.965	20	261	331	591
Contig14090	Tri	(GGA)6	18	690	707	CTTTCGGCGCTCAGAAATCG	59.974	20	ACTTGTTCCCCACAGCTAGC	59.963	20	152	637	788	AAAGACTCAGCCAAGGGTCG	59.965	20	ACTTGTTCCCCACAGCTAGC	59.963	20	217	572	788	GCCAATCAACCAGCCCTTTG	60.037	20	ACTTGTTCCCCACAGCTAGC	59.963	20	272	517	788
Contig14091	Tri	(ACA)6	18	479	496	GCAAGTGCTCTAGACACCGT	60.038	20	CAAAGGGCTGGTTGATTGGC	60.037	20	260	399	658	TGCAAGTGCTCTAGACACCG	60.038	20	CAAAGGGCTGGTTGATTGGC	60.037	20	261	398	658	TTTCCCTGTCCTGCAAGCAA	60.106	20	CGACCCTTGGCTGAGTCTTT	59.965	20	261	453	713
Contig14091	Tri	(GGA)6	18	812	829	CTTTCGGCGCTCAGAAATCG	59.974	20	CGAAGGAGATCAGCTAGCGG	60.04	20	150	759	908	AAAGACTCAGCCAAGGGTCG	59.965	20	CGAAGGAGATCAGCTAGCGG	60.04	20	215	694	908	GCCAATCAACCAGCCCTTTG	60.037	20	CGAAGGAGATCAGCTAGCGG	60.04	20	270	639	908
Contig14092	Tri	(GGA)6	18	711	728	CTTTCGGCGCTCAGAAATCG	59.974	20	ACTTGTTCCCCACAGCTAGC	59.963	20	152	658	809	AAAGACTCAGCCAAGGGTCG	59.965	20	ACTTGTTCCCCACAGCTAGC	59.963	20	217	593	809	GCCAATCAACCAGCCCTTTG	60.037	20	ACTTGTTCCCCACAGCTAGC	59.963	20	272	538	809
Contig14096	Mono	(T)10	10	440	449	CCCTTCGACCTTGGCTTCAT	60.035	20	TCCGCAATTACCCACAACGA	59.965	20	193	289	481	CTTCTTCATGGCCGTGGAGT	60.036	20	TCCGCAATTACCCACAACGA	59.965	20	245	237	481	TTCATGGCCGTGGAGTACAC	60.037	20	TCCGCAATTACCCACAACGA	59.965	20	241	241	481
Contig14099	Tri	(TGT)7	21	124	144	AGCTTTGTCATGTGCTTTGCA	59.59	21	GAAGCTGACCCTTTGGACCT	59.598	20	190	60	249	AGCTTTGTCATGTGCTTTGCA	59.59	21	AGAAGCTGACCCTTTGGACC	59.598	20	191	60	250	AGCTTTGTCATGTGCTTTGCA	59.59	21	ACACAAGGTTTTGGTGGTGC	59.465	20	163	60	222
Contig1410	Mono	(A)10	10	215	224	ACCGGCACATTCAGTACAGG	60.036	20	TGTCGGTAAGGGTTCCAACG	59.966	20	188	167	354	ACCGGCACATTCAGTACAGG	60.036	20	TAAAGAGATGTTGCCCCCGG	59.745	20	254	167	420	ACACCGGCACATTCAGTACA	59.605	20	TGTCGGTAAGGGTTCCAACG	59.966	20	190	165	354
Contig14102	Tri	(CTT)6	18	64	81	AACCCTGGTCTTTCTGCCTG	59.889	20	TGGTGACTGGTGAGTGTGTG	59.822	20	109	34	142	AACCCTGGTCTTTCTGCCTG	59.889	20	GTGGTGACTGGTGAGTGTGT	59.822	20	110	34	143	AACCCTGGTCTTTCTGCCTG	59.889	20	GGGCTAATCTGGCGATGGTT	60.179	20	157	34	190
Contig14103	Tri	(CTT)6	18	64	81	AACCCTGGTCTTTCTGCCTG	59.889	20	TGGTGACTGGTGAGTGTGTG	59.822	20	109	34	142	AACCCTGGTCTTTCTGCCTG	59.889	20	GTGGTGACTGGTGAGTGTGT	59.822	20	110	34	143	AACCCTGGTCTTTCTGCCTG	59.889	20	GGGCTAATCTGGCGATGGTT	60.179	20	157	34	190
Contig14116	Compound	(GA)9cctgggga(GAG)6	44	2395	2438	TAACAGTGCCCCCACAACAA	59.741	20	ACTCTCTCATCTCTTTCCCAACT	58.575	23	163	2302	2464	TTGCGCTCACACAGATCAGA	59.682	20	ACTCTCTCATCTCTTTCCCAACT	58.575	23	229	2236	2464	ATAACAGTGCCCCCACAACA	59.519	20	ACTCTCTCATCTCTTTCCCAACT	58.575	23	164	2301	2464
Contig14129	Mono	(A)12	12	76	87	AGGAAAGTTTGAAGATCATTTCAGCA	59.734	26	CTGAGCCCAGCCCCATAATT	59.813	20	118	25	142	GGAAAGTTTGAAGATCATTTCAGCA	58.55	25	CTGAGCCCAGCCCCATAATT	59.813	20	117	26	142	AGGAAAGTTTGAAGATCATTTCAGCA	59.734	26	GGGTGCGGCAAGTGTAAAAA	59.614	20	228	25	252
Contig14130	Mono	(A)10	10	68	77	ACGCTTAAACATGAAATTAAATCACAA	57.53	27	GTGCATGCTGTGGCCAAAAT	60.321	20	141	32	172	ACGCTTAAACATGAAATTAAATCACAA	57.53	27	ATATGTGCATGCTGTGGCCA	60.396	20	145	32	176	ACGCTTAAACATGAAATTAAATCACAA	57.53	27	ACCGACTTTAACAGCCAGCT	59.603	20	167	32	198
Contig14132	Mono	(A)13	13	240	252	AAAGTGCAGTAATCGCGGTG	59.204	20	AGCGCTTCTTACGTGCATGA	60.39	20	266	147	412	AAAGTGCAGTAATCGCGGTG	59.204	20	AAGCGCTTCTTACGTGCATG	59.556	20	267	147	413	GCACGGTGCACCTGTAAAGA	60.883	20	AGCGCTTCTTACGTGCATGA	60.39	20	247	166	412
Contig14138	Mono	(T)14	14	809	822
Contig14138	Tri	(TCT)6	18	33	50	GGCAGAGAAAGAAGAAACAACGT	59.687	23	CTGATTCTCCAACGCAGGGT	60.036	20	227	0	226	GGCAGAGAAAGAAGAAACAACGT	59.687	23	ACCTGATTCTCCAACGCAGG	60.036	20	229	0	228	GGCAGAGAAAGAAGAAACAACGT	59.687	23	TGATTCTCCAACGCAGGGTC	60.036	20	226	0	225
Contig14140	Mono	(T)14	14	727	740
Contig14146	Mono	(A)10	10	84	93	TGAAGGTGCTGCATAGAACTCT	59.431	22	GCTGTGATGTTGCTTGGAACA	59.662	21	198	57	254	TGAAGGTGCTGCATAGAACTCT	59.431	22	CCTCTTTGCAACAGATGTGCA	59.39	21	233	57	289	TGAAGGTGCTGCATAGAACTCT	59.431	22	AGCTGTGATGTTGCTTGGAAC	59.389	21	199	57	255
Contig14146	Mono	(T)10	10	1969	1978
Contig14147	Mono	(A)10	10	84	93	TGAAGGTGCTGCATAGAACTCT	59.431	22	GCTGTGATGTTGCTTGGAACA	59.662	21	198	57	254	TGAAGGTGCTGCATAGAACTCT	59.431	22	AGCTGTGATGTTGCTTGGAAC	59.389	21	199	57	255	TGAAGGTGCTGCATAGAACTC	58.022	21	GCTGTGATGTTGCTTGGAACA	59.662	21	198	57	254
Contig14147	Mono	(T)10	10	1806	1815
Contig1415	Di	(AG)20	40	21	60
Contig14152	Tri	(TCT)6	18	45	62	ATGCTCCATGCCACTTCCAA	59.96	20	GCTGAAGGCATGGTGAGAGT	60.036	20	129	19	147	ATGCTCCATGCCACTTCCAA	59.96	20	GGCATGGTGAGAGTGTTGGA	59.963	20	123	19	141	ATGCTCCATGCCACTTCCAA	59.96	20	AGGCATGGTGAGAGTGTTGG	59.963	20	124	19	142
Contig14160	Di	(TC)13	26	58	83	CCCCAGCAATCGAACTCCTT	60.035	20	AGCGTGGGTTCTCTTTCAGG	59.965	20	170	19	188	CCCCAGCAATCGAACTCCTT	60.035	20	TGTTGGGGGTCGATTCACTG	59.964	20	129	19	147	CCCCAGCAATCGAACTCCTT	60.035	20	GTGTTGGGGGTCGATTCACT	59.964	20	130	19	148
Contig14170	Tri	(TGG)6	18	1053	1070	TGAAGTAGCCGGGGGAGTAA	59.958	20	GTCCAAGTACTCCAAGGCCA	59.309	20	264	891	1154	GGTCTCTCCCTCTCCATCGT	60.106	20	GTCCAAGTACTCCAAGGCCA	59.309	20	170	985	1154	TGGTCTCTCCCTCTCCATCG	60.106	20	GTCCAAGTACTCCAAGGCCA	59.309	20	171	984	1154
Contig14171	Tri	(ATG)7	21	1418	1438	TAGGGATCACAGTGGAGGCA	59.957	20	TTCGAAACCCCACCAACCAA	60.033	20	159	1312	1470	TTGACTTTGGGTGGGGAAGG	59.813	20	TTCGAAACCCCACCAACCAA	60.033	20	238	1233	1470	TAGGGATCACAGTGGAGGCA	59.957	20	TCTTCGAAACCCCACCAACC	60.179	20	161	1312	1472
Contig14194	Di	(TG)7	14	282	295	GGGGTTCATGCAATTGGTCG	59.827	20	ATAAAACGCTGCCTTCCCCA	59.961	20	210	235	444	CGGGGTTCATGCAATTGGTC	59.827	20	ATAAAACGCTGCCTTCCCCA	59.961	20	211	234	444	GGGGTTCATGCAATTGGTCG	59.827	20	CCCCAATGTCAATTCCCCCA	59.958	20	195	235	429
Contig14197	Tri	(CAA)6	18	30	47	CACATGAGGTGTTTGATGCAAG	58.428	22	ACACCACCCCATTTCCACTC	59.888	20	256	5	260	CACATGAGGTGTTTGATGCAAG	58.428	22	TCCACTCTTGCTTGGTGGTG	60.179	20	243	5	247	CACATGAGGTGTTTGATGCAAG	58.428	22	TGGTGGTGTCATTGAAGGCA	59.815	20	231	5	235
Contig14205	Di	(TC)6	12	612	623	TGCTACAAACAGCCGACCAT	59.964	20	ACTAGGGAAAATCCGGGGGA	59.955	20	271	435	705	TGCTACAAACAGCCGACCAT	59.964	20	CACTAGGGAAAATCCGGGGG	59.817	20	272	435	706	TTGCTACAAACAGCCGACCA	60.179	20	ACTAGGGAAAATCCGGGGGA	59.955	20	272	434	705
Contig14214	Mono	(T)10	10	331	340	GATCGAAGGTGTGGGAAGCA	60.036	20	AGCGGATGAGAACTAAGAACTGA	59.236	23	269	113	381	TGATCGAAGGTGTGGGAAGC	60.036	20	AGCGGATGAGAACTAAGAACTGA	59.236	23	270	112	381	TGAATGAAGAGGCTTGGGGG	59.667	20	AGCGGATGAGAACTAAGAACTGA	59.236	23	202	180	381
Contig14215	Tri	(TCT)8	24	180	203	ATGGCCACACTCACACTTTT	57.928	20	TCTTCCACTGCCTTCACCAC	59.891	20	197	140	336	AATGGCCACACTCACACTTT	57.928	20	TCTTCCACTGCCTTCACCAC	59.891	20	198	139	336	AAATGGCCACACTCACACTT	57.928	20	TCTTCCACTGCCTTCACCAC	59.891	20	199	138	336
Contig14217	Di	(CT)6	12	207	218	TGTGGCCAGACTGGTTTCTT	59.449	20	TGTGGGTGTGTGGTTTCTTCT	59.716	21	187	65	251	TTGTGGCCAGACTGGTTTCT	59.449	20	TGTGGGTGTGTGGTTTCTTCT	59.716	21	188	64	251	TGTGGCCAGACTGGTTTCTT	59.449	20	GTTGTGGGTGTGTGGTTTCT	58.53	20	189	65	253
Contig1422	Mono	(T)11	11	1776	1786
Contig14224	Tri	(AGA)7	21	574	594	TACGAGTACGCATCTGACGC	59.973	20	GCAACCAATGCGAATGGGTC	60.458	20	192	444	635	CACCGACACAACCAGTACGA	59.969	20	GCAACCAATGCGAATGGGTC	60.458	20	207	429	635	TAGGTTCCTCCGATCTGCCA	60.033	20	GCAACCAATGCGAATGGGTC	60.458	20	273	363	635
Contig14232	Di	(CT)6	12	1087	1098	TGAGCTGCCTTCTCATTTGC	58.829	20	TGAAAGATGCTGCTGCCAGA	59.963	20	241	923	1163	TGAGCTGCCTTCTCATTTGC	58.829	20	ATGCTGCTGCCAGAGAACTT	59.962	20	235	923	1157	TGGCTGCATTTAACTCTGCC	58.823	20	TGAAAGATGCTGCTGCCAGA	59.963	20	219	945	1163
Contig14233	Di	(CT)6	12	1087	1098	TGAGCTGCCTTCTCATTTGC	58.829	20	TGAAAGATGCTGCTGCCAGA	59.963	20	241	923	1163	TGAGCTGCCTTCTCATTTGC	58.829	20	ATGCTGCTGCCAGAGAACTT	59.962	20	235	923	1157	TGGCTGCATTTAACTCTGCC	58.823	20	TGAAAGATGCTGCTGCCAGA	59.963	20	219	945	1163
Contig14234	Di	(CT)6	12	1092	1103	TGAGCTGCCTTCTCATTTGC	58.829	20	TGAAAGATGCTGCTGCCAGA	59.963	20	241	928	1168	TGAGCTGCCTTCTCATTTGC	58.829	20	ATGCTGCTGCCAGAGAACTT	59.962	20	235	928	1162	TGGCTGCATTTAACTCTGCC	58.823	20	TGAAAGATGCTGCTGCCAGA	59.963	20	219	950	1168
Contig14235	Tri	(AAT)5	15	1999	2013	TCCCCTCCATCAAACCCCTA	59.576	20	TCACTGTGTCACTCTCTCTGT	58.062	21	197	1919	2115	TCCCCTCCATCAAACCCCTA	59.576	20	TCACTGTGTCACTCTCTCTGTT	58.708	22	197	1919	2115	CCCTCCATCAAACCCCTAGG	59.153	20	TCACTGTGTCACTCTCTCTGT	58.062	21	195	1921	2115
Contig14237	Tri	(TGA)5	15	1632	1646	ACGAGAGTGTGACTTTGCCA	59.536	20	TGGGTGGTTCACTTCTCACG	59.894	20	147	1539	1685	ACGAGAGTGTGACTTTGCCA	59.536	20	GGGTGGTTCACTTCTCACGT	59.894	20	146	1539	1684	AGACCAACATCCAACACGGT	59.528	20	TGGGTGGTTCACTTCTCACG	59.894	20	244	1442	1685
Contig14238	Di	(AG)6	12	2096	2107	GCTGTTGCCATCCCACAAAC	60.32	20	ATGGAGATCCCTGGGTTAGG	57.875	20	269	1899	2167	TCCTCACACACCACCAAAGC	60.465	20	ATGGAGATCCCTGGGTTAGG	57.875	20	152	2016	2167	ATTGCTGTTGCCATCCCACA	60.542	20	ATGGAGATCCCTGGGTTAGG	57.875	20	272	1896	2167
Contig14239	Di	(AG)6	12	2009	2020	GCTGTTGCCATCCCACAAAC	60.32	20	ATGGAGATCCCTGGGTTAGG	57.875	20	269	1812	2080	TCCTCACACACCACCAAAGC	60.465	20	ATGGAGATCCCTGGGTTAGG	57.875	20	152	1929	2080	ATTGCTGTTGCCATCCCACA	60.542	20	ATGGAGATCCCTGGGTTAGG	57.875	20	272	1809	2080
Contig14251	Mono	(A)10	10	1542	1551	AGAGTGTTTCGCTCCAGTGA	58.959	20	CCCGGGTCATTCACAACGTA	60.037	20	177	1412	1588	AGAGTGTTTCGCTCCAGTGA	58.959	20	ATCCCGGGTCATTCACAACG	60.392	20	179	1412	1590	AGAGTGTTTCGCTCCAGTGAA	59.587	21	CCCGGGTCATTCACAACGTA	60.037	20	177	1412	1588
Contig14252	Mono	(A)15	15	265	279	AGCAAGCAGAGCACTCTAGC	60.108	20	TCCTTCGACAAATGGCTGCT	59.963	20	214	208	421	AGGCCAACACAAAGCAGAGA	59.817	20	TCCTTCGACAAATGGCTGCT	59.963	20	182	240	421	AGCAAGCAGAGCACTCTAGC	60.108	20	CCTTCGACAAATGGCTGCTG	59.83	20	213	208	420
Contig14253	Mono	(A)10	10	1417	1426	AGAGTGTTTCGCTCCAGTGA	58.959	20	CCCGGGTCATTCACAACGTA	60.037	20	177	1287	1463	AGAGTGTTTCGCTCCAGTGA	58.959	20	ATCCCGGGTCATTCACAACG	60.392	20	179	1287	1465	AGAGTGTTTCGCTCCAGTGAA	59.587	21	CCCGGGTCATTCACAACGTA	60.037	20	177	1287	1463
Contig14254	Mono	(T)10	10	122	131	GCTAGTTTTGAAAGCCTTGGCA	59.964	22	AAGCCCAGTGACTCAGATGC	60.036	20	154	62	215	TGCTAGTTTTGAAAGCCTTGGC	59.964	22	AAGCCCAGTGACTCAGATGC	60.036	20	155	61	215	GCTAGTTTTGAAAGCCTTGGCA	59.964	22	CATGCCTTTGACCAAAGCCC	60.037	20	168	62	229
Contig14255	Mono	(A)10	10	1305	1314	AGAGTGTTTCGCTCCAGTGA	58.959	20	CCCGGGTCATTCACAACGTA	60.037	20	177	1175	1351	AGAGTGTTTCGCTCCAGTGA	58.959	20	ATCCCGGGTCATTCACAACG	60.392	20	179	1175	1353	AGAGTGTTTCGCTCCAGTGAA	59.587	21	CCCGGGTCATTCACAACGTA	60.037	20	177	1175	1351
Contig14257	Di	(TC)9	18	50	67	TAGCAGGTTTCACACTGCCC	60.251	20	GTGTGGTGGGAACTGAACCA	60.107	20	128	25	152	TAGCAGGTTTCACACTGCCC	60.251	20	TGTGTGGTGGGAACTGAACC	60.107	20	129	25	153	TAGCAGGTTTCACACTGCCC	60.251	20	GCTGTGTGGTGGGAACTGAA	60.465	20	131	25	155
Contig14259	Di	(TC)9	18	50	67	TAGCAGGTTTCACACTGCCC	60.251	20	GTGTGGTGGGAACTGAACCA	60.107	20	128	25	152	TAGCAGGTTTCACACTGCCC	60.251	20	TGTGTGGTGGGAACTGAACC	60.107	20	129	25	153	TAGCAGGTTTCACACTGCCC	60.251	20	GCTGTGTGGTGGGAACTGAA	60.465	20	131	25	155
Contig14267	Mono	(A)15	15	34	48
Contig1427	Mono	(A)13	13	3507	3519	GGCCTTCTTCTTGCGACTGA	60.321	20	GTGAAGACCCTTGCGTACCA	59.966	20	261	3343	3603	ATGGCCTTCTTCTTGCGACT	59.674	20	GTGAAGACCCTTGCGTACCA	59.966	20	263	3341	3603	CATCCTCACGCTCTATCGGC	60.388	20	GTGAAGACCCTTGCGTACCA	59.966	20	235	3369	3603
Contig14288	Tri	(AGG)5	15	963	977	AGAAGGAGCCCCACCTAGAG	60.032	20	CCTCCTCCTTTAAGTACTGCTCC	59.867	23	276	731	1006	GAAGGAGCCCCACCTAGAGA	60.032	20	CCTCCTCCTTTAAGTACTGCTCC	59.867	23	275	732	1006	GAGAAGGAGCCCCACCTAGA	60.032	20	CCTCCTCCTTTAAGTACTGCTCC	59.867	23	277	730	1006
Contig1429	Compound	(GAA)5gat(GAA)8	42	680	721	GCAGGGAATGAGCCTCAGAG	60.179	20	AATTCTCAGGTGACGGCGTT	59.965	20	250	631	880	GCAGGGAATGAGCCTCAGAG	60.179	20	AAATTCTCAGGTGACGGCGT	59.965	20	251	631	881	AGTGAACAAGCAGCAGGGAA	59.817	20	AATTCTCAGGTGACGGCGTT	59.965	20	262	619	880
Contig14290	Tri	(CAC)5	15	118	132	ACCTCCACCTCCTCCAATGT	60.179	20	ATTGGAGGTGGTGCTCCATG	60.034	20	108	58	165	ACCTCCACCTCCTCCAATGT	60.179	20	CATTGGAGGTGGTGCTCCAT	60.034	20	109	58	166	ACCTCCACCTCCTCCAATGT	60.179	20	GTGGAGGTGGTGCTCCATAC	60.108	20	128	58	185
Contig14293	Tri	(TCC)7	21	599	619	AGCAACTGTTCCCCATAGCC	60.034	20	GGATTGGAGAAGGCACCAGA	59.379	20	279	413	691	AGCAACTGTTCCCCATAGCC	60.034	20	AGGATTGGAGAAGGCACCAG	59.377	20	280	413	692	GCAACTGTTCCCCATAGCCA	60.323	20	GGATTGGAGAAGGCACCAGA	59.379	20	278	414	691
Contig14294	Tri	(TCC)7	21	599	619	AGCAACTGTTCCCCATAGCC	60.034	20	GGATTGGAGAAGGCACCAGA	59.379	20	279	413	691	AGCAACTGTTCCCCATAGCC	60.034	20	AGGATTGGAGAAGGCACCAG	59.377	20	280	413	692	GCAACTGTTCCCCATAGCCA	60.323	20	GGATTGGAGAAGGCACCAGA	59.379	20	278	414	691
Contig14297	Compound	(CAA)5ccccaccttcttctgtgtgcactactctctcttcctttgactctatttttct(TC)12	91	296	386	CTGACTCGGACCGCGATTTA	59.9	20	CCCCACTTGGTCGTCTTCTT	59.603	20	250	183	432	CTGACTCGGACCGCGATTTA	59.9	20	CTTTTCCAAGCTACACGCCC	59.478	20	267	183	449	CTGACTCGGACCGCGATTTA	59.9	20	TTTTCCAAGCTACACGCCCC	60.892	20	266	183	448
Contig14297	Tri	(TGG)5	15	588	602	GGAAGAAGAGGGTGGTGACC	59.675	20	CATCATTGTCCCCAGCACCT	60.034	20	176	542	717	GGAAGAAGAGGGTGGTGACC	59.675	20	GTTCCCTCCTGTCCATGACG	60.108	20	198	542	739	GGAAGAAGAGGGTGGTGACC	59.675	20	CTGTCCATGACGGCCATCAT	60.179	20	190	542	731
Contig14298	Compound	(CAA)5ccccaccttcttctgtgtgcactactctctcttcctttgactctatttttct(TC)12	91	296	386	CTGACTCGGACCGCGATTTA	59.9	20	CCCCACTTGGTCGTCTTCTT	59.603	20	250	183	432	CTGACTCGGACCGCGATTTA	59.9	20	CTTTTCCAAGCTACACGCCC	59.478	20	267	183	449	CTGACTCGGACCGCGATTTA	59.9	20	TTTTCCAAGCTACACGCCCC	60.892	20	266	183	448
Contig14298	Tri	(TGG)5	15	588	602	GGAAGAAGAGGGTGGTGACC	59.675	20	CATCATTGTCCCCAGCACCT	60.034	20	176	542	717	GGAAGAAGAGGGTGGTGACC	59.675	20	GTTCCCTCCTGTCCATGACG	60.108	20	198	542	739	GGAAGAAGAGGGTGGTGACC	59.675	20	CTGTCCATGACGGCCATCAT	60.179	20	190	542	731
Contig14299	Di	(CT)11	22	55	76	ACCCATTGAGTTGCTCTGCT	59.597	20	GATCGGAACATGTCCTGCCA	60.108	20	210	31	240	ACCCATTGAGTTGCTCTGCT	59.597	20	AAGTTCCATGATGGTGGGGG	59.664	20	154	31	184	ACCCATTGAGTTGCTCTGCT	59.597	20	TCGGAACATGTCCTGCCATG	60.393	20	208	31	238
Contig1430	Tri	(GAA)5	15	456	470	GAACAGATCTCGGCCACACA	60.037	20	AGGGAGTGGATGGGAAGTGA	59.881	20	258	296	553	TGAACAGATCTCGGCCACAC	60.037	20	AGGGAGTGGATGGGAAGTGA	59.881	20	259	295	553	GTGAACAGATCTCGGCCACA	60.037	20	AGGGAGTGGATGGGAAGTGA	59.881	20	260	294	553
Contig14300	Mono	(A)10	10	17	26
Contig14303	Mono	(A)10	10	17	26
Contig14310	Mono	(T)10	10	58	67
Contig14316	Mono	(A)10	10	325	334	GCACCATAACAAAGGCTCCG	59.548	20	AGGATTTTCCAGCAGGCTGT	59.593	20	241	182	422	CCCCACAGGCAGCTTCATAG	60.465	20	AGGATTTTCCAGCAGGCTGT	59.593	20	278	145	422	CCCACAGGCAGCTTCATAGA	59.457	20	AGGATTTTCCAGCAGGCTGT	59.593	20	277	146	422
Contig14317	Mono	(A)10	10	325	334	GCACCATAACAAAGGCTCCG	59.548	20	AGGATTTTCCAGCAGGCTGT	59.593	20	241	182	422	CCCCACAGGCAGCTTCATAG	60.465	20	AGGATTTTCCAGCAGGCTGT	59.593	20	278	145	422	CCCACAGGCAGCTTCATAGA	59.457	20	AGGATTTTCCAGCAGGCTGT	59.593	20	277	146	422
Contig14318	Mono	(A)10	10	1969	1978	ATCCAACAGACACGGGCTAC	59.751	20	ACGATCCTGAAGAGAGCTGT	58.154	20	179	1910	2088	GGGCTACAGGAGGACAAGAC	59.462	20	ACGATCCTGAAGAGAGCTGT	58.154	20	166	1923	2088	CAACAGACACGGGCTACAGG	60.671	20	ACGATCCTGAAGAGAGCTGT	58.154	20	176	1913	2088
Contig14319	Mono	(A)10	10	325	334	GCACCATAACAAAGGCTCCG	59.548	20	AGGATTTTCCAGCAGGCTGT	59.593	20	241	182	422	CCCCACAGGCAGCTTCATAG	60.465	20	AGGATTTTCCAGCAGGCTGT	59.593	20	278	145	422	CCCACAGGCAGCTTCATAGA	59.457	20	AGGATTTTCCAGCAGGCTGT	59.593	20	277	146	422
Contig14325	Tri	(GTG)5	15	2179	2193	GGATGCTGTTGTTGCTGCAA	59.968	20	ATGAGGCCTCTCTAGCATGC	59.314	20	155	2098	2252	TCATGCAGAGAAGGGAGGGA	59.957	20	ATGAGGCCTCTCTAGCATGC	59.314	20	211	2042	2252	TGTTGCTGCAAAGCTGTGTC	59.899	20	ATGAGGCCTCTCTAGCATGC	59.314	20	146	2107	2252
Contig14330	Mono	(T)10	10	462	471	TCTATGTTTGGCGTCTGTGCT	59.998	21	TGAGACGATGGCCAAGTAGC	59.824	20	162	428	589	CCGTTCCTCTATGTTTGGCG	58.993	20	TGAGACGATGGCCAAGTAGC	59.824	20	169	421	589	TCTATGTTTGGCGTCTGTGCT	59.998	21	CCAAGTAGCGATCGTCCCTG	60.249	20	151	428	578
Contig14331	Mono	(T)10	10	1532	1541	ACCTGCTTCTGCTGTGTTGT	60.107	20	TCTCAACATTTCTCACACCCTT	57.562	22	235	1346	1580	GCAATGGGCAACATGGACTC	59.826	20	TCTCAACATTTCTCACACCCTT	57.562	22	111	1470	1580	GAGGGTTGAAAGCAATGGGC	59.753	20	TCTCAACATTTCTCACACCCTT	57.562	22	122	1459	1580
Contig14331	Tri	(GAA)6	18	42	59	GCATTTCGCTCTATCACTGAGA	58.289	22	AATCACAATTCGCGTCGCAG	59.905	20	166	12	177	GCATTTCGCTCTATCACTGAGAAC	60.026	24	AATCACAATTCGCGTCGCAG	59.905	20	166	12	177	GCATTTCGCTCTATCACTGAGAA	58.884	23	AATCACAATTCGCGTCGCAG	59.905	20	166	12	177
Contig14331	Tri	(ACA)6	18	783	800	AAGGTGCAGGTCAAACACGA	60.107	20	TGGCCTCCTCTCATAGCACT	60.032	20	200	731	930	GTCGTTGTTGCTGAGGGGTA	59.966	20	AGAATTCGCGGAGGAGGTTG	60.108	20	261	631	891	GTCGTTGTTGCTGAGGGGTA	59.966	20	GGCGTTGACGGAGATTCAGA	60.109	20	227	631	857
Contig14332	Mono	(T)10	10	462	471	TCTATGTTTGGCGTCTGTGCT	59.998	21	TGAGACGATGGCCAAGTAGC	59.824	20	162	428	589	CCGTTCCTCTATGTTTGGCG	58.993	20	TGAGACGATGGCCAAGTAGC	59.824	20	169	421	589	TCTATGTTTGGCGTCTGTGCT	59.998	21	CCAAGTAGCGATCGTCCCTG	60.249	20	151	428	578
Contig14334	Mono	(T)10	10	462	471	TCTATGTTTGGCGTCTGTGCT	59.998	21	TGAGACGATGGCCAAGTAGC	59.824	20	162	428	589	CCGTTCCTCTATGTTTGGCG	58.993	20	TGAGACGATGGCCAAGTAGC	59.824	20	169	421	589	TCTATGTTTGGCGTCTGTGCT	59.998	21	CCAAGTAGCGATCGTCCCTG	60.249	20	151	428	578
Contig14344	Mono	(A)11	11	85	95	TTGTTATTGTCGTTCATGAACAAAAA	57.311	26	GGTGACAAACGTCGTAGAAGG	58.943	21	170	47	216	TTGTTATTGTCGTTCATGAACAAAAA	57.311	26	ACTACATCGGGTTTTGGTGACA	59.895	22	185	47	231	ATTGTTATTGTCGTTCATGAACAAAA	57.136	26	GGTGACAAACGTCGTAGAAGG	58.943	21	171	46	216
Contig14359	Mono	(A)10	10	41	50	GGGAAGGATAGTGATTTTAGAGTAGA	57.52	26	AACATCGTAGAAGGCCACCC	59.748	20	162	0	161	GGGAAGGATAGTGATTTTAGAGTAGA	57.52	26	CTACATCGGGTTTGGCGACA	60.391	20	182	0	181	GGGAAGGATAGTGATTTTAGAGTAGA	57.52	26	ACTACATCGGGTTTGGCGAC	60.391	20	183	0	182
Contig14360	Compound	(A)11tacttggttttattttattttataattaaaacatgctgaagaatgc(T)12	69	1455	1523	GGGACTGATCAGGTGCCAAA	59.962	20	AGAGTTGCCAGATACACAGAAT	57.167	22	187	1369	1555	GTGCCAAAATGCGCATCAGA	60.109	20	AGAGTTGCCAGATACACAGAAT	57.167	22	175	1381	1555	ATTGGGACTGATCAGGTGCC	59.743	20	AGAGTTGCCAGATACACAGAAT	57.167	22	190	1366	1555
Contig14360	Di	(AG)12	24	1	24
Contig14362	Di	(AG)12	24	1	24
Contig14363	Di	(AG)12	24	1	24
Contig14366	Di	(AG)7	14	1154	1167	TTGCTCCACCGATCCGAAAA	59.964	20	GTCGTTTCGGGGCATTCTTG	59.832	20	100	1099	1198	TCAATTTCGAAGTGCGTGCC	59.763	20	CGTTTCGGGGCATTCTTGTG	60.11	20	211	986	1196	CTGATTGAACAGCCTCGGGA	59.75	20	CGTTTCGGGGCATTCTTGTG	60.11	20	135	1062	1196
Contig14367	Mono	(A)12	12	1740	1751	CACCGATCCGAAGAAGACCC	60.179	20	ACACCCTTTGGCGCATTACT	60.251	20	279	1691	1969	CCACCGATCCGAAGAAGACC	60.179	20	ACACCCTTTGGCGCATTACT	60.251	20	280	1690	1969	ACCGATCCGAAGAAGACCCT	60.324	20	ACACCCTTTGGCGCATTACT	60.251	20	278	1692	1969
Contig14369	Mono	(T)12	12	2401	2412	TTCTTCTCCCTCCTCCCTCC	59.66	20	CCTCTCTATTCCGTTGCCGT	59.54	20	153	2293	2445	TCTTCTCCCTCCTCCCTCCT	60.556	20	CCTCTCTATTCCGTTGCCGT	59.54	20	152	2294	2445	TTCTTCTCCCTCCTCCCTCC	59.66	20	TCCTCTCTATTCCGTTGCCG	59.255	20	154	2293	2446
Contig14369	Mono	(A)10	10	2539	2548	GGGGGAGGTAGAGAGAAGAGA	59.146	21	GGTGTGTTGTCATTGCCAGC	60.319	20	260	2374	2633	AGGTGAAACAAAGGGAAGGGA	59.143	21	GGTGTGTTGTCATTGCCAGC	60.319	20	125	2509	2633	AGGGGGAGGTAGAGAGAAGAG	59.143	21	GGTGTGTTGTCATTGCCAGC	60.319	20	261	2373	2633
Contig1437	Tri	(ATC)6	18	1105	1122	CGCCTGTTCAGCCAACTTTC	60.04	20	CCAGCTGATCAATTGCCAGC	59.898	20	258	978	1235	CGCCTGTTCAGCCAACTTTC	60.04	20	GGCACTCCCAGCTGATCAAT	60.107	20	265	978	1242	CGCCTGTTCAGCCAACTTTC	60.04	20	CAGAGGCTTTAGGTCGGGTG	60.108	20	239	978	1216
Contig14370	Mono	(T)12	12	2420	2431	TTCTTCTCCCTCCTCCCTCC	59.66	20	CCTCTCTATTCCGTTGCCGT	59.54	20	153	2312	2464	TCTTCTCCCTCCTCCCTCCT	60.556	20	CCTCTCTATTCCGTTGCCGT	59.54	20	152	2313	2464	TTCTTCTCCCTCCTCCCTCC	59.66	20	TCCTCTCTATTCCGTTGCCG	59.255	20	154	2312	2465
Contig14370	Mono	(A)10	10	2558	2567	GGGGGAGGTAGAGAGAAGAGA	59.146	21	GGTGTGTTGTCATTGCCAGC	60.319	20	260	2393	2652	AGGTGAAACAAAGGGAAGGGA	59.143	21	GGTGTGTTGTCATTGCCAGC	60.319	20	125	2528	2652	AGGGGGAGGTAGAGAGAAGAG	59.143	21	GGTGTGTTGTCATTGCCAGC	60.319	20	261	2392	2652
Contig14370	Tri	(AGA)8	24	1915	1938	CCCTCGAAAGCTGCTGAGAA	60.037	20	TCTCCGAGGTTTGACCAAGC	59.965	20	184	1886	2069	CCCTCGAAAGCTGCTGAGAA	60.037	20	GGTTTGACCAAGCGCTTGAG	60.04	20	177	1886	2062	CCCTCGAAAGCTGCTGAGAA	60.037	20	GAGGTTTGACCAAGCGCTTG	60.04	20	179	1886	2064
Contig14387	Tri	(CTT)7	21	148	168	CGTTCGTTCCAACCCAACAC	59.972	20	TCTCTTCTTTCTCTGCCGCG	60.109	20	236	46	281	CGCTCGCGTGAATCCTTTTT	59.834	20	GACTGTCATCCCAACTGGCA	59.963	20	261	69	329	CGCTCGCGTGAATCCTTTTT	59.834	20	TCTCTTCTTTCTCTGCCGCG	60.109	20	213	69	281
Contig14388	Tri	(CTT)7	21	148	168	CGTTCGTTCCAACCCAACAC	59.972	20	TCTCTTCTTTCTCTGCCGCG	60.109	20	236	46	281	CGCTCGCGTGAATCCTTTTT	59.834	20	GACTGTCATCCCAACTGGCA	59.963	20	261	69	329	CGCTCGCGTGAATCCTTTTT	59.834	20	TCTCTTCTTTCTCTGCCGCG	60.109	20	213	69	281
Contig1439	Compound	(CT)6cgtgatatctctcttcctgtatctcaccctgtctctctctctgtctctcccactctgtttctgtctctgtatctcatctctctcactctcg(TC)6	115	1722	1836	CGACATGACTCCCTCTGTCG	59.9	20	ACTCTGGAAGATGCTGAGGT	58.05	20	237	1653	1889	CCTGTCTCGCTCCTTGTCTC	59.828	20	ACTCTGGAAGATGCTGAGGT	58.05	20	198	1692	1889	GCGACATGACTCCCTCTGTC	60.179	20	ACTCTGGAAGATGCTGAGGT	58.05	20	238	1652	1889
Contig14403	Di	(TC)6	12	2182	2193
Contig14404	Di	(TC)7	14	16	29
Contig14408	Compound	(GA)7g(GT)8	31	1928	1958	TGATGAGGAGGAGGGGAAGG	60.031	20	TGACTCATCCACACCACTGC	59.965	20	219	1827	2045	TGATGAGGAGGAGGGGAAGG	60.031	20	TCATCCACACCACTGCTTCC	59.963	20	215	1827	2041	GGGGAAGAATGCAGGGTCAA	59.96	20	TGACTCATCCACACCACTGC	59.965	20	184	1862	2045
Contig14409	Compound	(GA)7g(GT)8	31	1989	2019	TGATGAGGAGGAGGGGAAGG	60.031	20	TGACTCATCCACACCACTGC	59.965	20	219	1888	2106	TGATGAGGAGGAGGGGAAGG	60.031	20	TCATCCACACCACTGCTTCC	59.963	20	215	1888	2102	GGGGAAGAATGCAGGGTCAA	59.96	20	TGACTCATCCACACCACTGC	59.965	20	184	1923	2106
Contig14416	Di	(GT)8	16	859	874	TGCTGCCAAGTTACGCAAAC	59.97	20	GCAGCACCATCACTGTTAGC	59.551	20	172	738	909	TACTGCTGGCAATGCTTCCA	59.962	20	GCAGCACCATCACTGTTAGC	59.551	20	118	792	909	GTTACGCAAACTTCGGCCAA	59.692	20	GCAGCACCATCACTGTTAGC	59.551	20	163	747	909
Contig14418	Di	(GT)8	16	1009	1024	TGCTGCCAAGTTACGCAAAC	59.97	20	GCAGCACCATCACTGTTAGC	59.551	20	172	888	1059	TACTGCTGGCAATGCTTCCA	59.962	20	GCAGCACCATCACTGTTAGC	59.551	20	118	942	1059	GTTACGCAAACTTCGGCCAA	59.692	20	GCAGCACCATCACTGTTAGC	59.551	20	163	897	1059
Contig14426	Di	(TC)7	14	2433	2446	GAGGGAACAACAGGAGGTGG	59.963	20	TGCGTTTCATCCTTCGAGCT	60.037	20	242	2347	2588	GAGGGAACAACAGGAGGTGG	59.963	20	GTGCGTTTCATCCTTCGAGC	59.905	20	243	2347	2589	GAGGGAACAACAGGAGGTGG	59.963	20	TTCATCCTTCGAGCTCGCTC	59.899	20	237	2347	2583
Contig14430	Tri	(TTC)5	15	2836	2850	CAGACTGCTCCAGTGCTTGA	59.966	20	AAATGCCCCCATACCAAGGG	60.031	20	186	2809	2994	TCAGACTGCTCCAGTGCTTG	59.966	20	AAATGCCCCCATACCAAGGG	60.031	20	187	2808	2994	TCTTCAGACTGCTCCAGTGC	59.68	20	AAATGCCCCCATACCAAGGG	60.031	20	190	2805	2994
Contig14431	Di	(AG)6	12	153	164	TGCTGTCTCATGCATCTCAGA	59.171	21	GTGCAGAGGGTCGGTGATAG	59.897	20	160	81	240	TGCTGTCTCATGCATCTCAGA	59.171	21	GTCGGTGATAGGCTCGTGAA	59.545	20	151	81	231	TGCTGTCTCATGCATCTCAGA	59.171	21	AGAGGGTCGGTGATAGGCTC	60.468	20	156	81	236
Contig14432	Tri	(GTT)6	18	205	222	GCTGCACCTCTCGTTCGATA	59.899	20	CCCTCTATTTCTTCACCTCCTACC	59.654	24	224	30	253	AGGAGGTGTGGTGTGGTTTG	60.107	20	CCCTCTATTTCTTCACCTCCTACC	59.654	24	116	138	253	GGAGGTGTGGTGTGGTTTGA	60.107	20	CCCTCTATTTCTTCACCTCCTACC	59.654	24	115	139	253
Contig14433	Mono	(A)12	12	793	804	CTTGCAGCCTGAACAAACCC	59.967	20	TCCACTCACCAACTCCATGG	59.308	20	223	640	862	TCACCAGGGCACTTCTTGTC	59.891	20	TCCACTCACCAACTCCATGG	59.308	20	280	583	862	GGCACTTCTTGTCCTCCCAA	59.89	20	TCCACTCACCAACTCCATGG	59.308	20	273	590	862
Contig14434	Tri	(TTG)5	15	1026	1040	GGCAGACCAAAGAGCTGTCT	59.964	20	TCACACACCCAAAAGTGCCA	60.324	20	225	848	1072	AGGCAGACCAAAGAGCTGTC	59.964	20	TCACACACCCAAAAGTGCCA	60.324	20	226	847	1072	GAGGCAGACCAAAGAGCTGT	59.964	20	TCACACACCCAAAAGTGCCA	60.324	20	227	846	1072
Contig14434	Tri	(GTT)7	21	1145	1165	TGGCACTTTTGGGTGTGTGA	60.324	20	ACACCAACACCACTTCCTCC	59.817	20	219	1053	1271	TGGCACTTTTGGGTGTGTGA	60.324	20	GGAGGCTTCAACAAGGGAGG	60.323	20	250	1053	1302	TTGGCACTTTTGGGTGTGTG	59.466	20	ACACCAACACCACTTCCTCC	59.817	20	220	1052	1271
Contig14435	Tri	(TTG)5	15	937	951	GGCAGACCAAAGAGCTGTCT	59.964	20	TCACACACCCAAAAGTGCCA	60.324	20	225	759	983	AGGCAGACCAAAGAGCTGTC	59.964	20	TCACACACCCAAAAGTGCCA	60.324	20	226	758	983	GAGGCAGACCAAAGAGCTGT	59.964	20	TCACACACCCAAAAGTGCCA	60.324	20	227	757	983
Contig14435	Tri	(GTT)7	21	1056	1076	TGGCACTTTTGGGTGTGTGA	60.324	20	ACACCAACACCACTTCCTCC	59.817	20	219	964	1182	TGGCACTTTTGGGTGTGTGA	60.324	20	GGAGGCTTCAACAAGGGAGG	60.323	20	250	964	1213	TTGGCACTTTTGGGTGTGTG	59.466	20	ACACCAACACCACTTCCTCC	59.817	20	220	963	1182
Contig14436	Tri	(TTG)5	15	920	934	GGCAGACCAAAGAGCTGTCT	59.964	20	TCACACACCCAAAAGTGCCA	60.324	20	225	742	966	AGGCAGACCAAAGAGCTGTC	59.964	20	TCACACACCCAAAAGTGCCA	60.324	20	226	741	966	GAGGCAGACCAAAGAGCTGT	59.964	20	TCACACACCCAAAAGTGCCA	60.324	20	227	740	966
Contig14436	Tri	(GTT)7	21	1039	1059	TGGCACTTTTGGGTGTGTGA	60.324	20	ACACCAACACCACTTCCTCC	59.817	20	219	947	1165	TGGCACTTTTGGGTGTGTGA	60.324	20	GGAGGCTTCAACAAGGGAGG	60.323	20	250	947	1196	TTGGCACTTTTGGGTGTGTG	59.466	20	ACACCAACACCACTTCCTCC	59.817	20	220	946	1165
Contig14437	Mono	(A)12	12	899	910	CTTGCAGCCTGAACAAACCC	59.967	20	TCCACTCACCAACTCCATGG	59.308	20	223	746	968	TCACCAGGGCACTTCTTGTC	59.891	20	TCCACTCACCAACTCCATGG	59.308	20	280	689	968	GGCACTTCTTGTCCTCCCAA	59.89	20	TCCACTCACCAACTCCATGG	59.308	20	273	696	968
Contig14444	Mono	(A)11	11	1558	1568	GTGTTTTATGGCAGCAGGGC	60.109	20	ACCGAAGCTGAGAATCCCAC	59.749	20	151	1480	1630	CCCGTGTGTTTTATGGCAGC	60.109	20	ACCGAAGCTGAGAATCCCAC	59.749	20	156	1475	1630	TGCAGCAATTCACCGAGTCA	60.25	20	ACCGAAGCTGAGAATCCCAC	59.749	20	276	1355	1630
Contig14444	Tri	(TGC)5	15	1150	1164	GCAGTGTGTCGACAAATGGG	59.762	20	AACCTTTGGCTCAGGCTCAA	59.814	20	230	1088	1317	CCCTAGCAGTGTGTCGACAA	59.683	20	AACCTTTGGCTCAGGCTCAA	59.814	20	235	1083	1317	TTCTTCCCCTTCTGTGCCAG	59.598	20	CGGTGAATTGCTGCATGCTT	60.109	20	260	1110	1369
Contig14451	Mono	(T)12	12	359	370	CGTACCTTTGTGAAGCTCCG	58.932	20	CGAAGACCGTTGCTGCTAGA	60.109	20	278	316	593	CGTACCTTTGTGAAGCTCCG	58.932	20	TCGAAGACCGTTGCTGCTAG	60.109	20	279	316	594	ACCTTTGTGAAGCTCCGTTCA	60.134	21	CGAAGACCGTTGCTGCTAGA	60.109	20	275	319	593
Contig14452	Tri	(ACA)6	18	653	670	TGTGCTCCCCTCTGTATAGCT	60.063	21	ATGTAGCCGACCCCACCTAG	60.759	20	236	467	702	TCAATTGTGCTCCCCTCTGT	58.933	20	ATGTAGCCGACCCCACCTAG	60.759	20	241	462	702	TGCTCCCCTCTGTATAGCTGA	59.782	21	ATGTAGCCGACCCCACCTAG	60.759	20	234	469	702
Contig14455	Mono	(A)10	10	2524	2533	CCGAGACAGGACCGTTTTCA	59.967	20	AGCTAAGCACCTCAGAAACCA	59.3	21	160	2414	2573	ACCGAGACAGGACCGTTTTC	59.967	20	AGCTAAGCACCTCAGAAACCA	59.3	21	161	2413	2573	CCCACTTGCCGGATTCTGAT	60.107	20	AGCTAAGCACCTCAGAAACCA	59.3	21	189	2385	2573
Contig14456	Mono	(A)10	10	284	293	GTCTTCCATTGTGGTGCCCT	60.251	20	AGCTGGTATGGCATGACACA	59.38	20	116	205	320	AGTCTTCCATTGTGGTGCCC	60.251	20	AGCTGGTATGGCATGACACA	59.38	20	117	204	320	TCTTCCATTGTGGTGCCCTT	59.518	20	AGCTGGTATGGCATGACACA	59.38	20	115	206	320
Contig14468	Tri	(GAG)5	15	1680	1694	TGCCAGCAGGAATGCAAATG	59.752	20	AGCCACATCGCATTAGCCTT	60.107	20	232	1538	1769	TGCCAGCAGGAATGCAAATG	59.752	20	AAGCCACATCGCATTAGCCT	60.107	20	233	1538	1770	CAATGCCAGCAGGAATGCAA	59.752	20	AGCCACATCGCATTAGCCTT	60.107	20	235	1535	1769
Contig14469	Tri	(GAG)5	15	1574	1588	TGCCAGCAGGAATGCAAATG	59.752	20	CCCCTCACCACCAAAAGACA	59.815	20	269	1432	1700	CAATGCCAGCAGGAATGCAA	59.752	20	CCCCTCACCACCAAAAGACA	59.815	20	272	1429	1700	GTCCAATGCCAGCAGGAATG	59.541	20	CCCCTCACCACCAAAAGACA	59.815	20	275	1426	1700
Contig1447	Mono	(A)15	15	748	762
Contig1447	Mono	(A)15	15	899	913
Contig14476	Mono	(T)10	10	3668	3677
Contig14478	Compound	(T)11cttccaaataatggaagctattgcacaactattttcaaatggtcaatgttccaccgcaggaagaaacagttgtgctttaaaagaaatt(A)13	112	2653	2764	ATCTTCTGGTGGAGGCCTCT	59.956	20	TCCAGAAACAAACCATCCCCA	59.499	21	239	2599	2837	GAGGCCTCTGCATCTTCTCG	60.249	20	TCCAGAAACAAACCATCCCCA	59.499	21	228	2610	2837	GGTGGGGTTTGGTCTCCTTC	60.251	20	TCCAGAAACAAACCATCCCCA	59.499	21	267	2571	2837
Contig14479	Di	(AG)8	16	1992	2007	AGCGTTGAAGCTCAGAGCAT	60.037	20	CCAAACCCTCCTCCATTCCC	60.033	20	220	1813	2032	AGCGTTGAAGCTCAGAGCAT	60.037	20	CCCAAACCCTCCTCCATTCC	60.033	20	221	1813	2033	AGCGTTGAAGCTCAGAGCAT	60.037	20	CCCCAAACCCTCCTCCATTC	60.033	20	222	1813	2034
Contig14480	Di	(GA)7	14	1433	1446	GTTGAAGAGGCCCAACGAGA	59.965	20	CAATCCGAGGGCTACGGTTT	60.108	20	232	1388	1619	GTTGAAGAGGCCCAACGAGA	59.965	20	AATCCGAGGGCTACGGTTTC	59.823	20	231	1388	1618	GTTGAAGAGGCCCAACGAGA	59.965	20	CCGTTGACACTCCACACACT	60.179	20	266	1388	1653
Contig14482	Di	(GA)7	14	1987	2000	GTTGAAGAGGCCCAACGAGA	59.965	20	CAATCCGAGGGCTACGGTTT	60.108	20	232	1942	2173	GTTGAAGAGGCCCAACGAGA	59.965	20	AATCCGAGGGCTACGGTTTC	59.823	20	231	1942	2172	GTTGAAGAGGCCCAACGAGA	59.965	20	CCGTTGACACTCCACACACT	60.179	20	266	1942	2207
Contig14484	Tri	(GGA)5	15	2261	2275	GGTATTTGGGGGAGGCCAAT	59.735	20	AACCCAAACCCAACCACCAT	60.031	20	214	2130	2343	GGTATTTGGGGGAGGCCAAT	59.735	20	CCCAACCACCATGGACATGA	59.961	20	206	2130	2335	TGAAGCGGTAGTTGTGGAGC	60.32	20	AACCCAAACCCAACCACCAT	60.031	20	106	2238	2343
Contig14485	Tri	(GCA)5	15	177	191	AGCATGCCACTGAGCATGTA	59.746	20	AGCAGTGCTGAACCTGACTC	59.965	20	257	87	343	TAGCATGCCACTGAGCATGT	59.746	20	AGCAGTGCTGAACCTGACTC	59.965	20	258	86	343	AGCATGCCACTGAGCATGTA	59.746	20	AACCAAGCAGTGCTGAACCT	60.107	20	262	87	348
Contig14485	Tri	(AAG)6	18	1806	1823	CTCTGCGACAGAAGCAAACC	59.485	20	TAGCGTCTCGGCCTCATTTC	59.898	20	186	1666	1851	CTCTGCGACAGAAGCAAACC	59.485	20	GTAGCGTCTCGGCCTCATTT	60.179	20	187	1666	1852	GCAACCTAGCCAAGAACACC	59.118	20	TAGCGTCTCGGCCTCATTTC	59.898	20	215	1637	1851
Contig14486	Tri	(AAG)6	18	1939	1956	CTCTGCGACAGAAGCAAACC	59.485	20	TAGCGTCTCGGCCTCATTTC	59.898	20	186	1799	1984	CTCTGCGACAGAAGCAAACC	59.485	20	GTAGCGTCTCGGCCTCATTT	60.179	20	187	1799	1985	GCAACCTAGCCAAGAACACC	59.118	20	TAGCGTCTCGGCCTCATTTC	59.898	20	215	1770	1984
Contig14495	Compound	(CTTC)5ctctctctgcgttaggtttttccatagttacacacatcacacc(T)10	73	28	100	CTCTCTCTGGTTGTTTGGGT	57.061	20	GACGAATAGGGGCCGAGAAG	59.968	20	168	0	167	CTCTCTCTGGTTGTTTGGGT	57.061	20	GATGAGACGAATAGGGGCCG	60.038	20	173	0	172	CTCTCTCTGGTTGTTTGGGT	57.061	20	CGGATGAGACGAATAGGGGC	60.038	20	175	0	174
Contig14503	Di	(GT)8	16	780	795	GCCACAGAGACTTGAAGCCT	59.964	20	TCTCCCGATAGATACACCCCC	59.923	21	101	719	819	TGCCACAGAGACTTGAAGCC	60.25	20	TCTCCCGATAGATACACCCCC	59.923	21	102	718	819	GCCACAGAGACTTGAAGCCT	59.964	20	CTCCCGATAGATACACCCCC	58.442	20	100	719	818
Contig14503	Di	(TA)11	22	1022	1043	CGGGGGTGTATCTATCGGGA	60.251	20	GCTCGTATATGGCCCGTTCA	59.967	20	270	798	1067	CGGGGGTGTATCTATCGGGA	60.251	20	AACTCGCTCGTATATGGCCC	59.683	20	275	798	1072	ACGGGGGTGTATCTATCGGG	60.541	20	GCTCGTATATGGCCCGTTCA	59.967	20	271	797	1067
Contig14508	Mono	(A)10	10	376	385	CCTCGTGGCTAAGCTAAGGC	60.531	20	GAACTTCTCTCCAGGCCACA	59.313	20	162	262	423	TTTCCCCTCCTCGTGGCTAA	60.546	20	GAACTTCTCTCCAGGCCACA	59.313	20	170	254	423	TTTTCCCCTCCTCGTGGCTA	60.546	20	GAACTTCTCTCCAGGCCACA	59.313	20	171	253	423
Contig14509	Mono	(T)11	11	525	535	TCCCGCTGAATGGTCACATC	60.108	20	GTCCCCACAATGCATTCTGC	59.826	20	277	415	691	TTTCCCGCTGAATGGTCACA	59.89	20	GTCCCCACAATGCATTCTGC	59.826	20	279	413	691	TTCCCGCTGAATGGTCACAT	59.672	20	GTCCCCACAATGCATTCTGC	59.826	20	278	414	691
Contig1451	Mono	(A)10	10	1299	1308	CACAAAAGGGGCGAACCAAG	59.968	20	CAGTGCGATGCAGCTGAAAA	59.761	20	269	1201	1469	CACAAAAGGGGCGAACCAAG	59.968	20	GCTGAAAAGCCGTTGTTGCT	60.249	20	133	1201	1333	CACAAAAGGGGCGAACCAAG	59.968	20	ATTACAAGCTAGCGCGCAAC	59.626	20	154	1201	1354
Contig1451	Mono	(T)10	10	7056	7065	GCAGCGGTTGGAGAGGTAAA	60.321	20	GAGCCACACCCTCTATGAGC	59.894	20	252	6984	7235	CCCCCTTCTTTTCCCACTCG	60.323	20	GAGCCACACCCTCTATGAGC	59.894	20	277	6959	7235	TTTCCCACTCGTTAGGGCAG	59.676	20	GAGCCACACCCTCTATGAGC	59.894	20	268	6968	7235
Contig14510	Mono	(T)11	11	1752	1762	TGCTAAGGAATCTGCAGCGT	59.75	20	CCTCTTGCCCTTTTCCCCTT	59.885	20	276	1692	1967	TGCTAAGGAATCTGCAGCGT	59.75	20	ATCCTCTTGCCCTTTTCCCC	59.664	20	278	1692	1969	TACGATGACCTCCCAGAGCA	60.034	20	TCATCTCACAGTCGGCAACA	59.321	20	272	1618	1889
Contig14511	Compound	(TTC)5tccttcttttcccacctt(CCA)5	48	752	799	AGGAATATGAGGCCAGGGGT	60.029	20	AGTTGGTTCATCATCGCCGT	60.036	20	245	723	967	AGGAATATGAGGCCAGGGGT	60.029	20	CGCCTAGTTGCTGTTCCTGA	60.037	20	216	723	938	AGGAATATGAGGCCAGGGGT	60.029	20	TCGCCTAGTTGCTGTTCCTG	60.037	20	217	723	939
Contig14512	Compound	(TTC)5tccttcttttcccacctt(CCA)5	48	743	790	AGGAATATGAGGCCAGGGGT	60.029	20	AGTTGGTTCATCATCGCCGT	60.036	20	245	714	958	AGGAATATGAGGCCAGGGGT	60.029	20	CGCCTAGTTGCTGTTCCTGA	60.037	20	216	714	929	AGGAATATGAGGCCAGGGGT	60.029	20	TCGCCTAGTTGCTGTTCCTG	60.037	20	217	714	930
Contig14512	Tri	(AAG)7	21	551	571	GAGAGGGAAGGGAAGGGGAT	60.03	20	ACCCCTGGCCTCATATTCCT	60.029	20	230	504	733	GAGAGGGAAGGGAAGGGGAT	60.03	20	GGTGGTGGAAGGTGGGAAAA	60.106	20	279	504	782	GAGAGGGAAGGGAAGGGGAT	60.03	20	TGCCACCATTGCAAGAGACT	59.889	20	174	504	677
Contig14514	Mono	(T)10	10	84	93	AGCGGGAGAGAGAGAGTCAT	59.449	20	ACACAGCAGAGACTGGCTTC	59.965	20	214	60	273	AGCGGGAGAGAGAGAGTCAT	59.449	20	GAAAGGGAAGGAGGTGGTGG	59.962	20	261	60	320	AGCGGGAGAGAGAGAGTCAT	59.449	20	TGAGTGACCATGCCATTGCT	59.961	20	236	60	295
Contig14515	Mono	(T)10	10	85	94	GGAGAGAGAGAGTAGCGGGA	59.529	20	ACACAGCAGAGACTGGCTTC	59.965	20	248	48	295	AGGAGAGAGAGAGTAGCGGG	59.528	20	ACACAGCAGAGACTGGCTTC	59.965	20	249	47	295	GGAGAGAGAGAGTAGCGGGA	59.529	20	TGAGTGACCATGCCATTGCT	59.961	20	270	48	317
Contig14520	Mono	(A)10	10	174	183	GCCTTCCGTGAGTAAATCTTGC	59.904	22	AGCCAAGTGTTTTCCCAGCT	60.106	20	180	124	303	GGAGCCTTCCGTGAGTAAATCT	59.831	22	AGCCAAGTGTTTTCCCAGCT	60.106	20	183	121	303	GGAGCCTTCCGTGAGTAAATC	58.448	21	AGCCAAGTGTTTTCCCAGCT	60.106	20	183	121	303
Contig14528	Di	(AC)6	12	321	332	TGCAGTCTTTCAGGCTACGG	60.037	20	AGCCTCATGCAGTTCCTTCT	59.01	20	263	132	394	TGCAGTCTTTCAGGCTACGG	60.037	20	AGCCTCATGCAGTTCCTTCTC	60.066	21	263	132	394	GCAGTCTTTCAGGCTACGGA	59.753	20	AGCCTCATGCAGTTCCTTCT	59.01	20	262	133	394
Contig14531	Mono	(T)11	11	553	563	AGGGATGAGTGTGGTGTTTGA	59.226	21	ACCCAAGAACTGTCAAGGCT	59.153	20	259	409	667	AGGGATGAGTGTGGTGTTTGA	59.226	21	ACACACCACTCACCCAAGAA	59.084	20	270	409	678	AGGGATGAGTGTGGTGTTTGA	59.226	21	AACACACCACTCACCCAAGA	59.084	20	271	409	679
Contig14542	Tri	(TCC)5	15	293	307	ACTCGTTCAAAGCCAACCCA	60.107	20	CGGGGAAGGAATGGACGAAA	60.036	20	207	211	417	ACACCACTCGTTCAAAGCCA	60.107	20	CGGGGAAGGAATGGACGAAA	60.036	20	212	206	417	ACTCGTTCAAAGCCAACCCA	60.107	20	GTACACCGGGGAAGGAATGG	60.107	20	213	211	423
Contig14547	Tri	(AAG)5	15	1156	1170	CCCAGTAGGAGTGCTTTGCA	59.963	20	TCGGTGAAGTCAAGGTTGGT	59.165	20	277	969	1245	TTGCAGAAGCCAAAGCAACC	59.895	20	TCGGTGAAGTCAAGGTTGGT	59.165	20	216	1030	1245	AGACGGTGTGATTGCAGTGT	59.893	20	TCGGTGAAGTCAAGGTTGGT	59.165	20	161	1085	1245
Contig1456	Mono	(A)10	10	2281	2290	ATGAAACCACGTGCAGGGAT	59.962	20	TGTGTGGATTGGGGAAGCAA	59.813	20	235	2131	2365	TGCATTCAGGGCATCACCTT	59.96	20	TGTGTGGATTGGGGAAGCAA	59.813	20	154	2212	2365	TGCATTCAGGGCATCACCTT	59.96	20	TTGGTGCTACCCAGAGTTCG	59.68	20	246	2212	2457
Contig1458	Tri	(TCC)6	18	80	97	AATCAATGGACCCCACACCC	59.959	20	TCCACTGCGTCCTTCAGTTC	59.966	20	202	44	245	AATCAATGGACCCCACACCC	59.959	20	CTCCACTGCGTCCTTCAGTT	59.966	20	203	44	246	AATCAATGGACCCCACACCC	59.959	20	TGGCGGTCTTCGAAACTTGA	59.895	20	174	44	217
Contig14586	Mono	(A)16	16	43	58	TCTGATTGTCTTCCTTTCGAAAGA	58.146	24	CTGCTGCTGCTGCTGAAATT	59.756	20	254	7	260	AGTTTTCTGATTGTCTTCCTTTCGA	58.944	25	CTGCTGCTGCTGCTGAAATT	59.756	20	259	2	260	TTCTGATTGTCTTCCTTTCGAAAGA	58.712	25	CTGCTGCTGCTGCTGAAATT	59.756	20	255	6	260
Contig14586	Tri	(CAG)6	18	247	264	TGTCATCCTCCTTTCCATTGCT	59.69	22	GGTTCGCCGGAGTTAGACAA	60.038	20	103	219	321	TGTCATCCTCCTTTCCATTGCT	59.69	22	ATGGTTCGCCGGAGTTAGAC	59.825	20	105	219	323	TGTCATCCTCCTTTCCATTGCT	59.69	22	ATTGAAGATGGTTCGCCGGA	59.748	20	112	219	330
Contig14590	Mono	(A)10	10	16	25
Contig14596	Di	(AG)6	12	199	210	GATACCTAGCGTTCGAGGGC	60.039	20	ACGTGGCGGGAAAAGTAGTT	59.893	20	271	105	375	GATACCTAGCGTTCGAGGGC	60.039	20	AACGTGGCGGGAAAAGTAGT	59.893	20	272	105	376	CGCGTTCCACTCGAGAGTTA	59.833	20	ACGTGGCGGGAAAAGTAGTT	59.893	20	233	143	375
Contig14607	Mono	(A)10	10	160	169	CGATCTCCACGAGTCAAGGG	59.899	20	TCTCCTAATCTCCCTCGCCA	59.444	20	242	0	241	TCCACGAGTCAAGGGAAGGA	60.179	20	TCTCCTAATCTCCCTCGCCA	59.444	20	237	5	241	CCACGAGTCAAGGGAAGGAG	59.752	20	TCTCCTAATCTCCCTCGCCA	59.444	20	236	6	241
Contig14608	Mono	(T)10	10	4419	4428
Contig14611	Mono	(A)10	10	493	502	AAACAATTGGCAGGACCCCA	60.105	20	TTCGACTCCGTTGCTGACAT	59.683	20	265	354	618	AAACAATTGGCAGGACCCCA	60.105	20	CTTCGACTCCGTTGCTGACA	60.319	20	266	354	619	AAACAATTGGCAGGACCCCA	60.105	20	GAACACGTTAGGGTGCCTCT	59.679	20	220	354	573
Contig14626	Tri	(AGA)5	15	370	384	TGGCGAAGGAGAAGAAGCAG	60.037	20	CGCGCTGTCTTCTTCTCCAT	60.459	20	148	272	419	AGGAGAAGACAACGCGAAGG	60.038	20	CGCGCTGTCTTCTTCTCCAT	60.459	20	191	229	419	ACGCGAAGGAGACGAAACAT	60.039	20	CGCGCTGTCTTCTTCTCCAT	60.459	20	180	240	419
Contig14634	Mono	(A)10	10	102	111	AAAGCACTGCCCTTACGTGG	60.889	20	GTGGGGTAGGCTCTGAGAGA	60.033	20	278	41	318	AAAAGCACTGCCCTTACGTG	59.048	20	GTGGGGTAGGCTCTGAGAGA	60.033	20	279	40	318	GCCTTCCCCTGCCACTTTTT	61.121	20	GTGGGGTAGGCTCTGAGAGA	60.033	20	257	62	318
Contig14634	Tri	(CTG)5	15	872	886	GAGGACAAGCTCAGGTTGCT	59.964	20	AACCAAGGCGAGAATTTGCG	59.759	20	268	663	930	CTGCAAGCAACGCATGTTCT	60.04	20	AACCAAGGCGAGAATTTGCG	59.759	20	147	784	930	CTCTGCAAGCAACGCATGTT	60.04	20	AACCAAGGCGAGAATTTGCG	59.759	20	149	782	930
Contig14635	Mono	(A)21	21	5	25
Contig1464	Di	(AG)6	12	4157	4168	TTCCTCACCTGCAACCTCAC	59.891	20	TGTCGCTTCTCTTTGGCAGT	59.893	20	268	3998	4265	AGGCATCTTCCTCTCACCCA	60.253	20	TGTCGCTTCTCTTTGGCAGT	59.893	20	245	4021	4265	ACCAATGAATGTGCGTGTGG	59.402	20	TGTCGCTTCTCTTTGGCAGT	59.893	20	157	4109	4265
Contig1464	Mono	(A)10	10	8	17
Contig1465	Tri	(ATC)5	15	2191	2205
Contig14651	Di	(GA)8	16	526	541	GTGCCGTTCCGACACTGATA	60.109	20	CTCGCTCCTCCTCGTTGTAC	59.901	20	109	495	603	GTGCCGTTCCGACACTGATA	60.109	20	CACCGCGTAGTTCTTCCTCA	59.757	20	264	495	758	CCTTTCGTTTGCTTCACCCC	59.686	20	CTCGCTCCTCCTCGTTGTAC	59.901	20	194	410	603
Contig14651	Mono	(A)12	12	253	264	CCACCTAAGGCCAAACCCAT	59.959	20	GGGGTGAAGCAAACGAAAGG	59.686	20	251	179	429	TCCTACCCACCTAAGGCCAA	59.88	20	GGGGTGAAGCAAACGAAAGG	59.686	20	257	173	429	TTCCTACCCACCTAAGGCCA	59.88	20	GGGGTGAAGCAAACGAAAGG	59.686	20	258	172	429
Contig14651	Tri	(CGG)6	18	966	983	AGGATGAGGACGAGGAGGAC	60.106	20	TGCACCAGCTTCAGGTCATT	59.889	20	142	868	1009	GGCGGTAGAGAGGATGAGGA	60.179	20	TGCACCAGCTTCAGGTCATT	59.889	20	152	858	1009	GATTGCGACTACACCGACGA	60.179	20	TGCACCAGCTTCAGGTCATT	59.889	20	188	822	1009
Contig1466	Mono	(A)10	10	279	288	ATGCCGCTCTGAAGAAAGCC	61.029	20	TGCTCAGCAAGTCCTAGGGA	60.252	20	265	111	375	ATGCCGCTCTGAAGAAAGCC	61.029	20	CCGAATGCTCAGCAAGTCCT	60.392	20	270	111	380	GCCGCTCTGAAGAAAGCCAA	61.237	20	TGCTCAGCAAGTCCTAGGGA	60.252	20	263	113	375
Contig1466	Mono	(A)11	11	3119	3129	CAACGAGCCACAGCATAAGC	59.902	20	ATGGAAGTCTGTGGCAGCTC	60.036	20	108	3096	3203	GCAACGAGCCACAGCATAAG	59.902	20	ATGGAAGTCTGTGGCAGCTC	60.036	20	109	3095	3203	CAACGAGCCACAGCATAAGC	59.902	20	GGAAGTCTGTGGCAGCTCTT	59.964	20	106	3096	3201
Contig14667	Mono	(T)14	14	1036	1049	GGAGGCTTGATTGGAGCAGT	60.035	20	AGCTAGCTGCCCAGGAAAAG	60.035	20	176	912	1087	GGAGGCTTGATTGGAGCAGT	60.035	20	GCTAGCTGCCCAGGAAAAGA	60.035	20	175	912	1086	GGAGGCTTGATTGGAGCAGT	60.035	20	GAACTAGCTAGCTGCCCAGG	59.894	20	181	912	1092
Contig14668	Tri	(CCA)7	21	343	363	TCCCTCATCGTCATCACCCT	60.032	20	ACGTGGACGATCTCGAGGAT	60.464	20	137	286	422	TCTTCCTCCTCTCCCTCTGC	60.033	20	ACGTGGACGATCTCGAGGAT	60.464	20	118	305	422	CCCTCTTCCTCCTCTCCCTC	60.106	20	ACGTGGACGATCTCGAGGAT	60.464	20	121	302	422
Contig14669	Mono	(A)16	16	1002	1017	CTCTTCCACGGGATTGTGCT	60.036	20	GGCGAAGATCGATCGGTTCT	59.969	20	258	789	1046	CTCTTCCACGGGATTGTGCT	60.036	20	AGGCGAAGATCGATCGGTTC	59.969	20	259	789	1047	CGGGATTGTGCTTCGTTCAC	59.834	20	GGCGAAGATCGATCGGTTCT	59.969	20	250	797	1046
Contig14670	Tri	(GGC)5	15	643	657	AACTTGGACGGCCGTAACAT	59.964	20	ACCGCCACTACGACCTCTAT	60.107	20	117	594	710	AACTTGGACGGCCGTAACAT	59.964	20	GAGTAACCACGGTCTCTGCC	60.109	20	215	594	808	ATGCGATCGGAGCGATGAAT	60.038	20	ACCGCCACTACGACCTCTAT	60.107	20	143	568	710
Contig14670	Tri	(TGG)7	21	759	779	AACTTGGACGGCCGTAACAT	59.964	20	GAGTAACCACGGTCTCTGCC	60.109	20	215	594	808	ATGCGATCGGAGCGATGAAT	60.038	20	GAGTAACCACGGTCTCTGCC	60.109	20	241	568	808	CGATCGGAGCGATGAATGGA	60.039	20	GAGTAACCACGGTCTCTGCC	60.109	20	238	571	808
Contig14676	Mono	(T)10	10	681	690	ACTTTGGCATGAGCTCCCTC	60.035	20	AGGTGGAAGCACTTCACTGG	59.891	20	222	546	767	GACTTTGGCATGAGCTCCCT	60.035	20	AGGTGGAAGCACTTCACTGG	59.891	20	223	545	767	AGACTTTGGCATGAGCTCCC	60.035	20	AGGTGGAAGCACTTCACTGG	59.891	20	224	544	767
Contig14699	Tri	(TCT)5	15	261	275	TCAGACCTTCCATCCCCTGT	59.881	20	TCATGAAGGGAGTGATGATGAAG	57.968	23	190	112	301	TCAGACCTTCCATCCCCTGT	59.881	20	GATCATGAAGGGAGTGATGATGA	57.775	23	192	112	303	CCATCCTCTTCGTCAGGTCC	59.538	20	TCATGAAGGGAGTGATGATGAAG	57.968	23	108	194	301
Contig14700	Compound	(AAC)5gttgttaatgttaatgatgaggatgttgtcgaagag(GAA)6	69	500	568	GATCCAAGCGAACCCGAAGA	60.108	20	ACTGATCTCCCACCCTCCTC	60.032	20	253	341	593	CGAGGAAGATGTCGCCATGT	60.179	20	ACTGATCTCCCACCCTCCTC	60.032	20	150	444	593	ATCCAAGCGAACCCGAAGAA	59.676	20	ACTGATCTCCCACCCTCCTC	60.032	20	252	342	593
Contig14705	Mono	(A)11	11	407	417	GGCATTCCTACGCTGATCCA	59.893	20	CGGAAGGAAAATCGGTGGGA	60.036	20	218	330	547	GGCATTCCTACGCTGATCCA	59.893	20	ACATTGCGGCGGAGAAAAAC	60.04	20	142	330	471	GGCATTCCTACGCTGATCCA	59.893	20	CAAACATTGCGGCGGAGAAA	60.04	20	145	330	474
Contig14707	Di	(AC)11	22	456	477	AGCCCAAGAAGAAGACGACG	60.038	20	AAATGGATCGGACCGAGACG	59.898	20	238	337	574	GCCCAAGAAGAAGACGACGA	60.039	20	AAATGGATCGGACCGAGACG	59.898	20	237	338	574	ACGACGAAGAACACAGCCAA	60.179	20	AAATGGATCGGACCGAGACG	59.898	20	224	351	574
Contig14707	Mono	(T)10	10	634	643	CGTCTCGGTCCGATCCATTT	59.898	20	AGCAAGACGGTGGTAAAGCA	59.892	20	154	555	708	TTGGGGAATCAAGCGTCTCG	60.391	20	AGCAAGACGGTGGTAAAGCA	59.892	20	167	542	708	AGGGTCTTGGCTCTTTTGCT	59.52	20	AGCAAGACGGTGGTAAAGCA	59.892	20	212	497	708
Contig14709	Mono	(A)11	11	157	167	AAAGCTGCTTTCCACCTCTT	57.628	20	TGGGAGTCCAAGGCTTGAAC	59.89	20	120	107	226	AAAAGCTGCTTTCCACCTCT	57.628	20	TGGGAGTCCAAGGCTTGAAC	59.89	20	121	106	226	AAAGCTGCTTTCCACCTCTT	57.628	20	GGCAGAGAAACTGGACCAGG	60.322	20	149	107	255
Contig14724	Mono	(T)10	10	228	237	CGAATGCTTGGATCTGCTGC	59.971	20	ACTCAACTCCATTCGCAGCA	59.965	20	266	10	275	CAATTCGGCTGTGCTTTGCT	60.039	20	ACTCAACTCCATTCGCAGCA	59.965	20	161	115	275	TCAATTCGGCTGTGCTTTGC	60.039	20	ACTCAACTCCATTCGCAGCA	59.965	20	162	114	275
Contig14724	Mono	(T)10	10	635	644	CGCGTGCTGGATTGTTACTG	59.905	20	TCCTACTCAACGCCAAGTCT	58.371	20	256	593	848	TAGTTCTGTCTCTGTGCCGC	59.756	20	TCCTACTCAACGCCAAGTCT	58.371	20	273	576	848	CGCGTGCTGGATTGTTACTG	59.905	20	TTCCTACTCAACGCCAAGTCT	59.032	21	257	593	849
Contig1473	Tri	(TGG)5	15	601	615	GCAATATAATAGGCGGCGCG	59.974	20	GCACTCCTTCTACCACCACC	60.036	20	240	450	689	GCAATATAATAGGCGGCGCG	59.974	20	CTCACTGGTTCAGCAGGAGG	60.037	20	279	450	728	GCAATATAATAGGCGGCGCG	59.974	20	CCTCACTGGTTCAGCAGGAG	60.037	20	280	450	729
Contig14734	Di	(AT)20	40	1	40
Contig14734	Mono	(T)17	17	1012	1028	CCTGTGCCCTCAGAATGTGT	59.963	20	GGAACTCAGTCATCTATCAATTGTGT	59.179	26	200	868	1067	TGTTCTTCGAGCCCTGTGTG	60.25	20	GGAACTCAGTCATCTATCAATTGTGT	59.179	26	183	885	1067	TGTGTTCTTCGAGCCCTGTG	60.25	20	GGAACTCAGTCATCTATCAATTGTGT	59.179	26	185	883	1067
Contig14739	Mono	(A)15	15	43	57	CTCAACGCATTGCAAACCCA	59.968	20	GCAATCAAGCGTCGACGTTT	60.111	20	232	4	235	ACTCAACGCATTGCAAACCC	59.968	20	GCAATCAAGCGTCGACGTTT	60.111	20	233	3	235	AACGCATTGCAAACCCATCC	60.037	20	GCAATCAAGCGTCGACGTTT	60.111	20	229	7	235
Contig1474	Tri	(TGG)5	15	602	616	GCAATATAATAGGCGGCGCG	59.974	20	GCACTCCTTCTACCACCACC	60.036	20	240	451	690	GCAATATAATAGGCGGCGCG	59.974	20	CTCACTGGTTCAGCAGGAGG	60.037	20	279	451	729	GCAATATAATAGGCGGCGCG	59.974	20	CCTCACTGGTTCAGCAGGAG	60.037	20	280	451	730
Contig1475	Tri	(TGG)5	15	602	616	GCAATATAATAGGCGGCGCG	59.974	20	GCACTCCTTCTACCACCACC	60.036	20	240	451	690	GCAATATAATAGGCGGCGCG	59.974	20	CTCACTGGTTCAGCAGGAGG	60.037	20	279	451	729	GCAATATAATAGGCGGCGCG	59.974	20	CCTCACTGGTTCAGCAGGAG	60.037	20	280	451	730
Contig1476	Tri	(TGG)5	15	602	616	GCAATATAATAGGCGGCGCG	59.974	20	GCACTCCTTCTACCACCACC	60.036	20	240	451	690	GCAATATAATAGGCGGCGCG	59.974	20	CTCACTGGTTCAGCAGGAGG	60.037	20	279	451	729	GCAATATAATAGGCGGCGCG	59.974	20	CCTCACTGGTTCAGCAGGAG	60.037	20	280	451	730
Contig14766	Mono	(A)10	10	296	305	AAGCAGCCACTCATGAGTCC	60.036	20	TCGCCTATCATAATTATTACTTTCCCT	58.177	27	126	210	335	GCCAAAACGCCACCTTTCAA	60.179	20	TCGCCTATCATAATTATTACTTTCCCT	58.177	27	247	89	335	GCAGCCACTCATGAGTCCTC	60.462	20	TCGCCTATCATAATTATTACTTTCCCT	58.177	27	124	212	335
Contig14774	Di	(TC)10	20	25	44	GCGGGCCTAAAAAGGTTTCA	59.037	20	TCTTCACCTGAGGACCCGAT	59.959	20	227	0	226	GCGGGCCTAAAAAGGTTTCA	59.037	20	ATCTTCACCTGAGGACCCGA	59.959	20	228	0	227	GCGGGCCTAAAAAGGTTTCA	59.037	20	CTGAGGACCCGATCACACAC	60.109	20	220	0	219
Contig14774	Tri	(AGA)5	15	175	189	TCCTCTCACAGTCACAGGGT	59.811	20	TCTTCACCTGAGGACCCGAT	59.959	20	165	62	226	TCCTCTCACAGTCACAGGGT	59.811	20	ATCTTCACCTGAGGACCCGA	59.959	20	166	62	227	TCCTCTCACAGTCACAGGGT	59.811	20	CTGAGGACCCGATCACACAC	60.109	20	158	62	219
Contig14777	Mono	(A)10	10	65	74	ACAAATTTAATTGCACCAAAAACTCCA	59.662	27	GCAGCATTTCCTTTGGCACA	59.966	20	241	33	273	ACAAATTTAATTGCACCAAAAACTCCA	59.662	27	GAGTCTTCACCGCAAGAGCT	60.038	20	161	33	193	ACAAATTTAATTGCACCAAAAACTCCA	59.662	27	AGAGTCTTCACCGCAAGAGC	60.038	20	162	33	194
Contig1479	Tri	(GCA)5	15	2505	2519	CAGCAACTTCCTCAGCTCCA	59.964	20	ATTCCTGCCCCAACCATCTG	60.033	20	260	2457	2716	CAGCAACTTCCTCAGCTCCA	59.964	20	CATTCCTGCCCCAACCATCT	60.033	20	261	2457	2717	ACAGCAACTTCCTCAGCTCC	59.964	20	ATTCCTGCCCCAACCATCTG	60.033	20	261	2456	2716
Contig14795	Mono	(T)10	10	708	717
Contig14797	Tri	(CTT)5	15	161	175	CGTAGTGGGGTTAACGGGAC	60.109	20	TGCTACAGTTGCAGCGAAGT	60.25	20	222	16	237	TGGGGTTAACGGGACAACAG	59.891	20	TGCTACAGTTGCAGCGAAGT	60.25	20	217	21	237	AGTGGGGTTAACGGGACAAC	59.891	20	TGCTACAGTTGCAGCGAAGT	60.25	20	219	19	237
Contig14802	Di	(CT)9	18	275	292
Contig14805	Tri	(CCG)7	21	204	224	CGTTCAGCTCCTCGTAGTCC	59.901	20	CGTTGCGATGATGCTCAGTG	59.974	20	221	171	391	CGTTCAGCTCCTCGTAGTCC	59.901	20	AAAGCGTTGCGATGATGCTC	59.902	20	225	171	395	GTTCTCGTTCAGCTCCTCGT	59.759	20	CGTTGCGATGATGCTCAGTG	59.974	20	226	166	391
Contig14817	Mono	(T)10	10	535	544	TCTAGTTTGGCTGCAGGTTGT	59.857	21	TCCAACTCCAAAGCCCTGTT	59.444	20	213	496	708	TCTAGTTTGGCTGCAGGTTGT	59.857	21	TTCCAACTCCAAAGCCCTGT	59.444	20	214	496	709	GGCTGCAGGTTGTATTCATGC	60.202	21	TCCAACTCCAAAGCCCTGTT	59.444	20	205	504	708
Contig14820	Tri	(TCT)5	15	202	216	TTTATCCCCCTGTTCCGTGC	60.035	20	CGAGGAGTTTCTGGGGTGTC	60.037	20	198	72	269	TTTATCCCCCTGTTCCGTGC	60.035	20	GCGCGAAAATTGAAGGCAGA	60.11	20	245	72	316	ACTTGGCTGCAGAAAGCTCT	59.89	20	CGAGGAGTTTCTGGGGTGTC	60.037	20	166	104	269
Contig14859	Mono	(A)16	16	251	266	GAGGGTGGCTGCAAAAATGG	60.037	20	ACAAAGCAAGAAAATGAAGAAATGGA	58.726	26	209	88	296	GGAGGGTGGCTGCAAAAATG	60.037	20	ACAAAGCAAGAAAATGAAGAAATGGA	58.726	26	210	87	296	AGGAGGGTGGCTGCAAAAAT	60.179	20	ACAAAGCAAGAAAATGAAGAAATGGA	58.726	26	211	86	296
Contig1486	Tri	(CTG)5	15	594	608	GGGAGTTGGGTGGATTGGAG	60.034	20	GGAGCAATCTCACCAGCACT	60.036	20	256	383	638	GGGAGTTGGGTGGATTGGAG	60.034	20	AGGAGCAATCTCACCAGCAC	60.036	20	257	383	639	GATGCACAGAGACCACCCAA	59.963	20	CACAGGAAAGGGAGGTCCAC	59.963	20	204	562	765
Contig14867	Di	(GA)9	18	145	162	GGGGGACTACAAAGAGCAAGA	59.371	21	CCTGCCACTGTTCCAGCTTA	59.963	20	199	118	316	GGGGGACTACAAAGAGCAAGA	59.371	21	TTTCCCTGCCACTGTTCCAG	60.179	20	203	118	320	GGGGGACTACAAAGAGCAAGA	59.371	21	TTTTCCCTGCCACTGTTCCA	59.74	20	204	118	321
Contig14868	Di	(GA)9	18	145	162	GGGGGACTACAAAGAGCAAGA	59.371	21	CCTGCCACTGTTCCAGCTTA	59.963	20	199	118	316	GGGGGACTACAAAGAGCAAGA	59.371	21	TTTCCCTGCCACTGTTCCAG	60.179	20	203	118	320	GGGGGACTACAAAGAGCAAGA	59.371	21	TTTTCCCTGCCACTGTTCCA	59.74	20	204	118	321
Contig14878	Compound	(AG)11aa(AG)8	40	3867	3906	GATTCCCGAGGAGCAGTGAG	59.896	20	TTGAAGCCTAACTCCCCCAC	59.303	20	142	3788	3929	GATCGAGTCAGAACCAGCCC	60.179	20	TTGAAGCCTAACTCCCCCAC	59.303	20	224	3706	3929	GATTCCCGAGGAGCAGTGAG	59.896	20	TTTGAAGCCTAACTCCCCCAC	59.925	21	143	3788	3930
Contig14878	Mono	(A)15	15	3293	3307	ATCCCAGAGCGTAAACAGCC	60.108	20	TCGACTGGGTTTCACGTTGT	59.824	20	191	3207	3397	ATCCCAGAGCGTAAACAGCC	60.108	20	TTGGGGTGGTTTTGTCTCGG	60.467	20	154	3207	3360	CAGAGCGTAAACAGCCACAC	59.487	20	TCGACTGGGTTTCACGTTGT	59.824	20	187	3211	3397
Contig14878	Mono	(T)10	10	3674	3683	GAGGTTGTCAGGGACCTTGG	59.963	20	GGGCTGGTTCTGACTCGATC	60.179	20	222	3504	3725	TGTCAGGGACCTTGGACTCA	60.105	20	GGGCTGGTTCTGACTCGATC	60.179	20	217	3509	3725	GGTTGTCAGGGACCTTGGAC	60.251	20	GGGCTGGTTCTGACTCGATC	60.179	20	220	3506	3725
Contig14878	Tri	(ACC)5	15	2857	2871	GAGGTGGCAGCCTAGGATTC	59.892	20	CGCAGACAAGAGGCTGATGA	60.108	20	274	2708	2981	GAGGTGGCAGCCTAGGATTC	59.892	20	TGGAGGGTTCTTTGAGTGCC	59.89	20	204	2708	2911	TTCACATCCTTCGCTCCTCG	59.827	20	CGCAGACAAGAGGCTGATGA	60.108	20	182	2800	2981
Contig1488	Mono	(T)10	10	84	93	GGTGGGTGGAGGACATTGTT	59.888	20	AGGGGTCAGGATAGCACCAT	60.03	20	279	46	324	GGTGGGTGGAGGACATTGTT	59.888	20	GGGTCAGGATAGCACCATGG	59.891	20	277	46	322	GGTGGGTGGAGGACATTGTT	59.888	20	GGGGTCAGGATAGCACCATG	59.891	20	278	46	323
Contig14882	Tri	(GCG)7	21	405	425	AGTCCTTCTTCAGCACCAGC	59.964	20	AATGCCCAGACTCTCCACAG	59.383	20	162	299	460	CTACTTCTCGCCGGAACCTC	59.899	20	AATGCCCAGACTCTCCACAG	59.383	20	265	196	460	AGTCCTTCTTCAGCACCAGC	59.964	20	CCAGACTCTCCACAGCTGTT	59.316	20	157	299	455
Contig14888	Di	(GA)7	14	1044	1057
Contig1489	Mono	(T)10	10	84	93	AAAGGGCACGATTAGGTGGG	60.034	20	GTCCGGATGACCCTTGGAAT	59.453	20	143	32	174	GGTGGGTGGAGGACATTGTT	59.888	20	CGGGGTCAGAATAGCACCAT	59.53	20	279	46	324	ACGATTAGGTGGGTGGAGGA	59.958	20	GTCCGGATGACCCTTGGAAT	59.453	20	136	39	174
Contig14892	Tri	(AGA)7	21	393	413	ACGCTTGTTTGGGAGAGAGG	59.965	20	GGTGTCGTTTTCGTTGTCGG	60.043	20	252	276	527	ACGCTTGTTTGGGAGAGAGG	59.965	20	GGGTGTCGTTTTCGTTGTCG	60.043	20	253	276	528	CGCTGTGATCGGATCATCGA	60.04	20	GGTGTCGTTTTCGTTGTCGG	60.043	20	276	252	527
Contig1490	Tetra	(GATA)6	24	1	24
Contig14901	Tri	(GTC)7	21	58	78	TGCCAACTCTTGTTCATCAACTG	59.684	23	GTAACTGCTTCGCTCGCAAG	59.906	20	200	8	207	TGCCAACTCTTGTTCATCAACTG	59.684	23	TTGGCTGCGTAGAGCCTAAC	60.108	20	276	8	283	TGCCAACTCTTGTTCATCAACTG	59.684	23	GTTGGCTGCGTAGAGCCTAA	60.108	20	277	8	284
Contig14903	Mono	(T)15	15	482	496	TGGCCTATAATCACGTCGGC	59.967	20	TTAGTTGTCACTTGTGAGGCA	57.448	21	239	282	520	CTCGTCTTCGGAACCCTAGC	59.899	20	TTAGTTGTCACTTGTGAGGCA	57.448	21	279	242	520	TCACGGTCTGTTCTTTGCGA	59.897	20	TTAGTTGTCACTTGTGAGGCA	57.448	21	208	313	520
Contig14904	Mono	(T)11	11	891	901	ACCACATCAACTGGTCTGGA	58.566	20	TCTTCTCCCATGGTCCCAAC	59.008	20	130	856	985	ACCACATCAACTGGTCTGGA	58.566	20	CTTCTCCCATGGTCCCAACT	59.005	20	129	856	984	ACCACATCAACTGGTCTGGA	58.566	20	CGAATCTTCTCCCATGGTCCC	60.203	21	134	856	989
Contig14904	Tetra	(TTCT)5	20	587	606	ACCACCCGTGTAGCTCTACT	59.961	20	TCATCAATGGAGGGCAACAA	57.399	20	273	494	766	ACCACCCGTGTAGCTCTACT	59.961	20	TTCATCAATGGAGGGCAACA	57.399	20	274	494	767	ACCACCCGTGTAGCTCTACT	59.961	20	CATTCATCAATGGAGGGCAACA	59.238	22	276	494	769
Contig14908	Mono	(A)11	11	1	11
Contig14909	Mono	(A)11	11	1	11
Contig1491	Tetra	(GATA)6	24	3043	3066	CTTATCCCGCACCCAGGATC	59.965	20	TCGATTTCTGAGCCCACACC	60.036	20	269	2977	3245	CTTATCCCGCACCCAGGATC	59.965	20	ATGCTCACACTCACGGTCAG	60.038	20	211	2977	3187	CTTATCCCGCACCCAGGATC	59.965	20	CTGATGCTCACACTCACGGT	60.038	20	214	2977	3190
Contig14913	Di	(AC)6	12	106	117	TCAACAGAAACGGGATGGCA	59.89	20	AAGCAACAGATGAAGCCCCT	59.593	20	262	74	335	TCAACAGAAACGGGATGGCA	59.89	20	TGAAGCCCCTAAAACCGGTT	59.521	20	252	74	325	CAACAGAAACGGGATGGCAC	59.759	20	AAGCAACAGATGAAGCCCCT	59.593	20	261	75	335
Contig14923	Mono	(A)10	10	1874	1883	TCGATGGGTTTGGTCGAACC	60.321	20	CCCACAAACCGAACTGGACT	60.179	20	161	1748	1908	TCGATGGGTTTGGTCGAACC	60.321	20	AACCCACAAACCGAACTGGA	59.744	20	163	1748	1910	GACTCGGCATCGATGGGTTT	60.462	20	CCCACAAACCGAACTGGACT	60.179	20	170	1739	1908
Contig14933	Di	(AG)10	20	49	68	TCCTTCCACACCGTCAATGG	59.964	20	CTCCCTTACACGACGGCTTT	60.038	20	126	7	132	CACCGTCAATGGCAGACTCT	60.037	20	CTCCCTTACACGACGGCTTT	60.038	20	118	15	132	TCCTTCCACACCGTCAATGG	59.964	20	CCTTACACGACGGCTTTTGC	60.11	20	123	7	129
Contig14941	Mono	(T)14	14	308	321	CCACACACACGGCACTTTTT	59.828	20	AGAGACCTGTACGGATGGCT	60.033	20	273	245	517	CCACACACACGGCACTTTTT	59.828	20	GTTCACCAGCAATGCCTTGG	60.038	20	189	245	433	CCACACACACGGCACTTTTT	59.828	20	CGACGAAGAGACCTGTACGG	59.903	20	279	245	523
Contig1495	Mono	(A)10	10	2729	2738	ACCATCCGGCCATCATTGTT	60.033	20	TCGACACGGTTGAACAAGGA	59.539	20	237	2552	2788	CCAACATCTTGCTGCGGTTC	60.11	20	TCGACACGGTTGAACAAGGA	59.539	20	187	2602	2788	ACCATCCGGCCATCATTGTT	60.033	20	ACGGTTGAACAAGGAACCCT	59.451	20	232	2552	2783
Contig14964	Di	(TA)6	12	690	701	CTGTGCTCTCAGGTCTGCAA	59.966	20	CTTTGAGGCTTATATCAAATCCATCT	57.367	26	261	476	736	TTGCTCACCTGTGCTCTCAG	59.966	20	CTTTGAGGCTTATATCAAATCCATCT	57.367	26	269	468	736	TTGTTGCTCACCTGTGCTCT	59.819	20	CTTTGAGGCTTATATCAAATCCATCT	57.367	26	272	465	736
Contig14967	Compound	(TC)8gtta(TG)9	38	73	110	TTTATAGCCGGACCTGCACC	59.821	20	CAAATCATCGGTGGCTTGTCA	59.188	21	193	24	216	TTTATAGCCGGACCTGCACC	59.821	20	TCAAATCATCGGTGGCTTGTC	58.916	21	194	24	217	TTTATAGCCGGACCTGCACC	59.821	20	AAATCATCGGTGGCTTGTCA	57.801	20	192	24	215
Contig1498	Tri	(CAA)7	21	3620	3640
Contig14985	Tri	(TGA)5	15	178	192	AGACCCTCAGTGCAAAGGTG	59.891	20	TCGACACCCTTTTGCCAGAA	59.818	20	274	85	358	AGACCCTCAGTGCAAAGGTG	59.891	20	TTCGACACCCTTTTGCCAGA	59.818	20	275	85	359	AGACCCTCAGTGCAAAGGTG	59.891	20	TCTTCGACACCCTTTTGCCA	59.818	20	277	85	361
Contig14987	Compound	(TTC)6gtcttcttca(TCT)5	43	469	511	AACGACGCTTTTGGTGTTGG	59.9	20	CGGAGTTTGAAGATGACGATG	57.085	21	176	360	535	CAAACCCTAGCCCAAACCCT	59.886	20	CGGAGTTTGAAGATGACGATG	57.085	21	213	323	535	ACCAAACCCTAGCCCAAACC	60.179	20	CGGAGTTTGAAGATGACGATG	57.085	21	215	321	535
Contig1499	Tri	(CAA)7	21	3794	3814
Contig15007	Di	(GT)6	12	646	657
Contig15009	Mono	(A)17	17	18	34
Contig15019	Compound	(TC)7tgtgggtgtgaaaccaaatgacaagattttaaggtttgtgaaatttttc(TTG)5	78	336	413	TGATGCGAAGGGATTGGAGG	59.819	20	CATTACACACACGCACGCAC	60.721	20	204	247	450	TGATGCGAAGGGATTGGAGG	59.819	20	CACATTACACACACGCACGC	60.721	20	206	247	452	TGATGCGAAGGGATTGGAGG	59.819	20	TCACATTACACACACGCACG	59.144	20	207	247	453
Contig15020	Tri	(CTG)5	15	1887	1901	AGCGGAAAACCCAGAGATGG	60.035	20	GCTGCTTCACGTCTTAGGGT	60.037	20	182	1757	1938	TGAAGGGGGAAGTGTAACGC	59.964	20	GCTGCTTCACGTCTTAGGGT	60.037	20	207	1732	1938	GGAAGCGGAAAACCCAGAGA	59.964	20	GCTGCTTCACGTCTTAGGGT	60.037	20	185	1754	1938
Contig15021	Tri	(CTG)5	15	1794	1808	AGCGGAAAACCCAGAGATGG	60.035	20	GCTGCTTCACGTCTTAGGGT	60.037	20	182	1664	1845	TGAAGGGGGAAGTGTAACGC	59.964	20	GCTGCTTCACGTCTTAGGGT	60.037	20	207	1639	1845	GGAAGCGGAAAACCCAGAGA	59.964	20	GCTGCTTCACGTCTTAGGGT	60.037	20	185	1661	1845
Contig15022	Tri	(AAG)6	18	2293	2310
Contig1504	Mono	(A)10	10	2355	2364	CACTTGGTTCTTTCGCTCCG	59.487	20	GCAAGATGAAAAGGGGCGTG	60.109	20	249	2295	2543	CACTTGGTTCTTTCGCTCCG	59.487	20	CTGCAAGATGAAAAGGGGCG	59.828	20	251	2295	2545	CACTTGGTTCTTTCGCTCCG	59.487	20	CAAAAACAAGGGGAGGGGGA	59.81	20	174	2295	2468
Contig15045	Compound	(GAA)13ttggacag(TGA)5	62	1	62
Contig15046	Compound	(GAA)13ttggacag(TGA)5	62	1	62
Contig15047	Di	(AT)8	16	1966	1981	AAAACCAGCTGATCTGCGGA	59.963	20	GCCCTCTGAACATCTGACCT	59.092	20	257	1777	2033	AAAACCAGCTGATCTGCGGA	59.963	20	AGCCCTCTGAACATCTGACC	59.092	20	258	1777	2034	GCGGACCTTTGGAGATGGAT	59.819	20	GCCCTCTGAACATCTGACCT	59.092	20	242	1792	2033
Contig15049	Mono	(A)11	11	2506	2516	TCGCCCTCGTATAAACCACG	59.899	20	CAGTTGCATTTGGGTTGGGG	59.965	20	219	2340	2558	TAAACCACGTTCCCCACCAG	59.891	20	CAGTTGCATTTGGGTTGGGG	59.965	20	208	2351	2558	CGCCCTCGTATAAACCACGT	60.179	20	CAGTTGCATTTGGGTTGGGG	59.965	20	218	2341	2558
Contig1505	Mono	(A)10	10	31	40
Contig15053	Mono	(A)14	14	662	675	AGAACCAGTGGAGAGGAGCT	59.884	20	GGCTGAGAAGCACCTCACTT	59.964	20	258	547	804	AGAACCAGTGGAGAGGAGCT	59.884	20	CGTTTGTGGCTGAGAAGCAC	60.041	20	265	547	811	GCAACTGTGTGCATGCAGAT	59.757	20	GGCTGAGAAGCACCTCACTT	59.964	20	280	525	804
Contig15057	Tri	(TTC)7	21	12	32
Contig15085	Tri	(TGG)6	18	695	712	GTGGAGCAGTAGTAGGGGGA	60.032	20	CTCATCCCCATCCTCACCAC	59.528	20	267	470	736	GGGAGCTGCAGGTGTTACAT	60.035	20	CTCATCCCCATCCTCACCAC	59.528	20	251	486	736	GGGCTGGAGCACCAAAATTG	60.037	20	CTCATCCCCATCCTCACCAC	59.528	20	165	572	736
Contig15088	Tri	(AAC)6	18	1566	1583
Contig1509	Tri	(TTA)5	15	474	488	CCTTGTGGGCCAGTAATCGT	60.035	20	AGTGAGGGTCTCTGATCACCA	59.922	21	240	280	519	ACCTTGTGGGCCAGTAATCG	60.035	20	AGTGAGGGTCTCTGATCACCA	59.922	21	241	279	519	CCTTGTGGGCCAGTAATCGT	60.035	20	GCTTCATTCCCTTGACATGGC	59.864	21	267	280	546
Contig15096	Di	(TA)8	16	2940	2955
Contig15096	Tri	(ATA)5	15	7	21
Contig151	Tri	(GAT)7	21	298	318	CCGACTTGAGAAGTGCTGGT	59.966	20	GAGCCATGGAGGGAAGAAGG	59.818	20	216	246	461	CCGACTTGAGAAGTGCTGGT	59.966	20	AGTGAGCCATGGAGGGAAGA	60.253	20	219	246	464	ATCCCCGACTTGAGAAGTGC	59.749	20	GAGCCATGGAGGGAAGAAGG	59.818	20	220	242	461
Contig15104	Mono	(T)11	11	278	288	CCTCACACTACTTAGGTGAGCA	59.174	22	GCATTGGTTTGCCAGCAGTC	60.668	20	278	249	526	TCCTCACACTACTTAGGTGAGC	58.91	22	GCATTGGTTTGCCAGCAGTC	60.668	20	279	248	526	CCTCACACTACTTAGGTGAGCA	59.174	22	CATTGGTTTGCCAGCAGTCT	59.036	20	277	249	525
Contig15113	Tri	(CAT)6	18	347	364
Contig15117	Tri	(GAT)5	15	371	385	TGGGGATGTGCATGGAGAAC	60.034	20	TCATCCCTTCTGCACTGCTT	59.305	20	153	267	419	TGGGGATGTGCATGGAGAAC	60.034	20	TTCATCCCTTCTGCACTGCT	59.305	20	154	267	420	AAGGGATGGGGATGTGCATG	60.106	20	TCATCCCTTCTGCACTGCTT	59.305	20	159	261	419
Contig15124	Tetra	(ACTC)8	32	2428	2459
Contig15125	Di	(AG)9	18	2276	2293	GCACAGTGTCGGGACTACAA	59.967	20	CACTGCCACTGCTACAGACA	59.966	20	239	2118	2356	TTGTAGCACAGTGTCGGGAC	59.967	20	CACTGCCACTGCTACAGACA	59.966	20	244	2113	2356	GCACAGTGTCGGGACTACAA	59.967	20	ACTGTCACTCACCACCAACC	59.82	20	207	2118	2324
Contig15126	Tetra	(CTCA)6	24	1	24
Contig15135	Compound	(CAA)6ggttcaaagccaaggcctatcatcttt(TTC)5	60	12	71
Contig15135	Compound	(GAA)5gagttatgcaattatgcttcagtggtggctacaaagaa(GGCTTC)5	83	631	713	TGAGACAGGGGATGCAACAG	59.674	20	CTTCCATTGTCACGGTGGGA	59.964	20	228	581	808	CTGAGACAGGGGATGCAACA	59.674	20	CTTCCATTGTCACGGTGGGA	59.964	20	229	580	808	TGAGACAGGGGATGCAACAG	59.674	20	GTGAAGGAAGTGGTGGAGGG	59.963	20	167	581	747
Contig15135	Tri	(CAA)5	15	270	284	CTCTCCGCAGACATGTCCTC	59.898	20	CACGTGTCAAAGGCTCCTGA	60.25	20	236	156	391	CTCTCCGCAGACATGTCCTC	59.898	20	TGAGCTCCACGTGTCAAAGG	60.25	20	243	156	398	CTCTCTCCGCAGACATGTCC	59.898	20	CACGTGTCAAAGGCTCCTGA	60.25	20	238	154	391
Contig15135	Tri	(AAG)6	18	902	919	CAAGATGGTCGCCTTGTCCT	60.036	20	TCTGCGTCGTCGTCTTCAAA	59.97	20	167	864	1030	TCCCACCGTGACAATGGAAG	59.964	20	TCTGCGTCGTCGTCTTCAAA	59.97	20	242	789	1030	CAAGATGGTCGCCTTGTCCT	60.036	20	ATACTTGTGGGTGCTTCGCA	59.964	20	208	864	1071
Contig15136	Compound	(CAA)6ggttcaaagccaaggcctatcatcttt(TTC)5	60	12	71
Contig15136	Compound	(GAA)5gagttatgcaattatgcttcagtggtggctacaaagaa(GGCTTC)5	83	631	713	TGAGACAGGGGATGCAACAG	59.674	20	GTGAAGGAAGTGGTGGAGGG	59.963	20	167	581	747	CTGAGACAGGGGATGCAACA	59.674	20	GTGAAGGAAGTGGTGGAGGG	59.963	20	168	580	747	CTCCGAGACTGGCTCTGATG	59.615	20	GTGAAGGAAGTGGTGGAGGG	59.963	20	218	530	747
Contig15136	Tri	(CAA)5	15	270	284	CTCTCCGCAGACATGTCCTC	59.898	20	CACGTGTCAAAGGCTCCTGA	60.25	20	236	156	391	CTCTCCGCAGACATGTCCTC	59.898	20	TGAGCTCCACGTGTCAAAGG	60.25	20	243	156	398	CTCTCTCCGCAGACATGTCC	59.898	20	CACGTGTCAAAGGCTCCTGA	60.25	20	238	154	391
Contig15136	Tri	(GAG)8	24	904	927	CAAGATGGTCGCCTTGTCCT	60.036	20	AGCGGCGCTTTCTCTATCAC	60.529	20	269	864	1132	CAAGATGGTCGCCTTGTCCT	60.036	20	AGGATACCTGTGGCTTCGTG	59.463	20	211	864	1074	GGTCGCCTTGTCCTCACTTT	60.25	20	AGCGGCGCTTTCTCTATCAC	60.529	20	263	870	1132
Contig15147	Mono	(A)10	10	1046	1055	TTGCCCACTTTTTATGCGCC	60.038	20	AGTACAACAATGGGGCCGTC	60.322	20	276	850	1125	TTGCCCACTTTTTATGCGCC	60.038	20	TACAACAATGGGGCCGTCAT	59.67	20	274	850	1123	GCCCACTTTTTATGCGCCAT	59.824	20	AGTACAACAATGGGGCCGTC	60.322	20	274	852	1125
Contig15147	Mono	(T)19	19	1192	1210
Contig1515	Mono	(A)15	15	1	15
Contig15162	Tri	(TTC)6	18	57	74	AGCGAACAAACCTTCCCCTT	59.815	20	AACCTGTTGGGAGGCCAAAA	60.032	20	157	2	158	AGCGAACAAACCTTCCCCTT	59.815	20	AGCAGATAGGCATTGAGGGC	59.89	20	177	2	178	AGCGAACAAACCTTCCCCTT	59.815	20	GCAGATAGGCATTGAGGGCA	60.179	20	176	2	177
Contig15163	Tri	(GAA)10	30	1	30
Contig15164	Tri	(GAA)10	30	1	30
Contig15165	Mono	(T)10	10	225	234	CCAAATAGCGGAGGCATTGC	59.969	20	AACTCGGGTATGGTTGGCTC	59.748	20	160	125	284	CCAAATAGCGGAGGCATTGC	59.969	20	GCGTCGCTGAAGAGGAGAAA	60.389	20	178	125	302	CCAAATAGCGGAGGCATTGC	59.969	20	GTATGGTTGGCTCGGGTCAG	60.462	20	153	125	277
Contig15167	Tri	(AAG)5	15	61	75	ACATCATACTGAACTGAAGCATCT	58.013	24	TGGAGGTTCGACGTTGAAGG	59.967	20	147	26	172	TCATACTGAACTGAAGCATCTTCA	57.959	24	TGGAGGTTCGACGTTGAAGG	59.967	20	144	29	172	ACATCATACTGAACTGAAGCATCT	58.013	24	CAGCGGAGGAGAAAGAGTGG	60.108	20	232	26	257
Contig15168	Tri	(AAG)5	15	61	75	ACATCATACTGAACTGAAGCATCT	58.013	24	TGGAGGTTCGACGTTGAAGG	59.967	20	147	26	172	TCATACTGAACTGAAGCATCTTCA	57.959	24	TGGAGGTTCGACGTTGAAGG	59.967	20	144	29	172	ACATCATACTGAACTGAAGCATCT	58.013	24	GAGTGGAGGTTCGACGTTGA	59.687	20	150	26	175
Contig15169	Mono	(T)10	10	374	383
Contig15171	Mono	(T)13	13	422	434	CTGGTTGTCCTTCGAGGCTT	59.965	20	AACTCGCTCCCTGTAGGTCT	59.96	20	150	335	484	GTTCCTCGAGAATGTGGCGA	60.109	20	AACTCGCTCCCTGTAGGTCT	59.96	20	172	313	484	TCGAGGCTTGCGCTTAATCT	59.824	20	AACTCGCTCCCTGTAGGTCT	59.96	20	139	346	484
Contig15176	Compound	(T)15(A)10	25	396	420	ACGCTCTCTAAACACACGCA	59.968	20	GGATGAGCAGGTCTTCGGTC	60.179	20	209	290	498	CGCCTCATGTTCCTCTTCGT	60.109	20	GGATGAGCAGGTCTTCGGTC	60.179	20	170	329	498	CCACTTCGCACGCTCTCTAA	60.109	20	GGATGAGCAGGTCTTCGGTC	60.179	20	218	281	498
Contig15179	Tri	(TCT)5	15	2108	2122	ACAGAGATCAGCGTCAACGA	59.118	20	TTCGTCTCGCTCTCGCTTTT	60.039	20	133	2027	2159	ACAGAGATCAGCGTCAACGA	59.118	20	ATTCTTCGTCTCGCTCTCGC	60.248	20	137	2027	2163	TGGAGGAAACAGAGATCAGCG	59.794	21	TTCGTCTCGCTCTCGCTTTT	60.039	20	141	2019	2159
Contig15188	Di	(TC)8	16	248	263	CGGAGTCTTCCATTGTGGGA	59.387	20	TTAACGAAACCCACCCTGCA	59.817	20	215	84	298	TCGGAGTCTTCCATTGTGGG	59.387	20	TTAACGAAACCCACCCTGCA	59.817	20	216	83	298	CGGAGTCTTCCATTGTGGGA	59.387	20	TAACGAAACCCACCCTGCAC	60.536	20	214	84	297
Contig15189	Di	(TC)10	20	318	337	TCTTTTCCGCACCAGGTACC	59.964	20	ATTCCGGAAGAAGCACCTGG	60.035	20	107	282	388	TCTTTTCCGCACCAGGTACC	59.964	20	AGAATCCCCGCGACAATTGT	60.035	20	175	282	456	CTTTTCCGCACCAGGTACCT	59.964	20	ATTCCGGAAGAAGCACCTGG	60.035	20	106	283	388
Contig15205	Mono	(T)12	12	2293	2304
Contig15209	Compound	(A)10cgctgcttttgtaaaattgcaaaatgcatgtgatgtctgagatggaagtagggggatgaa(AG)11	92	405	496
Contig15231	Tri	(TGA)8	24	22	45	GTGGTAGGGTGGTGATGGT	58.616	19	GCTGGAGAGTACACACAGCC	60.39	20	173	0	172	GTGGTAGGGTGGTGATGGT	58.616	19	AGGGAGGTGCAAACAGTTGA	59.449	20	126	0	125	GTGGTAGGGTGGTGATGGT	58.616	19	AGCTGGAGAGTACACACAGC	59.394	20	174	0	173
Contig15234	Tri	(TGA)8	24	22	45	GTGGTAGGGTGGTGATGGT	58.616	19	GCTGGAGAGTACACACAGCC	60.39	20	173	0	172	GTGGTAGGGTGGTGATGGT	58.616	19	AGGGAGGTGCAAACAGTTGA	59.449	20	126	0	125	GTGGTAGGGTGGTGATGGT	58.616	19	AGCTGGAGAGTACACACAGC	59.394	20	174	0	173
Contig15235	Tri	(TGA)8	24	22	45	GTGGTAGGGTGGTGATGGT	58.616	19	GCTGGAGAGTACACACAGCC	60.39	20	173	0	172	GTGGTAGGGTGGTGATGGT	58.616	19	AGGGAGGTGCAAACAGTTGA	59.449	20	126	0	125	GTGGTAGGGTGGTGATGGT	58.616	19	AGCTGGAGAGTACACACAGC	59.394	20	174	0	173
Contig15236	Tri	(TGA)8	24	22	45	GTGGTAGGGTGGTGATGGT	58.616	19	GCTGGAGAGTACACACAGCC	60.39	20	173	0	172	GTGGTAGGGTGGTGATGGT	58.616	19	AGGGAGGTGCAAACAGTTGA	59.449	20	126	0	125	GTGGTAGGGTGGTGATGGT	58.616	19	AGCTGGAGAGTACACACAGC	59.394	20	174	0	173
Contig15240	Di	(AG)14	28	534	561
Contig15242	Mono	(A)10	10	211	220	GCATCCACGATTCACAAGGC	59.901	20	TGGCAGCAGAAAAATGTGTGG	59.931	21	232	15	246	TCCACGATTCACAAGGCACA	59.892	20	TGGCAGCAGAAAAATGTGTGG	59.931	21	229	18	246	GCATCCACGATTCACAAGGC	59.901	20	GCAGCAGAAAAATGTGTGGC	58.858	20	230	15	244
Contig15245	Compound	(A)12gtagtacacaaacgatccgcaagtgaatgcgtcaatgcaatgcagttcgcatatgtaatcgaagaactcctaa(AG)9	103	1810	1912
Contig15251	Mono	(T)10	10	1305	1314	GCACCGGTTTATATGCAGAGG	59.126	21	GGGCCTAGCTCTGCGAATAG	60.038	20	279	1162	1440	GCACCGGTTTATATGCAGAGG	59.126	21	AGCTCTGCGAATAGACTGGC	59.896	20	273	1162	1434	ACCGGTTTATATGCAGAGGGT	58.876	21	GGGCCTAGCTCTGCGAATAG	60.038	20	277	1164	1440
Contig15261	Tri	(AGG)6	18	1689	1706	TCCGAGCTTGTCCATTGCTT	59.963	20	GGCGCTCTCTTCGATTCAGA	59.899	20	166	1622	1787	TTCGGATGTCGGCGATGATT	59.896	20	GGCGCTCTCTTCGATTCAGA	59.899	20	197	1591	1787	GCTTGTCCATTGCTTGAGCC	60.109	20	GGCGCTCTCTTCGATTCAGA	59.899	20	161	1627	1787
Contig15265	Di	(CT)7	14	2304	2317	CGGTTGTACGGGTGCATTTG	60.11	20	CCAATAGCCAACCCAACCCA	60.252	20	178	2255	2432	TTGTACGGGTGCATTTGGGA	59.889	20	CCAATAGCCAACCCAACCCA	60.252	20	175	2258	2432	CGGTTGTACGGGTGCATTTG	60.11	20	CACTGCATTGCGTTTCCCTT	59.685	20	216	2255	2470
Contig1527	Tri	(CCT)5	15	2429	2443	ATTCACCCTCGCCATCGTTT	60.035	20	AAGGTTCTGGAGAAGTGGCG	59.965	20	184	2350	2533	ATTCACCCTCGCCATCGTTT	60.035	20	CGCCCTAGGACGCAGATTAG	60.039	20	166	2350	2515	TCCTTGAACCGCGTCTTCAA	59.895	20	AAGGTTCTGGAGAAGTGGCG	59.965	20	230	2304	2533
Contig15271	Mono	(T)11	11	2242	2252	GTGCCAGAAATGTTGGCCAA	59.608	20	AGCATTTGGTCCATTCTACCCA	59.688	22	253	2087	2339	TTGTGCCAGAAATGTTGGCC	59.608	20	AGCATTTGGTCCATTCTACCCA	59.688	22	255	2085	2339	TGTGCCAGAAATGTTGGCCA	60.758	20	AGCATTTGGTCCATTCTACCCA	59.688	22	254	2086	2339
Contig15271	Tri	(CTC)5	15	32	46	AACAAGCACCACCACCACAA	60.613	20	CCCCCACCTTGAAATCCTCC	60.033	20	171	4	174	AACAAGCACCACCACCACAA	60.613	20	GAAACGCTCGAAACGGTGTC	60.111	20	226	4	229	AACAAGCACCACCACCACAA	60.613	20	CCCACCTTGAAATCCTCCGT	59.672	20	169	4	172
Contig15272	Mono	(T)11	11	2132	2142	GTGCCAGAAATGTTGGCCAA	59.608	20	AGCATTTGGTCCATTCTACCCA	59.688	22	253	1977	2229	TTGTGCCAGAAATGTTGGCC	59.608	20	AGCATTTGGTCCATTCTACCCA	59.688	22	255	1975	2229	TGTGCCAGAAATGTTGGCCA	60.758	20	AGCATTTGGTCCATTCTACCCA	59.688	22	254	1976	2229
Contig15272	Tri	(CTC)5	15	32	46	AACAAGCACCACCACCACAA	60.613	20	CCCCCACCTTGAAATCCTCC	60.033	20	171	4	174	AACAAGCACCACCACCACAA	60.613	20	GAAACGCTCGAAACGGTGTC	60.111	20	226	4	229	AACAAGCACCACCACCACAA	60.613	20	CCCACCTTGAAATCCTCCGT	59.672	20	169	4	172
Contig15275	Mono	(T)10	10	125	134	GGGGGCAAATTGAAAACGCA	60.25	20	AGTTTAGGGGCGAAAGGAGC	60.035	20	147	85	231	TGGGGGCAAATTGAAAACGC	60.25	20	AGTTTAGGGGCGAAAGGAGC	60.035	20	148	84	231	GGGGGCAAATTGAAAACGCA	60.25	20	TATGAGAAAAGCGAGGGCCC	59.82	20	110	85	194
Contig1528	Tri	(CCT)5	15	2429	2443	TCGAATCGGTTCCCAATCCC	59.821	20	AAGGTTCTGGAGAAGTGGCG	59.965	20	195	2327	2521	CGAATCGGTTCCCAATCCCT	59.82	20	AAGGTTCTGGAGAAGTGGCG	59.965	20	194	2328	2521	TCGAATCGGTTCCCAATCCC	59.821	20	TCGAATCAACCTTTCCGCGA	60.038	20	160	2327	2486
Contig15282	Di	(CG)7	14	2883	2896	CCTTTGTGTTGTTGCAGGCA	59.825	20	AGCAAGAGACACGCTACCAC	60.038	20	196	2793	2988	TTGCAGGCATAGGACTCACC	59.747	20	AGCAAGAGACACGCTACCAC	60.038	20	185	2804	2988	CCTTTGTGTTGTTGCAGGCA	59.825	20	ACACGCTACCACCGTCAAAA	60.179	20	188	2793	2980
Contig15289	Tri	(ATC)5	15	175	189	GGAGTGCAATGTGGAGGACA	59.963	20	TCCTCATCTTTGGAGGCCTTC	59.438	21	234	60	293	GGAGTGCAATGTGGAGGACA	59.963	20	TCTTCCTCATCTTTGGAGGCC	59.438	21	237	60	296	TGGAGTGCAATGTGGAGGAC	59.963	20	TCCTCATCTTTGGAGGCCTTC	59.438	21	235	59	293
Contig15317	Di	(TC)7	14	69	82	TGTTGTTGTGCATTGGGCTG	59.896	20	TACAAGTGAAGCTGCCCCTG	59.963	20	147	23	169	GTTGTGCATTGGGCTGCTTT	60.25	20	TACAAGTGAAGCTGCCCCTG	59.963	20	143	27	169	TGTTGTTGTGCATTGGGCTG	59.896	20	CCTGGCTCATTACCCCAACA	59.669	20	131	23	153
Contig15344	Tri	(CCT)6	18	638	655	GCTTGTTTGACAACGGGGAC	59.97	20	CCATCCCGTGTTCTCAAGCT	60.036	20	261	421	681	GCTTGTTTGACAACGGGGAC	59.97	20	TCCATCCCGTGTTCTCAAGC	60.036	20	262	421	682	CTTGTCTGAGTCCAGCCCTG	60.037	20	CCATCCCGTGTTCTCAAGCT	60.036	20	235	447	681
Contig15346	Tri	(ATA)6	18	188	205	CTCACCCGCGAACTAACACT	60.039	20	TCGAGGGTTGGGGTTCAATG	59.962	20	179	56	234	TCCACCTCCTTTCCGCTAGA	59.959	20	TCGAGGGTTGGGGTTCAATG	59.962	20	233	2	234	GTCCACCTCCTTTCCGCTAG	59.824	20	TCGAGGGTTGGGGTTCAATG	59.962	20	234	1	234
Contig15349	Mono	(A)10	10	2530	2539	GATGGTGGTGTGGCAGAAGA	59.963	20	CGTGGCCAGACCCATTAGAG	60.179	20	223	2357	2579	ATGGTGGTGTGGCAGAAGAG	59.963	20	CGTGGCCAGACCCATTAGAG	60.179	20	222	2358	2579	GATGGTGGTGTGGCAGAAGA	59.963	20	GTGGCCAGACCCATTAGAGG	59.819	20	222	2357	2578
Contig1535	Compound	(AG)11aatatggaaagaaagatggtagctttgctttttgaaaggaaaaaagagaatggcgccc(GA)6	92	1688	1779	AGGGTTGCTGAAGTTTTGCT	58.219	20	GGTCCCGCGAAAGAGTTTTG	59.763	20	275	1641	1915	CACGGGTCATCCTCGTCATT	59.824	20	CACAAACTTGTTTAGGGGCCA	58.964	21	260	1545	1804	CACGGGTCATCCTCGTCATT	59.824	20	ACAAACTTGTTTAGGGGCCAC	58.964	21	259	1545	1803
Contig15363	Mono	(T)12	12	168	179	GCCAGGTCAATTATGCAGGC	59.613	20	GGTCAATTGCATTCGAAGCGA	59.87	21	202	14	215	GCCAGGTCAATTATGCAGGC	59.613	20	TGGTCAATTGCATTCGAAGCG	60.136	21	203	14	216	GCCAGGTCAATTATGCAGGC	59.613	20	TTGCATTCGAAGCGACTTGA	58.492	20	196	14	209
Contig15390	Mono	(T)10	10	182	191	CGATATTGGGGCCAGGGTTT	60.106	20	GCAAGTACTCATTAGTAGCACCC	58.879	23	149	76	224	CGATATTGGGGCCAGGGTTT	60.106	20	GCAAGTACTCATTAGTAGCACCCA	60.383	24	149	76	224	CGATATTGGGGCCAGGGTTT	60.106	20	TGCAAGTACTCATTAGTAGCACCC	60.383	24	150	76	225
Contig15413	Mono	(T)11	11	67	77	AGTGATGAGAAGAGTGTGCCT	58.745	21	ACGAAAGGCTCCCCTCTTTG	59.963	20	187	0	186	AGTGATGAGAAGAGTGTGCCT	58.745	21	AGGCTCCCCTCTTTGAAAGC	59.961	20	182	0	181	AGTGATGAGAAGAGTGTGCCT	58.745	21	GCTCCCCTCTTTGAAAGCCA	60.251	20	180	0	179
Contig15413	Mono	(A)10	10	250	259	CAAAGAGGGGAGCCTTTCGT	59.963	20	GCCCAACCTCTGGCAAACAT	61.188	20	122	167	288	GCTTTCAAAGAGGGGAGCCT	59.961	20	GCCCAACCTCTGGCAAACAT	61.188	20	127	162	288	CAAAGAGGGGAGCCTTTCGT	59.963	20	CCCAACCTCTGGCAAACATT	58.659	20	121	167	287
Contig15418	Tri	(TGA)5	15	458	472	CGAAGTGCTTAGCAAAGGCC	59.831	20	GTGGAGCTCGATTGACAGGA	59.467	20	260	267	526	CGAAGTGCTTAGCAAAGGCC	59.831	20	GGAGTGGAGCTCGATTGACA	59.467	20	263	267	529	CGAAGTGCTTAGCAAAGGCC	59.831	20	TGGAGTGGAGCTCGATTGAC	59.467	20	264	267	530
Contig15430	Di	(CT)6	12	158	169	CTTTCACTTTGGCGTGACCG	60.041	20	GATTAGTGTTTTCCGGCGGC	59.902	20	240	22	261	CCGAACCATTCCACTCCCTC	60.108	20	GATTAGTGTTTTCCGGCGGC	59.902	20	223	39	261	GCGTTCAGAATCCTCCGGAA	60.108	20	GATTAGTGTTTTCCGGCGGC	59.902	20	159	103	261
Contig15432	Mono	(A)12	12	305	316	GCAGTGTCCCAAGTCCCAAA	60.467	20	TGGTATGCTTGTGCCTTGCT	60.251	20	115	264	378	GCAGTGTCCCAAGTCCCAAA	60.467	20	TGCCTTGCTTTCAGCTTGTG	59.614	20	104	264	367	GCAGTGTCCCAAGTCCCAAA	60.467	20	TGTGCCTTGCTTTCAGCTTG	59.614	20	106	264	369
Contig15446	Di	(TC)7	14	111	124	ACACAATAGTATTGAACCCAAGTGT	58.696	25	GGGGATGGTTCCAGACAACC	60.323	20	280	76	355	TGACAACACAATAGTATTGAACCCA	58.7	25	AGGGAAGTACTTTGCTGGCA	59.229	20	232	71	302	ACACAATAGTATTGAACCCAAGTGT	58.696	25	AGGGAAGTACTTTGCTGGCA	59.229	20	227	76	302
Contig15447	Di	(TC)7	14	111	124	ACACAATAGTATTGAACCCAAGTGT	58.696	25	GGGGATGGTTCCAGACAACC	60.323	20	280	76	355	TGACAACACAATAGTATTGAACCCA	58.7	25	AGGGAAGTACTTTGCTGGCA	59.229	20	232	71	302	ACACAATAGTATTGAACCCAAGTGT	58.696	25	AGGGAAGTACTTTGCTGGCA	59.229	20	227	76	302
Contig1545	Tri	(CAG)5	15	711	725	CCGAGAGCCACAGCATTGTA	60.108	20	AAGATGCCGAGGATTGAGGC	60.179	20	182	658	839	AAGCGCAAGGGTTGAATTGG	59.682	20	AAGATGCCGAGGATTGAGGC	60.179	20	242	598	839	TGTAGGAACAAGCAAGCGCA	60.534	20	AAGATGCCGAGGATTGAGGC	60.179	20	255	585	839
Contig15460	Tri	(CCT)8	24	20	43
Contig15465	Mono	(A)10	10	54	63
Contig15467	Mono	(A)13	13	258	270	TGTTGTTGAACCTCAAGGCA	57.864	20	AACTGTGCACCCACTTTGGA	60.034	20	235	100	334	TGTTGTTGAACCTCAAGGCA	57.864	20	CAACTGTGCACCCACTTTGG	59.897	20	236	100	335	TGTTGTTGAACCTCAAGGCA	57.864	20	ACTGTGCACCCACTTTGGAT	59.814	20	234	100	333
Contig15468	Mono	(A)12	12	16	27
Contig15473	Di	(TC)6	12	874	885	ATCTGAGTCCACGAATCGGC	59.897	20	GCTGGTTGGTGTGTGTTTGT	59.47	20	210	701	910	CAGCCCACGTGCTCTATTCA	60.108	20	GCTGGTTGGTGTGTGTTTGT	59.47	20	186	725	910	AGCCCACGTGCTCTATTCAA	59.387	20	GCTGGTTGGTGTGTGTTTGT	59.47	20	185	726	910
Contig15483	Mono	(T)10	10	655	664	GAGGCCACTCACAAACCAGA	59.891	20	CCGATCTAAAAACGATTGCAATATAAA	57.342	27	118	598	715	TGGTTTTTCGAGGCCACTCA	59.818	20	CCGATCTAAAAACGATTGCAATATAAA	57.342	27	127	589	715	CAGCCTCCGGTGAAGTTCAA	60.25	20	CCGATCTAAAAACGATTGCAATATAAA	57.342	27	201	515	715
Contig15490	Tetra	(TTGT)5	20	101	120	AGCACCAGAGTTTAGGTTCAGT	59.294	22	ATCGAACAAGACACGCCGAT	60.109	20	116	59	174	AGCACCAGAGTTTAGGTTCAGT	59.294	22	CGGGAGAGGAGAAGGATCGA	60.179	20	131	59	189	AGCACCAGAGTTTAGGTTCAGT	59.294	22	CCCAATCCAGGCTCTCTGTC	59.82	20	221	59	279
Contig15502	Tri	(TGA)6	18	178	195	GCCGCTCTATTTCCGTCTCA	59.898	20	AGAGCCTCGACAAGTTGTGG	59.966	20	132	89	220	GCCGCTCTATTTCCGTCTCA	59.898	20	ACTCACCATCTGCGTCGAAG	60.109	20	237	89	325	TGGCTTCGGATGAGACCATG	59.821	20	TGTTTCCTCATTCGTGGGGG	59.962	20	277	122	398
Contig15504	Mono	(T)10	10	218	227	GCGGTGGAAGAATCAGCAGA	60.392	20	AATGGTGGACGGTGGTTTGA	59.816	20	160	157	316	GCGGTGGAAGAATCAGCAGA	60.392	20	TGTGGAAAATGGTGGACGGT	59.816	20	167	157	323	GAGCGGTGGAAGAATCAGCA	60.392	20	AATGGTGGACGGTGGTTTGA	59.816	20	162	155	316
Contig15505	Di	(AG)11	22	1139	1160	AAGGTTGAAACTTGCCACGC	59.898	20	CTTCCTTGGCGTTGTGTTGG	59.969	20	256	930	1185	GGGGATTTACGTGTTTCGCG	59.904	20	GAACCTGCATGCCTTTGGTG	60.038	20	128	1087	1214	GGGGATTTACGTGTTTCGCG	59.904	20	GTGGCTGCGTTTCTTCCTTG	60.04	20	111	1087	1197
Contig15506	Di	(AG)6	12	3	14
Contig15517	Mono	(A)10	10	109	118	CCTGAGATCCAAGCTGCTGT	59.748	20	ACCCCAAGCCAATCCAGAAT	59.288	20	108	39	146	TCCTGAGATCCAAGCTGCTG	59.46	20	ACCCCAAGCCAATCCAGAAT	59.288	20	109	38	146	CCTGAGATCCAAGCTGCTGT	59.748	20	CCCCAAGCCAATCCAGAATG	58.883	20	107	39	145
Contig15518	Mono	(T)11	11	1442	1452	TCTGCTTCCATGCTTGTGTT	58.015	20	CCTCTCCTTTTCCTCGTAAGACA	59.49	23	259	1236	1494	TTCTGCTTCCATGCTTGTGT	58.015	20	CCTCTCCTTTTCCTCGTAAGACA	59.49	23	260	1235	1494	TCTGCTTCCATGCTTGTGTT	58.015	20	ACCTCTCCTTTTCCTCGTAAGAC	59.489	23	260	1236	1495
Contig15526	Tri	(AAG)6	18	699	716	ATGCCAAAATCCACCTCCGT	59.96	20	CGATCCCGGGGTTTCTTCTT	59.748	20	179	594	772	TGGTTTGAACACCACCACCA	59.96	20	CGATCCCGGGGTTTCTTCTT	59.748	20	265	508	772	CCTCCGTGTTCTGAGCAGAG	60.109	20	CGATCCCGGGGTTTCTTCTT	59.748	20	166	607	772
Contig1554	Compound	(TG)9(TA)8	34	20	53
Contig1554	Tri	(GAA)5	15	1656	1670	CCCTGGCATGACAAACTTGC	60.038	20	GCCATGGGATTGACCTCACA	60.034	20	273	1446	1718	TCCAGCGTCACAAAACTGGT	60.107	20	GCTGAGCAGAGTATCGGCAT	59.967	20	137	1614	1750	TCCAGCGTCACAAAACTGGT	60.107	20	ACTTAACCACGCGGCAGTTA	59.966	20	233	1614	1846
Contig15548	Tri	(TCT)8	24	771	794	CAGTGGCAAATTCGACGTGG	60.11	20	CGAGCACATCATGAGCAAGC	59.972	20	262	562	823	GGCGTGGATTGTTCAAGCTC	59.831	20	CGAGCACATCATGAGCAAGC	59.972	20	174	650	823	CAGTGGCAAATTCGACGTGG	60.11	20	CGAGGAATCCGAGCACATCA	59.897	20	271	562	832
Contig1555	Tri	(ACA)5	15	18	32
Contig15550	Di	(GT)7	14	370	383	GGCAGTGTGACAGTGGAAGA	59.893	20	TAGGTGACCGAGAAAAGCCG	59.754	20	280	172	451	ACGATGACGGACAATGGTGT	59.68	20	TTTCCCCTGTAGGTGACCGA	60.179	20	173	288	460	ACGATGACGGACAATGGTGT	59.68	20	CCATAAAGGCCGCTACCACT	59.82	20	231	288	518
Contig15550	Mono	(A)10	10	244	253	AGGGATGATAGTGGTGGGCT	60.03	20	TGGAACACACACACACACGA	60.037	20	239	148	386	GGCAGTGTGACAGTGGAAGA	59.893	20	TGGAACACACACACACACGA	60.037	20	215	172	386	AGGGATGATAGTGGTGGGCT	60.03	20	ACACACACACACACGACACA	60.32	20	235	148	382
Contig15554	Di	(GA)11	22	1623	1644	GCAGCTCTGGTGGAAGTGAT	60.036	20	TCTGCTAAAAATCAGTGCCAGC	59.511	22	202	1469	1670	GCAGCTCTGGTGGAAGTGAT	60.036	20	CTGCTAAAAATCAGTGCCAGCT	59.509	22	201	1469	1669	GCAGCTCTGGTGGAAGTGAT	60.036	20	TGCTAAAAATCAGTGCCAGCT	58.482	21	200	1469	1668
Contig15559	Mono	(A)12	12	47	58	ACAAGATGATAGTACAAGAAGAGGA	57.037	25	TCATCTGGGTCTCGCGATTG	59.897	20	279	8	286	ACAAGATGATAGTACAAGAAGAGGA	57.037	25	AAATGCTTCTGGGTGGCCTT	60.179	20	172	8	179	ACAAGATGATAGTACAAGAAGAGGA	57.037	25	GCTTCTGGGTGGCCTTGTAA	60.251	20	168	8	175
Contig15560	Tri	(CCA)5	15	288	302	CATTGTCAAGACCCCCACGA	59.964	20	AGCGATCAATATGGCGGCTT	60.25	20	225	240	464	CATTGTCAAGACCCCCACGA	59.964	20	AAGCGATCAATATGGCGGCT	60.25	20	226	240	465	CCACAGGCAGGAAGTGAACT	59.891	20	AGCGATCAATATGGCGGCTT	60.25	20	280	185	464
Contig15562	Tri	(ATG)5	15	206	220	GGTACCCTACAGCTGGAGGA	60.032	20	CATACATCCCCTTTCCCCGT	59.156	20	213	68	280	GGGCTTCTTGCTGGTTGTTG	59.967	20	CATACATCCCCTTTCCCCGT	59.156	20	105	176	280	TTCCAAAAACCATCGCCCCT	60.179	20	CATACATCCCCTTTCCCCGT	59.156	20	265	16	280
Contig1557	Di	(TC)11	22	33	54	AGCCTTGTGCCATACGTACG	60.46	20	CCAAGGGAGAAGCAAGGAGG	60.035	20	237	0	236	AGCCTTGTGCCATACGTACG	60.46	20	GTGGTGGCTTGTTGTTGTCC	59.898	20	255	0	254	AGCCTTGTGCCATACGTACG	60.46	20	CCTGTGGTGGCTTGTTGTTG	59.897	20	258	0	257
Contig1557	Mono	(T)10	10	1850	1859	TCTCCTCCAGGACCAAGGAG	59.958	20	CCCCCTTCCAAAATTTCCAACC	59.96	22	120	1782	1901	ACGTGAACCAGCAGCAACTA	59.894	20	CCCCCTTCCAAAATTTCCAACC	59.96	22	153	1749	1901	TACGTGAACCAGCAGCAACT	59.894	20	CCCCCTTCCAAAATTTCCAACC	59.96	22	154	1748	1901
Contig15578	Mono	(A)10	10	688	697	GAATGCCAAAGGGTGCTTGG	60.037	20	AACACATCACGCACACACAC	59.623	20	220	580	799	GGAATGCCAAAGGGTGCTTG	60.037	20	AACACATCACGCACACACAC	59.623	20	221	579	799	CACGGCCAAGCTAGTGAGAA	60.037	20	AACACATCACGCACACACAC	59.623	20	274	526	799
Contig15581	Mono	(T)10	10	62	71	TGCCTACAAATATGTCCGTAGCA	59.867	23	AGGAGGAGCCAGATAAGCCA	60.031	20	258	30	287	TGCCTACAAATATGTCCGTAGCA	59.867	23	GCCAGACAAGCCAGAAAAGC	60.039	20	242	30	271	GCCTACAAATATGTCCGTAGCAC	59.506	23	AGGAGGAGCCAGATAAGCCA	60.031	20	257	31	287
Contig15587	Di	(GT)8	16	1934	1949
Contig15587	Mono	(T)15	15	208	222	TTTAGTGGCTCCAAAGGGCC	60.252	20	CCGTCTGATGAAGCCAAGGT	60.036	20	237	149	385	TTTAGTGGCTCCAAAGGGCC	60.252	20	ACCGTCTGATGAAGCCAAGG	60.036	20	238	149	386	TTTAGTGGCTCCAAAGGGCC	60.252	20	GCTACCGTCTGATGAAGCCA	59.824	20	241	149	389
Contig15588	Mono	(A)11	11	60	70	ACAATTCACATTGACAAGGAAAGA	57.286	24	CCCGGATGGAGGAGATTTGG	59.891	20	199	30	228	ACAATTCACATTGACAAGGAAAGA	57.286	24	AGCTCTCCATGCAGCATAGC	60.25	20	223	30	252	ACAATTCACATTGACAAGGAAAGAT	57.706	25	CCCGGATGGAGGAGATTTGG	59.891	20	199	30	228
Contig1559	Tri	(GAA)6	18	150	167	AGGCATCACGCGATAACCAT	59.893	20	GGTACTTGAGCCTCGGTTCC	60.108	20	163	65	227	TCGAAGGAGACGACGAGAGA	59.754	20	GGTACTTGAGCCTCGGTTCC	60.108	20	111	117	227	AGGCATCACGCGATAACCAT	59.893	20	CAGCGAAGGGATGCTACCTC	60.25	20	192	65	256
Contig15595	Mono	(T)10	10	492	501	GGGTGCACCTGAAGAAGTTT	58.308	20	TATGATCTCTGCATGGCCCG	59.677	20	279	426	704	GGGTGCACCTGAAGAAGTTT	58.308	20	ATCTCTGCATGGCCCGTTTT	60.324	20	275	426	700	GGGTGCACCTGAAGAAGTTT	58.308	20	TCTCTGCATGGCCCGTTTTT	60.539	20	274	426	699
Contig15596	Mono	(T)10	10	535	544	GGGTGCACCTGAAGAAGTTT	58.308	20	TATGATCTCTGCATGGCCCG	59.677	20	279	469	747	GGGTGCACCTGAAGAAGTTT	58.308	20	ATCTCTGCATGGCCCGTTTT	60.324	20	275	469	743	GGGTGCACCTGAAGAAGTTT	58.308	20	TCTCTGCATGGCCCGTTTTT	60.539	20	274	469	742
Contig15601	Mono	(A)11	11	166	176	CGTGCTAAACTTGTGTCGACA	59.144	21	CTGCTGGCAAGGCTGTAGTA	59.75	20	250	113	362	CGTGCTAAACTTGTGTCGACA	59.144	21	CTTCTTGCACTTGTGCTGGG	59.687	20	270	113	382	TCGTGCTAAACTTGTGTCGAC	58.878	21	CTGCTGGCAAGGCTGTAGTA	59.75	20	251	112	362
Contig15614	Di	(AG)10	20	826	845	TCCTGCTCTGCTGATGGTTG	60.036	20	CCGTAGCCAGTTAGTTCTCAT	57.197	21	239	648	886	TTTGGATTGGAGCTGCGACT	59.963	20	CCGTAGCCAGTTAGTTCTCAT	57.197	21	153	734	886	GCCTCCATCTGTAGCTGACC	59.894	20	CCGTAGCCAGTTAGTTCTCAT	57.197	21	277	610	886
Contig15614	Tri	(TCT)6	18	363	380	AGCCACCACCAGAACATTGT	59.814	20	GGAGGAACGGGATGAAAGCA	60.035	20	209	250	458	AGCCACCACCAGAACATTGT	59.814	20	TGGAGGAACGGGATGAAAGC	60.035	20	210	250	459	CGGATCGATCGAAGTGGAGG	60.04	20	GGATCCAAGAAGCAGGAGGG	59.818	20	278	156	433
Contig15615	Mono	(T)10	10	684	693	GGATGCTGGGAAATTGTGGG	59.174	20	AGAACAAACCCATGCGCAAA	59.25	20	245	560	804	GGATGCTGGGAAATTGTGGG	59.174	20	ACAAACCCATGCGCAAAAGC	60.88	20	242	560	801	GCTTCATGTCTGGATGCTGG	58.977	20	AGAACAAACCCATGCGCAAA	59.25	20	256	549	804
Contig15616	Tri	(TTC)7	21	1848	1868	CCTTCACTTGTTCGGGTCGA	59.967	20	GCTGGAGCAAACACCAACAC	60.249	20	177	1728	1904	TCCTTCACTTGTTCGGGTCG	59.967	20	GCTGGAGCAAACACCAACAC	60.249	20	178	1727	1904	TTCCAGCATTTTCCCGAGCT	59.962	20	GCTGGAGCAAACACCAACAC	60.249	20	263	1642	1904
Contig15625	Mono	(T)15	15	747	761	GAAAGGATTTGGGGCGCTTG	60.109	20	CCAAGGGGGACTTCTATCATCT	58.678	22	184	631	814	AGAAAGGATTTGGGGCGCTT	60.252	20	CCAAGGGGGACTTCTATCATCT	58.678	22	185	630	814	CGCTTGGGGTCAGTGAATGA	60.322	20	CCAAGGGGGACTTCTATCATCT	58.678	22	170	645	814
Contig15628	Mono	(T)10	10	1353	1362	AGGATGTCACGACTGGGAGT	60.252	20	CGAGTGACACACTGACCGTT	60.249	20	168	1259	1426	GGCTGATTGGTGGTCCATCT	59.743	20	CGAGTGACACACTGACCGTT	60.249	20	137	1290	1426	AGGCTGATTGGTGGTCCATC	59.743	20	CGAGTGACACACTGACCGTT	60.249	20	138	1289	1426
Contig15638	Di	(AG)9	18	684	701	TGCTAGCCACATGCATGAGA	59.457	20	ACGTCGATTGATGAAGGAGTCC	60.159	22	276	521	796	TGCTAGCCACATGCATGAGA	59.457	20	CGTCGATTGATGAAGGAGTCCA	60.159	22	275	521	795	TGCTAGCCACATGCATGAGA	59.457	20	ACCTAGTCCGCTACAAAGTGAC	59.769	22	230	521	750
Contig15646	Mono	(T)14	14	421	434
Contig15663	Tri	(CAA)5	15	191	205	CCTCCACAATTCTCCCCCAC	60.034	20	GATGGGGGTCAGAGAAATTGA	57.348	21	149	103	251	TCCTCCACAATTCTCCCCCA	60.179	20	GATGGGGGTCAGAGAAATTGA	57.348	21	150	102	251	CCTCCACAATTCTCCCCCAC	60.034	20	TGGGGGTCAGAGAAATTGAAA	57.106	21	147	103	249
Contig15666	Compound	(GA)6gggggtgagacagagcgtcgtggataccagcagagagagcagcagtggcacgcgtgagagatagagatcagcatcagcgc(GA)6	104	189	292	GACCACCGTGAATGGAGGAG	60.108	20	CTCTCTCTCGCGCAGTTGAT	59.9	20	198	140	337	GACCACCGTGAATGGAGGAG	60.108	20	AATGTGCTCTCTCTCTCGCG	59.9	20	206	140	345	GAGACCACCGTGAATGGAGG	60.108	20	CTCTCTCTCGCGCAGTTGAT	59.9	20	200	138	337
Contig15683	Di	(TA)9	18	156	173	TGAATTTCTTCGACACACACACA	59.064	23	GTTGCTAGCTCTTGTGGGGT	59.963	20	237	29	265	TGAATTTCTTCGACACACACACA	59.064	23	TGTGGGGTTCCCTTTCCAAC	60.106	20	225	29	253	TGAATTTCTTCGACACACACACA	59.064	23	CTGGTTCCAGAAGGGTTGCT	59.889	20	251	29	279
Contig15697	Compound	(TCA)6tcctca(TCT)6	42	16	57
Contig15701	Tri	(TTC)5	15	266	280	TGCTTCCACTCGCACTTTCT	59.893	20	CGTTTGTTCCTGAAGCGGTG	60.041	20	186	235	420	TGCTTCCACTCGCACTTTCT	59.893	20	AAGCCCCGTTTGTTCCTGAA	60.106	20	192	235	426	AATCGCAACCCCCAAAAACG	59.967	20	GCGTTTGTGCAAAGGGGTAA	59.614	20	216	88	303
Contig1571	Compound	(CAG)6caaccacaacaa(CAG)5caacaacaacaa(CAG)6	75	25	99	GCAGCAGCAGCAACAACAA	60.227	19	CCCTATCCCTACCCTGCTGT	60.105	20	125	2	126	GCAGCAGCAGCAACAACAA	60.227	19	TGAGCCCTATCCCTACCCTG	59.809	20	129	2	130	GCAGCAGCAGCAACAACAA	60.227	19	CGTGCCAGGGTTTCCAACTA	60.251	20	175	2	176
Contig1573	Tri	(AAG)5	15	530	544
Contig15741	Mono	(T)12	12	1007	1018
Contig15742	Tri	(AAG)7	21	468	488	TGAACCGTAATGGGGAAGCT	59.011	20	CGGCGAGACTTAGTCCTTCC	59.899	20	229	422	650	TCATGTCAGTGTCAACGGTGT	59.862	21	CGGCGAGACTTAGTCCTTCC	59.899	20	273	378	650	TGAACCGTAATGGGGAAGCT	59.011	20	GGCGAGACTTAGTCCTTCCC	59.539	20	228	422	649
Contig15752	Tri	(TCG)6	18	235	252	TGCCTCGGATGCTTGAAGTT	59.963	20	ACCTCAACAAGATCGCCCTC	59.749	20	245	38	282	GCGACCTAATCCCCGATCTG	60.038	20	ACCTCAACAAGATCGCCCTC	59.749	20	159	124	282	TCTGCCTCGGATGCTTGAAG	60.108	20	ACCTCAACAAGATCGCCCTC	59.749	20	247	36	282
Contig15753	Tri	(CGC)5	15	536	550	AAGGCACCAAGCTGAGTCTC	59.964	20	CGACGAGCTCTCTTCCGATC	60.042	20	276	399	674	TTTCACAACCTCCTCCACCG	59.892	20	ATTTCCCTCGACACGGTTCC	60.037	20	279	457	735	TTTCACAACCTCCTCCACCG	59.892	20	CGACGAGCTCTCTTCCGATC	60.042	20	218	457	674
Contig15761	Hexa	(CCAACC)5	30	704	733
Contig15762	Mono	(T)20	20	1643	1662
Contig15769	Compound	(CAA)5(CCT)6	33	1852	1884	ATTGCTCCACACCCAAACCA	60.106	20	GTGGGAGTGTTGATAATGAAGAGA	58.265	24	141	1779	1919	ACACCCAAACCACCATCCTC	59.888	20	GTGGGAGTGTTGATAATGAAGAGA	58.265	24	133	1787	1919	ACCCTCCTTCTCACTCTGCA	60.179	20	GTGGGAGTGTTGATAATGAAGAGA	58.265	24	254	1666	1919
Contig15769	Tri	(CTT)5	15	1298	1312	CACTCTTCACACTCCCACCC	59.965	20	GGTGAGGGAATGGTGGAAGG	60.034	20	110	1260	1369	CCCACGGTTGTTCCTACTCC	60.037	20	GGTGAGGGAATGGTGGAAGG	60.034	20	202	1168	1369	CTTCACACTCCCACCCTTCC	59.963	20	GGTGAGGGAATGGTGGAAGG	60.034	20	106	1264	1369
Contig15774	Mono	(A)27	27	1	27
Contig1578	Mono	(A)10	10	27	36
Contig15789	Mono	(T)10	10	571	580	GGTTCTACCTCTGTGCACCC	60.036	20	GGAGACGCCAATAGAGCTCG	60.318	20	221	460	680	GGTTCTACCTCTGTGCACCC	60.036	20	GCCAATAGAGCTCGCCATTG	59.41	20	215	460	674	CCTCTCTCGTCTGCAACCAA	59.682	20	GGAGACGCCAATAGAGCTCG	60.318	20	278	403	680
Contig15790	Mono	(A)10	10	459	468	AACGGCCTGTCGAAACTTGT	60.463	20	GAGCTCTTTGATGCGCTTCG	59.974	20	183	392	574	AACGGCCTGTCGAAACTTGT	60.463	20	GAGCTCGAGTGAGTGATCCG	59.971	20	159	392	550	AACGGCCTGTCGAAACTTGT	60.463	20	TGAGTGATCCGGTTGCGTAC	60.109	20	150	392	541
Contig15797	Mono	(A)12	12	12	23
Contig15800	Di	(GA)10	20	1670	1689
Contig15801	Di	(GA)10	20	940	959
Contig15806	Mono	(A)11	11	444	454	CTGGAGATTCTGCTGGCACA	60.036	20	ATCTCATCATGCTCCGCGTT	59.894	20	170	394	563	CTGGAGATTCTGCTGGCACA	60.036	20	TCTCATCATGCTCCGCGTTT	60.108	20	169	394	562	CTGGAGATTCTGCTGGCACA	60.036	20	TGCCTCCGGTGAACACATTT	60.179	20	241	394	634
Contig15815	Mono	(A)12	12	134	145	GTATACCCGCGTGCGTATCA	60.04	20	CTGGGACTCCTGCTACCTCT	60.033	20	208	78	285	GTATACCCGCGTGCGTATCA	60.04	20	GGAAGGTGGAGCTCAACGAA	59.965	20	277	78	354	GTATACCCGCGTGCGTATCA	60.04	20	GACTCCTGCTACCTCTTCGC	59.898	20	204	78	281
Contig15820	Di	(AG)9	18	1048	1065	TGCCTCGGCTGATTAACGTT	60.037	20	ACCAAAACCTTCTCCGTTAAGA	57.573	22	247	844	1090	CTTGCAAAAATGCCTCGGCT	60.038	20	ACCAAAACCTTCTCCGTTAAGA	57.573	22	257	834	1090	TCTTGCAAAAATGCCTCGGC	60.038	20	ACCAAAACCTTCTCCGTTAAGA	57.573	22	258	833	1090
Contig15829	Tri	(TTC)8	24	30	53	CACCCCTTTCTTGCTCCCTT	59.887	20	TCCAACATCCACGTCCCAAG	59.964	20	149	7	155	CACCCCTTTCTTGCTCCCTT	59.887	20	CATTTGCAGGAAGGCCAACC	60.037	20	273	7	279	CACCCCTTTCTTGCTCCCTT	59.887	20	CACCACATTTGCAGGAAGGC	60.038	20	278	7	284
Contig15830	Tri	(TTC)8	24	30	53	CACCCCTTTCTTGCTCCCTT	59.887	20	TCCAACATCCACGTCCCAAG	59.964	20	149	7	155	CACCCCTTTCTTGCTCCCTT	59.887	20	CATTTGCAGGAAGGCCAACC	60.037	20	273	7	279	CACCCCTTTCTTGCTCCCTT	59.887	20	CACCACATTTGCAGGAAGGC	60.038	20	278	7	284
Contig15833	Tri	(AAC)5	15	759	773	GGCTTCGTCATCTCCAACCA	60.036	20	TCTTCGAGGTCCATGTCCCA	60.252	20	273	628	900	TGGCTTCGTCATCTCCAACC	60.036	20	TCTTCGAGGTCCATGTCCCA	60.252	20	274	627	900	GGGCAAAGCAGACAACAGTG	59.969	20	ACGGTGCTAGAGTTGTTGGT	59.243	20	267	565	831
Contig15835	Tri	(CTT)5	15	1650	1664
Contig15836	Tri	(GTG)6	18	963	980	ACCCCTTTTGGCCCTTGAAA	60.031	20	AACGCCTTCTTCACCAACCA	60.107	20	214	837	1050	ACCCCTTTTGGCCCTTGAAA	60.031	20	AAGGTGACAAGTCCCTGCAG	59.891	20	170	837	1006	CCCTTTTGGCCCTTGAAACG	59.967	20	AACGCCTTCTTCACCAACCA	60.107	20	212	839	1050
Contig15837	Tri	(GTG)6	18	993	1010	TTACAACCTCTGGCGGTGAC	59.966	20	AACGCCTTCTTCACCAACCA	60.107	20	137	944	1080	CGACACCCCTTTTAGCCCTT	59.962	20	AACGCCTTCTTCACCAACCA	60.107	20	218	863	1080	GCACTGACTCAGCTCTCGTT	60.039	20	AACGCCTTCTTCACCAACCA	60.107	20	176	905	1080
Contig15845	Tri	(CAC)7	21	28	48	AGCAAGAAGTGGTTCCAAGCT	60.134	21	GTCCTCCTCCACGATCCTCT	60.106	20	158	0	157	GCAAGAAGTGGTTCCAAGCTC	59.732	21	GTCCTCCTCCACGATCCTCT	60.106	20	157	1	157	GCAAGAAGTGGTTCCAAGCT	58.678	20	GTCCTCCTCCACGATCCTCT	60.106	20	157	1	157
Contig15850	Mono	(A)12	12	1718	1729	TGTTAGCCTGCGGTGATACC	59.823	20	GAGCCAGTGTCAGATTTGGGA	59.996	21	100	1660	1759	TGTTAGCCTGCGGTGATACC	59.823	20	AGAGCCAGTGTCAGATTTGGG	59.996	21	101	1660	1760	TTCTGCAGGGATCGGTGATG	59.821	20	GAGCCAGTGTCAGATTTGGGA	59.996	21	147	1613	1759
Contig15852	Mono	(A)12	12	997	1008	TGTTAGCCTGCGGTGATACC	59.823	20	GAGCCAGTGTCAGATTTGGGA	59.996	21	100	939	1038	TGTTAGCCTGCGGTGATACC	59.823	20	AGAGCCAGTGTCAGATTTGGG	59.996	21	101	939	1039	ATATTCTGCGGGGATCGGTG	59.678	20	GAGCCAGTGTCAGATTTGGGA	59.996	21	150	889	1038
Contig15853	Di	(CT)7	14	1440	1453	ACGCAATCGAGGCAGAAGAA	60.037	20	CGGAGTTTGCGTGTAGGTGA	60.319	20	233	1263	1495	AACGCAATCGAGGCAGAAGA	60.037	20	CGGAGTTTGCGTGTAGGTGA	60.319	20	234	1262	1495	AGAACGCAATCGAGGCAGAA	60.037	20	CGGAGTTTGCGTGTAGGTGA	60.319	20	236	1260	1495
Contig15860	Di	(TC)8	16	102	117	GACGGGAAGAAGGGAAGCAA	59.964	20	CACCAGCACCACGATCATCA	60.392	20	193	41	233	AAAAGCCAACTGGACGGGAA	60.106	20	CACCAGCACCACGATCATCA	60.392	20	205	29	233	GACGGGAAGAAGGGAAGCAA	59.964	20	ACCAGCACCACGATCATCAT	59.457	20	192	41	232
Contig15860	Mono	(T)18	18	1689	1706
Contig15861	Di	(TC)8	16	102	117	GACGGGAAGAAGGGAAGCAA	59.964	20	CACCAGCACCACGATCATCA	60.392	20	193	41	233	AAAAGCCAACTGGACGGGAA	60.106	20	CACCAGCACCACGATCATCA	60.392	20	205	29	233	GACGGGAAGAAGGGAAGCAA	59.964	20	ACCAGCACCACGATCATCAT	59.457	20	192	41	232
Contig15869	Di	(TC)6	12	385	396	GCGGAGGATAAGTGGACTCG	59.969	20	TCGAATTCGGAAAAGCGGAAG	59.27	21	224	277	500	CGCGGAGGATAAGTGGACTC	59.969	20	TCGAATTCGGAAAAGCGGAAG	59.27	21	225	276	500	CTCGCGGAGGATAAGTGGAC	59.969	20	TCGAATTCGGAAAAGCGGAAG	59.27	21	227	274	500
Contig15871	Di	(TC)12	24	206	229	ATTGAACCTGTTGCGTTGCG	60.318	20	GCGAAATCTGCTGCTCAAGG	59.902	20	257	152	408	GCGGCGAACAGTGTTTTGAT	60.04	20	AGAGGGAGGGGGTTTTGGAA	60.404	20	260	11	270	TGCGAGTGTATTCGAGAGCG	60.248	20	CTGCCACGATGGAGTAGTCG	60.249	20	230	124	353
Contig15871	Di	(AG)6	12	3406	3417
Contig15873	Mono	(T)15	15	334	348	ACCTCAGAAAGCCCATGAGC	60.035	20	TCTGCCCACACAGACCTCTA	59.886	20	134	272	405	ACCTCAGAAAGCCCATGAGC	60.035	20	TACTCCCTTCTCTGCCCACA	59.884	20	144	272	415	ACCTCAGAAAGCCCATGAGC	60.035	20	CTTCTCTGCCCACACAGACC	60.321	20	138	272	409
Contig15883	Compound	(TTTC)5ttcctccgtt(TGA)6	48	405	452
Contig15888	Tri	(TTG)7	21	306	326	TCTGGTTCGAGCTTGTTCCC	59.965	20	CGTTCGATGTCGTTTTCCGG	59.908	20	185	167	351	TTTGGCCAGCTGCATTTTCC	59.965	20	CGTTCGATGTCGTTTTCCGG	59.908	20	207	145	351	GTCCGATAACTCGTCGTCCC	59.971	20	TTCCCCTCTTTCCCACCTCA	60.104	20	138	268	405
Contig15888	Tri	(GTT)6	18	519	536
Contig15889	Di	(AG)8	16	1635	1650	AGCGTTGAAGCTCAGAGCAT	60.037	20	CCAAACCCTCCTCCATTCCC	60.033	20	220	1456	1675	AGCGTTGAAGCTCAGAGCAT	60.037	20	CCCAAACCCTCCTCCATTCC	60.033	20	221	1456	1676	AGCGTTGAAGCTCAGAGCAT	60.037	20	CCCCAAACCCTCCTCCATTC	60.033	20	222	1456	1677
Contig159	Mono	(T)15	15	305	319
Contig15908	Mono	(T)11	11	170	180	AGTTGGTCACTTGGTGTGGG	60.107	20	TGGCTACTTGTACAGTTCCAACA	59.865	23	227	2	228	TGGTCACTTGGTGTGGGGTA	60.695	20	TGGCTACTTGTACAGTTCCAACA	59.865	23	224	5	228	GGTCACTTGGTGTGGGGTAT	59.303	20	TGGCTACTTGTACAGTTCCAACA	59.865	23	223	6	228
Contig15920	Mono	(A)11	11	346	356	ACTGAAAGCGCCATGGGTTA	59.962	20	TCGAGTTCGTTGATGCCATCT	59.795	21	167	225	391	TACAGCACTGAAAGCGCCAT	60.322	20	TCGAGTTCGTTGATGCCATCT	59.795	21	173	219	391	GCCATGGGTTAGGCGAATCA	60.465	20	TCGAGTTCGTTGATGCCATCT	59.795	21	158	234	391
Contig15929	Mono	(T)11	11	192	202	GCCTGGCCTCTCTGTAAACA	59.675	20	ACGCAATTGGAAGTCAAGAACA	59.051	22	189	55	243	TGCCTGGCCTCTCTGTAAAC	59.675	20	ACGCAATTGGAAGTCAAGAACA	59.051	22	190	54	243	GCCTGGCCTCTCTGTAAACA	59.675	20	CGCAATTGGAAGTCAAGAACAGT	59.996	23	188	55	242
Contig15943	Compound	(AT)6tgttcacacattt(TA)7	39	6	44
Contig15955	Tri	(AAG)5	15	563	577
Contig15958	Mono	(A)10	10	224	233	TGAAGTTGTGAATGTCGGGCT	60.203	21	CCTTCAATGGCCACCTTTGC	60.037	20	208	134	341	TGAAGTTGTGAATGTCGGGCT	60.203	21	GCCTTCAATGGCCACCTTTG	60.037	20	209	134	342	TGAAGTTGTGAATGTCGGGC	58.765	20	CCTTCAATGGCCACCTTTGC	60.037	20	208	134	341
Contig15959	Mono	(C)10	10	138	147	CGTTGACACGTGTTCAGACC	59.425	20	CGACCAGATCTGCCTCCATC	59.967	20	150	78	227	CGTTGACACGTGTTCAGACC	59.425	20	CTTCGACCAGATCTGCCTCC	59.896	20	153	78	230	CGTTGACACGTGTTCAGACC	59.425	20	ATCCCATCACCTCAAAGGCG	60.107	20	240	78	317
Contig15975	Di	(GA)9	18	13	30
Contig15981	Compound	(GA)9gtgtgaggttttagatt(GA)12	59	19	77
Contig16	Mono	(A)13	13	1	13
Contig16	Mono	(T)10	10	278	287	CTCGTTTTGCCCCTTTTCCA	58.963	20	TGCTGGTTTTGGTGCTCTGT	60.396	20	275	59	333	TCTCGTTTTGCCCCTTTTCC	58.676	20	TGCTGGTTTTGGTGCTCTGT	60.396	20	276	58	333	CTCGTTTTGCCCCTTTTCCA	58.963	20	TTGCTGGTTTTGGTGCTCTG	59.254	20	276	59	334
Contig16007	Tri	(TCC)6	18	443	460	TCGCACTTCTTCCACCACAA	59.821	20	GAATTCCGCGCCACAATCTC	59.972	20	275	388	662	TTCGCACTTCTTCCACCACA	59.821	20	GAATTCCGCGCCACAATCTC	59.972	20	276	387	662	AACGGTTCGCACTTCTTCCA	60.179	20	GGACTGGTGGAACTTGAGGG	59.963	20	153	382	534
Contig16012	Di	(GA)7	14	1	14
Contig16029	Di	(GA)7	14	118	131	TCACAGATTCAAAGGTGCGGA	59.928	21	CCCCTAAGAGCTGAACACGG	60.108	20	259	70	328	TCACAGATTCAAAGGTGCGGA	59.928	21	CCAACCACATCACCACAGGT	60.179	20	218	70	287	TCACAGATTCAAAGGTGCGGA	59.928	21	TGTGTAGTTGCCCAACCACA	59.744	20	229	70	298
Contig16056	Di	(AG)6	12	1109	1120	GAACGCTCTTGCTTGGGTTG	60.04	20	GCTCTTTGTTGGGCGATTCG	60.179	20	233	985	1217	TGTCCTTGAACGCTCTTGCT	59.893	20	GCTCTTTGTTGGGCGATTCG	60.179	20	240	978	1217	GAACGCTCTTGCTTGGGTTG	60.04	20	GCGATTCGATTGAGTGCGTG	60.315	20	221	985	1205
Contig16071	Tri	(GCG)5	15	627	641	GGACGTGAACACCTTTGTGC	59.971	20	GATGCGCTTCTGGTCGTAGA	59.899	20	262	477	738	GGACGTGAACACCTTTGTGC	59.971	20	ATGCGCTTCTGGTCGTAGAG	59.899	20	261	477	737	GGGCTTCTCGACCAAGGAAA	59.964	20	GATGCGCTTCTGGTCGTAGA	59.899	20	160	579	738
Contig16074	Mono	(A)14	14	1205	1218	TCAGGCACATCACGTAAGCC	60.391	20	AATGGTGCAGCAAAACAGCC	60.25	20	229	1066	1294	TCAGGCACATCACGTAAGCC	60.391	20	TGGTGCAGCAAAACAGCCTA	60.467	20	227	1066	1292	CAGGCACATCACGTAAGCCA	60.673	20	AATGGTGCAGCAAAACAGCC	60.25	20	228	1067	1294
Contig16074	Mono	(T)10	10	1794	1803	CCCAGATGCGGAATGAGTGT	60.108	20	TGTCACAGAAGTTGCAGCTCT	59.86	21	153	1681	1833	ACCCAGATGCGGAATGAGTG	60.108	20	TGTCACAGAAGTTGCAGCTCT	59.86	21	154	1680	1833	GAGCTTTGTCACCATTGGCA	59.039	20	TGATGCTGTGGTGCTGAAGA	59.602	20	259	1734	1992
Contig16076	Tri	(CGG)5	15	324	338	TCAAGGGCCCCAACAATCTC	59.96	20	CTCACACACAACACAACGCA	59.554	20	244	206	449	CAAGGGCCCCAACAATCTCT	59.96	20	CTCACACACAACACAACGCA	59.554	20	243	207	449	CTTCCTCTGAGTCGTTCCGG	59.829	20	CTCACACACAACACAACGCA	59.554	20	187	263	449
Contig16078	Mono	(T)13	13	55	67	TCCAAATCCAACAGCTAGCTGA	59.694	22	GCCAGTCTGGTTTTCCGGTA	59.964	20	121	4	124	TCCAAATCCAACAGCTAGCTGA	59.694	22	TGTCACCAATCGCCATGACA	59.964	20	213	4	216	TCCAAATCCAACAGCTAGCTGA	59.694	22	AGCTGCAAGGTCTCGGATTC	60.108	20	194	4	197
Contig16094	Mono	(T)10	10	2091	2100
Contig16096	Di	(GA)10	20	182	201	CCTCAGTGTTTCGCATGTGG	59.481	20	ACAATGCATCTTCCTCGCCA	60.035	20	229	107	335	CCTCAGTGTTTCGCATGTGG	59.481	20	GCCTATCTCTTGAGGGGCAC	59.892	20	247	107	353	CCTCAGTGTTTCGCATGTGG	59.481	20	CTCTCTTCCAAGCCTCGACG	60.179	20	176	107	282
Contig16096	Mono	(T)10	10	4083	4092	TGAGTAGGCCAGCTGCTAGT	60.325	20	TCTCTCACATCAGCACTACAAGT	59.171	23	260	3903	4162	CACCATGAGTAGGCCAGCTG	60.463	20	TCTCTCACATCAGCACTACAAGT	59.171	23	265	3898	4162	ATCACCATGAGTAGGCCAGC	59.528	20	TCTCTCACATCAGCACTACAAGT	59.171	23	267	3896	4162
Contig16117	Mono	(A)12	12	180	191	TGGCGGTCAGAGAGAACTAA	58.081	20	AAAGAAGAGTACCACTTAGTAAGAGT	57.291	26	104	119	222	TGGCGGTCAGAGAGAACTAA	58.081	20	AGAAGAGTACCACTTAGTAAGAGTAC	57.209	26	102	119	220	ATGGCGGTCAGAGAGAACTA	57.855	20	AAAGAAGAGTACCACTTAGTAAGAGT	57.291	26	105	118	222
Contig16119	Di	(AG)12	24	242	265	ACGAATCGAACACTCTCGCA	59.76	20	CCAAGCCAATTCCATCCACG	59.543	20	101	211	311	ACGAATCGAACACTCTCGCA	59.76	20	CCCAAGCCAATTCCATCCAC	59.174	20	102	211	312	GACGAATCGAACACTCTCGC	59.091	20	CCAAGCCAATTCCATCCACG	59.543	20	102	210	311
Contig16125	Compound	(AGG)5(AGA)5	30	568	597
Contig16126	Compound	(AGG)5(AGA)5	30	608	637
Contig1614	Di	(TC)7	14	1790	1803	ACTCTCTCCCACCCACTCTC	59.96	20	CCTGCATTGTTCACGGAAACA	59.664	21	242	1767	2008	ACTCTCTCCCACCCACTCTC	59.96	20	ACCTGCATTGTTCACGGAAAC	59.663	21	243	1767	2009	ACTCTCTCCCACCCACTCTC	59.96	20	ACCTGCATTGTTCACGGAAA	58.314	20	243	1767	2009
Contig16140	Mono	(T)11	11	1935	1945
Contig16142	Compound	(AGA)5aggagaagaagaagaaggaggatggccatgagcatggccatga(CAG)5tgacagtgattaaactgctgcatcacctatatatttaaaaggtttatgggaccatagtagcgagggctgtgccttaatt(TC)19	190	291	480
Contig1617	Di	(GA)10	20	4	23
Contig16171	Tri	(AAG)6	18	21	38
Contig1619	Di	(AG)10	20	12	31
Contig16195	Di	(AG)8	16	410	425	ATGCGGTGTTGTTTCCTTGC	59.968	20	TCGATTCTTCACATCCGGACA	59.178	21	132	320	451	GCATGCGGTGTTGTTTCCTT	59.968	20	TCGATTCTTCACATCCGGACA	59.178	21	134	318	451	GTTGGATGCTGAACTGCACC	59.758	20	TCGATTCTTCACATCCGGACA	59.178	21	160	292	451
Contig16201	Tri	(GAA)8	24	31	54	AGAAAGAGAGGAGGAGGAAGAAG	58.647	23	TCAACGGTGTCCACTGAAGA	58.884	20	150	5	154	AGAAAGAGAGGAGGAGGAAGAA	57.588	22	TCAACGGTGTCCACTGAAGA	58.884	20	150	5	154	AAGAAAGAGAGGAGGAGGAAGA	57.588	22	TCAACGGTGTCCACTGAAGA	58.884	20	151	4	154
Contig16208	Di	(TA)13	26	312	337
Contig16216	Di	(TA)7	14	577	590
Contig16227	Tri	(ACC)6	18	160	177	CAAAGCACGAGGACCACTCT	59.966	20	ATAGGTTCGGCGTCGTCATC	59.97	20	252	25	276	CAAAGCACGAGGACCACTCT	59.966	20	GATAGGTTCGGCGTCGTCAT	59.97	20	253	25	277	CAAAGCACGAGGACCACTCT	59.966	20	GGAGCATTTCGTCAGGGGAA	60.035	20	194	25	218
Contig16228	Tri	(ACC)6	18	160	177	CAAAGCACGAGGACCACTCT	59.966	20	ATAGGTTCGGCGTCGTCATC	59.97	20	252	25	276	CAAAGCACGAGGACCACTCT	59.966	20	GATAGGTTCGGCGTCGTCAT	59.97	20	253	25	277	CAAAGCACGAGGACCACTCT	59.966	20	GGAGCATTTCGTCAGGGGAA	60.035	20	194	25	218
Contig16245	Tri	(TGT)6	18	532	549	AGCAGCGTCAATGATGGGAA	60.035	20	TTCCCTCATTGTTCTGGCCC	59.96	20	179	443	621	AAGCAGCGTCAATGATGGGA	60.035	20	TTCCCTCATTGTTCTGGCCC	59.96	20	180	442	621	CTTGAATACCGGCAAGCAGC	59.901	20	TTCCCTCATTGTTCTGGCCC	59.96	20	193	429	621
Contig16254	Di	(CT)7	14	1	14
Contig16255	Di	(CT)7	14	1	14
Contig16263	Di	(TG)6	12	1033	1044	TGGAGAGGCTCTTGAAAGCTG	59.997	21	CATCGTGCATCCGAAGCAAA	59.553	20	265	929	1193	GGAGAGGCTCTTGAAAGCTGA	59.722	21	CATCGTGCATCCGAAGCAAA	59.553	20	264	930	1193	TCTGGAGAGGCTCTTGAAAGC	59.722	21	CATCGTGCATCCGAAGCAAA	59.553	20	267	927	1193
Contig16276	Di	(CA)7	14	16	29
Contig16277	Tri	(CCA)7	21	630	650	CTCCAACAGAGCGCTGAAGA	60.038	20	ACATGCAGGGTTATTCCGCA	60.035	20	126	549	674	TCTCCAACAGAGCGCTGAAG	60.038	20	ACATGCAGGGTTATTCCGCA	60.035	20	127	548	674	GATCTCCAACAGAGCGCTGA	59.826	20	ACATGCAGGGTTATTCCGCA	60.035	20	129	546	674
Contig16278	Tri	(CCA)7	21	630	650	CTCCAACAGAGCGCTGAAGA	60.038	20	ACATGCAGGGTTATTCCGCA	60.035	20	126	549	674	TCTCCAACAGAGCGCTGAAG	60.038	20	ACATGCAGGGTTATTCCGCA	60.035	20	127	548	674	GATCTCCAACAGAGCGCTGA	59.826	20	ACATGCAGGGTTATTCCGCA	60.035	20	129	546	674
Contig16280	Tri	(CCA)7	21	630	650	CTCCAACAGAGCGCTGAAGA	60.038	20	ACATGCAGGGTTATTCCGCA	60.035	20	126	549	674	TCTCCAACAGAGCGCTGAAG	60.038	20	ACATGCAGGGTTATTCCGCA	60.035	20	127	548	674	GATCTCCAACAGAGCGCTGA	59.826	20	ACATGCAGGGTTATTCCGCA	60.035	20	129	546	674
Contig16284	Mono	(T)10	10	1021	1030	GGCAATTCTTAGGGGTCGCT	60.107	20	CACGCAGAACACCACACAAA	59.55	20	238	837	1074	GGCAATTCTTAGGGGTCGCT	60.107	20	ACACGCAGAACACCACACAA	60.675	20	239	837	1075	TGGCAATTCTTAGGGGTCGC	60.394	20	CACGCAGAACACCACACAAA	59.55	20	239	836	1074
Contig16284	Mono	(A)12	12	1321	1332	CGATAAGCAGTGGAGGCTGT	59.823	20	CGAGACTGCCCTACACTGTC	59.829	20	153	1249	1401	ACGATAAGCAGTGGAGGCTG	59.823	20	CGAGACTGCCCTACACTGTC	59.829	20	154	1248	1401	CGATAAGCAGTGGAGGCTGT	59.823	20	CCGATGCTATGCAGAACCCA	60.179	20	216	1249	1464
Contig16285	Mono	(A)10	10	244	253	CACGCAGAACACCACACAAA	59.55	20	GGCAATTCTTAGGGGTCGCT	60.107	20	238	198	435	ACACGCAGAACACCACACAA	60.675	20	GGCAATTCTTAGGGGTCGCT	60.107	20	239	197	435	CACGCAGAACACCACACAAA	59.55	20	TGGCAATTCTTAGGGGTCGC	60.394	20	239	198	436
Contig16298	Tri	(CTC)5	15	1040	1054	TCCTGCTCTGGGAGACATCA	59.958	20	TCGTCACGGGTCTTTTTGGT	59.821	20	207	903	1109	TCCTGCTCTGGGAGACATCA	59.958	20	TGGCTTCTCTCCTTCCACCT	60.179	20	266	903	1168	TCCTGCTCTGGGAGACATCA	59.958	20	CGTCGTCACGGGTCTTTTTG	59.769	20	209	903	1111
Contig16301	Mono	(T)10	10	1218	1227
Contig16306	Compound	(TTC)5atgaggatgcactatccattgatgtccttcttgttccattgatggtggctaccccagaaggaaacagacacacaaactatggaaagattgga(T)10	117	1218	1334	TGCTCACTGCCATTGCTAGA	59.385	20	AGCCTTTAAATTAACACCTTTTGCT	58.173	25	273	1092	1364	TGCTCACTGCCATTGCTAGAA	59.997	21	AGCCTTTAAATTAACACCTTTTGCT	58.173	25	273	1092	1364	ACTATGCTCACTGCCATTGCT	60.065	21	AGCCTTTAAATTAACACCTTTTGCT	58.173	25	277	1088	1364
Contig16309	Di	(CT)6	12	32	43	AGCCTCACCAGTCACCCTTA	60.179	20	GAATCGGCGTGGATGAGCTA	59.968	20	275	0	274	AGCCTCACCAGTCACCCTTA	60.179	20	AGAACACTCGCTGACTCACG	60.04	20	181	0	180	AGCCTCACCAGTCACCCTTA	60.179	20	TGAGAATCGGCGTGGATGAG	59.897	20	278	0	277
Contig16316	Mono	(A)11	11	1	11
Contig16316	Mono	(A)10	10	1108	1117	GCTTCCTGCTCCTTCACCTT	59.963	20	AGGCCATTCTTAAAACTCCCA	57.174	21	172	1009	1180	TTGGCTTCCTGCTCCTTCAC	60.251	20	AGGCCATTCTTAAAACTCCCA	57.174	21	175	1006	1180	GCTTCCTGCTCCTTCACCTT	59.963	20	GAAGGCCATTCTTAAAACTCCCA	58.914	23	174	1009	1182
Contig16322	Mono	(T)13	13	1222	1234
Contig16323	Mono	(T)13	13	1567	1579
Contig16324	Mono	(T)13	13	1512	1524
Contig16331	Tri	(TGC)6	18	989	1006	GCAGCAGAACAACTCCAAGC	60.04	20	GCAGAGTAGTCTCAGTCTCACC	59.578	22	163	870	1032	CATCAAGGGAGAGCTGGACG	60.179	20	GCAGAGTAGTCTCAGTCTCACC	59.578	22	259	774	1032	ATCAAGGGAGAGCTGGACGA	60.325	20	GCAGAGTAGTCTCAGTCTCACC	59.578	22	258	775	1032
Contig16334	Di	(TC)8	16	65	80	CTCAAGCAAGCCTCTCTCGT	59.754	20	TGGACTCAACGTTTTGGGCT	60.107	20	196	23	218	ACTCAAGCAAGCCTCTCTCG	59.754	20	TGGACTCAACGTTTTGGGCT	60.107	20	197	22	218	CTCAAGCAAGCCTCTCTCGT	59.754	20	ATGGACTCAACGTTTTGGGC	59.041	20	197	23	219
Contig16336	Mono	(A)10	10	86	95	ACAGAAAAGAAATTACGAATAGGGGA	58.6	26	TCTGGAGTTTTGCTCACAGCT	59.858	21	149	36	184	ACAGAAAAGAAATTACGAATAGGGGA	58.6	26	CTGGAGTTTTGCTCACAGCTG	59.734	21	148	36	183	GACAGAAAAGAAATTACGAATAGGGGA	59.448	27	TCTGGAGTTTTGCTCACAGCT	59.858	21	150	35	184
Contig16341	Di	(CT)7	14	252	265
Contig16342	Mono	(T)12	12	294	305
Contig16356	Compound	(TGT)5tgataatgacgtgtgagac(AG)8actttggctagaaactaggtcatctggtttggagttctttgataatgttgttgt(TGA)5	119	295	413	TGCTCCGCTTTTGGCTAGAA	59.964	20	AGCCAGAATCTAAACATAAATCTCACA	58.951	27	202	242	443	TTGCTCCGCTTTTGGCTAGA	59.964	20	AGCCAGAATCTAAACATAAATCTCACA	58.951	27	203	241	443	TGCTCCGCTTTTGGCTAGAA	59.964	20	GCCAGAATCTAAACATAAATCTCACA	57.786	26	201	242	442
Contig16358	Mono	(T)10	10	116	125	AACGCAAACGCTGGTTGTTT	60.109	20	ACTCTCTCTCTCCAACACCCA	59.852	21	170	76	245	AAACGCAAACGCTGGTTGTT	60.109	20	ACTCTCTCTCTCCAACACCCA	59.852	21	171	75	245	GCAAACGCTGGTTGTTTCGT	60.525	20	ACTCTCTCTCTCCAACACCCA	59.852	21	167	79	245
Contig16362	Mono	(A)11	11	331	341	CCAGATGCATCAAGAAATTGCCA	60.119	23	ACTGGCAAGCATCCTCCATC	60.107	20	116	295	410	CCAGATGCATCAAGAAATTGCCA	60.119	23	CTGGCAAGCATCCTCCATCA	60.107	20	115	295	409	TCCAGATGCATCAAGAAATTGCC	59.868	23	ACTGGCAAGCATCCTCCATC	60.107	20	117	294	410
Contig16367	Mono	(A)22	22	25	46	TTTCGCCTTACCCTTTTCCC	58.086	20	CAGTCCAGCCTGAACATCAGT	59.997	21	211	2	212	TTTCGCCTTACCCTTTTCCC	58.086	20	TCAGTCCAGCCTGAACATCAG	59.723	21	212	2	213	TTTTCGCCTTACCCTTTTCCC	58.759	21	CAGTCCAGCCTGAACATCAGT	59.997	21	212	1	212
Contig16369	Tri	(TTG)7	21	289	309
Contig16370	Tri	(AAT)5	15	110	124	AGGCTTAAGAGTAAAGAAAGGGCA	59.957	24	TGACTCTGGTGAGGTCGACT	59.889	20	192	58	249	GGCTTAAGAGTAAAGAAAGGGCA	58.667	23	TGACTCTGGTGAGGTCGACT	59.889	20	191	59	249	AGGCTTAAGAGTAAAGAAAGGGC	58.409	23	TGACTCTGGTGAGGTCGACT	59.889	20	192	58	249
Contig16375	Di	(CT)6	12	176	187	GGGTCTCTAGCCAAGCCATC	59.892	20	GCGGTGAAGGTCAGAATTCC	58.912	20	154	147	300	AGGGTCTCTAGCCAAGCCAT	60.327	20	GCGGTGAAGGTCAGAATTCC	58.912	20	155	146	300	TAGGGTCTCTAGCCAAGCCA	59.662	20	GCGGTGAAGGTCAGAATTCC	58.912	20	156	145	300
Contig16378	Compound	(T)10catttccatgcttttccttc(T)10	40	209	248	GAATGCTGGAGCGCAATCAG	59.971	20	GTGAGGGGACAAGCGGTTAA	59.964	20	187	89	275	GAATGCTGGAGCGCAATCAG	59.971	20	TAATGGTGAGGGGACAAGCG	59.748	20	192	89	280	ATTGCTTAGGAGTCGGCAGC	60.463	20	GTGAGGGGACAAGCGGTTAA	59.964	20	151	125	275
Contig1638	Mono	(T)10	10	157	166	GTGCTGCTGCCATGTTCTTT	59.684	20	CGCCATGTGGGACTTTCAAC	59.759	20	244	33	276	TATGGTGCTGCTGCCATGTT	60.324	20	CGCCATGTGGGACTTTCAAC	59.759	20	248	29	276	AGACAGTATGGTGCTGCTGC	60.392	20	CGCCATGTGGGACTTTCAAC	59.759	20	254	23	276
Contig16394	Mono	(T)10	10	793	802
Contig16405	Tri	(AGA)6	18	29	46	AGGATGATGAAGTAAAGGAGGGA	58.365	23	TGCCTCGCCATTCTCGAAAT	60.108	20	176	0	175	AGGATGATGAAGTAAAGGAGGGA	58.365	23	TGCCTCGCCATTCTCGAAAT	60.108	20	248	0	247	AGGATGATGAAGTAAAGGAGGGA	58.365	23	CACCTTCTCTGTCTGCCTCG	60.109	20	189	0	188
Contig16432	Di	(AG)7	14	20	33
Contig16435	Mono	(T)12	12	312	323	ACCCCTCCAAATGGTCACAC	59.888	20	TGGGAATTTTATGCTTTTGTGGGA	59.405	24	202	175	376	CCCCTCCAAATGGTCACACT	59.594	20	TGGGAATTTTATGCTTTTGTGGGA	59.405	24	201	176	376	ACCCCTCCAAATGGTCACAC	59.888	20	TGGGAATTTTATGCTTTTGTGGG	58.096	23	202	175	376
Contig1644	Compound	(GAA)5aaacttgac(GAA)7	45	138	182	ATGGCACCGGTTACTCCAAG	60.035	20	ATACGTGGCACCCTTGAACC	60.322	20	279	59	337	ATGGCACCGGTTACTCCAAG	60.035	20	CCTTGAACCCCGCTTCATGA	60.322	20	268	59	326	GGCACCGGTTACTCCAAGAA	59.964	20	ATACGTGGCACCCTTGAACC	60.322	20	277	61	337
Contig16442	Mono	(A)10	10	616	625	CAAAGGCTGCTGTTGCTGAG	60.039	20	ACAAGTTTGGATGCACCCCA	60.106	20	253	500	752	AAGAAGGCAGCAGAGGAACG	60.321	20	ACAAGTTTGGATGCACCCCA	60.106	20	182	571	752	GCTGTTGCTGAGGATGACGA	60.39	20	ACAAGTTTGGATGCACCCCA	60.106	20	245	508	752
Contig16443	Di	(TA)7	14	1309	1322
Contig16443	Mono	(A)10	10	616	625	CAAAGGCTGCTGTTGCTGAG	60.039	20	ACAAGTTTGGATGCACCCCA	60.106	20	253	500	752	AAGAAGGCAGCAGAGGAACG	60.321	20	ACAAGTTTGGATGCACCCCA	60.106	20	182	571	752	GCTGTTGCTGAGGATGACGA	60.39	20	ACAAGTTTGGATGCACCCCA	60.106	20	245	508	752
Contig16445	Tri	(TGC)8	24	823	846	TGTTCGAAGTGGAGGCCATC	60.036	20	GTCTTGGGTTGAGCCTCTCC	60.036	20	242	696	937	TGTTCGAAGTGGAGGCCATC	60.036	20	GGTCTTGGGTTGAGCCTCTC	60.036	20	243	696	938	GCCAGCAGTGATGTTGTTGG	60.039	20	GTCTTGGGTTGAGCCTCTCC	60.036	20	164	774	937
Contig16446	Di	(AG)7	14	1994	2007	TAGAAACTACGGGTGGGGGT	59.883	20	TCTTTTCCACCTTTGAAAAGTCCA	58.98	24	181	1860	2040	GAAGTTGGGCAAGTTGGACG	59.689	20	TCTTTTCCACCTTTGAAAAGTCCA	58.98	24	263	1778	2040	TTACGCCGTGACTGAAGGTG	60.319	20	TCTTTTCCACCTTTGAAAAGTCCA	58.98	24	202	1839	2040
Contig16446	Mono	(A)10	10	190	199	AAACGTTCGCATCTTCCAGC	59.483	20	CCACACCCACCACTGATGAA	59.89	20	270	71	340	AACGTTCGCATCTTCCAGCA	60.603	20	CCACACCCACCACTGATGAA	59.89	20	269	72	340	CGTTCGCATCTTCCAGCAGA	60.737	20	CCACACCCACCACTGATGAA	59.89	20	267	74	340
Contig16447	Di	(AG)7	14	1994	2007	TAGAAACTACGGGTGGGGGT	59.883	20	TCTTTTCCACCTTTGAAAAGTCCA	58.98	24	181	1860	2040	GAAGTTGGGCAAGTTGGACG	59.689	20	TCTTTTCCACCTTTGAAAAGTCCA	58.98	24	263	1778	2040	TTACGCCGTGACTGAAGGTG	60.319	20	TCTTTTCCACCTTTGAAAAGTCCA	58.98	24	202	1839	2040
Contig16447	Mono	(A)10	10	190	199	AAACGTTCGCATCTTCCAGC	59.483	20	CCACACCCACCACTGATGAA	59.89	20	270	71	340	AACGTTCGCATCTTCCAGCA	60.603	20	CCACACCCACCACTGATGAA	59.89	20	269	72	340	CGTTCGCATCTTCCAGCAGA	60.737	20	CCACACCCACCACTGATGAA	59.89	20	267	74	340
Contig16448	Compound	(CT)7ccaccaaattgcattgcagctaaatttcgcagaactatcct(TC)7	69	1	69
Contig16449	Mono	(A)12	12	1350	1361	CCTTCAGCATGCTCACAGGA	60.036	20	TGGAAGCCCAGATACTTATAAATGT	57.851	25	140	1269	1408	TCCCTTCAGCATGCTCACAG	60.036	20	TGGAAGCCCAGATACTTATAAATGT	57.851	25	142	1267	1408	CTCTCCCTCCTTCTCCTCCC	60.106	20	TGGAAGCCCAGATACTTATAAATGT	57.851	25	182	1227	1408
Contig16451	Mono	(A)11	11	1	11
Contig16463	Tri	(CCG)7	21	205	225	TCAAACCCATTCCCTTCCCG	59.961	20	GAGGTTTTGGGGAGGTAGCC	60.034	20	175	141	315	TCAAACCCATTCCCTTCCCG	59.961	20	GGAGGTTTTGGGGAGGTAGC	60.034	20	176	141	316	TCAAACCCATTCCCTTCCCG	59.961	20	GAAGCTGAGACAAGCGTCCT	60.038	20	242	141	382
Contig16465	Mono	(A)11	11	227	237	TACACCTTACCCCTGGTCGA	59.591	20	ATAGGGCATGGCAAGCAAGT	60.033	20	229	176	404	TACACCTTACCCCTGGTCGA	59.591	20	TCATAGGGCATGGCAAGCAA	60.033	20	231	176	406	TACACCTTACCCCTGGTCGA	59.591	20	ATCATAGGGCATGGCAAGCA	59.813	20	232	176	407
Contig16468	Mono	(T)12	12	978	989
Contig1647	Di	(AG)8	16	38	53	GGTGGAAGGAAGAATGAGATAGAGA	59.4	25	TCCAAATCTCCAAACACAAACCC	59.614	23	244	0	243	GGTGGAAGGAAGAATGAGATAGAGA	59.4	25	CCAAATCTCCAAACACAAACCCT	59.612	23	243	0	242	GGTGGAAGGAAGAATGAGATAGAGA	59.4	25	TGAAGCCTTCTTTGACTACGAGA	59.427	23	270	0	269
Contig1647	Di	(TA)6	12	1923	1934
Contig16478	Mono	(T)10	10	3083	3092	TCCCTTCTCGTCGCAGTAGA	60.036	20	ACCCAGGCATAAAGGGAAGA	58.319	20	247	2899	3145	CTTTCCCTTCTCGTCGCAGT	60.038	20	ACCCAGGCATAAAGGGAAGA	58.319	20	250	2896	3145	ACTTTCCCTTCTCGTCGCAG	60.038	20	ACCCAGGCATAAAGGGAAGA	58.319	20	251	2895	3145
Contig16481	Mono	(T)10	10	2372	2381	AAATCGTGGTTGGGGAGGTT	59.519	20	TTGTCCTTCGTTTCCGAGCT	59.608	20	196	2329	2524	AAAATCGTGGTTGGGGAGGT	59.519	20	TTGTCCTTCGTTTCCGAGCT	59.608	20	197	2328	2524	AAAATCGTGGTTGGGGAGGTT	60.133	21	TTGTCCTTCGTTTCCGAGCT	59.608	20	197	2328	2524
Contig16482	Mono	(T)10	10	632	641	GCATGGTATTGTGAATTCCATATGC	59.134	25	ACTACGATGGTTCCGTTGTT	57.174	20	279	485	763	GCATGGTATTGTGAATTCCATATGC	59.134	25	ACTACGATGGTTCCGTTGTTT	57.884	21	279	485	763	AGCATGGTATTGTGAATTCCATATGC	60.295	26	ACTACGATGGTTCCGTTGTT	57.174	20	280	484	763
Contig16482	Mono	(T)10	10	2458	2467	AAATCGTGGTTGGGGAGGTT	59.519	20	TTGTCCTTCGTTTCCGAGCT	59.608	20	196	2415	2610	AAAATCGTGGTTGGGGAGGT	59.519	20	TTGTCCTTCGTTTCCGAGCT	59.608	20	197	2414	2610	AAAATCGTGGTTGGGGAGGTT	60.133	21	TTGTCCTTCGTTTCCGAGCT	59.608	20	197	2414	2610
Contig16488	Tri	(CAG)6	18	412	429	CAAACTCCACAAGCACCACG	59.971	20	GCCTCTGTCGGAACTCAACA	59.966	20	212	248	459	CAAACTCCACAAGCACCACG	59.971	20	CTCCAGAAGCGTGAACACCT	59.966	20	280	248	527	ACATCGACCGCCTCAACATT	60.036	20	CCAACCCGACAAACACGTTC	59.972	20	273	358	630
Contig16491	Mono	(A)10	10	188	197	ACGATGCATGGAGGAAAGCA	60.035	20	TGCCTGTTCAAAGTAGTGGCT	59.857	21	254	55	308	CGATGCATGGAGGAAAGCAC	59.62	20	TGCCTGTTCAAAGTAGTGGCT	59.857	21	253	56	308	CACGATGCATGGAGGAAAGC	59.62	20	TGCCTGTTCAAAGTAGTGGCT	59.857	21	255	54	308
Contig16496	Di	(GA)6	12	990	1001
Contig16523	Compound	(CAT)5caccatctccaaaacatttcttcttcatgcttcttaaaagggcttccttcttcccccttcttgtggatccgctcaattga(T)10	105	23	127
Contig16523	Di	(GT)12	24	1171	1194
Contig16524	Compound	(CAT)5caccatctccaaaacatttcttcttcatgcttcttaaaagggcttccttcttcccccttcttgtggatccgctcaattga(T)10	105	23	127
Contig16524	Compound	(GT)12gcgtttgtgtgattttctctgca(AAC)5	62	921	982	TGCCTCCAACCTCAAGATCTG	59.72	21	AGAGAGAGAGGTGTGTGAAGGA	59.891	22	275	829	1103	GCCTCCAACCTCAAGATCTGT	59.72	21	AGAGAGAGAGGTGTGTGAAGGA	59.891	22	274	830	1103	TGCCTCCAACCTCAAGATCT	58.339	20	AGAGAGAGAGGTGTGTGAAGGA	59.891	22	275	829	1103
Contig16526	Tri	(GAC)5	15	560	574	GATTCGGAGGCGCAAATTCC	59.971	20	AAGAAGAAACCGAGCGCGA	60.007	19	159	444	602	GATTCGGAGGCGCAAATTCC	59.971	20	GAAGAAGAAACCGAGCGCGA	61.007	20	160	444	603	GATTCGGAGGCGCAAATTCC	59.971	20	AAGAAGAAACCGAGCGCGAG	61.009	20	159	444	602
Contig16539	Di	(TC)6	12	16	27
Contig16539	Mono	(T)10	10	301	310
Contig16541	Di	(GA)6	12	1471	1482
Contig16547	Tri	(ACC)6	18	236	253	ATTCCTCGGATCCCATCGGA	60.179	20	GTTCTCGGTCGTTGGAAGGT	59.967	20	246	106	351	AGTCGCAACAGAATGGCAGA	59.965	20	AGGACGAGTCTTGGAGGGTT	60.179	20	264	33	296	AGTCGCAACAGAATGGCAGA	59.965	20	AAGGACGAGTCTTGGAGGGT	60.179	20	265	33	297
Contig1656	Tri	(AGG)7	21	199	219	ATCCGGGTATGGTGGAAGGA	60.031	20	CTCTGATAGGAGGGCTTGCG	59.967	20	243	1	243	ATGGATCCGGGTATGGTGGA	60.105	20	CTCTGATAGGAGGGCTTGCG	59.967	20	208	36	243	ATCCGGGTATGGTGGAAGGA	60.031	20	TTGCGTCCATAGCCTTCCTC	59.822	20	279	1	279
Contig16570	Di	(GA)8	16	557	572
Contig16572	Mono	(C)12	12	1	12
Contig16574	Mono	(A)12	12	98	109	ACCACCTCAGAATAGAAGCACA	59.094	22	TGCCGAGTGTTGTCAATTTCG	59.737	21	214	13	226	ACCACCTCAGAATAGAAGCACA	59.094	22	GCCGAGTGTTGTCAATTTCGA	59.471	21	213	13	225	ACCACCTCAGAATAGAAGCACAA	59.672	23	TGCCGAGTGTTGTCAATTTCG	59.737	21	214	13	226
Contig16575	Mono	(A)14	14	1	14
Contig166	Mono	(A)11	11	71	81	CGTTCAAATGAAAAGAACAGAGGTG	59.317	25	CCAGGCGTGTTCTTGTGTTG	59.971	20	117	0	116	CGTTCAAATGAAAAGAACAGAGGTG	59.317	25	TCCAGGCGTGTTCTTGTGTT	60.107	20	118	0	117	CGTTCAAATGAAAAGAACAGAGGTG	59.317	25	TTCCAGGCGTGTTCTTGTGT	60.107	20	119	0	118
Contig166	Tri	(TAC)5	15	1626	1640	GGTTTGCGAGAACACTGCAA	59.62	20	TGACGCAGGACTGAATGACC	60.037	20	272	1421	1692	CCGAGGGGAGCTTCGTAAAA	59.752	20	TGTGTTGACGCAGGACTGAA	59.823	20	101	1597	1697	CCGAGGGGAGCTTCGTAAAA	59.752	20	TTGTGTTGACGCAGGACTGA	59.823	20	102	1597	1698
Contig1660	Di	(TC)10	20	4167	4186	ATAGCAGGGCAGGTTTCACC	60.034	20	TGCTGCTTAATTTCTGAATCTTTCA	57.782	25	202	4014	4215	CCCCCTTGCACTTGCTGATA	60.034	20	TGCTGCTTAATTTCTGAATCTTTCA	57.782	25	256	3960	4215	AAGAGGCAATAGCAGGGCAG	60.107	20	TGCTGCTTAATTTCTGAATCTTTCA	57.782	25	210	4006	4215
Contig1661	Di	(TC)10	20	4129	4148	ATAGCAGGGCAGGTTTCACC	60.034	20	TGCTGCTTAATTTCTGAATCTTTCA	57.782	25	202	3976	4177	CCCCCTTGCACTTGCTGATA	60.034	20	TGCTGCTTAATTTCTGAATCTTTCA	57.782	25	256	3922	4177	AAGAGGCAATAGCAGGGCAG	60.107	20	TGCTGCTTAATTTCTGAATCTTTCA	57.782	25	210	3968	4177
Contig1661	Mono	(A)15	15	117	131	GATAGGGTTGGAGCACGAGG	59.895	20	CCAAGGCTCAAGAAGGTGCT	60.251	20	264	38	301	GGATAGGGTTGGAGCACGAG	59.895	20	CCAAGGCTCAAGAAGGTGCT	60.251	20	265	37	301	ATAGGGTTGGAGCACGAGGA	60.325	20	CCAAGGCTCAAGAAGGTGCT	60.251	20	263	39	301
Contig16619	Di	(TA)7	14	3	16
Contig16630	Tri	(CTG)5	15	1059	1073	CTGGGACCGTGAAAGCATCT	60.036	20	TTCCAACCATCTACCACCGC	60.036	20	265	845	1109	CCTCTCGCAGGCATCTTCAA	60.108	20	TTCCAACCATCTACCACCGC	60.036	20	169	941	1109	CCTCTCGCAGGCATCTTCAA	60.108	20	CTAACCTCAATCCCGCTCCC	59.893	20	233	941	1173
Contig16634	Tri	(TCG)5	15	62	76	AAGACTCAAGACTCCCTGCG	59.394	20	GATTGCAGCGAGACAACGAC	59.906	20	123	1	123	AAGACTCAAGACTCCCTGCG	59.394	20	CTCTGGTGATTGCAGCGAGA	60.108	20	130	1	130	AAGACTCAAGACTCCCTGCG	59.394	20	GGTGATTGCAGCGAGACAAC	59.833	20	126	1	126
Contig16637	Mono	(A)11	11	547	557	ATCAACAGAGCATTCCGGGG	60.107	20	AAGCAATGTTATGATTCCTTCATGA	57.35	25	170	419	588	ATCAACAGAGCATTCCGGGG	60.107	20	CACTAGTGTGCCTAATGTAACTATCT	58.282	26	198	419	616	ATCAACAGAGCATTCCGGGG	60.107	20	AGCAATGTTATGATTCCTTCATGAT	57.165	25	169	419	587
Contig16641	Mono	(T)13	13	1653	1665	TGTCGAGCTATGGTGCATCC	59.895	20	TCACGAATCCCATGCTCGAA	59.465	20	248	1522	1769	ACACGTGTCGAGCTATGGTG	60.109	20	TCACGAATCCCATGCTCGAA	59.465	20	253	1517	1769	GACACGTGTCGAGCTATGGT	59.829	20	TCACGAATCCCATGCTCGAA	59.465	20	254	1516	1769
Contig16645	Mono	(T)10	10	343	352	TCAAGTGAAGTGAAGTCGCA	57.405	20	AGCAATGGTCTTCTTAAGGAGGA	59.153	23	164	220	383	TCAAGTGAAGTGAAGTCGCA	57.405	20	TGGTCTTCTTAAGGAGGAGGA	57.153	21	159	220	378	TCAAGTGAAGTGAAGTCGCA	57.405	20	AACGAAAGACTCCAGCAAATG	57.096	21	194	220	413
Contig16646	Mono	(A)11	11	220	230	GCTCCACCAAGAATCCCCAA	59.96	20	TGTGCTGGGCATGATAGGAA	59.082	20	197	110	306	TGATGCCAGGACCAGGACTA	59.957	20	TGTGCTGGGCATGATAGGAA	59.082	20	268	39	306	ACCAGGACTAGCTCCCAGTT	59.883	20	TGTGCTGGGCATGATAGGAA	59.082	20	258	49	306
Contig16651	Mono	(A)11	11	40	50	TCGCAGAAAATTAAACCAAATCTCA	58.024	25	ACCCAACTGCAGAACATCGT	59.891	20	227	7	233	TCGCAGAAAATTAAACCAAATCTCA	58.024	25	CGTCGTCGACCAAGATCCAA	60.109	20	246	7	252	TCGCAGAAAATTAAACCAAATCTCA	58.024	25	CAGATCTGGAGGCGTTTCGA	59.827	20	198	7	204
Contig16671	Compound	(AC)8cctaatctg(AC)11	47	264	310
Contig16672	Di	(TC)6	12	1118	1129
Contig16688	Mono	(A)10	10	5	14
Contig16689	Mono	(A)15	15	496	510	AGGCGGTTATGCAGAATGCT	60.107	20	TTGGCTGTTGGATTTTGCCC	59.604	20	198	382	579	TGAAGGAGGCGGTTATGCAG	60.108	20	TTGGCTGTTGGATTTTGCCC	59.604	20	204	376	579	GAAGGAGGCGGTTATGCAGA	59.822	20	TTGGCTGTTGGATTTTGCCC	59.604	20	203	377	579
Contig16694	Mono	(T)10	10	513	522	GCTGGAACCAACCCTTCCTT	60.179	20	TCCAACACTTTCCCCACCTT	59.069	20	171	461	631	GCTGGAACCAACCCTTCCTT	60.179	20	TTCCAACACTTTCCCCACCT	59.069	20	172	461	632	TACTTTGTGCGTAGGGAGGC	59.752	20	TCCAACACTTTCCCCACCTT	59.069	20	274	358	631
Contig16701	Mono	(A)10	10	345	354	TGGGGGCGGGTAATTTTGTT	60.179	20	GCAGCAGCTCCATCTCCATA	59.604	20	218	161	378	TGGGGGCGGGTAATTTTGTT	60.179	20	TATGCAGCAGCTCCATCTCC	59.604	20	221	161	381	TTGTGGGGGCGGGTAATTTT	60.179	20	GCAGCAGCTCCATCTCCATA	59.604	20	221	158	378
Contig16701	Tri	(TTG)7	21	1828	1848	AACGCAGTGAAGGACGAAGT	59.896	20	ACCACTGGTCTTCTCAACCC	59.234	20	164	1713	1876	GAGTCATCACCTGCCACCTC	60.108	20	ACCACTGGTCTTCTCAACCC	59.234	20	254	1623	1876	CACCCTTTGACTCACCCACA	59.817	20	ACCACTGGTCTTCTCAACCC	59.234	20	112	1765	1876
Contig16716	Mono	(T)14	14	174	187	TGGCTTGGTTGGTTGCTCTA	59.524	20	TTGAAGCTAGGCACTGCTCC	60.036	20	219	127	345	TGGCTTGGTTGGTTGCTCTA	59.524	20	GAAGCTAGGCACTGCTCCTT	59.748	20	217	127	343	TTTCCTCGTGGCTTGGTTGG	60.822	20	TTGAAGCTAGGCACTGCTCC	60.036	20	227	119	345
Contig16718	Tri	(GAG)6	18	499	516	TGGCTTGTCTTGCACTTGGA	60.107	20	GCGACTTTCAATTAATCACTGAACA	58.629	25	200	363	562	CCATAACTGCTGCCAGGTCT	59.746	20	GCGACTTTCAATTAATCACTGAACA	58.629	25	219	344	562	CTGGCTTGTCTTGCACTTGG	59.687	20	GCGACTTTCAATTAATCACTGAACA	58.629	25	201	362	562
Contig16725	Di	(AT)14	28	1	28
Contig16745	Mono	(A)11	11	798	808	TTGCAAACTCATGACCCGGA	59.89	20	CCCGCTGCCTCAATAGTTCT	59.821	20	133	754	886	TGCAAACTCATGACCCGGAT	59.672	20	CCCGCTGCCTCAATAGTTCT	59.821	20	132	755	886	TGACCCGGATTACCCAAAGG	59.378	20	CCCGCTGCCTCAATAGTTCT	59.821	20	122	765	886
Contig1676	Tri	(GTG)6	18	1625	1642	GGTAGAGAGGGTTCTTGCCG	59.824	20	CAACAACAACCCTCTTCGCG	60.041	20	211	1580	1790	CTAAGGTCCAGTCGCGGAAG	60.179	20	CAACAACAACCCTCTTCGCG	60.041	20	256	1535	1790	CGCGGAAGTACTCGTCGTAA	59.905	20	CTCGCCTTCCTCCTCCAATG	60.179	20	246	1482	1727
Contig16784	Mono	(A)16	16	58	73
Contig16785	Mono	(T)10	10	1430	1439
Contig16793	Mono	(T)10	10	251	260	GAGAGAGGGTGGGGAGTAGG	60.106	20	ACACTTACAGAAATATTATCACCCGT	58.438	26	196	133	328	ACGGGAATGCTTTGGGTCAA	60.179	20	ACACTTACAGAAATATTATCACCCGT	58.438	26	157	172	328	AACGGGAATGCTTTGGGTCA	60.179	20	ACACTTACAGAAATATTATCACCCGT	58.438	26	158	171	328
Contig1680	Mono	(A)11	11	153	163	CCCACCACCACTGATGTCAA	59.89	20	GTAACGCACGCCACTGAATG	60.179	20	253	37	289	CCCACCACCACTGATGTCAA	59.89	20	AGTAACGCACGCCACTGAAT	60.32	20	254	37	290	ATTTGGTCACGGAAGAGCCC	60.323	20	GTAACGCACGCCACTGAATG	60.179	20	270	20	289
Contig1680	Tri	(TCA)8	24	2141	2164	TCCTTGGCCTTGTTCCCATC	59.96	20	CACCACGACGAAGATGACGA	60.11	20	128	2065	2192	CTCCTTGGCCTTGTTCCCAT	59.96	20	CACCACGACGAAGATGACGA	60.11	20	129	2064	2192	AAGCTTGCCGACCTCAAGAA	59.891	20	CACCACGACGAAGATGACGA	60.11	20	261	1932	2192
Contig16807	Mono	(A)10	10	316	325	TGTGCCTTTGTCTCCTAGGG	59.016	20	AGGGGGTTAGTAGACTTTGCA	58.372	21	262	180	441	GTGCCTTTGTCTCCTAGGGA	58.723	20	AGGGGGTTAGTAGACTTTGCA	58.372	21	261	181	441	TGTGCCTTTGTCTCCTAGGG	59.016	20	AGGGGGTTAGTAGACTTTGCAA	59.016	22	262	180	441
Contig16817	Di	(GT)12	24	1	24
Contig16819	Tri	(AAT)5	15	77	91	TGGCTGGTCAAAAGCAAACAC	60.135	21	AAGGGACTGTCAAGTAGTTTTCA	57.632	23	123	3	125	GGCTGGTCAAAAGCAAACACT	59.863	21	AAGGGACTGTCAAGTAGTTTTCA	57.632	23	122	4	125	TGGCTGGTCAAAAGCAAACA	58.81	20	AAGGGACTGTCAAGTAGTTTTCA	57.632	23	123	3	125
Contig16820	Mono	(T)11	11	731	741	GCATCATTCGGACAAGGCAC	59.901	20	GACGACTGGGGAAGGGAAAG	60.036	20	151	651	801	AAGCTGCTCTCATGGCGTTA	59.75	20	GACGACTGGGGAAGGGAAAG	60.036	20	212	590	801	TGCATCATTCGGACAAGGCA	60.322	20	GACGACTGGGGAAGGGAAAG	60.036	20	152	650	801
Contig16822	Mono	(A)10	10	219	228	CGAGGTGCTTGTGGTGTTTG	59.971	20	GTAAAAGGGGGAAGTGGGGG	59.959	20	237	78	314	CGAGGTGCTTGTGGTGTTTG	59.971	20	TAAAAGGGGGAAGTGGGGGA	60.103	20	236	78	313	TCGAGGTGCTTGTGGTGTTT	60.107	20	GTAAAAGGGGGAAGTGGGGG	59.959	20	238	77	314
Contig16827	Mono	(T)10	10	255	264
Contig16830	Compound	(TAAA)5aggaagaaaaaactctggaggttgaccggtggatattagagt(AGA)6	80	28	107
Contig16845	Mono	(T)11	11	115	125	TCCGATCCTCTTTCACCAGAG	58.897	21	TTCAGCGTCGATCATCTGGG	59.897	20	166	62	227	TCCGATCCTCTTTCACCAGAG	58.897	21	GCGTCGATCATCTGGGGAAA	60.179	20	162	62	223	TCCGATCCTCTTTCACCAGA	57.768	20	TTCAGCGTCGATCATCTGGG	59.897	20	166	62	227
Contig16853	Di	(GA)9	18	207	224
Contig16860	Compound	(TTG)5tgtagagtgtacgaaggagtattgaga(AG)10	62	416	477	CACAGCAGGTAAGCCTTCCA	59.963	20	AGCTAGTAGTGCTCTTTCATCATCA	59.638	25	242	266	507	ACACAGCAGGTAAGCCTTCC	59.963	20	AGCTAGTAGTGCTCTTTCATCATCA	59.638	25	243	265	507	CGTCGGCAGTCTTCTCCATT	60.109	20	AGCTAGTAGTGCTCTTTCATCATCA	59.638	25	139	369	507
Contig1687	Mono	(T)10	10	133	142	ACACACCATTGGTAGCTTCCA	59.576	21	CTCCTCACAATCTGGCGAGG	60.179	20	151	71	221	ACACACCATTGGTAGCTTCCA	59.576	21	CACTCCTCACAATCTGGCGA	59.753	20	153	71	223	ACACACCATTGGTAGCTTCCA	59.576	21	TCACTCCTCACAATCTGGCG	59.753	20	154	71	224
Contig16891	Tetra	(TCCT)5	20	58	77	GTGGATTGCTCAAATTTTCACCG	59.325	23	CGCAGGCAACGCTAAAATGT	60.11	20	170	32	201	GTGGATTGCTCAAATTTTCACCG	59.325	23	TGTGAGCAAGGTCACCGTAG	59.683	20	121	32	152	GTGGATTGCTCAAATTTTCACCG	59.325	23	CTGTGAGCAAGGTCACCGTA	59.683	20	122	32	153
Contig16891	Tri	(GAA)7	21	625	645
Contig16892	Di	(TC)6	12	233	244
Contig16894	Tri	(CTT)5	15	979	993	CCGGGGGCTTGAGAATTCTT	60.034	20	GCTTCAACATATTCCAAAGAGATCACT	59.933	27	230	817	1046	CCGGGGGCTTGAGAATTCTT	60.034	20	AGCTTCAACATATTCCAAAGAGATCAC	59.933	27	231	817	1047	CCGGGGGCTTGAGAATTCTT	60.034	20	AGCTTCAACATATTCCAAAGAGATCA	58.885	26	231	817	1047
Contig16896	Tri	(AAG)8	24	258	281	ACGCAAAATCTCCGAGTGGT	59.965	20	ACTCCCTTTTCTTCTGGGCA	58.851	20	245	61	305	TCCCCAGACGCAAAATCTCC	60.035	20	ACTCCCTTTTCTTCTGGGCA	58.851	20	252	54	305	CTCATTCTCTCCCCAGACGC	59.896	20	ACTCCCTTTTCTTCTGGGCA	58.851	20	261	45	305
Contig1691	Mono	(A)12	12	1267	1278	AGGGAGCAAACCAATCACCA	59.518	20	ACTTGAATCAGTCACCGCCA	59.604	20	214	1153	1366	AGGGAGCAAACCAATCACCA	59.518	20	AATCAGTCACCGCCATTGGG	60.681	20	209	1153	1361	AGGAAACCCCTGCACCCTAA	60.774	20	ACTTGAATCAGTCACCGCCA	59.604	20	123	1244	1366
Contig1691	Mono	(T)11	11	1683	1693	AGGCATATGTGATTCCTCATGA	57.012	22	ACGTGGCATCAAGAATGGGT	59.962	20	268	1625	1892	AGGCATATGTGATTCCTCATGATCA	59.986	25	ACGTGGCATCAAGAATGGGT	59.962	20	268	1625	1892	GGCATATGTGATTCCTCATGATCA	58.749	24	ACGTGGCATCAAGAATGGGT	59.962	20	267	1626	1892
Contig1691	Mono	(A)13	13	2089	2101	GGTGAGAAGTGTCCAAGGCA	59.891	20	GTGGTGTTTACATGCGTCGG	59.835	20	231	1927	2157	GAAGTGTCCAAGGCAACCCT	60.179	20	GTGGTGTTTACATGCGTCGG	59.835	20	226	1932	2157	AGAAGTGTCCAAGGCAACCC	60.179	20	GTGGTGTTTACATGCGTCGG	59.835	20	227	1931	2157
Contig16922	Mono	(T)10	10	79	88	TGTCTCTGCAAGTACATAAACAATTCA	59.556	27	AATTGGGGGAAAGATGGCGT	59.959	20	137	17	153	TGTCTCTGCAAGTACATAAACAATT	57.256	25	AATTGGGGGAAAGATGGCGT	59.959	20	137	17	153	GTCTCTGCAAGTACATAAACAATTCA	58.193	26	AATTGGGGGAAAGATGGCGT	59.959	20	136	18	153
Contig16926	Compound	(ATA)5ac(AAT)5	32	46	77	AATACCCAGCAGTCTAGCCT	57.817	20	ATGTGAGTCCTGATGTGGCC	59.746	20	211	23	233	AATACCCAGCAGTCTAGCCT	57.817	20	CCCAGAGACTTCCCACAAGG	59.674	20	190	23	212	AATACCCAGCAGTCTAGCCT	57.817	20	GTGAGTCCTGATGTGGCCAC	60.675	20	209	23	231
Contig16926	Tri	(AAC)5	15	281	295	AGCAAGAGGTTCCCTTGTGG	59.889	20	TTGGAGTGCACAAACCTCGT	60.107	20	254	181	434	TTGCAGCAAGAGGTTCCCTT	59.814	20	TTGGAGTGCACAAACCTCGT	60.107	20	258	177	434	GGCCACATCAGGACTCACAT	59.746	20	TTGGAGTGCACAAACCTCGT	60.107	20	221	214	434
Contig16931	Tri	(ACC)8	24	583	606	CTCCACATTCCTCACCACCC	60.035	20	CACCGGCTCTGTGATGATGA	59.824	20	280	350	629	GCCATTCAGGAGCATTGTGC	60.179	20	TCTACGTGCAGGCCAAGAAG	60.037	20	256	453	708	GCCATTCAGGAGCATTGTGC	60.179	20	CTCTACGTGCAGGCCAAGAA	60.037	20	257	453	709
Contig1695	Mono	(A)11	11	49	59
Contig1695	Mono	(T)10	10	1743	1752	ACAGTCACTCCAAACCCGAA	59.165	20	TGCCAAACCTATACCATCCGT	59.159	21	217	1560	1776	ACAGTCACTCCAAACCCGAAA	59.789	21	TGCCAAACCTATACCATCCGT	59.159	21	217	1560	1776	ACAGTCACTCCAAACCCGAA	59.165	20	AATGCCTGTATGCCAAACCT	57.764	20	227	1560	1786
Contig16958	Tri	(TGT)10	30	270	299
Contig1696	Mono	(A)11	11	49	59
Contig16962	Tri	(CTC)5	15	437	451	TCTCTTCACGCGCTTCTCTC	59.831	20	CCCCCACCTTGAAATCCTCC	60.033	20	248	332	579	TCTCCCTCACCCTCTTCCTC	59.663	20	CCCCCACCTTGAAATCCTCC	60.033	20	270	310	579	CTCCCTCACCCTCTTCCTCT	59.662	20	CCCCCACCTTGAAATCCTCC	60.033	20	269	311	579
Contig16967	Tetra	(TTCA)5	20	11	30
Contig16991	Mono	(A)25	25	1	25
Contig16996	Mono	(T)11	11	660	670	CCAGCAGCAGACACTAGCTT	60.037	20	AGGAGATCTAAGTTGCATTTTTGTT	57.47	25	245	457	701	GAATGGGTTGGGAGGAGTCG	60.108	20	AGGAGATCTAAGTTGCATTTTTGTT	57.47	25	157	545	701	CGAATGGGTTGGGAGGAGTC	60.108	20	AGGAGATCTAAGTTGCATTTTTGTT	57.47	25	158	544	701
Contig17007	Tri	(TGC)5	15	609	623	GAATAGCGAGAGGACCGTGG	59.969	20	GATAATGTCGTCGGCGTCGA	60.316	20	257	392	648	GGAATAGCGAGAGGACCGTG	59.969	20	GATAATGTCGTCGGCGTCGA	60.316	20	258	391	648	GCAGGGAATAGCGAGAGGAC	59.967	20	GATAATGTCGTCGGCGTCGA	60.316	20	262	387	648
Contig1701	Mono	(A)10	10	87	96	ATTCTAATCGTCACCCCCGC	59.894	20	AGACAGAGACAGCGGTGTTG	59.967	20	188	7	194	ATTCTAATCGTCACCCCCGC	59.894	20	CTCCTCTGCCTCACCTTTGG	60.036	20	235	7	241	ATTCTAATCGTCACCCCCGC	59.894	20	TTGGTACCAACCCACCCAAC	60.106	20	219	7	225
Contig1702	Mono	(A)10	10	87	96	ATTCTAATCGTCACCCCCGC	59.894	20	AGACAGAGACAGCGGTGTTG	59.967	20	188	7	194	ATTCTAATCGTCACCCCCGC	59.894	20	CTCCTCTGCCTCACCTTTGG	60.036	20	235	7	241	ATTCTAATCGTCACCCCCGC	59.894	20	TTGGTACCAACCCACCCAAC	60.106	20	219	7	225
Contig17022	Mono	(A)11	11	229	239	AGGTCGTCTCCCAAGGGAAT	60.253	20	CAGCAAATAGGGGGATTCCGA	59.857	21	226	113	338	AGGTCGTCTCCCAAGGGAAT	60.253	20	GCAAATAGGGGGATTCCGAGT	59.857	21	224	113	336	AGGTCGTCTCCCAAGGGAAT	60.253	20	GGGGGATTCCGAGTACAAGT	58.799	20	217	113	329
Contig17028	Tri	(GAA)6	18	62	79	TCGCAGGGAGCAACAGAAAT	59.963	20	GATTCTCTCGCCGGAAGAGG	59.969	20	218	34	251	ATTCGCAGGGAGCAACAGAA	59.963	20	GATTCTCTCGCCGGAAGAGG	59.969	20	220	32	251	AATTCGCAGGGAGCAACAGA	59.963	20	GATTCTCTCGCCGGAAGAGG	59.969	20	221	31	251
Contig17031	Tri	(ATC)6	18	792	809	TTCGGTGGCAACCTTGTGAA	60.394	20	GCGGAGAAGAGGAACGTGAA	60.039	20	258	650	907	TTCGGTGGCAACCTTGTGAA	60.394	20	TTCTGCGGAGAAGAGGAACG	59.756	20	262	650	911	CCCAATCGATTTTCCTCGCC	59.337	20	GCGGAGAAGAGGAACGTGAA	60.039	20	200	708	907
Contig17032	Tri	(ATC)6	18	710	727	TTCGGTGGCAACCTTGTGAA	60.394	20	GCGGAGAAGAGGAACGTGAA	60.039	20	258	568	825	TTCGGTGGCAACCTTGTGAA	60.394	20	TTCTGCGGAGAAGAGGAACG	59.756	20	262	568	829	CCCAATCGATTTTCCTCGCC	59.337	20	GCGGAGAAGAGGAACGTGAA	60.039	20	200	626	825
Contig17037	Mono	(A)13	13	74	86	TCTGCACTGAGATTCGGACA	58.743	20	TGGGTGTTATATGTGCCAGCA	59.717	21	182	45	226	TCTGCACTGAGATTCGGACAA	59.382	21	TGGGTGTTATATGTGCCAGCA	59.717	21	182	45	226	ATCTGCACTGAGATTCGGACA	59.173	21	TGGGTGTTATATGTGCCAGCA	59.717	21	183	44	226
Contig17041	Tri	(CAA)5	15	121	135	GAAGTCTCGGTTGGTGGTGA	59.608	20	GCATCCAGAGCCTCCTGATC	59.965	20	231	50	280	AAGTCTCGGTTGGTGGTGAG	59.607	20	GCATCCAGAGCCTCCTGATC	59.965	20	230	51	280	GAAGTCTCGGTTGGTGGTGA	59.608	20	GTTCACGTCGTCCAGGCTAA	60.039	20	115	50	164
Contig17069	Compound	(CAG)6ctttattccccaatggtgatgatgataataagccatggctgaacactgtagcagtgttagcattagtagttgttgttgaagg(GGT)5	115	347	461	AAGGGATGGTGCGGAAGAAG	60.035	20	CCATCATGCTCACGTGTCCT	60.108	20	214	323	536	AAGAAGGGATGGTGCGGAAG	60.035	20	CCATCATGCTCACGTGTCCT	60.108	20	217	320	536	GAAGGGATGGTGCGGAAGAA	60.035	20	CCATCATGCTCACGTGTCCT	60.108	20	215	322	536
Contig17069	Mono	(A)12	12	974	985	TGCACTCTCCTCTGCCAATG	60.036	20	GCACGGTGAGAAGAAGTGGA	59.966	20	187	899	1085	CTTGCACTCTCCTCTGCCAA	59.964	20	GCACGGTGAGAAGAAGTGGA	59.966	20	189	897	1085	TGCACTCTCCTCTGCCAATG	60.036	20	AGCACGGTGAGAAGAAGTGG	59.966	20	188	899	1086
Contig17078	Tri	(CCT)7	21	278	298	CACCCTTCCGATGCCTTCTT	60.035	20	TGCAAGGAGGAGCAGCCG	62.399	18	279	47	325	CCAAGCGCAAATTCGACGAT	59.903	20	TGCAAGGAGGAGCAGCCG	62.399	18	148	178	325	GGCGCCTCCTAAATGTCTGT	60.108	20	TGCAAGGAGGAGCAGCCG	62.399	18	227	99	325
Contig17079	Tri	(CCT)7	21	326	346	GTGAGGATGCGGAAAGACGA	60.109	20	CTGTTCCCACTGGAGCTGTT	59.891	20	279	279	557	GTGAGGATGCGGAAAGACGA	60.109	20	TTCCCACTGGAGCTGTTTCC	59.89	20	276	279	554	GGCGCCTCCTAAATGTCTGT	60.108	20	GCACGAAGAACTGGATGTGC	59.833	20	262	147	408
Contig17109	Mono	(T)10	10	231	240	CACGTTGATTCCATCCCCGA	60.108	20	TTACACCACCATTCAGCGCA	60.251	20	233	63	295	CACGTTGATTCCATCCCCGA	60.108	20	ACCATTCAGCGCAGAGAACT	59.677	20	226	63	288	CACGTTGATTCCATCCCCGA	60.108	20	CACCATTCAGCGCAGAGAAC	59.555	20	227	63	289
Contig1712	Tri	(GAA)5	15	279	293	ACCACCGTCTCGCTCAATTC	60.39	20	TGTCGATTGTTCCCTCTCGTG	60.068	21	194	124	317	ACCACCGTCTCGCTCAATTC	60.39	20	TGTCGATTGTTCCCTCTCGT	58.746	20	194	124	317	CACCACCGTCTCGCTCAATT	60.671	20	TGTCGATTGTTCCCTCTCGTG	60.068	21	195	123	317
Contig17125	Di	(GA)7	14	3180	3193	TTTTGAAGCGCGTGAAGTGG	59.971	20	GACGCTCTCTCTCTCCTCCT	59.82	20	178	3054	3231	CTCTTTGCGGACATTGCTCG	59.904	20	GACGCTCTCTCTCTCCTCCT	59.82	20	246	2986	3231	GTGCCTCTTTGCGGACATTG	60.11	20	GACGCTCTCTCTCTCCTCCT	59.82	20	250	2982	3231
Contig17128	Mono	(A)10	10	12279	12288	AATCAGTCTACCGTGCGTGG	60.109	20	TCCCGGGGTTTGATAGTTGC	60.035	20	224	12150	12373	CGTGCGTGGCTAGCTTATTG	59.698	20	TCCCGGGGTTTGATAGTTGC	60.035	20	213	12161	12373	AATCAGTCTACCGTGCGTGG	60.109	20	CCCGGGGTTTGATAGTTGCA	60.323	20	223	12150	12372
Contig17128	Mono	(T)11	11	14448	14458	TCCCTGAGGAAGAGGACGAG	60.034	20	GCGTACCAAATGAAAGCCCC	59.827	20	134	14369	14502	TGGGCTTTGCTCTAACCGAG	60.036	20	GCGTACCAAATGAAAGCCCC	59.827	20	231	14272	14502	CTGGGCTTTGCTCTAACCGA	60.036	20	GCGTACCAAATGAAAGCCCC	59.827	20	232	14271	14502
Contig17130	Tri	(TCA)6	18	3581	3598	GAGGCCTCCACAAAGACCTC	60.036	20	TCTTCTCAGCCCCCTCATGA	59.957	20	218	3454	3671	AACATCATCACCGCCAGAGG	60.108	20	TCTTCTCAGCCCCCTCATGA	59.957	20	234	3438	3671	GAGGCCTCCACAAAGACCTC	60.036	20	TCTTCTTCTCAGCCCCCTCA	59.883	20	221	3454	3674
Contig17135	Compound	(GA)9acgatttgttttgctttacaaaactctctctcatggctctcctaacttccttgcctgaacagttctccagtacccccaaacgccacaaacgtaagcc(ACA)5	130	125	254	CCTCGCTCTCCCTTTGTTGT	59.965	20	TGAAGGGTCATGCACTCTCG	59.753	20	270	102	371	CCTCGCTCTCCCTTTGTTGT	59.965	20	GTCATGCACTCTCGACCCTT	59.752	20	264	102	365	CCTCGCTCTCCCTTTGTTGT	59.965	20	AAGGGTCATGCACTCTCGAC	59.752	20	268	102	369
Contig17135	Tri	(TAC)8	24	540	563	GGGTCATCTTGCAGCTCCAT	60.107	20	TGACGTGTAGGTTGCTCCAC	59.967	20	207	399	605	TGCAGCTCCATATGCAGCTT	60.107	20	TGACGTGTAGGTTGCTCCAC	59.967	20	198	408	605	GCTAGGGTCATCTTGCAGCT	59.82	20	TGACGTGTAGGTTGCTCCAC	59.967	20	211	395	605
Contig17137	Compound	(A)10gaacaaaa(TCAC)5	38	2181	2218	GCACAACAAAATCCGCACCT	59.968	20	ACTTTGATAATAGGGGTAGTGGGTG	59.868	25	194	2053	2246	CCATCACCACCACTCTTCCC	60.035	20	ACTTTGATAATAGGGGTAGTGGGTG	59.868	25	157	2090	2246	CCCATCACCACCACTCTTCC	60.035	20	ACTTTGATAATAGGGGTAGTGGGTG	59.868	25	158	2089	2246
Contig17138	Compound	(A)10gaacaaaa(TCAC)5	38	2151	2188	CCATCACCACCACTCTTCCC	60.035	20	GGTGCCCTTTGATCTCCCTC	60.107	20	262	2060	2321	CCCATCACCACCACTCTTCC	60.035	20	GGTGCCCTTTGATCTCCCTC	60.107	20	263	2059	2321	GCACAACAAAATCCGCACCT	59.968	20	TCGGATTGAGCAAGTCCAGG	59.75	20	261	2023	2283
Contig17155	Tri	(GGT)7	21	33	53
Contig17156	Tri	(GGT)7	21	33	53
Contig17157	Tri	(GGT)5	15	976	990	GCTGACATGCTGTTGTTGCT	59.687	20	TGCAGATCTGGTCATCACACC	60.066	21	201	901	1101	AGCTGACATGCTGTTGTTGC	59.687	20	TGCAGATCTGGTCATCACACC	60.066	21	202	900	1101	GCTGACATGCTGTTGTTGCT	59.687	20	GCAGATCTGGTCATCACACCT	59.791	21	200	901	1100
Contig17162	Di	(GA)6	12	87	98	ACGTGTTCCCGAAGTTCACA	59.824	20	GGTGGTTTGGGAAGAGAGGG	59.962	20	149	25	173	ACGTGTTCCCGAAGTTCACA	59.824	20	GGGTGGTTTGGGAAGAGAGG	59.962	20	150	25	174	ACGTGTTCCCGAAGTTCACA	59.824	20	GGAGAAGAGGGTGGTTTGGG	59.962	20	158	25	182
Contig17167	Tri	(GAA)5	15	3041	3055	CGGTGTGGGGAGTTGATCAA	59.964	20	GGGTAGGCCATGTCACCAAA	59.961	20	161	3015	3175	ACACAATTCTCTCCGCCTGG	60.036	20	TGAGTGAGTGTGTGTGCGTT	60.108	20	228	2867	3094	ACACAATTCTCTCCGCCTGG	60.036	20	CGCCAGAGTGAGTGAGTGAG	60.109	20	240	2867	3106
Contig17169	Tri	(GAA)5	15	3184	3198	CGGTGTGGGGAGTTGATCAA	59.964	20	GGGTAGGCCATGTCACCAAA	59.961	20	161	3158	3318	ACACAATTCTCTCCGCCTGG	60.036	20	TGAGTGAGTGTGTGTGCGTT	60.108	20	228	3010	3237	ACACAATTCTCTCCGCCTGG	60.036	20	CGCCAGAGTGAGTGAGTGAG	60.109	20	240	3010	3249
Contig17179	Tri	(CGT)5	15	2442	2456	CGGACCCTGTCGTTTTGAGA	59.967	20	ACCCCAATCTCTCCCTCCTC	60.031	20	195	2404	2598	TCGGACCCTGTCGTTTTGAG	59.967	20	ACCCCAATCTCTCCCTCCTC	60.031	20	196	2403	2598	CGGACCCTGTCGTTTTGAGA	59.967	20	CCAACCACAGCACAATTCCG	60.039	20	252	2404	2655
Contig1718	Tri	(CCA)5	15	130	144	GGGTCACCCTACACAACACA	59.529	20	TGGGGCACACTCTCAAGTTC	59.891	20	135	77	211	TGGGTCACCCTACACAACAC	59.529	20	TGGGGCACACTCTCAAGTTC	59.891	20	136	76	211	GGGTCACCCTACACAACACA	59.529	20	GGCACACTCTCAAGTTCGGT	60.25	20	132	77	208
Contig17180	Tri	(CGT)5	15	2546	2560	CGGACCCTGTCGTTTTGAGA	59.967	20	ACCCCAATCTCTCCCTCCTC	60.031	20	195	2508	2702	TCGGACCCTGTCGTTTTGAG	59.967	20	ACCCCAATCTCTCCCTCCTC	60.031	20	196	2507	2702	AGTTGGAGCATGTGAGCCTC	60.036	20	ACCCCAATCTCTCCCTCCTC	60.031	20	227	2476	2702
Contig17184	Di	(TC)6	12	139	150	TCTCCACTTTTCTATGCCACACA	59.928	23	TCTACTTGCAGCTCCATGCC	60.108	20	243	104	346	TCTCCACTTTTCTATGCCACACA	59.928	23	TCCATGCCGTTTCCAGAAGT	59.6	20	231	104	334	CTCCACTTTTCTATGCCACACA	58.589	22	TCTACTTGCAGCTCCATGCC	60.108	20	242	105	346
Contig17186	Tri	(AAG)5	15	173	187	CCCCACCGCATCTTTTACCT	60.034	20	TTGGCCTTCTTCAGCACCTT	59.814	20	262	98	359	CCCCACCGCATCTTTTACCT	60.034	20	TTTGGCCTTCTTCAGCACCT	59.814	20	263	98	360	TCCCCACCGCATCTTTTACC	60.035	20	TTGGCCTTCTTCAGCACCTT	59.814	20	263	97	359
Contig17187	Tri	(AAG)8	24	1983	2006	TCTGCCTCACGGTGAATTCC	60.036	20	CAACGCTTCCATGCCAAACA	59.968	20	265	1793	2057	TTCGAGAATGCGCTCCACTT	60.037	20	CAACGCTTCCATGCCAAACA	59.968	20	204	1854	2057	GGTGAATTCCCCAGAGGCAA	59.96	20	CAACGCTTCCATGCCAAACA	59.968	20	255	1803	2057
Contig17201	Tri	(AGA)5	15	2512	2526	AGGGTGTGTGGCTTTGCTAA	59.815	20	AGCGATACCAACTTCTATACTGGT	59.106	24	130	2424	2553	TCTAGGGTGTGTGGCTTTGC	60.251	20	AGCGATACCAACTTCTATACTGGT	59.106	24	133	2421	2553	CTAGGGTGTGTGGCTTTGCT	60.251	20	AGCGATACCAACTTCTATACTGGT	59.106	24	132	2422	2553
Contig17213	Di	(GA)6	12	1428	1439	GTGAAAGAGTGGGTGGGTGT	59.817	20	ACCATGCCTCTTCAAGCTCC	60.035	20	169	1405	1573	GTGAAAGAGTGGGTGGGTGT	59.817	20	CCATGCCTCTTCAAGCTCCA	60.035	20	168	1405	1572	GTGAAAGAGTGGGTGGGTGT	59.817	20	GCTATGCCCAGCACTATGGT	59.891	20	257	1405	1661
Contig17213	Mono	(T)11	11	1182	1192	CTTTCCAGGGCCAAGCTTTG	59.681	20	CACACACCCACCCACTCTTT	60.107	20	277	1151	1427	GGCCAAGCTTTGCTGTTCTT	59.61	20	CACACACCCACCCACTCTTT	60.107	20	269	1159	1427	CTTTCCAGGGCCAAGCTTTG	59.681	20	CACACCCACCCACTCTTTCA	59.817	20	275	1151	1425
Contig17223	Mono	(A)11	11	48	58	CGAGCACATTATCAACATCCATCA	59.487	24	CCAGACACTGCATAGCCTGT	59.749	20	271	0	270	CGAGCACATTATCAACATCCATCA	59.487	24	TAGGCCAGACACTGCATAGC	59.534	20	275	0	274	CGAGCACATTATCAACATCCATC	57.973	23	CCAGACACTGCATAGCCTGT	59.749	20	271	0	270
Contig17224	Mono	(A)11	11	48	58	CGAGCACATTATCAACATCCATCA	59.487	24	GTATTAGGCCGGACACTGCA	59.823	20	279	0	278	CGAGCACATTATCAACATCCATCA	59.487	24	CGGACACTGCATAGCCTGTT	60.392	20	270	0	269	CGAGCACATTATCAACATCCATCA	59.487	24	TTAGGCCGGACACTGCATAG	59.536	20	276	0	275
Contig17228	Tri	(GCA)5	15	12	26
Contig17231	Tri	(GCA)5	15	12	26
Contig17233	Tri	(CGC)6	18	351	368	ACTTTCCCACGTGCTTCGAT	59.965	20	GAGAAGATTTTTCCGGCGCC	59.901	20	215	238	452	ACTTTCCCACGTGCTTCGAT	59.965	20	GGAGAAGATTTTTCCGGCGC	59.901	20	216	238	453	ACTTTCCCACGTGCTTCGAT	59.965	20	GATTTTTCCGGCGCCAGAAG	60.179	20	210	238	447
Contig17243	Di	(AG)7	14	1985	1998
Contig17244	Compound	(CT)7agtttttctcttttggcttgagaactcttcggttatacttttaaaattaaaaatgctttaa(TC)12	99	166	264
Contig17245	Di	(TG)6	12	759	770	AGGAAAACGAGGGGCTTGTT	59.815	20	GCAGCACCAAAACCCTTCTG	59.967	20	227	653	879	AGGAAAACGAGGGGCTTGTT	59.815	20	TCTTGGTTTGGCCTTGCTCA	60.106	20	180	653	832	AGGAAAACGAGGGGCTTGTT	59.815	20	TGAAACACCACAGGGGAAGG	59.815	20	247	653	899
Contig17245	Tri	(CAT)6	18	159	176	TCTGAGACCCACTGAGGTACA	59.572	21	GCCACAGTGCAAAGCATGAA	59.968	20	238	95	332	TCTGAGACCCACTGAGGTACA	59.572	21	AGCACACAGTTGCAACCTCT	60.107	20	183	95	277	TCTGAGACCCACTGAGGTACA	59.572	21	ACTGAACCCCCAGAGAGTGA	59.809	20	279	95	373
Contig17247	Di	(TG)6	12	759	770	AGGAAAACGAGGGGCTTGTT	59.815	20	GCAGCACCAAAACCCTTCTG	59.967	20	227	653	879	AGGAAAACGAGGGGCTTGTT	59.815	20	TCTTGGTTTGGCCTTGCTCA	60.106	20	180	653	832	AGGAAAACGAGGGGCTTGTT	59.815	20	TGAAACACCACAGGGGAAGG	59.815	20	247	653	899
Contig17247	Tri	(CAT)6	18	159	176	TCTGAGACCCACTGAGGTACA	59.572	21	GCCACAGTGCAAAGCATGAA	59.968	20	238	95	332	TCTGAGACCCACTGAGGTACA	59.572	21	AGCACACAGTTGCAACCTCT	60.107	20	183	95	277	TCTGAGACCCACTGAGGTACA	59.572	21	ACTGAACCCCCAGAGAGTGA	59.809	20	279	95	373
Contig17249	Di	(TG)6	12	610	621	AGGAAAACGAGGGGCTTGTT	59.815	20	GCAGCACCAAAACCCTTCTG	59.967	20	227	504	730	AGGAAAACGAGGGGCTTGTT	59.815	20	TCTTGGTTTGGCCTTGCTCA	60.106	20	180	504	683	AGGAAAACGAGGGGCTTGTT	59.815	20	TGAAACACCACAGGGGAAGG	59.815	20	247	504	750
Contig17258	Mono	(T)23	23	2712	2734
Contig17262	Mono	(A)11	11	28	38
Contig17271	Mono	(A)10	10	911	920	TGGTCCAACAAGCTTCCTTCT	59.505	21	CCCCATTGTCAAGTGCAACC	59.682	20	249	780	1028	ATGGGGCAAAACACAAGGTT	58.494	20	CCCCATTGTCAAGTGCAACC	59.682	20	156	873	1028	CCTATGGGGCAAAACACAAGG	59.45	21	CCCCATTGTCAAGTGCAACC	59.682	20	159	870	1028
Contig17272	Mono	(A)26	26	1	26
Contig17273	Mono	(A)26	26	1	26
Contig1728	Tri	(CTC)5	15	189	203	ATTCGTCTGCGCCCTAACAA	60.037	20	CAAGGGAGAAGGCGAAGAGG	60.108	20	251	103	353	AATTCGTCTGCGCCCTAACA	60.037	20	CAAGGGAGAAGGCGAAGAGG	60.108	20	252	102	353	ATTCGTCTGCGCCCTAACAA	60.037	20	GCCCACATCGATCCTCCTTT	59.819	20	129	103	231
Contig17281	Mono	(A)25	25	2	26
Contig17282	Mono	(A)25	25	2	26
Contig17283	Tri	(ACC)6	18	1	18
Contig17284	Tri	(ACC)6	18	1	18
Contig17285	Mono	(A)26	26	1	26
Contig17286	Tri	(ACC)6	18	1	18
Contig17291	Mono	(A)11	11	1	11
Contig17293	Mono	(A)11	11	1	11
Contig17297	Di	(AG)6	12	1951	1962	ACCTCTACTTGAAAGCCTGCA	59.3	21	CTACTGCCATGTTGGGGTGT	59.962	20	236	1877	2112	GCCTGCACAAATTCTGAACACT	59.965	22	CTACTGCCATGTTGGGGTGT	59.962	20	222	1891	2112	AGCCTGCACAAATTCTGAACAC	59.965	22	CTACTGCCATGTTGGGGTGT	59.962	20	223	1890	2112
Contig17303	Di	(AC)8	16	49	64	AGGAACATCATCAAACAAAACAGGA	59.402	25	GAGCCAACCACAACGATTCG	59.834	20	280	8	287	GGAACATCATCAAACAAAACAGGA	58.158	24	GAGCCAACCACAACGATTCG	59.834	20	279	9	287	GGAACATCATCAAACAAAACAGGA	58.158	24	CGAGCCAACCACAACGATTC	59.834	20	280	9	288
Contig17304	Di	(CT)6	12	2629	2640	ACCCTAAACGCCACACACAA	60.107	20	ACAGGACAGCGCGTCTTAAA	59.967	20	183	2539	2721	AACCCTAAACGCCACACACA	60.107	20	ACAGGACAGCGCGTCTTAAA	59.967	20	184	2538	2721	ACGCCACACACAACAAACAC	60.11	20	ACAGGACAGCGCGTCTTAAA	59.967	20	176	2546	2721
Contig17304	Tri	(ATT)5	15	2194	2208	CCACTTCTGTTCCCCCATCC	60.034	20	TGCGAACTTCATGGGCTGAT	60.035	20	220	2137	2356	CCACTTCTGTTCCCCCATCC	60.034	20	ATGCGAACTTCATGGGCTGA	60.035	20	221	2137	2357	TGTTCCCCCATCCGTTTCTG	59.962	20	TGCGAACTTCATGGGCTGAT	60.035	20	213	2144	2356
Contig17307	Mono	(T)10	10	443	452	ACATGACGACAAGAACTGCA	57.761	20	AAGGTTCAGCTCAGCATCCC	60.035	20	155	375	529	ACATGACGACAAGAACTGCA	57.761	20	CAGGAAGGTTCAGCTCAGCA	59.964	20	159	375	533	ACATGACGACAAGAACTGCA	57.761	20	TGCAGGAAGGTTCAGCTCAG	59.964	20	161	375	535
Contig17309	Mono	(A)10	10	1638	1647	AAGGTTCAGCTCAGCATCCC	60.035	20	ACATGACGACAAGAACTGCA	57.761	20	155	1559	1713	CAGGAAGGTTCAGCTCAGCA	59.964	20	ACATGACGACAAGAACTGCA	57.761	20	159	1555	1713	TGCAGGAAGGTTCAGCTCAG	59.964	20	ACATGACGACAAGAACTGCA	57.761	20	161	1553	1713
Contig17309	Tri	(TGG)6	18	130	147	TGGACTTGACGACGAGGTTG	59.968	20	GTTTCGAGCATGGGCGAATC	59.972	20	177	69	245	TGGACTTGACGACGAGGTTG	59.968	20	CGACGAAGAAGTGGACCCAA	59.967	20	208	69	276	TGGACTTGACGACGAGGTTG	59.968	20	GAAGGCGACGAAGAAGTGGA	60.039	20	213	69	281
Contig17315	Tri	(CAG)7	21	573	593	CATCTTGCCCAACAGCATGG	59.825	20	GGCTTGATGTCCTTGAGGCT	60.035	20	171	536	706	CATCTTGCCCAACAGCATGG	59.825	20	TGATGTCCTTGAGGCTGCTG	60.036	20	167	536	702	CATCTTGCCCAACAGCATGG	59.825	20	ATGCATTTGCTGTCCTTGCG	60.109	20	210	536	745
Contig17315	Tri	(TGG)6	18	2891	2908	CGTGGGCCATCAAACTTTGG	60.038	20	ACGTCCACCAAAACCACCAT	60.106	20	204	2837	3040	ACTGGAAACATGCGGGTGAT	59.962	20	AACCACCATCCCTAATGCCG	60.107	20	276	2754	3029	CGTGGGCCATCAAACTTTGG	60.038	20	AACCACCATCCCTAATGCCG	60.107	20	193	2837	3029
Contig17316	Tri	(CAG)7	21	573	593	CATCTTGCCCAACAGCATGG	59.825	20	GGCTTGATGTCCTTGAGGCT	60.035	20	171	536	706	CATCTTGCCCAACAGCATGG	59.825	20	TGATGTCCTTGAGGCTGCTG	60.036	20	167	536	702	CATCTTGCCCAACAGCATGG	59.825	20	ATGCATTTGCTGTCCTTGCG	60.109	20	210	536	745
Contig17316	Tri	(TGG)5	15	2891	2905	TTTGGAAAGGATCGGGGTGG	59.961	20	CCAAAGCCACCATCCCTCAT	60.033	20	101	2852	2952	AGCAGGACTGGAAACATGCA	59.889	20	CCAAAGCCACCATCCCTCAT	60.033	20	205	2748	2952	TGGGCCATCGAACTTTGGAA	59.889	20	CCAAAGCCACCATCCCTCAT	60.033	20	114	2839	2952
Contig17320	Mono	(T)12	12	2541	2552	ACTGTGCGTGAAGATGCTGA	59.966	20	GGAAAACGATGCACCACAGT	59.048	20	242	2370	2611	AGAAGGCATCATTGGTGCGA	60.035	20	GGAAAACGATGCACCACAGT	59.048	20	276	2336	2611	ACTGTGCGTGAAGATGCTGA	59.966	20	ACGATGCACCACAGTGTTAGT	59.93	21	237	2370	2606
Contig17321	Mono	(T)12	12	2787	2798	ACTGTGCGTGAAGATGCTGA	59.966	20	GGAAAACGATGCACCACAGT	59.048	20	242	2616	2857	AGAAGGCATCATTGGTGCGA	60.035	20	GGAAAACGATGCACCACAGT	59.048	20	276	2582	2857	ACTGTGCGTGAAGATGCTGA	59.966	20	ACGATGCACCACAGTGTTAGT	59.93	21	237	2616	2852
Contig17323	Di	(TA)9	18	1712	1729	GCGTGACCTTGATGCCAATC	59.901	20	TGCTGCGGAAAAGACATCCA	60.251	20	278	1661	1938	GGCTTGTCGTTGTCTGGCTA	60.32	20	GCATTGCTGCGGAAAAGACA	60.039	20	256	1687	1942	TTGATGCCAATCAGGTGGGG	60.325	20	GCATTGCTGCGGAAAAGACA	60.039	20	274	1669	1942
Contig17323	Mono	(T)10	10	1383	1392	TGCTGCCAAACAATGAGCAC	59.968	20	CGGGAGCAAAGTCCTACAGT	59.391	20	200	1232	1431	TGAGAAGGCTGGCCAAGAAG	59.963	20	CGGGAGCAAAGTCCTACAGT	59.391	20	262	1170	1431	CTTGAGAAGGCTGGCCAAGA	59.963	20	CGGGAGCAAAGTCCTACAGT	59.391	20	264	1168	1431
Contig17325	Di	(AT)11	22	1195	1216
Contig17326	Di	(AT)14	28	2518	2545
Contig17328	Mono	(A)11	11	1814	1824	GGGTTCTGGAACTGTGAGCA	59.891	20	CCCGCATTAAACCCTCACCT	60.034	20	265	1689	1953	GCCCTGCCACAATTCTCAAC	59.755	20	CCCGCATTAAACCCTCACCT	60.034	20	204	1750	1953	GGGTTCTGGAACTGTGAGCA	59.891	20	TTGCAACCCCGCATTAAACC	59.681	20	272	1689	1960
Contig17336	Compound	(AG)6aatcagagaggattttatg(A)11	42	2214	2255	TTCTCTGCCATGCACCCAAT	59.96	20	GCCCATGCAGCAGGGATAAT	60.541	20	256	2035	2290	AACCACTTCTCTGCCATGCA	59.889	20	GCCCATGCAGCAGGGATAAT	60.541	20	262	2029	2290	ACCACTTCTCTGCCATGCAC	60.607	20	GCCCATGCAGCAGGGATAAT	60.541	20	261	2030	2290
Contig17337	Compound	(AG)6aatcagagaggattttatg(A)11	42	2400	2441	TTCTCTGCCATGCACCCAAT	59.96	20	GCCCATGCAGCAGGGATAAT	60.541	20	256	2221	2476	AACCACTTCTCTGCCATGCA	59.889	20	GCCCATGCAGCAGGGATAAT	60.541	20	262	2215	2476	ACCACTTCTCTGCCATGCAC	60.607	20	GCCCATGCAGCAGGGATAAT	60.541	20	261	2216	2476
Contig17341	Mono	(A)10	10	94	103	CTTGCAAGGACGCTAATTACAA	57.321	22	CAGGTGTTCCCCCGAAATCA	59.962	20	205	22	226	CTTGCAAGGACGCTAATTACAA	57.321	22	CTACCTGGGCTTGAGCAGTC	60.108	20	167	22	188	CTTGCAAGGACGCTAATTACAA	57.321	22	CTCTACCTGGGCTTGAGCAG	59.822	20	169	22	190
Contig17343	Tri	(TCT)5	15	86	100	CTTTCACGCTGTTCCCTCCT	59.965	20	TGTCGAGCGATTTCCCAACA	59.966	20	101	63	163	CTTTCACGCTGTTCCCTCCT	59.965	20	AAGTCCATCGAAGCAAGGGG	60.035	20	128	63	190	CTTTCACGCTGTTCCCTCCT	59.965	20	AAGGGGACAGCTTTGTCGAG	59.965	20	114	63	176
Contig17347	Di	(CA)7	14	33	46
Contig17347	Mono	(T)12	12	2327	2338
Contig17368	Tri	(CAA)5	15	143	157	GCGTTGCAAATTTGTGATGACG	60.16	22	TTGGCAGTTCCGACTCATGA	59.315	20	184	91	274	GCGTTGCAAATTTGTGATGACG	60.16	22	TTCTTGGCAGTTCCGACTCA	59.244	20	187	91	277	GCGTTGCAAATTTGTGATGACG	60.16	22	AGAACCACCAGCAACATCCT	59.226	20	114	91	204
Contig17368	Tri	(GAT)5	15	305	319	TCATGAGTCGGAACTGCCAA	59.315	20	TCAAAAGACTCTTCAACGTATGAGT	58.487	25	102	255	356	AGGATGTTGCTGGTGGTTCT	59.226	20	TCAAAAGACTCTTCAACGTATGAGT	58.487	25	172	185	356	ATCATGAGTCGGAACTGCCA	59.095	20	TCAAAAGACTCTTCAACGTATGAGT	58.487	25	103	254	356
Contig1737	Tri	(TTC)6	18	34	51	AGGAGGGGTTGAGTATTTGCTG	60.026	22	AGCCTTCTTCTGCTTCACCT	58.937	20	247	0	246	AGGAGGGGTTGAGTATTTGCTG	60.026	22	CCTCCCTCAATTCACATCCCC	60.134	21	154	0	153	AGGAGGGGTTGAGTATTTGCTG	60.026	22	GCCTTCTTCTGCTTCACCTG	58.836	20	246	0	245
Contig1737	Tri	(CAC)5	15	1091	1105	GCCTTGGAAGTGCACCAAAG	59.967	20	CAGGGAGTTGCATGAGACCA	59.674	20	210	1012	1221	GCCTTGGAAGTGCACCAAAG	59.967	20	TCAGGGAGTTGCATGAGACC	59.385	20	211	1012	1222	AGCCTAGGCCTTAGTGCTCA	60.326	20	CAGGGAGTTGCATGAGACCA	59.674	20	271	951	1221
Contig1737	Tri	(CAA)5	15	1819	1833	TGGTTTGTGCTTTGGAGGGT	60.033	20	AGGATCCAAGGGGCTCATAGT	60.061	21	154	1715	1868	CAGCAACCATCTACGTGGGT	60.036	20	AGGATCCAAGGGGCTCATAGT	60.061	21	262	1607	1868	ACAGCAACCATCTACGTGGG	60.036	20	AGGATCCAAGGGGCTCATAGT	60.061	21	263	1606	1868
Contig17371	Mono	(A)10	10	80	89	ACGATTCAGATTAAACGTAGAATTAGT	57.201	27	ACATTGAACCACCAGCCACA	60.106	20	247	40	286	ACGATTCAGATTAAACGTAGAATTAGT	57.201	27	ACCACCAGCCACATCCTTTT	59.812	20	240	40	279	ACGATTCAGATTAAACGTAGAATTAGT	57.201	27	AACCACCAGCCACATCCTTT	59.812	20	241	40	280
Contig17387	Mono	(T)10	10	1538	1547	AAGCAGCAACTTCTCCCGAA	59.891	20	AGAGTAGCATGGGATCTGCC	58.945	20	235	1419	1653	CCACAGGGAAATGGGGTGAA	59.886	20	AGAGTAGCATGGGATCTGCC	58.945	20	160	1494	1653	AAGCAGCAACTTCTCCCGAA	59.891	20	CAGAGTAGCATGGGATCTGCC	60.271	21	236	1419	1654
Contig17388	Mono	(T)10	10	1532	1541	AAGCAGCAACTTCTCCCGAA	59.891	20	TTCCTTGGTTCCCAAAGGCC	60.471	20	154	1412	1565	GGTGAGGTTTCGCAGGGTAT	59.748	20	TTCCTTGGTTCCCAAAGGCC	60.471	20	225	1341	1565	AATCACCTAGGAAACGCCCC	59.745	20	TTCCTTGGTTCCCAAAGGCC	60.471	20	251	1315	1565
Contig17388	Tri	(TCT)6	18	92	109	AGCCTCCAACTCAGACCTCT	59.884	20	CTGCCCCCACTTTTGGTAGT	59.888	20	126	28	153	AGCCTCCAACTCAGACCTCT	59.884	20	ACTGCCCCCACTTTTGGTAG	59.888	20	127	28	154	AGCCTCCAACTCAGACCTCT	59.884	20	CCACCCCAACAGAGACACAA	59.817	20	258	28	285
Contig1740	Mono	(A)10	10	1318	1327	AGAAAGCAAGGCAGTCCCTC	59.963	20	AGCATCAAGATCATTGTGTCCT	57.768	22	196	1170	1365	GAATCTAGACCATCCCCGCG	60.038	20	AGCATCAAGATCATTGTGTCCT	57.768	22	150	1216	1365	GCCAAGAAAGCAAGGCAGTC	60.039	20	AGCATCAAGATCATTGTGTCCT	57.768	22	200	1166	1365
Contig17405	Mono	(A)10	10	75	84	TCTGGAGGTACCTTCCTTGT	57.284	20	TGTCTGAGGCATCCCACTTG	59.674	20	146	15	160	TCTGGAGGTACCTTCCTTGT	57.284	20	GTCTGAGGCATCCCACTTGT	59.674	20	145	15	159	CATCTGGAGGTACCTTCCTTGT	59.159	22	TGTCTGAGGCATCCCACTTG	59.674	20	148	13	160
Contig17439	Di	(TG)8	16	3	18
Contig17439	Tri	(CAT)7	21	1642	1662
Contig17460	Mono	(A)13	13	108	120	AGTGGAACTCAAAAGAAGGAGGA	59.283	23	TTCTGGAAGAAGCCACGGAC	59.965	20	270	3	272	GCAAATGGCATGTACAGTGTAC	58.242	22	TTCTGGAAGAAGCCACGGAC	59.965	20	243	30	272	AGAAGGAGGAATAAGCAAATGGC	59.043	23	TTCTGGAAGAAGCCACGGAC	59.965	20	257	16	272
Contig17461	Tri	(CAA)5	15	250	264	ACGTGTTCCGCTCTCCATTT	59.965	20	GGCTTGAGTTCCTCCAGACC	60.036	20	232	161	392	ACGTGTTCCGCTCTCCATTT	59.965	20	TGGTTTGGTTTTGGGGTGGA	59.957	20	181	161	341	ACAAGCTCCACCGAACAACA	60.107	20	TGGTTTGGTTTTGGGGTGGA	59.957	20	246	96	341
Contig17462	Tri	(CAA)5	15	250	264	ACGTGTTCCGCTCTCCATTT	59.965	20	GGCTTGAGTTCCTCCAGACC	60.036	20	232	161	392	ACGTGTTCCGCTCTCCATTT	59.965	20	TGGTTTGGTTTTGGGGTGGA	59.957	20	181	161	341	ACAAGCTCCACCGAACAACA	60.107	20	TGGTTTGGTTTTGGGGTGGA	59.957	20	246	96	341
Contig17463	Di	(CA)6	12	939	950	GAGTCACAGATGTTGAGCCCA	59.998	21	ACGTGTGCATATATGTCCATGT	57.928	22	231	860	1090	TGAGTCACAGATGTTGAGCCC	59.998	21	ACGTGTGCATATATGTCCATGT	57.928	22	232	859	1090	AGTCACAGATGTTGAGCCCA	58.941	20	ACGTGTGCATATATGTCCATGT	57.928	22	230	861	1090
Contig17463	Tri	(CAA)5	15	250	264	ACGTGTTCCGCTCTCCATTT	59.965	20	GGCTTGAGTTCCTCCAGACC	60.036	20	232	161	392	ACGTGTTCCGCTCTCCATTT	59.965	20	TGGTTTGGTTTTGGGGTGGA	59.957	20	181	161	341	ACAAGCTCCACCGAACAACA	60.107	20	TGGTTTGGTTTTGGGGTGGA	59.957	20	246	96	341
Contig17466	Tri	(TGC)6	18	226	243	GGTCCTGGACGTCGTAGAAC	59.83	20	GTCGCTTGCTTCATCCGAAC	59.905	20	263	41	303	CCTGGACGTCGTAGAACTGG	59.829	20	GTCGCTTGCTTCATCCGAAC	59.905	20	260	44	303	ACGTCGTAGAACTGGATGGC	59.827	20	GTCGCTTGCTTCATCCGAAC	59.905	20	255	49	303
Contig17466	Tri	(TTG)5	15	403	417	TTCTTCGGTGGTTGGAGTGG	59.892	20	TGCAGCAACAACAACAACCA	59.395	20	235	349	583	CGGTGGTTGGAGTGGGTTTA	59.891	20	TGCAGCAACAACAACAACCA	59.395	20	230	354	583	GAAGAGGCGGTAGGCAAGAC	60.46	20	TGCAGCAACAACAACAACCA	59.395	20	258	326	583
Contig1748	Mono	(A)13	13	349	361	AGTAAACCCGTGTCTGTGGC	60.25	20	AAGGGTGTTAAGCTGTGGGG	59.888	20	129	320	448	AGTAAACCCGTGTCTGTGGC	60.25	20	GGGTGTTAAGCTGTGGGGTA	59.306	20	127	320	446	TAAACCCGTGTCTGTGGCC	59.928	19	AAGGGTGTTAAGCTGTGGGG	59.888	20	127	322	448
Contig17483	Mono	(T)11	11	1157	1167	ATTTTCTGGCTGCTGCTCCT	59.961	20	ACTACGCTGAAGCAGAAGGT	59.03	20	177	1037	1213	ATTTTCTGGCTGCTGCTCCT	59.961	20	ACTACGCTGAAGCAGAAGGTC	60.067	21	177	1037	1213	ATCAAAGGACACAGTGGGGC	60.251	20	ACTACGCTGAAGCAGAAGGT	59.03	20	234	980	1213
Contig17486	Mono	(T)10	10	163	172	TTGGGGCGCATAACTCACTT	59.962	20	CCCACTTGGCTGTTCAGAGT	59.891	20	185	116	300	TTTGGGGCGCATAACTCACT	59.962	20	CCCACTTGGCTGTTCAGAGT	59.891	20	186	115	300	AGTTTGGGGCGCATAACTCA	59.962	20	CCCACTTGGCTGTTCAGAGT	59.891	20	188	113	300
Contig17494	Tri	(ATG)6	18	620	637	GGAATGGCAGTTGAAGCAGC	60.109	20	GACAGTTCAAACCGGCAACC	59.97	20	230	569	798	GGAATGGCAGTTGAAGCAGC	60.109	20	AGACCTCACAACAATGCCGT	59.891	20	271	569	839	TCCCGATGACGTCACTCTCT	60.035	20	GCAACCACAGACAGCATCAC	59.761	20	276	509	784
Contig17495	Tri	(TCA)6	18	767	784	GCAAGGGAAGGAGCTAGCAA	60.035	20	TCAGGCTCCAAGACCTCACT	60.179	20	243	720	962	GCAAGGGAAGGAGCTAGCAA	60.035	20	CTCAGGCTCCAAGACCTCAC	59.751	20	244	720	963	ATGCAAGGGAAGGAGCTAGC	59.818	20	TCAGGCTCCAAGACCTCACT	60.179	20	245	718	962
Contig175	Tri	(TGC)5	15	1789	1803	CTGCTCCAGTCTCCTCTTGC	60.108	20	ACGAAACAAAACGAAAATGTCATCA	58.969	25	160	1678	1837	ACCTGCTCCAGTCTCCTCTT	59.884	20	ACGAAACAAAACGAAAATGTCATCA	58.969	25	162	1676	1837	CCGATGGAGTCTCGTGGTTT	59.753	20	ACGAAACAAAACGAAAATGTCATCA	58.969	25	188	1650	1837
Contig17502	Mono	(T)10	10	94	103	TTCTTAGTTATCACCATGGAAAACAA	57.301	26	TTGAAGCGCCTTTCTTTGCA	59.256	20	280	7	286	TTAGTTATCACCATGGAAAACAATCT	57.122	26	TTGAAGCGCCTTTCTTTGCA	59.256	20	277	10	286	TCTTAGTTATCACCATGGAAAACAAT	57.122	26	TTGAAGCGCCTTTCTTTGCA	59.256	20	279	8	286
Contig17510	Di	(AG)9	18	206	223	AGGAAAGGAGGGTGTCTGGA	59.806	20	ACCTCATTCCAAACACCCCC	59.886	20	155	112	266	AGGAAAGGAGGGTGTCTGGA	59.806	20	CCTCATTCCAAACACCCCCT	59.591	20	154	112	265	GAAGGAAAGGAGGGTGTCTGG	59.996	21	ACCTCATTCCAAACACCCCC	59.886	20	157	110	266
Contig17511	Compound	(TCT)5ttcaattccaaacaaactattacttaataataataagaatgtaattgaagagataacacatgaaattggaaatggagaga(AAG)7agaagattggaggatccaat(GA)6	148	475	622
Contig17514	Mono	(T)11	11	290	300	GACTACGCCAGGGAATACGG	59.968	20	CAGCAGAGCAACCAACCAAC	59.969	20	222	139	360	GACTACGCCAGGGAATACGG	59.968	20	CAACCAACCCCGTAAGTCGA	59.966	20	210	139	348	AGGTCAAAGATGCAGCTCCC	60.035	20	CAGCAGAGCAACCAACCAAC	59.969	20	185	176	360
Contig17518	Compound	(AG)8at(AGA)5	33	2426	2458	CTGATTGATCTCGCTCCCCG	60.319	20	CTAAGTCCGGCACTCCTCAG	59.542	20	132	2370	2501	GATTGATCTCGCTCCCCGAA	59.611	20	CTAAGTCCGGCACTCCTCAG	59.542	20	130	2372	2501	ATTGATCTCGCTCCCCGAAG	59.609	20	CTAAGTCCGGCACTCCTCAG	59.542	20	129	2373	2501
Contig17518	Mono	(A)10	10	2079	2088	AGGAGTTGCCGTTGACGAAT	59.965	20	CCGCTCCTCCATTGTCCATT	60.107	20	225	1955	2179	GTAGGAGTTGCCGTTGACGA	60.039	20	CCGCTCCTCCATTGTCCATT	60.107	20	227	1953	2179	TCGTAGGAGTTGCCGTTGAC	60.039	20	CCGCTCCTCCATTGTCCATT	60.107	20	229	1951	2179
Contig1752	Compound	(T)10cacaagaaaatgcaaaagtgagaaagtgaagc(AG)6	54	1555	1608	GCGGCGACATCATACTCCAA	60.53	20	TCTCTCTCCCCAAAAGCTTTTGT	60.118	23	213	1454	1666	GCGGCGACATCATACTCCAA	60.53	20	CTCTCTCCCCAAAAGCTTTTGT	58.774	22	212	1454	1665	GCGGCGACATCATACTCCAA	60.53	20	TCTCTCCCCAAAAGCTTTTGT	57.687	21	211	1454	1664
Contig17524	Mono	(T)10	10	63	72	TCGATGTGGAACTTGAAGTCTT	57.663	22	GCATGACCTTTAACGCACGG	60.179	20	276	32	307	TTCGATGTGGAACTTGAAGTCT	57.663	22	GCATGACCTTTAACGCACGG	60.179	20	277	31	307	TCGATGTGGAACTTGAAGTCTT	57.663	22	CATGACCTTTAACGCACGGG	59.554	20	275	32	306
Contig17525	Tri	(GGA)5	15	882	896	GTGCTAGGTGCTGGTATGGG	60.179	20	AGGAATCGGAGCTGCTGATG	59.894	20	243	806	1048	GCAACGGGATAGCCAGCATA	60.25	20	TCCGTCCTCCACACTGAGAT	59.96	20	245	851	1095	CACTGAAAAGGCCCCTGACT	59.889	20	CTCCTTTTCATCCTCCCCCG	59.819	20	255	699	953
Contig17525	Tri	(GGA)5	15	1344	1358	TGAGATGCTTCGAAACCGGG	60.391	20	GGGGTTAGGGTTTGATCGCA	60.035	20	231	1208	1438	TGAGATGCTTCGAAACCGGG	60.391	20	TGGGGTTAGGGTTTGATCGC	60.035	20	232	1208	1439	GGTGCGGAGAAGAGAGCAAA	60.321	20	GGGTTTGATCGCAACGCAAT	60.109	20	275	1157	1431
Contig1753	Compound	(T)11cacaagaaaatgcaaaagcgagaaagtgaagc(AG)6	55	1840	1894	GGCGACATCACACTCCAAAC	59.483	20	TCTCTCTCCCCAAAAGCTTTTGT	60.118	23	213	1740	1952	AAGGATTGCGAAGAACCGGA	59.676	20	TCTTTCTGTTTATGGAAGGCCCT	59.666	23	264	1665	1928	AGGATTGCGAAGAACCGGAC	60.391	20	TCTTTCTGTTTATGGAAGGCCCT	59.666	23	263	1666	1928
Contig17538	Di	(GT)6	12	2653	2664	AGCTGCGTTGTTAGCCATCT	60.036	20	TCACTTTCTCCTTCTCAACTCTTCT	59.4	25	126	2585	2710	AGCTGCGTTGTTAGCCATCT	60.036	20	TCTTCACTTTCTCCTTCTCAACTCT	59.4	25	129	2585	2713	CTCTCTCAGCACAAGCAGCT	60.037	20	TCACTTTCTCCTTCTCAACTCTTCT	59.4	25	142	2569	2710
Contig17538	Tri	(AAT)5	15	1948	1962	GGTTCCAGAATGAAGCTAGCAG	59.058	22	CCATTCTTCACTCCCGCTCA	59.75	20	247	1912	2158	GGTTCCAGAATGAAGCTAGCAG	59.058	22	ACCATTCTTCACTCCCGCTC	59.749	20	248	1912	2159	GGTTCCAGAATGAAGCTAGCA	58.009	21	CCATTCTTCACTCCCGCTCA	59.75	20	247	1912	2158
Contig17543	Mono	(A)12	12	217	228	TCCAAGACTAGGTTTCCCGGA	60.203	21	ACAGCCGCATTTTTATCCGC	59.899	20	164	98	261	CCAAGACTAGGTTTCCCGGA	58.727	20	ACAGCCGCATTTTTATCCGC	59.899	20	163	99	261	TCCAAGACTAGGTTTCCCGG	58.727	20	ACAGCCGCATTTTTATCCGC	59.899	20	164	98	261
Contig17551	Mono	(A)12	12	2202	2213	CCTCAGATCAGCGATGCCAT	59.965	20	GGACCATTCCCCTGCGTTTA	60.035	20	201	2110	2310	GTTCACCAGCTGCCTCAGAT	60.036	20	GGACCATTCCCCTGCGTTTA	60.035	20	213	2098	2310	CCTCAGATCAGCGATGCCAT	59.965	20	GCCGCTTCCCTCTCCATATC	60.037	20	144	2110	2253
Contig17551	Tri	(GCC)5	15	2024	2038	ATGTTGGTGGCGGAATCAGT	59.962	20	ATGGCATCGCTGATCTGAGG	59.965	20	229	1901	2129	ATGTTGGTGGCGGAATCAGT	59.962	20	ATCTGAGGCAGCTGGTGAAC	60.036	20	217	1901	2117	TATGTCCGCCACTTGACGAC	60.109	20	ATGGCATCGCTGATCTGAGG	59.965	20	179	1951	2129
Contig1756	Compound	(AG)6ggtcaaaaattgtgggctatgtctgtaatgtgatagaaaagcttcacagaaaagaaaaaga(AG)8	89	752	840	AGTTCAAGAGCCGGAACTGG	59.965	20	CGCCATCTCTGGGATCACAA	59.821	20	164	708	871	CCTTCTTGGCTGGCACACTA	59.963	20	CGCCATCTCTGGGATCACAA	59.821	20	195	677	871	AAGAGTCCTTCTTGGCTGGC	59.963	20	CGCCATCTCTGGGATCACAA	59.821	20	201	671	871
Contig17562	Di	(TC)6	12	97	108
Contig17562	Tri	(CAA)5	15	400	414	GAACGACGATGCAGCTTCAC	59.906	20	AGGATGGTGTGGAAGAGGGT	60.179	20	151	338	488	GTGAACGACGATGCAGCTTC	59.906	20	AGGATGGTGTGGAAGAGGGT	60.179	20	153	336	488	GAACGACGATGCAGCTTCAC	59.906	20	CGAGGGCGGTGAGAATGAAT	60.179	20	198	338	535
Contig17563	Di	(TC)6	12	15	26
Contig17563	Di	(TC)6	12	134	145	TCTGTGTTGGGTGTGTCTCTG	59.861	21	CCAACAACACCGCATTGGAG	60.039	20	150	110	259	TCTGTGTTGGGTGTGTCTCTG	59.861	21	CTCCAACAACACCGCATTGG	60.039	20	152	110	261	TCTGTGTTGGGTGTGTCTCTG	59.861	21	CCTCCAACAACACCGCATTG	60.039	20	153	110	262
Contig17565	Mono	(A)15	15	1	15
Contig17566	Di	(GA)11	22	1894	1915	AAGAGCTCCTCTGTGTTGGC	59.964	20	ACGTCGTTAACTCTCTCCGA	58.199	20	196	1779	1974	CCTCTGTGTTGGCCCTCAAT	59.961	20	ACGTCGTTAACTCTCTCCGA	58.199	20	189	1786	1974	TGTTCAGGCGTCGAATCGAA	60.039	20	ACGTCGTTAACTCTCTCCGA	58.199	20	105	1870	1974
Contig17571	Di	(AC)9	18	205	222
Contig17576	Mono	(A)12	12	207	218	ATCTTTCGGGAAGCCCATGG	60.107	20	CAGCGCAACTTCAGACACAC	60.042	20	200	61	260	GCCAAGGAAGCGTATGGGAT	60.179	20	CAGCGCAACTTCAGACACAC	60.042	20	167	94	260	ATCTTTCGGGAAGCCCATGG	60.107	20	AACACTACCAACCCCAACCG	60.179	20	233	61	293
Contig17597	Di	(CT)6	12	190	201	GGAAAAAGCAACAGCGGGAG	60.039	20	CGACAACTTGAGCACTGGGA	60.25	20	235	47	281	GGAAAAAGCAACAGCGGGAG	60.039	20	CTGGGAGTAGTGGGAGGGAT	59.734	20	221	47	267	GGAAAAAGCAACAGCGGGAG	60.039	20	ATTGCTCCACAAAGGCGTTG	59.685	20	256	47	302
Contig1761	Complex	(AG)7(AGA)5*	27	62	88	AGGAGCATTTAGGTGTGGGC	60.034	20	CGAACCTCACCAGACCACTC	60.038	20	261	19	279	AGGAGCATTTAGGTGTGGGC	60.034	20	ATCTGATGGGGGAGGCATCT	60.104	20	194	19	212	AGGAGCATTTAGGTGTGGGC	60.034	20	CTGATGGGGGAGGCATCTTG	60.179	20	192	19	210
Contig17614	Mono	(A)11	11	7154	7164	CGTGGGAAAGAGGACCTGAG	59.752	20	TGTGTTTTGGGCGTCTCTGT	60.107	20	129	7103	7231	CGTGGGAAAGAGGACCTGAG	59.752	20	TGGCTTTTCTGCTTGGCTCT	60.179	20	270	7103	7372	ACGTGGGAAAGAGGACCTGA	60.471	20	TGTGTTTTGGGCGTCTCTGT	60.107	20	130	7102	7231
Contig17617	Di	(CT)6	12	2837	2848	GCCAGTACGATTCACACCCA	60.037	20	GAGCCGCAGAGATAGGGTTC	59.967	20	157	2740	2896	GCCAGTACGATTCACACCCA	60.037	20	AAAAGCCGTCGATTCGTCCT	60.038	20	194	2740	2933	GCCAGTACGATTCACACCCA	60.037	20	CCGTCGATTCGTCCTGGAAT	59.898	20	189	2740	2928
Contig17625	Di	(AG)8	16	2299	2314	TGACTTTGTGGTGGAGGTGG	59.817	20	ACACTGTGTCAGCTTTCCCA	59.454	20	225	2166	2390	GACTTTGTGGTGGAGGTGGT	59.817	20	ACACTGTGTCAGCTTTCCCA	59.454	20	224	2167	2390	GGGGACAGTGACTTTGTGGT	59.817	20	ACACTGTGTCAGCTTTCCCA	59.454	20	233	2158	2390
Contig17626	Compound	(GCT)5ccatctccggatggggatcggagacggcctcctccatggaaggggaaaccct(AG)14	95	2404	2498	GCGCCTTGGTCGAATTTAGG	59.623	20	ACACACACTTACCCGCCAAA	60.107	20	227	2336	2562	ATTCAGCGCCTTGGTCGAAT	60.393	20	ACACACACTTACCCGCCAAA	60.107	20	232	2331	2562	CACAATCTCCGCCACTCTCT	59.466	20	ACACACACTTACCCGCCAAA	60.107	20	255	2308	2562
Contig17626	Di	(AG)6	12	2697	2708
Contig1763	Tri	(TTC)5	15	549	563	TGCTGAAGCTCACACACTGA	59.535	20	TAGAGGAGGAGGAGGGGCTA	60.028	20	174	447	620	TGCTGAAGCTCACACACTGA	59.535	20	CAGGGCTTATTCTGGTGCCA	60.034	20	205	447	651	TGCTGAAGCTCACACACTGA	59.535	20	AGGAGGAGGGGCTAGTTGTT	59.881	20	168	447	614
Contig17630	Mono	(T)10	10	748	757	AATGTGCTAGTGGGCAGTCC	60.035	20	AGCTCCAATGACAACAGGGG	59.961	20	210	686	895	AATGTGCTAGTGGGCAGTCC	60.035	20	AAAATCCCTGCCAGCTCCAA	59.885	20	222	686	907	AATGTGCTAGTGGGCAGTCC	60.035	20	TGCCAGCTCCAATGACAACA	60.179	20	214	686	899
Contig17638	Di	(TG)7	14	918	931	CATGCGTGATGGCCACTTTC	60.179	20	ACACCACAGCTCCAGACATC	59.677	20	205	811	1015	CATGCGTGATGGCCACTTTC	60.179	20	CATCCACTTCAGGTCCAGCA	59.674	20	189	811	999	CATGCGTGATGGCCACTTTC	60.179	20	ACATCCACTTCAGGTCCAGC	59.674	20	190	811	1000
Contig17639	Mono	(T)13	13	79	91	GCTCGCGAGTAAGAGGACTT	59.547	20	CGGTCTCGGTGGTGTATAGC	59.97	20	146	19	164	GCTCGCGAGTAAGAGGACTT	59.547	20	TCGGTGGTGTATAGCTCGGA	60.107	20	141	19	159	GCTCGCGAGTAAGAGGACTT	59.547	20	CGCGAGTTTGGGAATAGGGA	59.823	20	198	19	216
Contig17642	Tri	(GAA)5	15	2397	2411	ATTTTGAGGTGGAGGGAGCG	60.035	20	GCAGAGTGAGCAACTGAGCA	60.602	20	172	2285	2456	ATTTTGAGGTGGAGGGAGCG	60.035	20	TGCAGAGTGAGCAACTGAGC	60.602	20	173	2285	2457	GAAACGGAGAGGGTGAAGGG	60.036	20	GCAGAGTGAGCAACTGAGCA	60.602	20	241	2216	2456
Contig17664	Mono	(T)10	10	595	604	CCAAAGGAGCACTCGTCCAT	60.036	20	TAACGGACTTGGTCTTGGGC	59.964	20	163	552	714	CCAAAGGAGCACTCGTCCAT	60.036	20	CGGCCTGAATGCACTTTTCC	60.109	20	202	552	753	CCAAAGGAGCACTCGTCCAT	60.036	20	GACTTGGTCTTGGGCTTGGA	59.89	20	158	552	709
Contig17665	Di	(CT)12	24	214	237	ACTTCACCAGCTTCAACGCT	60.179	20	GATCCACCTCCATGGCGTAG	59.966	20	207	176	382	ACTTCACCAGCTTCAACGCT	60.179	20	AACGCTGCTGGAAGATGTCA	59.965	20	147	176	322	ACTTCACCAGCTTCAACGCT	60.179	20	TTTTGGTGAAACGCTGCTGG	59.898	20	156	176	331
Contig17668	Mono	(T)10	10	595	604	CCAAAGGAGCACTCGTCCAT	60.036	20	TAACGGACTTGGTCTTGGGC	59.964	20	163	552	714	CCAAAGGAGCACTCGTCCAT	60.036	20	CGGCCTGAATGCACTTTTCC	60.109	20	202	552	753	CCAAAGGAGCACTCGTCCAT	60.036	20	GACTTGGTCTTGGGCTTGGA	59.89	20	158	552	709
Contig17670	Di	(TC)15	30	506	535	ACTTCACCAGCTTCAACGCT	60.179	20	GATCCACCTCCATGGCGTAG	59.966	20	207	473	679	ACTTCACCAGCTTCAACGCT	60.179	20	AACGCTGCTGGAAGATGTCA	59.965	20	147	473	619	ACTTCACCAGCTTCAACGCT	60.179	20	TTTTGGTGAAACGCTGCTGG	59.898	20	156	473	628
Contig17670	Mono	(T)10	10	147	156	CAGATTCGACCGATCTCGCA	59.971	20	TCAAGAAGGGCCCATTACGC	60.394	20	206	30	235	TGCAGATTCGACCGATCTCG	59.971	20	TCAAGAAGGGCCCATTACGC	60.394	20	208	28	235	CAGATTCGACCGATCTCGCA	59.971	20	AAGAAGGGCCCATTACGCTG	60.394	20	204	30	233
Contig17672	Mono	(T)10	10	147	156	CAGATTCGACCGATCTCGCA	59.971	20	TCAAGAAGGGCCCATTACGC	60.394	20	206	30	235	TGCAGATTCGACCGATCTCG	59.971	20	TCAAGAAGGGCCCATTACGC	60.394	20	208	28	235	CAGATTCGACCGATCTCGCA	59.971	20	AAGAAGGGCCCATTACGCTG	60.394	20	204	30	233
Contig17673	Mono	(T)10	10	147	156	CAGATTCGACCGATCTCGCA	59.971	20	TCAAGAAGGGCCCATTACGC	60.394	20	206	30	235	TGCAGATTCGACCGATCTCG	59.971	20	TCAAGAAGGGCCCATTACGC	60.394	20	208	28	235	CAGATTCGACCGATCTCGCA	59.971	20	AAGAAGGGCCCATTACGCTG	60.394	20	204	30	233
Contig17674	Mono	(A)10	10	7	16
Contig17674	Tri	(ACA)5	15	275	289	CGTCGTTTTGGCATTCCGTT	60.041	20	CGACCTCGGAGAAATCGGAG	59.97	20	195	154	348	CGTCGTTTTGGCATTCCGTT	60.041	20	GACATTCTCGTCGGCTTCGA	60.179	20	212	154	365	CCGTTACCTCATCCGACGTC	60.248	20	CGACCTCGGAGAAATCGGAG	59.97	20	211	138	348
Contig17675	Mono	(A)10	10	7	16
Contig17675	Tri	(ACA)5	15	275	289	CGTCGTTTTGGCATTCCGTT	60.041	20	CGACCTCGGAGAAATCGGAG	59.97	20	195	154	348	CGTCGTTTTGGCATTCCGTT	60.041	20	GACATTCTCGTCGGCTTCGA	60.179	20	212	154	365	CCGTTACCTCATCCGACGTC	60.248	20	CGACCTCGGAGAAATCGGAG	59.97	20	211	138	348
Contig17676	Mono	(A)10	10	7	16
Contig17676	Tri	(ACA)5	15	275	289	CGTCGTTTTGGCATTCCGTT	60.041	20	CGACCTCGGAGAAATCGGAG	59.97	20	195	154	348	CGTCGTTTTGGCATTCCGTT	60.041	20	GACATTCTCGTCGGCTTCGA	60.179	20	212	154	365	CCGTTACCTCATCCGACGTC	60.248	20	CGACCTCGGAGAAATCGGAG	59.97	20	211	138	348
Contig17679	Mono	(T)16	16	2698	2713
Contig1768	Mono	(T)10	10	524	533	TCCTCTACGAGCTCTGTTGGA	59.996	21	CGTGACATCAACGCAGAACC	59.836	20	186	460	645	GGAGCGATTCTGTTTCATGCC	59.935	21	CGTGACATCAACGCAGAACC	59.836	20	161	485	645	TGCTTGACTTCCTCTACGAGC	59.797	21	CGTGACATCAACGCAGAACC	59.836	20	195	451	645
Contig17690	Di	(AG)7	14	255	268	GCATGTTAGTTGCGTGGGTG	60.11	20	AGCTGACCAATGAGCTGCTT	59.962	20	195	152	346	GCATGTTAGTTGCGTGGGTG	60.11	20	AAGCTGACCAATGAGCTGCT	59.962	20	196	152	347	GGTGGCAACGTGGAAAAACA	59.826	20	AGCTGACCAATGAGCTGCTT	59.962	20	179	168	346
Contig17691	Tri	(GAA)5	15	35	49	AATTGAGTTGGGTTGGGGGC	60.836	20	TTCCAGACTTTCCAGCTGCC	60.251	20	216	11	226	AATTGAGTTGGGTTGGGGGC	60.836	20	AGAGGCTCCAACATCCTGGA	60.253	20	238	11	248	AATTGAGTTGGGTTGGGGGC	60.836	20	CCAGACTTTCCAGCTGCCAT	60.323	20	214	11	224
Contig17699	Compound	(CT)7gcagcgcatggaggaagctccgtcttcagttccggcgacagcatcgtgctggagcaacgtggtcaagaagca(ACC)6	104	39	142	CTCTTCTGTTGTGCTGTGCG	59.766	20	TCCTCCATGACTTCGGGGAT	60.031	20	280	15	294	CTCTTCTGTTGTGCTGTGCG	59.766	20	ATTGGGGGATTCGCTGGTTT	59.959	20	176	15	190	CTCTTCTGTTGTGCTGTGCG	59.766	20	CCATGACTTCGGGGATGGAG	59.893	20	276	15	290
Contig17700	Compound	(CT)7gcagcgcatggaggaagctccgtcttcagttccggcgacagcatcgtgctggagcaacgtggtcaagaagca(ACC)6	104	39	142	CTCTTCTGTTGTGCTGTGCG	59.766	20	TCCTCCATGACTTCGGGGAT	60.031	20	280	15	294	CTCTTCTGTTGTGCTGTGCG	59.766	20	ATTGGGGGATTCGCTGGTTT	59.959	20	176	15	190	CTCTTCTGTTGTGCTGTGCG	59.766	20	CCATGACTTCGGGGATGGAG	59.893	20	276	15	290
Contig17702	Di	(TG)7	14	69	82	CGTGGAGTAGGTTGTTCCAGT	59.657	21	CTCCCAGGTGTCAATGGCAT	60.034	20	151	13	163	TGCACAAATCGTGGAGTAGGT	59.654	21	CTCCCAGGTGTCAATGGCAT	60.034	20	160	4	163	CGTGGAGTAGGTTGTTCCAGT	59.657	21	AACTCCCAGGTGTCAATGGC	60.251	20	153	13	165
Contig17709	Compound	(T)17atcagccaaaataag(TA)6	44	53	96	AACCCAAGTCCCATATTGAAGA	57.054	22	GGATTCTTCCGCAGATGAGGA	59.586	21	250	0	249	AACCCAAGTCCCATATTGAAGA	57.054	22	GGATTCTTCCGCAGATGAGG	58.124	20	250	0	249	ACCCAAGTCCCATATTGAAGATT	57.528	23	GGATTCTTCCGCAGATGAGGA	59.586	21	249	1	249
Contig17710	Di	(CT)6	12	2372	2383	ACGGTGTCTAGTAGCGGAGT	60.036	20	ACACTCACAGGCTCAACCAG	59.893	20	118	2325	2442	TGACGGTGTCTAGTAGCGGA	60.036	20	ACACTCACAGGCTCAACCAG	59.893	20	120	2323	2442	ACGGTGTCTAGTAGCGGAGT	60.036	20	TTCATACCGCACTGTCGGAG	59.827	20	195	2325	2519
Contig17714	Tri	(TTC)6	18	66	83	TGCTCCTCCCCTTCTTCTCT	59.585	20	CTCTCGAGTTGTTTGGCCCT	59.965	20	263	24	286	TGCTCCTCCCCTTCTTCTCT	59.585	20	AGGTGTTCGGGAATGGGTTC	59.962	20	176	24	199	TGCTCCTCCCCTTCTTCTCT	59.585	20	GGTAGGTGTTCGGGAATGGG	60.107	20	179	24	202
Contig17718	Tri	(CCA)5	15	63	77	ATGGATCGTCAATGGCGTCC	60.533	20	TGAATTGGGCATTGTGGGGA	59.884	20	265	38	302	ATGGATCGTCAATGGCGTCC	60.533	20	GCTTTAACCTGCGTTCGTCG	60.179	20	184	38	221	ATGGATCGTCAATGGCGTCC	60.533	20	CATTGTGGGGAGGAGGGAAG	59.743	20	256	38	293
Contig17718	Tri	(ATA)7	21	460	480	AGATCTTCCCCTCACCCCTC	60.031	20	GGTTCCATGGGAAGAGGTGG	60.034	20	257	302	558	CTTATCCCTACCCTGCTGCG	59.966	20	GGTTCCATGGGAAGAGGTGG	60.034	20	136	423	558	TGCTGCGGGTAACAATAGCA	60.036	20	GGTTCCATGGGAAGAGGTGG	60.034	20	123	436	558
Contig17720	Mono	(T)10	10	1539	1548	TGGTGTGAGTGGTGCCTATC	59.387	20	TGCCAATTCTTCCCAGCCTT	59.885	20	188	1514	1701	CTGGTGTGAGTGGTGCCTAT	59.385	20	TGCCAATTCTTCCCAGCCTT	59.885	20	189	1513	1701	TGGTGTGAGTGGTGCCTATC	59.387	20	GCATGCCAATTCTTCCCAGC	60.179	20	191	1514	1704
Contig17721	Mono	(T)10	10	1639	1648	TGGTGTGAGTGGTGCCTATC	59.387	20	TGCCAATTCTTCCCAGCCTT	59.885	20	188	1614	1801	CTGGTGTGAGTGGTGCCTAT	59.385	20	TGCCAATTCTTCCCAGCCTT	59.885	20	189	1613	1801	TGGTGTGAGTGGTGCCTATC	59.387	20	GCATGCCAATTCTTCCCAGC	60.179	20	191	1614	1804
Contig17721	Tri	(CCA)5	15	63	77	ATGGATCGTCAATGGCGTCC	60.533	20	TGAATTGGGCATTGTGGGGA	59.884	20	265	38	302	ATGGATCGTCAATGGCGTCC	60.533	20	GCTTTAACCTGCGTTCGTCG	60.179	20	184	38	221	ATGGATCGTCAATGGCGTCC	60.533	20	CATTGTGGGGAGGAGGGAAG	59.743	20	256	38	293
Contig17723	Mono	(T)10	10	489	498	CCGCAGTGTGTGAGTGTTTG	59.972	20	CAATTTCCTTGGCGTGCTCC	60.109	20	162	460	621	AGTGTGTGAGTGTTTGCCCA	60.035	20	CAATTTCCTTGGCGTGCTCC	60.109	20	158	464	621	GGATGAATGCACGCGGAATC	60.041	20	CAATTTCCTTGGCGTGCTCC	60.109	20	237	385	621
Contig17734	Mono	(A)11	11	1582	1592	GTACCTTCAACGGGGTGTCC	60.321	20	TGGTGAGCACACATGGTGTA	59.238	20	193	1549	1741	GTACCTTCAACGGGGTGTCC	60.321	20	TTCCGTGTCCTGACAACAGT	59.172	20	126	1549	1674	GTACCTTCAACGGGGTGTCC	60.321	20	ACCTTTTCCGTGTCCTGACA	59.165	20	131	1549	1679
Contig17734	Tri	(TCT)6	18	42	59	TCTCTCTTCATCTCAAAGTTTCACTCT	59.985	27	GAACCGAGCTGTCCACAGAA	59.966	20	278	11	288	TCTCTCTCTTCATCTCAAAGTTTCACT	59.985	27	GAACCGAGCTGTCCACAGAA	59.966	20	280	9	288	TCTCTCTTCATCTCAAAGTTTCACTCT	59.985	27	AACCGAGCTGTCCACAGAAG	59.966	20	277	11	287
Contig17739	Mono	(A)10	10	1833	1842	TCCGCTTCCGAAGAGAACAC	60.039	20	TCTGACGGTGGCTGGTAGTA	59.961	20	144	1795	1938	CGATTCCGCTTCCGAAGAGA	59.899	20	TCTGACGGTGGCTGGTAGTA	59.961	20	148	1791	1938	TCGATTCCGCTTCCGAAGAG	59.899	20	TCTGACGGTGGCTGGTAGTA	59.961	20	149	1790	1938
Contig17750	Tri	(AAC)5	15	195	209	AAATGTTGCCGCATCCTTCG	59.829	20	AGGTGCCTACAAGCAATCCC	60.034	20	273	66	338	AAATGTTGCCGCATCCTTCG	59.829	20	TGCCTACAAGCAATCCCCAG	60.034	20	270	66	335	AAATGTTGCCGCATCCTTCG	59.829	20	AAGCAATCCCCAGAGCCAAA	59.885	20	263	66	328
Contig17768	Mono	(T)10	10	814	823	AAGGTTTGGCGCATTGCTTT	59.893	20	GGGGCTTACATGATGACCCC	60.179	20	237	725	961	AAAGGTTTGGCGCATTGCTT	59.893	20	GGGGCTTACATGATGACCCC	60.179	20	238	724	961	AAGGTTTGGCGCATTGCTTT	59.893	20	CCAAGTCCACGCAATTCACC	59.759	20	152	725	876
Contig17785	Mono	(A)27	27	1	27
Contig1779	Mono	(T)12	12	224	235	TGCACAGCAAGCGCAAATAG	60.11	20	TGAGTGGCTTTGCTAGAGCC	60.036	20	272	5	276	CTGCACAGCAAGCGCAAATA	60.11	20	TGAGTGGCTTTGCTAGAGCC	60.036	20	273	4	276	GCACAGCAAGCGCAAATAGA	59.831	20	TGAGTGGCTTTGCTAGAGCC	60.036	20	271	6	276
Contig17810	Di	(GT)6	12	1	12
Contig17810	Mono	(T)10	10	242	251	GAAGCAACCAAAGCCTCACC	59.685	20	GATGACCCTTTGGAGGTCCC	59.744	20	280	117	396	AGCAACCAAAGCCTCACCAA	60.397	20	GATGACCCTTTGGAGGTCCC	59.744	20	278	119	396	AGCAACCAAAGCCTCACCAA	60.397	20	GGATGACCCTTTGGAGGTCC	59.744	20	279	119	397
Contig17814	Compound	(CCA)6gtgttgccgcctcctggtggtttcact(CCA)5	60	689	748	TCTTCCCACATCCCAGCAAG	59.671	20	TAGCCGGTGGAAAAGGGATG	59.745	20	259	634	892	TCTTCCCACATCCCAGCAAG	59.671	20	CTTAGCCGGTGGAAAAGGGA	59.673	20	261	634	894	ACATCCCAGCAAGGCTTTCT	59.593	20	TAGCCGGTGGAAAAGGGATG	59.745	20	252	641	892
Contig17815	Tri	(ATT)5	15	197	211	GGTCCCTCAGATTAGCTGGC	59.892	20	GGGGAGTCAATCGAATTGCC	58.975	20	260	38	297	GGTCCCTCAGATTAGCTGGC	59.892	20	AGGGGAGTCAATCGAATTGCC	60.409	21	261	38	298	GGTCCCTCAGATTAGCTGGC	59.892	20	GGGAGTCAATCGAATTGCCAG	59.327	21	259	38	296
Contig17823	Di	(AG)12	24	1279	1302	TCCCTCATCTCCAGCATCCA	60.031	20	AGTTACAAATAATCGCAAAGCCA	57.363	23	221	1109	1329	GTCACGTGACTCCTTCCGTT	59.968	20	AGTTACAAATAATCGCAAAGCCA	57.363	23	130	1200	1329	ATCCACTACGCCGTTTGTGT	59.966	20	AGTTACAAATAATCGCAAAGCCA	57.363	23	206	1124	1329
Contig17825	Mono	(T)12	12	772	783	TGATGGGGTGTGCGTGTTTA	59.891	20	TCTATGCAAAGGTCGTCTGCA	59.725	21	267	563	829	TGATGGGGTGTGCGTGTTTA	59.891	20	AGCTGTCTATGCAAAGGTCGT	59.724	21	272	563	834	TGGGGTGTGCGTGTTTATGT	60.179	20	TCTATGCAAAGGTCGTCTGCA	59.725	21	264	566	829
Contig17827	Mono	(A)11	11	1407	1417	TAGAGCTCCGTGGCTGTAGT	60.034	20	CCTCGGGATATTGGATCTCCA	58.46	21	212	1277	1488	GCTCCGTGGCTGTAGTGTAA	59.754	20	CCTCGGGATATTGGATCTCCA	58.46	21	208	1281	1488	TAGAGCTCCGTGGCTGTAGT	60.034	20	GGATCTCCAACCAATCGAATCG	59.197	22	200	1277	1476
Contig17829	Tri	(TGC)5	15	969	983	AGGCTGCTGCGAATTCTGAT	60.107	20	CAGCAGCAGCAACAGCAAAG	60.94	20	258	751	1008	CAGAAGAGTGTGGAGCTCCG	60.109	20	CAGCAGCAGCAACAGCAAAG	60.94	20	238	771	1008	AGGCTGCTGCGAATTCTGAT	60.107	20	CAGCAGCAGCAACAGCAAA	59.933	19	258	751	1008
Contig17852	Tri	(CTC)7	21	31	51	CGTCGGTCACGGAGGAAC	60.127	18	CCTCCTCTGCTCCAAATGCA	60.035	20	239	4	242	CGTCGGTCACGGAGGAAC	60.127	18	GTGCTATATCCCGCCACCTC	60.037	20	192	4	195	CGTCGGTCACGGAGGAAC	60.127	18	ACCTCTTGCTCCCTGGAGAT	59.956	20	160	4	163
Contig17856	Mono	(G)11	11	16	26
Contig17858	Di	(GA)12	24	1065	1088
Contig17862	Mono	(A)14	14	1184	1197	TGCAAGTGCTGGAACAATGC	59.968	20	GAGGGAAAGGCTGAAAACGC	59.759	20	224	997	1220	GAAGCACCCCAGGAACAAGA	59.89	20	GAGGGAAAGGCTGAAAACGC	59.759	20	129	1092	1220	GAGAAGCACCCCAGGAACAA	59.89	20	GAGGGAAAGGCTGAAAACGC	59.759	20	131	1090	1220
Contig17867	Mono	(A)10	10	1126	1135	CCCTGGCTGTGGATGTGTTA	59.672	20	TCAGTGTTGTCTTCCGAGGC	59.966	20	274	975	1248	CCCTGGCTGTGGATGTGTTA	59.672	20	CAGTGTTGTCTTCCGAGGCA	60.25	20	273	975	1247	TGTGTTACTGCCACCAACCT	59.451	20	TCAGTGTTGTCTTCCGAGGC	59.966	20	181	1068	1248
Contig17868	Mono	(A)10	10	1322	1331	CCCTGGCTGTGGATGTGTTA	59.672	20	TCAGTGTTGTCTTCCGAGGC	59.966	20	274	1171	1444	CCCTGGCTGTGGATGTGTTA	59.672	20	CAGTGTTGTCTTCCGAGGCA	60.25	20	273	1171	1443	TGTGTTACTGCCACCAACCT	59.451	20	TCAGTGTTGTCTTCCGAGGC	59.966	20	181	1264	1444
Contig17871	Di	(AG)6	12	5	16
Contig17875	Di	(TG)17	34	16	49
Contig17876	Compound	(GT)7ggc(TG)6	29	15	43
Contig17877	Di	(GT)8	16	1	16
Contig17883	Tetra	(AGAA)7	28	970	997
Contig17884	Tetra	(AGAA)7	28	1065	1092
Contig17886	Mono	(A)13	13	1	13
Contig17903	Tetra	(TCCA)6	24	44	67	GCTAGCTGAACCTGCCGATT	60.463	20	AATCCCGATGGCCATGATCC	59.961	20	184	0	183	GCTAGCTGAACCTGCCGATT	60.463	20	CACAGTGTCAGGACCGTTGA	59.896	20	230	0	229	GCTAGCTGAACCTGCCGATT	60.463	20	AAACAAGGCGCAGACAGAGA	59.893	20	102	0	101
Contig17903	Tri	(TTA)6	18	465	482
Contig17912	Mono	(A)12	12	419	430	CCATCCGCTCTATGGACCAC	59.966	20	TTCTGGGTTGATGGTGGCTC	59.962	20	107	356	462	TCCATCCGCTCTATGGACCA	60.106	20	TTCTGGGTTGATGGTGGCTC	59.962	20	108	355	462	CCATCCGCTCTATGGACCAC	59.966	20	TTGCATGTTGCTCCTCCACA	60.179	20	203	356	558
Contig17943	Di	(GA)9	18	795	812
Contig17949	Mono	(T)12	12	907	918
Contig1795	Di	(CT)7	14	100	113	TCTGAACTGCACCGTTTCGA	59.897	20	ATTCCAAATTCCGTGCCCCT	59.959	20	188	18	205	TGTGTCTGAACTGCACCGTT	60.108	20	ATTCCAAATTCCGTGCCCCT	59.959	20	192	14	205	TCTGAACTGCACCGTTTCGA	59.897	20	CCGTGATTCGCCATTGTGTC	59.903	20	211	18	228
Contig17954	Tri	(TCA)12	36	444	479
Contig17955	Tri	(GAT)7	21	294	314	GAACACCAAGCCTCTCGTGA	59.966	20	GTCCCCCTTTTCCTCATCCC	59.741	20	210	146	355	ACACCAAGCCTCTCGTGAAG	59.966	20	GTCCCCCTTTTCCTCATCCC	59.741	20	208	148	355	AGAACACCAAGCCTCTCGTG	59.966	20	GTCCCCCTTTTCCTCATCCC	59.741	20	211	145	355
Contig17959	Compound	(AAC)5gatcaatgattcgaagccttgctctgcacttggctgcacgattccgacacaaccacaacctcgtgcgtct(TTC)5	100	29	128	TTTGATTTGATTTTGCGAGAGAAC	57.009	24	AGGAGAGGGAGTGGCATGAT	60.03	20	169	2	170	TTTGATTTGATTTTGCGAGAGAAC	57.009	24	GTGATGTGAACGGGCTCAGA	60.037	20	195	2	196	TTTGATTTGATTTTGCGAGAGAAC	57.009	24	AGAAGGAGAGGGAGTGGCAT	59.956	20	172	2	173
Contig17961	Mono	(T)10	10	133	142
Contig18019	Mono	(T)10	10	286	295	TTCCACTTGATGTGTCCCCT	58.555	20	CGGAAATTTTGCAGGGACGG	60.109	20	208	136	343	TTCCACTTGATGTGTCCCCT	58.555	20	GGAAATTTTGCAGGGACGGG	59.754	20	207	136	342	GTGCAAGATTTCCAACGACCA	59.393	21	CGGAAATTTTGCAGGGACGG	60.109	20	256	88	343
Contig18022	Tri	(CCG)5	15	375	389	TGCCACCATTGTCAGGTCTC	59.963	20	ATTACGGCGTTCGGAAAGGT	60.037	20	225	198	422	GCTAACGTGCCACCATTGTC	59.832	20	ATTACGGCGTTCGGAAAGGT	60.037	20	232	191	422	GTTAGGGTCTCCGCGTCTTT	59.754	20	ATGGAGACGCTCAAAGCCAA	59.963	20	187	349	535
Contig1803	Mono	(A)10	10	81	90	TCCGTGAACCACCAACACAA	60.035	20	TGGCGTGGGTGTGTGATTTA	59.891	20	162	57	218	TCCGTGAACCACCAACACAA	60.035	20	GCGTGAGTGAGTGGGTTACT	59.683	20	128	57	184	TCCGTGAACCACCAACACAA	60.035	20	TATGCTTTAGGCCGCGTGAG	60.53	20	141	57	197
Contig18041	Tetra	(TTTC)8	32	3481	3512
Contig18043	Hexa	(CAAGAA)5	30	307	336	TCCGATTGCCTCCGCTTATC	59.966	20	CGAATGACAACGTGATCGCC	59.975	20	181	244	424	TCCGATTGCCTCCGCTTATC	59.966	20	CCGCGAATGACAACGTGATC	59.975	20	184	244	427	TCCGATTGCCTCCGCTTATC	59.966	20	GATCCGCGAATGACAACGTG	59.975	20	187	244	430
Contig18077	Mono	(T)10	10	149	158	TGCAAGTGACTTTGACTTACACT	58.487	23	GGTTGTCTCTGTGCGAGTGA	59.968	20	172	90	261	TGCAAGTGACTTTGACTTACACT	58.487	23	CCCCCTCCAGAAGGCAATTT	59.958	20	192	90	281	TGCAAGTGACTTTGACTTACACT	58.487	23	TTTTTCCCCCTCCAGAAGGC	59.886	20	197	90	286
Contig18098	Di	(GA)7	14	553	566	ATCTGTCACGGCGATGTTGT	60.037	20	AGACGCCATTGTCAAACCCT	59.89	20	136	477	612	GGTGTGTGACTGAGAGAGGC	60.038	20	AGACGCCATTGTCAAACCCT	59.89	20	100	513	612	CGGCGCGATTCTCTTCATTG	60.043	20	AGACGCCATTGTCAAACCCT	59.89	20	170	443	612
Contig18103	Compound	(CT)6ccctcatcgctttatgaaacttgaaactagtgaaacagagaggtgaagg(A)15	76	2	77
Contig18110	Tri	(TCA)7	21	245	265	GGGTAAGCACTCGTTTGTAAGC	59.841	22	GGCACGGCTTATGATAGCGA	60.32	20	197	112	308	GGGTAAGCACTCGTTTGTAAGC	59.841	22	AGGCACGGCTTATGATAGCG	60.32	20	198	112	309	GAGGGTAAGCACTCGTTTGT	57.835	20	GGCACGGCTTATGATAGCGA	60.32	20	199	110	308
Contig18111	Tri	(AAG)7	21	500	520
Contig18118	Tri	(TCT)8	24	211	234	ATCCACCACCGTGTGTTACC	59.964	20	GGGTTCAATGGTGTTTGGGG	59.315	20	271	10	280	CCACCACCGTGTGTTACCTT	60.179	20	GGGTTCAATGGTGTTTGGGG	59.315	20	269	12	280	CCCCTCTTACCCTCAAAACCC	59.994	21	CCCAACAAGTCTCTGAGCGT	59.966	20	160	182	341
Contig18124	Tri	(GGT)5	15	560	574	GCACTCTCCACTGTTGACGA	59.968	20	GCATCACCATTGTTCGCTCC	59.901	20	157	452	608	TAATCCCTCTGCCTCTGCCT	60.031	20	TCACCATTGTTCGCTCCCAA	59.89	20	278	328	605	GCACTCTCCACTGTTGACGA	59.968	20	TCACCATTGTTCGCTCCCAA	59.89	20	154	452	605
Contig18125	Tri	(GGT)5	15	485	499	GCACTCTCCACTGTTGACGA	59.968	20	GCATCACCATTGTTCGCTCC	59.901	20	157	377	533	GCACTCTCCACTGTTGACGA	59.968	20	TCACCATTGTTCGCTCCCAA	59.89	20	154	377	530	CTCTGTCTCTGCCGAATGCT	59.825	20	GCATCACCATTGTTCGCTCC	59.901	20	275	259	533
Contig18129	Mono	(T)10	10	1094	1103	AGGGACTAATGTCATGGACTTCT	58.634	23	ACACATGAACCACTCTCTCGAC	60.03	22	268	1045	1312	AGGGACTAATGTCATGGACTTCT	58.634	23	CACATGAACCACTCTCTCGACA	60.03	22	267	1045	1311	CTCGGTTGCCTTCATGCTTG	59.83	20	GCAAACTAATGCACTAAGATTTGC	57.677	24	271	911	1181
Contig18130	Mono	(A)16	16	49	64	ACCACTGAATAAAGCCATTAATTACT	57.177	26	GACTTTTCCTCCCATGGCTGA	59.995	21	220	0	219	ACCACTGAATAAAGCCATTAATTACT	57.177	26	CTTTTCCTCCCATGGCTGAGT	59.995	21	218	0	217	ACCACTGAATAAAGCCATTAATTACT	57.177	26	ACTTTTCCTCCCATGGCTGAG	59.995	21	219	0	218
Contig18140	Mono	(A)10	10	55	64
Contig18140	Tri	(GAT)5	15	274	288	AGGGAGACAAAGGCTGAAGC	59.963	20	ACCAATCAGGCCCTCACTTC	59.67	20	280	150	429	AGGGAGACAAAGGCTGAAGC	59.963	20	CCACTAATGCTTCCCCACCA	59.669	20	166	150	315	AGGGAGACAAAGGCTGAAGC	59.963	20	ACCACTAATGCTTCCCCACC	59.668	20	167	150	316
Contig18147	Mono	(T)10	10	884	893	CACGCACATATTGGGCTTGG	59.899	20	GGCAACATGTCGCACACAAT	60.039	20	225	775	999	ACGCACATATTGGGCTTGGT	60.323	20	GGCAACATGTCGCACACAAT	60.039	20	224	776	999	CACCGACACGCACATATTGG	59.627	20	GGCAACATGTCGCACACAAT	60.039	20	231	769	999
Contig18148	Mono	(T)11	11	873	883	GGCAACCACAGAGTAACCCA	59.89	20	GGCAACATGTCGCACACAAT	60.039	20	279	711	989	TGGCAACCACAGAGTAACCC	59.89	20	GGCAACATGTCGCACACAAT	60.039	20	280	710	989	AACCACAGAGTAACCCAGCC	59.599	20	GGCAACATGTCGCACACAAT	60.039	20	276	714	989
Contig18158	Mono	(T)10	10	546	555
Contig18174	Mono	(A)10	10	51	60
Contig18181	Hexa	(GGGTTA)5	30	323	352
Contig18196	Di	(TA)7	14	58	71	TGGGAGATAGAACTTAATTAGGTTGCT	59.873	27	ACACAGGCACACACACAAGA	60.036	20	108	16	123	TGGGAGATAGAACTTAATTAGGTTGCT	59.873	27	GAACTTGAGTGCTTGCAGGC	60.04	20	170	16	185	TGGGAGATAGAACTTAATTAGGTTGCT	59.873	27	CACACAGGCACACACACAAG	59.901	20	109	16	124
Contig18196	Di	(AG)6	12	256	267	TCTTGTGTGTGTGCCTGTGT	60.036	20	TGACCTGTCTTTCATTTTTCTTTCT	57.355	25	230	104	333	GCCTGCAAGCACTCAAGTTC	60.04	20	TGACCTGTCTTTCATTTTTCTTTCT	57.355	25	168	166	333	CTTGTGTGTGTGCCTGTGTG	59.901	20	TGACCTGTCTTTCATTTTTCTTTCT	57.355	25	229	105	333
Contig18213	Di	(GA)7	14	216	229	TCTCCGGTGATTGAGGGCTA	60.033	20	TCCAGGTCACCCTATCCCTC	59.735	20	222	136	357	TCTCCGGTGATTGAGGGCTA	60.033	20	CCAGGTCACCCTATCCCTCT	59.734	20	221	136	356	AGACGATGGCTTTGCACTCA	59.965	20	TCCAGGTCACCCTATCCCTC	59.735	20	247	111	357
Contig18225	Tri	(TTG)5	15	501	515
Contig18227	Di	(GA)9	18	305	322
[truncated: 23,287 more rows]
