# Supplementary material for: Transcriptomic signature reveals mechanism of flower bud distortion in witches’-broom disease of soybean (Glycine max)
Source: BMC Plant Biol. 2019 Jan 15;19:26. doi: 10.1186/s12870-018-1601-1 (PMC6332543; doi:10.1186/s12870-018-1601-1)
Supplement: Supplementary file 6 — List of 193 SSR loci by e-PCR. (XLSX 24 kb) [file 12870_2018_1601_MOESM6_ESM.xlsx]

## Sheet: Sheet1
List of 193 SSR loci by e-PCR
Transcript ID	Marker Type	Repeats	start	end	Forward	Reverse	Amplicon size	Matched in genome
Contig10222	Di	(AG)6	2529	2540	TGCCTGAAAGCTGGTCGAAT	CCAGGACACACAGGCTAAGG	208	Chromosome 4
Contig10235	Di	(GA)6	1044	1055	AGCCAGAAAACTCGACCTCG	AGGAGAAAGAAAGCAAGAACCA	112	Chromosome 2
Contig10459	Di	(AG)6	1642	1653	CTTCCAACTTCCACGGTCCA	CTAAAACCGCACCTTGCCAC	175	Chromosome 19
Contig10954	Di	(AG)7	1353	1366	GATTGTGCCGTGCTGCTTAC	CGTCAATCTCCGTAGCCCTT	147	Chromosome 14
Contig13634	Di	(GA)8	1246	1261	AGCTTGAGTCAGCATCAGCA	CCTTCACCAGCTCATTCTTCT	261	Chromosome 2
Contig15125	Di	(AG)9	2276	2293	GCACAGTGTCGGGACTACAA	CACTGCCACTGCTACAGACA	239	Chromosome 1
Contig15505	Di	(AG)11	1139	1160	AAGGTTGAAACTTGCCACGC	CTTCCTTGGCGTTGTGTTGG	256	Chromosome 20
Contig15554	Di	(GA)11	1623	1644	GCAGCTCTGGTGGAAGTGAT	TCTGCTAAAAATCAGTGCCAGC	202	Chromosome 20
Contig15820	Di	(AG)9	1048	1065	TGCCTCGGCTGATTAACGTT	ACCAAAACCTTCTCCGTTAAGA	247	Chromosome 15
Contig1614	Di	(TC)7	1790	1803	ACTCTCTCCCACCCACTCTC	CCTGCATTGTTCACGGAAACA	242	Chromosome 10
Contig16446	Di	(AG)7	1994	2007	TAGAAACTACGGGTGGGGGT	TCTTTTCCACCTTTGAAAAGTCCA	181	Chromosome 10
Contig1660	Di	(TC)10	4167	4186	ATAGCAGGGCAGGTTTCACC	TGCTGCTTAATTTCTGAATCTTTCA	202	Chromosome 13
Contig17125	Di	(GA)7	3180	3193	TTTTGAAGCGCGTGAAGTGG	GACGCTCTCTCTCTCCTCCT	178	Chromosome 1
Contig17625	Di	(AG)8	2299	2314	TGACTTTGTGGTGGAGGTGG	ACACTGTGTCAGCTTTCCCA	225	Chromosome 18
Contig17710	Di	(CT)6	2372	2383	ACGGTGTCTAGTAGCGGAGT	ACACTCACAGGCTCAACCAG	118	Chromosome 17
Contig21918	Di	(AG)6	1182	1193	GTGAGGTTGCTGCTTGTTGG	ACCCGCTTTCCTGTTACGTT	268	Chromosome 10
Contig24462	Di	(AG)7	3728	3741	CTTCCCTGAAACGACGGTGA	CACCTTTCTCCTGCAACCGA	194	Chromosome 4
Contig24678	Di	(TG)6	1052	1063	TATGGAACGACACCCATGCC	TCTCTAATGGCTGCTACTTAACGT	162	Chromosome 5
Contig25915	Di	(TC)10	1847	1866	CTCAGCTCGGACGAAACGAT	CCGTTTCGTTCTTCTTCCGC	227	Chromosome 12
Contig26302	Di	(CT)9	1129	1146	AGACCGAGGAGCCATTCTCT	GAGGTTGGTGACTTTGTGCG	121	Chromosome 14
Contig26647	Di	(AG)12	3800	3823	GACAAATTTCCGGCATGCCA	GACCTCACCTTAAGCCCACC	249	Chromosome 13
Contig26843	Di	(AT)9	1286	1303	ATGTTCGTGGGATGGGATCT	GGCTGTTTAAGATGCCTCACG	106	Chromosome 8
Contig2711	Di	(TA)10	1743	1762	CCGGTTCCCCTAATGCTTCA	CAATAATCTTCCACACACACGAT	236	Chromosome 20
Contig27561	Di	(TG)6	2335	2346	GGTGAGGGCTTGTTGTGAGA	TGGCGTATCACATCGTCTCC	235	Chromosome 18
Contig3153	Di	(AG)7	1607	1620	CAGTCGCAGCGTTATTGTCG	GCGACTCCCAATCTCACTCC	213	Chromosome 20
Contig3717	Di	(AG)6	1053	1064	ACTTCGGAGGAGGAAATGCG	CCCCAGCACCTCTTTCACTT	157	Chromosome 16
Contig3766	Di	(TC)7	1323	1336	AGGGGGAAACTCGAGAGGAA	TCTCCTCTCTCCCCTCTCAT	103	Chromosome 12
Contig438	Di	(TA)6	5002	5013	GTTTCTGACGTCCCCGAAGA	TGGGGAGAGATCAACGTGAA	104	Chromosome 5
Contig4684	Di	(GA)6	1397	1408	CCCATTTTCACACCAACCGC	AAAGAGCCACACGTGCCATA	274	Chromosome 18
Contig4862	Di	(TG)9	1017	1034	CCAGGGAGAATTGAAACAGGC	CGCTTCCATACCCTCCCTTT	260	Chromosome 9
Contig5455	Di	(TG)6	2199	2210	TTTTGGCCAAAGTTTCCGGC	AGGGAAGAAAGAATCCCTTGGT	224	Chromosome 16
Contig5525	Di	(AG)9	2303	2320	GGAGCCGGAGAAATAGTCGG	TGCCTTTTCGTACACCATAACC	137	Chromosome 7
Contig6522	Di	(AG)8	1489	1504	ATGCGCTTCTTGGCCCTATT	AGCTTCAAAGACAAAACTCACAA	252	Chromosome 15
Contig7052	Di	(GA)8	1952	1967	GTGGAACCAGGCGAGAATGG	AAACCCCCTGGAACTGCATC	252	Chromosome 19
Contig9314	Di	(AG)7	1418	1431	GGCTTGGAGTAACCCCAGTC	AATTTCAATCATGCAGCGCT	261	Chromosome 7
TRINITY_DN40362_c0_g1_i1	Di	(CT)8	1042	1057	GGAACTCTCCTTGGACGAGC	AAAGAAAGGCATCCCTGGGG	223	Chromosome 13
TRINITY_DN49832_c0_g1_i1	Di	(TA)6	1476	1487	GGTTTGAAGGTCGAGAGGGG	GCAGGGGATTGAGCTGAGTT	248	Chromosome 10
TRINITY_DN52081_c0_g3_i1	Di	(AG)6	1767	1778	GATGGCTTGAGAGAGTGCGA	CCCTCTTGCTGTCCCTGTTC	125	Chromosome 9
TRINITY_DN52455_c0_g1_i1	Di	(AG)6	1509	1520	TCATGCCCCGACAATCTAGC	GCCAACGTCTTCCACCTCTT	178	Chromosome 13
TRINITY_DN53266_c0_g1_i2	Di	(AG)6	1417	1428	GCCACTGACCCACTTGATGA	TGTCTTAGTGTGCCGTGTCC	270	Chromosome 19
TRINITY_DN53519_c0_g1_i1	Di	(TC)7	1418	1431	CCGCAGTAGTGATTGGTTTGG	TCCTCTGCTTATTGGATTCAACGA	123	Chromosome 1
TRINITY_DN53651_c0_g1_i4	Di	(AG)9	1485	1502	CGAGAAGAGCGAGTTTCCGA	TTGTCGTCCTCAAGCGTTCA	267	Chromosome 10
TRINITY_DN53800_c0_g1_i11	Di	(GA)8	1713	1728	TTCGTGGTTGTGTTTGCGAC	CTCGCTCTTGTTTCTCGGGA	150	Chromosome 8
TRINITY_DN53893_c1_g1_i2	Di	(CA)7	1137	1150	TGGCCAATTGAGAGAGAGCG	CAATGGGCGTTAGAAAGCGG	203	Chromosome 10
TRINITY_DN54003_c0_g1_i1	Di	(AG)10	1326	1345	GTTGACGAATTTCCGCCTCG	CCCCGTTTTGCGTTTTGGAT	226	Chromosome 8
TRINITY_DN54379_c0_g1_i1	Di	(GA)7	1958	1971	AACTCCCAGTTTTGCTCCCC	TGGACTTTGTACACAAAATGACATCA	150	Chromosome 20
TRINITY_DN54924_c0_g1_i1	Di	(TG)7	1214	1227	TGACTTGTGACGCTTCAGCT	GGGTCATCAGGATTCGGACA	217	Chromosome 3
TRINITY_DN55149_c0_g1_i1	Di	(CA)6	1869	1880	GAGAAAGGGAGTCACGAGGC	CTCCTCCACTGCAAGTGTCA	185	Chromosome 13
TRINITY_DN55275_c0_g2_i1	Di	(TC)6	1811	1822	GACTTGGAGCATGCTAGGCT	AGTGCCTTTTGATGAGTACCA	225	Chromosome 16
TRINITY_DN55344_c0_g1_i11	Di	(GT)6	1394	1405	AAAAATCGCAAACGCCAGCT	GGCCCCAACCAATACTTCGA	238	Chromosome 17
TRINITY_DN55375_c1_g1_i5	Di	(AG)6	1274	1285	CGCAGAGACAGAGACAGGTC	TTTCACCCCCATTTTCCGCT	128	Chromosome 20
TRINITY_DN55375_c1_g1_i5	Di	(TC)8	1476	1491	AGCGGAAAATGGGGGTGAAA	GCGTGCTTAAAAATCAAAAGAGTCT	206	Chromosome 20
TRINITY_DN55794_c1_g3_i3	Di	(AG)9	1171	1188	TTTCTGGAGGCACTGAGCTG	CGCGGCCAAGTTGCTGATAT	217	Chromosome 7
TRINITY_DN56089_c0_g2_i13	Di	(AC)6	1236	1247	CGCCTTATCTCCAGCATCCA	GTGTGTGCGTGTGTAGCTTG	242	Chromosome 5
TRINITY_DN56255_c0_g2_i18	Di	(GA)10	3771	3790	TCCTGAACTATTTGCTCAGAGGT	AGTGGCTATCAGGGGTGTCT	235	Chromosome 13
TRINITY_DN56384_c1_g1_i8	Di	(AG)8	1914	1929	GCTCGCGATTTGCATCCATT	CCAGCGGTTCAGGAAACTCT	126	Chromosome 20
TRINITY_DN56602_c0_g1_i3	Di	(AG)6	2247	2258	CATCGAGGTCGGGATCAGTG	AATGTTTCCACCGCCAAAGC	257	Chromosome 10
TRINITY_DN56607_c2_g1_i2	Di	(GA)7	1097	1110	GCTGCACTTGAATCCAGTGC	AGCCAGCCAACCCATGTTAT	172	Chromosome 11
TRINITY_DN56626_c0_g1_i11	Di	(CA)11	1160	1181	TGTCGTTGGTGTGAAATGCA	TGGGGATTTCATTCCTAGCTGT	106	Chromosome 9
TRINITY_DN56864_c1_g3_i2	Di	(CT)6	1974	1985	CCACTGCGACAGTAGCTGAA	TCGTTGGGGTGCTTTTTCGA	180	Chromosome 18
TRINITY_DN57161_c0_g2_i6	Di	(GA)6	2793	2804	ATTTGGTCCACCCCAGGAAG	CTGCACCACACTCTCGCATA	193	Chromosome 14
TRINITY_DN57400_c1_g2_i10	Di	(AG)8	1495	1510	TTGGTGGTACCTGCTAAGCG	TCTTCACAAAGCTCTCCACC	228	Chromosome 17
TRINITY_DN57613_c0_g1_i5	Di	(AG)6	2210	2221	CACACTCTTGCCCAGGTCTC	GGGGTGGTAAGAATCTGCCC	206	Chromosome 19
TRINITY_DN57625_c0_g1_i1	Di	(CT)6	2024	2035	CCTCCGCCATTGCCTTAACT	AAAGGAGCAGGCAAGACAGG	116	Chromosome 11
TRINITY_DN57841_c1_g1_i10	Di	(AG)9	1985	2002	AACCCAACACTTCCCAGGTG	GTGGCTTCATTTGGTGGCAG	250	Chromosome 6
TRINITY_DN58009_c0_g2_i2	Di	(AG)8	2599	2614	AGCTGAAGCCAATGCGAGAT	TACGGTTCCTTCCTCGGACT	125	Chromosome 2
TRINITY_DN58040_c1_g2_i7	Di	(TG)11	1986	2007	TGCAATGACAACGAGTTCCT	TGCAGTTCACCTTGTTTGTGG	154	Chromosome 12
TRINITY_DN58284_c0_g2_i5	Di	(TA)8	3262	3277	TGCACATGGAGCAAGGCTTA	TACCGCAACTCAATACCCCC	132	Chromosome 11
TRINITY_DN58290_c0_g2_i13	Di	(TC)9	1604	1621	CCTGTTGTTAGAGGCAGCGA	TTTCTCGCCGAGGAGGAATG	276	Chromosome 18
TRINITY_DN58452_c0_g1_i7	Di	(AG)6	2634	2645	GCCCGTTCTTTGAAGACTGC	TCCCCTTTTCTCGTCCATTGG	105	Chromosome 9
TRINITY_DN58545_c0_g1_i2	Di	(CT)6	1003	1014	GGTTGTTGCTGCTGTGAGTG	TTGGCATCACAGAGTATCAGAG	234	Chromosome 5
TRINITY_DN58620_c0_g7_i2	Di	(TC)9	1402	1419	GTTTGCGGGGAGAGAGAGAA	CGCTCCAGCCACCTTATCTC	126	Chromosome 13
TRINITY_DN58737_c1_g1_i6	Di	(GA)7	3003	3016	AGAGGGACTGAGCAACCAGA	TCTTCTCAGACTCATATACACTTCCA	189	Chromosome 7
TRINITY_DN58987_c0_g2_i13	Di	(TC)6	2964	2975	GTGACTTGGAGGGTCCCATG	ACGTGTGCATAATGAAGTGCA	274	Chromosome 15
TRINITY_DN59031_c2_g1_i4	Di	(TC)7	2828	2841	GCGCTACCTCTCCCATTCTC	AGGAACGTGAAGGAATTGGAGA	138	Chromosome 12
TRINITY_DN59201_c0_g1_i1	Di	(AG)6	3074	3085	ACTCTCAGAACCTGGAGGCT	GGCACAATTTTCGAGCAGCA	198	Chromosome 18
TRINITY_DN7888_c0_g1_i1	Di	(CA)6	1818	1829	CTCCGTTGCCCAATTGTGTG	AGCCTTTTCTCTCTCCCTATCT	200	Chromosome 6
TRINITY_DN89449_c0_g1_i1	Di	(AT)6	1294	1305	TGCTGGCAAGGGTTTCTGAA	CCCATCTAAACGCCACTGCT	208	Chromosome 18
Contig1013	Tri	(GTG)7	1264	1284	ATGCCGAGGCCACGAATAAA	TGTTTCGGGCAGTGGAGTC	138	Chromosome 4
Contig1033	Tri	(TGC)5	1458	1472	GAAGAATTCGGGCAAGGGGA	CCTGTCCACTACCCTGGAGA	256	Chromosome 3
Contig10973	Tri	(GTT)5	1162	1176	GAAGGAAGGTGGGGTGATGG	ACTTCCATTGCCACCAGTGT	229	Chromosome 16
Contig11129	Tri	(ATC)6	1999	2016	GGAGCCACCTTTGCTCTCTC	TGACGAAATTCCTCCTCTTCGA	145	Chromosome 13
Contig11245	Tri	(ATG)5	1119	1133	TGTGGTCAGCCCTCTCAAAT	GTTCTTGGTGCTGAGTGAGGA	269	Chromosome 6
Contig11431	Tri	(TTC)5	1166	1180	TGTGGGTTGGTCTCTTCGTG	AGAGCATCATCACCTTTGAAGC	164	Chromosome 13
Contig11571	Tri	(CGG)6	2099	2116	ACTCGGGTCTCACTTCCCTT	CGCCACATAATCATCACGCC	227	Chromosome 18
Contig13107	Tri	(GAT)5	1249	1263	ACAAGGCAAGGTCAAGCTGA	TTGCCGCTGTGAACACATTG	259	Chromosome 6
Contig13206	Tri	(CGC)5	1376	1390	CTAGGGTTCCGCTTGAAGGG	ACCATCACATCACCAATGCCT	229	Chromosome 10
Contig13241	Tri	(GTT)7	1898	1918	GGGAGCGATGAGGATCTGTG	TCCGATTCACAGAAACAACTCCT	119	Chromosome 10
Contig1400	Tri	(TTC)11	1346	1378	CCTCATCACCTTCATGGCGA	CTTTGTCCCTTCCTCCACCC	223	Chromosome 17
Contig14171	Tri	(ATG)7	1418	1438	TAGGGATCACAGTGGAGGCA	TTCGAAACCCCACCAACCAA	159	Chromosome 19
Contig166	Tri	(TAC)5	1626	1640	GGTTTGCGAGAACACTGCAA	TGACGCAGGACTGAATGACC	272	Chromosome 2
Contig1676	Tri	(GTG)6	1625	1642	GGTAGAGAGGGTTCTTGCCG	CAACAACAACCCTCTTCGCG	211	Chromosome 3
Contig17167	Tri	(GAA)5	3041	3055	CGGTGTGGGGAGTTGATCAA	GGGTAGGCCATGTCACCAAA	161	Chromosome 2
Contig17551	Tri	(GCC)5	2024	2038	ATGTTGGTGGCGGAATCAGT	ATGGCATCGCTGATCTGAGG	229	Chromosome 19
Contig18413	Tri	(ATG)5	2149	2163	GCTGCTGCAACTGAGACTCT	ACCCGGATGTTCCTCCTCTT	138	Chromosome 2
Contig1913	Tri	(GGT)7	1892	1912	AATCCCTGAACTGGCCGAAG	TCAACACAACACTTTCCATTTTCA	230	Chromosome 2
Contig20711	Tri	(CAT)5	1127	1141	GAATGGCTTCGCGAAGGAAC	TCTAAGCAACCTCACCAGCG	151	Chromosome 10
Contig2125	Tri	(TTG)7	1151	1171	GAGTTTTGGAACCTCACCGC	CGAGGTTGTGGAGCTGAAGG	244	Chromosome 7
Contig22194	Tri	(CCA)5	1451	1465	CCAAAACCACCTCTCCCCAG	TGGTGCATCCTGGTCATTCC	229	Chromosome 7
Contig22430	Tri	(CGC)8	1049	1072	TCTCACCACCGCCTTCTTTC	GTGACGGTGAAGGGAACGAT	169	Chromosome 13
Contig22815	Tri	(TTC)6	1178	1195	ACTGTGCAGCCGAGAAGATC	TGGCTTTCTCTGACTACGGC	249	Chromosome 13
Contig23490	Tri	(AGT)5	1356	1370	CCACGGAATTTGCGTGGTTT	TTGCACGGTGCTTGAAATGG	178	Chromosome 18
Contig23978	Tri	(AAG)7	2835	2855	TGAAGGTGACCCAGAAACCG	TCTCCCTCCTCCTCTGCAAA	187	Chromosome 8
Contig24032	Tri	(GAG)7	2137	2157	TCGAACTCGGAATTGTGCGA	CCAAACACGCCACTTTCCAG	270	Chromosome 17
Contig24372	Tri	(TGA)6	4845	4862	CTCCTCAGTGGCGATCGTAC	CAAGGAGAGACAGTGCCTGC	240	Chromosome 9
Contig24816	Tri	(GTT)7	1968	1988	ATCTGATTGAGGCGCGAGAG	CAACCCTCCAATCCCTTCCC	234	Chromosome 7
Contig24872	Tri	(TGA)8	1145	1168	TTTTTGGGGTGGTAGGGTGG	GCTGGAGAGTACACACAGCC	181	Chromosome 10
Contig24952	Tri	(CTT)5	1944	1958	ACCAGGATCTTCTCCCCCTC	GCGCTCGCCGGAAAATTTTA	160	Chromosome 6
Contig25919	Tri	(TTC)5	1222	1236	AGCAAAAGCCGAGGAACTGA	TCTTGTGCAGCCTTCGCATA	267	Chromosome 11
Contig26121	Tri	(GAA)5	1201	1215	ATGAGTGAGATCGGGTTGGC	TTCGCCACTCTCTCCAACAC	141	Chromosome 6
Contig26430	Tri	(TGT)7	1248	1268	TCCAGAGGAGGTGATGGAGG	ACTACTACCCTTACCAACCCCA	249	Chromosome 5
Contig26565	Tri	(GGC)5	2870	2884	GGCGAGGAGTGAAGGAGATG	GTGTGTTTTCTCGTCGTCGC	252	Chromosome 8
Contig26628	Tri	(CAA)5	4238	4252	AACTTTTCGCCACGCTCAAC	CCAACAGCAACACGAACCTG	263	Chromosome 7
Contig2711	Tri	(ACC)7	1500	1520	TGTCGGTGTTCTCGTTCCAG	GCCCAAGAGGTAGCAATTGC	271	Chromosome 20
Contig2862	Tri	(AAC)5	2769	2783	AAAGCTATGCAACGTCCCCA	GCTTCGTGGGTTTGCTTCTG	223	Chromosome 14
Contig3112	Tri	(TCA)5	1222	1236	ACGTTGACCCCGATTCTGTC	CCAAAACGCTGATTGGTGCA	207	Chromosome 8
Contig3197	Tri	(GAA)5	1636	1650	ACCTGCAAGCAGTTTCCAGT	CGATGGAAGGGTCGAGAAGG	129	Chromosome 18
Contig368	Tri	(TCT)5	1666	1680	TCGAAGGTGGCAATGGACTC	CCTTTTACCTTGTGCCGTGC	197	Chromosome 7
Contig4543	Tri	(CGC)5	2857	2871	AGCTCCTCACTGCAATCACC	CCACGAATTCTCCGATTGCG	171	Chromosome 4
Contig481	Tri	(TCT)5	1158	1172	GACGGCGAAGAGACCATTCA	ATGGACACTGATGCCACTGG	172	Chromosome 9
Contig5123	Tri	(AAT)5	1162	1176	ATGTGACGGAGAGCAAGTGG	CCCAAGCAGTCCCAAAAACG	149	Chromosome 7
Contig6856	Tri	(AAG)5	1154	1168	CACCTGCAAAACCAGCAAGA	CACCCTTCTCTTCCAACCCC	247	Chromosome 19
Contig6899	Tri	(TTC)6	1037	1054	CCGGCAAGGTCTCTTTCAGT	CTCCGCTGCCTGTAACTCAA	127	Chromosome 18
Contig6964	Tri	(GCA)5	1956	1970	AGCACCTCAACACCACCAAC	GGCAAAGATCGGTACCTGCT	199	Chromosome 10
Contig8085	Tri	(GCC)6	1464	1481	CGAGAACCACCGAGAGTAGC	GCTAAATTCATGGCCACCGC	213	Chromosome 4
Contig8277	Tri	(GGT)5	1031	1045	GTAGGTTGTGGTGGACGAGG	ACCCACAACAGCATAGCCAA	150	Chromosome 12
Contig8328	Tri	(CAT)7	1844	1864	AGCATTTGGAGGAGACGCAA	ATGACTGAGCAGTTGCAGCA	152	Chromosome 11
Contig928	Tri	(GCG)7	2022	2042	TCACCTGCAAGCGTTCATCT	TTACGCCGCAAAATTCCTCG	114	Chromosome 14
Contig9697	Tri	(GAG)5	1164	1178	GCCTTCTCGGAGTACAGCTC	CACCGTTTCTCCATCCCCAA	260	Chromosome 7
TRINITY_DN108016_c0_g1_i1	Tri	(TCA)5	1038	1052	GCTCTCACTCCTCACACCAC	TCTGTGTAGATTGTGGCGTGT	155	Chromosome 4
TRINITY_DN135908_c0_g1_i1	Tri	(TCA)5	1066	1080	CGGTAGTAGAGAAGCTGGCG	ACAACAAACCCTTCTCCTTCT	189	Chromosome 8
TRINITY_DN21909_c0_g2_i1	Tri	(TTA)5	1756	1770	TACTACCCCACCCCCAAAAA	TGCTTCAAACAACTTGTGCCA	247	Chromosome 6
TRINITY_DN29364_c0_g1_i2	Tri	(TGT)5	1622	1636	GAGGGGGAAACGTTGAGGAG	CCATGGCCAAGTCTACACCT	154	Chromosome 12
TRINITY_DN3300_c0_g2_i1	Tri	(TTC)6	1000	1017	AGCGAACGTCGGAGAGTTTT	GGAGCAACACGAGAACGAGA	206	Chromosome 6
TRINITY_DN40759_c0_g1_i1	Tri	(GGT)6	1356	1373	TAAGTGCCAATGGGTCGACC	AATCGCACAACCCATTTGCC	146	Chromosome 11
TRINITY_DN41557_c0_g1_i1	Tri	(GAA)5	1140	1154	GCTGATTTGGGAGGCGTAGT	GCTGCATCACTATGGCGTTG	113	Chromosome 13
TRINITY_DN41866_c0_g2_i1	Tri	(TTC)5	2500	2514	TCCCCTGAAGCTGTGGAAAC	ATCATCAGAGCTGGCAGGTG	252	Chromosome 1
TRINITY_DN42305_c0_g2_i1	Tri	(AGG)9	1962	1988	CTTCTGGAGGAAGCGTTGGT	TGATTTCCCGCTTCTTCGCT	203	Chromosome 20
TRINITY_DN42543_c0_g1_i1	Tri	(TAT)5	1014	1028	TTTTTCGGGAGGAAGCTGCT	AGTGACTAGTGATAACTTGCTCTT	158	Chromosome 7
TRINITY_DN43610_c0_g1_i1	Tri	(GAT)5	1141	1155	CGTAGGAGGTGACGGAATCG	ATGCACACATCCACGTCTGT	144	Chromosome 14
TRINITY_DN43946_c0_g1_i2	Tri	(CGG)6	1627	1644	GTTTTGCCAGAGCCAGTGTG	GGAAGAAGGAGAAGGTCGCC	232	Chromosome 2
TRINITY_DN45040_c0_g2_i1	Tri	(TTC)5	1140	1154	GGTGTAACCAGCAGCCAAGA	TGTGAACATAAGGAGTGAGAATTTGC	148	Chromosome 3
TRINITY_DN47401_c0_g1_i1	Tri	(TCG)5	1077	1091	TTGCTGAAGGAGTTTCCCGG	CAAAACGCAGAGCCAAACCA	129	Chromosome 19
TRINITY_DN48110_c0_g2_i1	Tri	(GAA)6	1053	1070	TGGTGAGTGCATTGGGCTAG	TCACCACAGACTCAGCCAAC	210	Chromosome 19
TRINITY_DN48224_c0_g1_i2	Tri	(GGA)5	1182	1196	TATCTTGGACGGTGGCATGG	TTCCCTGCACGAGCTTCTTT	204	Chromosome 11
TRINITY_DN49279_c1_g2_i1	Tri	(CGG)5	1186	1200	TATTGCTCCACGGAGATCGC	ACTGAACCATCAACGTCGGA	253	Chromosome 9
TRINITY_DN50099_c1_g1_i1	Tri	(GAA)5	1036	1050	GTGAAAAGCGCTTGAAGCCA	CAACAGCAGCTTTGACACCC	189	Chromosome 10
TRINITY_DN50650_c0_g1_i1	Tri	(GAG)6	1151	1168	CATTTTGTTGCTCTGGGGCC	ACCAGCTACTACTCCCTCCC	172	Chromosome 9
TRINITY_DN50662_c2_g2_i5	Tri	(CAG)5	1056	1070	ATCCGCTATCTGGTGTTGGC	CCATCCCACCTCGAATGGAC	270	Chromosome 13
TRINITY_DN51721_c0_g1_i1	Tri	(GGT)5	1251	1265	GCAAAGCCTCGTCCTCTTCT	TCTGCTCCAAACCCCTCAAC	187	Chromosome 17
TRINITY_DN52525_c0_g1_i3	Tri	(CGT)5	1194	1208	GGACCGGTGGATTTTCTCGA	AACAACGACACGTGGAGGTT	202	Chromosome 19
TRINITY_DN52532_c0_g1_i1	Tri	(CAA)5	1399	1413	TTTTCACAACCCCCTCCACC	TGCCAGCCATCGTCACATTA	187	Chromosome 7
TRINITY_DN52765_c0_g2_i4	Tri	(CCT)5	1251	1265	GCTCAGTGGGCTCGTATCTC	AAACACCCTTCTGAGGCTCG	179	Chromosome 15
TRINITY_DN53098_c0_g1_i1	Tri	(GAA)6	1152	1169	ATTGCAACCACGCCCAATTC	ACTGCAAAGGGATGGATGACA	103	Chromosome 6
TRINITY_DN54143_c1_g1_i12	Tri	(TCG)5	1168	1182	GAATTAACGCGGTGTCGAGC	AAACCCCGTGAAAGCAAAGC	240	Chromosome 20
TRINITY_DN54247_c0_g1_i1	Tri	(CTG)5	1187	1201	GTTGTTGTGCACAGGACCAC	TCGGATCATTTCCTGCCGTT	192	Chromosome 19
TRINITY_DN54385_c1_g1_i1	Tri	(TGC)5	1869	1883	CACGTGCTGCGATAGAAAGC	GCAGCGTCTAACTCCACTGT	279	Chromosome 16
TRINITY_DN54405_c0_g1_i3	Tri	(TGG)8	1718	1741	AACCTAATTGAACCGGCGGT	TTTCCAACCAACTCGAACCC	105	Chromosome 12
TRINITY_DN54463_c0_g1_i1	Tri	(TGT)7	1190	1210	ACCCGGGTCTTCTCTACCTC	AACGGGCAAGAAGAGCATGA	259	Chromosome 5
TRINITY_DN54485_c0_g1_i2	Tri	(TGG)5	1277	1291	ACCAACTCAAGGGGTGCATT	CCCAGAGGGCATAAGCTTCC	211	Chromosome 18
TRINITY_DN54607_c1_g1_i2	Tri	(TGC)8	1029	1052	AGGCTCGGACTTTCCACTTG	TCTCTCTAAAACGCACGGCA	165	Chromosome 4
TRINITY_DN55005_c0_g1_i3	Tri	(GGA)5	3191	3205	GGGGCGAGAGAAGAGAAGTG	CGTGCTCTTCTGTGTTGTGC	208	Chromosome 1
TRINITY_DN55086_c0_g1_i3	Tri	(ATG)5	1395	1409	CACCCTTTTGAACGCTGGTG	TCGTGTTCTTGGCACTCACA	228	Chromosome 3
TRINITY_DN55131_c1_g1_i8	Tri	(GGC)5	1372	1386	AGGGTAATGCAGAGGAGGGT	AGGGCTTCGGTTTGGTGTTT	203	Chromosome 3
TRINITY_DN55445_c1_g1_i3	Tri	(AAC)6	2728	2745	CGCATCTTTGAGAAGCCAGC	TGTTGAACGTCGTGGTTTGC	208	Chromosome 10
TRINITY_DN55665_c0_g2_i1	Tri	(TTG)5	1808	1822	AGGGTTTGTGGACGGAACAG	GAGGGCAGAAGTGGGAAACA	222	Chromosome 10
TRINITY_DN55739_c1_g1_i2	Tri	(TCG)5	1747	1761	GACAGGGTTTCCAGCTTCGA	AAAACCTGGTGCGTTGCTTC	273	Chromosome 18
TRINITY_DN55750_c0_g1_i10	Tri	(GTG)5	1933	1947	AGAGAATGATGAGGAGCGCG	AGGCATCGGCGGTTGAATTA	163	Chromosome 2
TRINITY_DN55995_c0_g2_i4	Tri	(CTC)5	1416	1430	TACCGACAAGGGAGGAGGAG	GAGAAGAGTGGTTCTGGGCC	171	Chromosome 20
TRINITY_DN56372_c0_g1_i2	Tri	(TTC)7	1034	1054	GGTTTCGGTTCCCTCTGCTT	CCACGTCCTCTTCACCCAAG	243	Chromosome 13
TRINITY_DN56510_c0_g4_i6	Tri	(AAT)6	1100	1117	TGGCACCTCAAACTCCAAGG	GCAGAGTAGCAAAGGAGCCA	215	Chromosome 12
TRINITY_DN56561_c0_g1_i1	Tri	(GTG)5	1889	1903	GAACGCTATGGCTGCCAAAG	CGTGTTGGGTGAGCCAATCA	186	Chromosome 4
TRINITY_DN56571_c0_g2_i3	Tri	(TCT)5	1979	1993	CTCCAACAAGAGCAGAGGGA	TGCACACCCTCTTCTTCACC	225	Chromosome 10
TRINITY_DN56578_c0_g1_i14	Tri	(AAG)6	2628	2645	GCTCCACCGGGAACACTAAA	CACGACAACAGCGCCAATAC	230	Chromosome 20
TRINITY_DN56721_c0_g1_i13	Tri	(TGT)7	1658	1678	CCCTTTGCTTTTCGACGTCG	AACCGATCAAGCTGTCGTGT	198	Chromosome 19
TRINITY_DN56907_c0_g1_i10	Tri	(GCT)5	1851	1865	CCAGACGAAACTTGAGGCCT	GCTCTTGCCGTTTCCACTAC	152	Chromosome 15
TRINITY_DN57018_c0_g1_i2	Tri	(GAG)6	1485	1502	CCCCTCTTTGCACAAACGTG	CCCACCCACTACCCCAAATC	226	Chromosome 2
TRINITY_DN57478_c0_g1_i1	Tri	(GTT)6	3157	3174	GGTCCCATGAAGCGGAGTAG	TCACTGCTCACCAAGACCAC	264	Chromosome 1
TRINITY_DN57478_c0_g1_i4	Tri	(ACC)5	2447	2461	AGAATCACAAGGGAACGCGT	GGTGGTGGAGTCTGACTTGG	278	Chromosome 2
TRINITY_DN57660_c1_g1_i12	Tri	(CTC)5	1877	1891	GAAAGTGGCCGCGAAAACTT	TGACAGGATTCAGGAGTCGC	258	Chromosome 10
TRINITY_DN57911_c2_g2_i1	Tri	(TCT)6	1190	1207	AAACGGATTCAGCCATGGGT	CATCACATAACCCATTGATGACAT	123	Chromosome 7
TRINITY_DN57928_c0_g1_i1	Tri	(CCT)5	2459	2473	AGCCTTGACGACATTCACGT	GCAGCAGATCCCTAGGCAAA	163	Chromosome 12
TRINITY_DN57942_c0_g2_i14	Tri	(AGT)5	2798	2812	AGGGACAATTAACCGAGCGT	GCGTGGTTATGAAATCCGGC	264	Chromosome 7
TRINITY_DN58084_c0_g5_i1	Tri	(TGC)5	1115	1129	AGCTCGGATAATGTGGCTCA	TGGTTCCTTCACAGCAACCT	177	Chromosome 6
TRINITY_DN58537_c1_g1_i5	Tri	(TCA)5	2829	2843	AACCACCGAGAACCATCCAC	CACGTGTGGAGGAATGTGGA	173	Chromosome 2
TRINITY_DN58618_c0_g3_i11	Tri	(TTC)6	3835	3852	CCTGCCATGATTCAGAGGCA	CCTTGGAAATGGAAGTTGCAGT	193	Chromosome 20
TRINITY_DN58620_c0_g6_i3	Tri	(CGG)5	2206	2220	AAAGCTTGGGTTTTTCGGCG	GCCTTCTTTCTCTCCCCACC	264	Chromosome 8
TRINITY_DN58636_c0_g1_i1	Tri	(GGT)5	1801	1815	AGCTCTGCTGGTGTTGTGTT	GTCTGCGGCTTCTGGACTC	271	Chromosome 14
TRINITY_DN58724_c0_g1_i1	Tri	(TGC)6	2188	2205	GAGGGACCCCAACGAATTGT	CGGCTACATCCACTACTCCG	167	Chromosome 19
TRINITY_DN59035_c0_g5_i1	Tri	(TGA)7	1334	1354	AACATGGAAGCACAGGCAAC	ACCTCCTTCTTCATGCCTGC	248	Chromosome 15
TRINITY_DN59102_c1_g1_i2	Tri	(AGA)7	3113	3133	TCCCTGAATGGCTCGGAAAC	CCCTTTTCTTCTACCGAAATGCC	197	Chromosome 7
TRINITY_DN59307_c1_g6_i1	Tri	(GAA)5	5164	5178	CAGGGCGCGGAAAAATCAAA	GTTGTTTCGTCGACGTTGCA	189	Chromosome 20
TRINITY_DN59367_c1_g1_i12	Tri	(CGC)5	1556	1570	TTCCCCAAAGCCATTCCTCC	GTTTCCCAAGAAGGCTCGGA	153	Chromosome 14
