# Supplementary material for: Transcriptomic signature reveals mechanism of flower bud distortion in witches’-broom disease of soybean (Glycine max)
Source: BMC Plant Biol. 2019 Jan 15;19:26. doi: 10.1186/s12870-018-1601-1 (PMC6332543; doi:10.1186/s12870-018-1601-1)
Supplement: Supplementary file 7 — Variants identified from soybean samples against reference genome of Glycine max and also annotation of variants. (XLSX 31287 kb) [file 12870_2018_1601_MOESM7_ESM.xlsx]

## Sheet: Sheet1
Additional file 6: Variants identified from soybean samples against reference genome of Glycine max and also annotation of variants.
#CHROM	POS	ID	REF	ALT	QUAL	FILTER	INFO	FORMAT	Infected	Control
Chr 1	32300715	.	G	C	26.959	.	DP=100;VDB=0.000258261;SGB=-4.10598;RPB=0.0148786;MQB=0.00102871;MQSB=0.326874;BQB=0.992126;MQ0F=0;ICB=0.3;HOB=0.125;AC=1;AN=4;DP4=40,29,1,6;MQ=58;FS=CGTTGTAGTTGTGGGGCTTGAACGACTTCGTCGTTTTGAGTTCTGCGTGC[G/C]GTTTGTTTTCGTCTGCGTTTTGAAGCAGTTGTTTCCAGTTAGCGTTGCAC;ANN=C|missense_variant|MODERATE|GLYMA_01G097900|gene990|transcript|rna1520|protein_coding|2/2|c.512C>G|p.Pro171Arg|728/2820|512/1947|171/648||	GT:PL	0/1:62,0,255	0/0:0,30,255
Chr 1	46177980	.	A	G	486	.	DP=100;VDB=0.0114209;SGB=-1.38619;RPB=0.535211;MQB=0.126761;MQSB=0.00300318;BQB=0.915493;MQ0F=0.04;AC=4;AN=4;DP4=1,1,50,21;MQ=41;FS=ttcaatcaAAAATCTTAGATTTTCTATCAAGGTTCAGCTGAATTCACAAA[A/G]AGGTTCAGGGTTCATAATTTGAGTAAGGATATTTCACCTATATCAATTTA;ANN=G|upstream_gene_variant|MODIFIER|GLYMA_01G136800|gene1381|transcript|rna2059|protein_coding||c.-310T>C|||||310|,G|intergenic_region|MODIFIER|GLYMA_01G136800-…	GT:PL	1/1:255,62,0	1/1:255,60,0
Chr 1	29533821	.	A	T	477	.	DP=100;VDB=0.0280476;SGB=-12.3947;RPB=0.155643;MQB=1;MQSB=1;BQB=0.412389;MQ0F=0;ICB=0.5;HOB=0.5;AC=2;AN=4;DP4=20,18,20,14;MQ=60;FS=CCGCCGAGGGAGGAGTTTCAGATTCCCACAGTGGGGTCTACCACCTTCTC[A/T]GGGGAAATGATGCAGAGGTCCTACAAGGGAAGGCATTGTAAGAAGTTTTA;ANN=T|synonymous_variant|LOW|GLYMA_01G095100|gene962|transcript|rna1480|protein_coding|2/3|c.483A>T|p.Ser161Ser|1013/1965|483/1107|161/368||	GT:PL	0/1:255,0,255	0/1:255,0,255
Chr 1	1516933	.	A	T	216	.	DP=100;VDB=0.0329473;SGB=9.53539;RPB=0.182614;MQB=3.32153e-05;MQSB=0.743085;BQB=0.949048;MQ0F=0.01;ICB=0.5;HOB=0.5;AC=2;AN=4;DP4=33,22,10,6;MQ=55;FS=CGATTCTTCATTAGGGCAGAGCCAGCATTACTCACTGTCTGTTCTGCAGC[A/T]GCAAATGCTGATTTGGTCTTTTCTGAAACCTGGAACTTTTGGTCCACTTC;ANN=T|synonymous_variant|LOW|GLYMA_01G015500|gene156|transcript|rna263|protein_coding|5/5|c.561T>A|p.Ala187Ala|805/1291|561/840|187/279||	GT:PL	1/1:255,48,0	0/0:0,166,255
Chr 1	53543470	.	A	G	473	.	DP=100;VDB=0.0536458;SGB=-1.38577;RPB=0.961806;MQB=0.0415714;MQSB=0.899586;BQB=0.797962;MQ0F=0;ICB=0.3;HOB=0.125;AC=3;AN=4;DP4=2,4,34,31;MQ=58;FS=GCAGTTCCTCATGTTCCATCTCCAGGGAGTCGAGGTTTTGGGGCTGGGAG[A/G]GGTAATTCTGGTGCTCCAATCGGCAATCATCTACCACATCAACAAGGCAC;ANN=G|synonymous_variant|LOW|GLYMA_01G202600|gene2043|transcript|rna3145|protein_coding|24/29|c.3129A>G|p.Arg1043Arg|3385/4776|3129/3801|1043/1266|…	GT:PL	0/1:255,0,87	1/1:255,84,0
Chr 1	46187448	.	T	C	486	.	DP=100;VDB=0.110751;SGB=1.44548;MQSB=0.934219;MQ0F=0;AC=4;AN=4;DP4=0,0,45,16;MQ=59;FS=TGCGATGGGTGTCAATTATCAAAAATGACTCGACCACTAACTCAGTCCCG[T/C]GGGACGTTTCTAACACAAGGTCGAAGATGGGTGCGAAGAATATTGTAAAC;ANN=C|downstream_gene_variant|MODIFIER|GLYMA_01G136900|gene1382|transcript|rna2060|protein_coding||c.*1242A>G|||||1242|,C|intergenic_region|MODIFIER|GLYMA_01G136800-GLYMA_01G136900|gene1381-gene1382|intergen…	GT:PL	1/1:255,148,0	1/1:255,36,0
Chr 1	50411584	.	A	G	28.5944	.	DP=100;VDB=0.265379;SGB=1.27626;RPB=0.515462;MQB=0.749692;MQSB=0.67804;BQB=0.749692;MQ0F=0;ICB=0.3;HOB=0.125;AC=1;AN=4;DP4=45,21,2,2;MQ=59;FS=CATAAAGAAGTTCAAGATATTTCCTGTCCCACTCTTCGAGAGCAACGGGT[A/G]TGAAGTTTTGTTTATCAACTTGTGACAGCTTATGAAGAAAAGAAACTATC;ANN=G|missense_variant|MODERATE|GLYMA_01G166400|gene1678|transcript|rna2546|protein_coding|25/35|c.7208T>C|p.Ile2403Thr|7592/12365|7208/11631|2403/3876…	GT:PL	0/1:66,0,255	0/0:0,90,255
Chr 1	6093574	.	A	T	216	.	DP=100;VDB=0.597266;SGB=15.7726;RPB=0.823476;MQB=0.942347;MQSB=0.679772;BQB=0.285306;MQ0F=0;ICB=0.5;HOB=0.5;AC=2;AN=4;DP4=23,13,16,9;MQ=59;FS=TGTGATCAAAAGAAATCAGAAAAAGAGGCAGAGGGAAGATGAGCAAGAGA[A/T]GGATGATGTAAAAAAATCTCCTGTTAAGCGTCAAAAGGGAAATGATCCTT;ANN=T|missense_variant|MODERATE|GLYMA_01G051400|gene519|transcript|rna794|protein_coding|18/21|c.3650A>T|p.Lys1217Met|3898/4806|3650/4329|1217/1442||	GT:PL	1/1:255,75,0	0/0:0,108,255
Chr 1	3347106	.	G	T	486	.	DP=100;VDB=1.50587e-16;SGB=-1.35417;MQSB=0.998736;MQ0F=0;AC=4;AN=4;DP4=0,0,52,20;MQ=57;FS=TGGACTTATCAAAGTCTTCTTCTATCCTCTGCAGGGGTTAAACAAGGGCT[G/T]GGTAGCTGAAAAGGTTCTTTCCAATATGGTTAATGATGGTAATCCACCAG;ANN=T|missense_variant|MODERATE|GLYMA_01G031900|gene322|transcript|rna507|protein_coding|4/4|c.2276G>T|p.Trp759Leu|2700/3365|2276/2583|759/860||	GT:PL	1/1:255,72,0	1/1:255,144,0
Chr 1	32300716	.	G	C	30.7871	.	DP=100;VDB=5.52933e-05;SGB=-4.41469;RPB=0.00804115;MQB=0.000299428;MQSB=0.326874;BQB=0.972316;MQ0F=0;ICB=0.3;HOB=0.125;AC=1;AN=4;DP4=40,28,1,7;MQ=58;FS=GTTGTAGTTGTGGGGCTTGAACGACTTCGTCGTTTTGAGTTCTGCGTGCG[G/C]TTTGTTTTCGTCTGCGTTTTGAAGCAGTTGTTTCCAGTTAGCGTTGCACA;ANN=C|missense_variant|MODERATE|GLYMA_01G097900|gene990|transcript|rna1520|protein_coding|2/2|c.511C>G|p.Pro171Ala|727/2820|511/1947|171/648||	GT:PL	0/1:64,0,255	0/0:2,0,255
Chr 1	39579205	.	A	G	486	.	DP=1006;VDB=0.589523;SGB=-1.38629;RPB=9.38402e-08;MQB=0.999304;MQSB=0.984008;BQB=0.000202885;MQ0F=0;AC=4;AN=4;DP4=0,11,438,172;MQ=59;FS=gaagaactaaaataaaagatagGGTAGAGCTATGACAGTTATTATATGGG[A/G]TCTACCCAATGCTAAATGCAAAGGCGCATAATAGATCGATATGAACATTA;ANN=G|missense_variant|MODERATE|GLYMA_01G114300|gene1154|transcript|rna1736|protein_coding|1/1|c.211T>C|p.Ser71Pro|211/672|211/255|71/84||	GT:PL	1/1:255,255,0	1/1:255,255,0
Chr 1	29533824	.	G	A	477	.	DP=101;VDB=0.000815753;SGB=-12.0878;RPB=0.0683504;MQB=1;MQSB=1;BQB=0.801612;MQ0F=0;ICB=0.5;HOB=0.5;AC=2;AN=4;DP4=20,20,16,17;MQ=60;FS=CCGAGGGAGGAGTTTCAGATTCCCACAGTGGGGTCTACCACCTTCTCAGG[G/A]GAAATGATGCAGAGGTCCTACAAGGGAAGGCATTGTAAGAAGTTTTACAC;ANN=A|synonymous_variant|LOW|GLYMA_01G095100|gene962|transcript|rna1480|protein_coding|2/3|c.486G>A|p.Gly162Gly|1016/1965|486/1107|162/368||	GT:PL	0/1:255,0,255	0/1:255,0,255
Chr 1	1006710	.	T	A	89	.	DP=101;VDB=0.0020015;SGB=2.63044;RPB=0.223609;MQB=0.786898;MQSB=0.323035;BQB=0.820318;MQ0F=0;ICB=0.3;HOB=0.125;AC=1;AN=4;DP4=40,24,6,0;MQ=57;FS=GTGAGTAAAGGAGATTATTAAATTACCGAAAAAGGATtgacttcttcttc[T/A]tcgaagGGATTGGGATCGTGGTGGCGATTCATGGCGATAACTTAGTTAGA;ANN=A|missense_variant|MODERATE|GLYMA_01G010300|gene103|transcript|rna175|protein_coding|1/12|c.33A>T|p.Glu11Asp|155/1236|33/810|11/269||,A|missense_…	GT:PL	0/1:124,0,255	0/0:0,129,255
Chr 1	53540800	.	A	T	38.8615	.	DP=101;VDB=0.0221621;SGB=0.620439;RPB=0.0186432;MQB=0.381283;MQSB=0.397341;BQB=0.292557;MQ0F=0.019802;ICB=0.3;HOB=0.125;AC=1;AN=4;DP4=27,38,3,0;MQ=48;FS=TCCACTCAAGCAACTGAACCTGAGTGCCTCATACCCTTGGTTCTTGGAGC[A/T]AAGCAGGTATTTTGTCAAATATGCACTTGCACTTGTGTGATCCTAGATTG;ANN=T|synonymous_variant|LOW|GLYMA_01G202600|gene2043|transcript|rna3145|protein_coding|15/29|c.2004A>T|p.Ala668Ala|2260/4776|2004/3801|668/…	GT:PL	0/1:75,0,255	0/0:0,123,255
Chr 1	2013781	.	C	T	216	.	DP=101;VDB=0.0564813;SGB=26.8628;RPB=0.766227;MQB=0.917562;MQSB=0.473394;BQB=0.690664;MQ0F=0;ICB=0.5;HOB=0.5;AC=2;AN=4;DP4=9,11,24,17;MQ=57;FS=AATCACTTGGGTTTTCTCAGAAACTCTGTGGTCAACATCATAGATCGACT[C/T]AGGTCCCCCTGGAACATATTTTGTATGAAGTTCCAGATCTACAGATGCGA;ANN=T|missense_variant|MODERATE|GLYMA_01G020300|gene204|transcript|rna335|protein_coding|13/17|c.2008G>A|p.Glu670Lys|2058/3321|2008/2364|670/787||,T|u…	GT:PL	0/0:0,60,255	1/1:255,123,0
Chr 1	30962242	.	T	A	57	.	DP=101;VDB=0.301201;SGB=3.31571;RPB=0.995755;MQB=0.000112892;MQSB=0.615407;BQB=0.684228;MQ0F=0;ICB=0.3;HOB=0.125;AC=1;AN=4;DP4=30,30,5,2;MQ=56;FS=GAAGTGCTCTCAGGCTTTTCTGGCTTCTCCAGAGTGTTTTCTTTTGGCAC[T/A]TCATTGGTCTTGACTTCTGGAAGCCCATTAACCCCCTGGGCAGACTGAGA;ANN=A|missense_variant|MODERATE|GLYMA_01G096300|gene974|transcript|rna1493|protein_coding|4/8|c.462A>T|p.Glu154Asp|854/1922|462/1212|154/403||,A|mi…	GT:PL	0/1:92,0,255	0/0:0,132,255
Chr 1	30962241	.	C	T	61	.	DP=101;VDB=0.313883;SGB=3.31571;RPB=0.995755;MQB=0.000112892;MQSB=0.615407;BQB=0.726485;MQ0F=0;ICB=0.3;HOB=0.125;AC=1;AN=4;DP4=30,30,5,2;MQ=56;FS=AGAAGTGCTCTCAGGCTTTTCTGGCTTCTCCAGAGTGTTTTCTTTTGGCA[C/T]TTCATTGGTCTTGACTTCTGGAAGCCCATTAACCCCCTGGGCAGACTGAG;ANN=T|missense_variant|MODERATE|GLYMA_01G096300|gene974|transcript|rna1493|protein_coding|4/8|c.463G>A|p.Val155Met|855/1922|463/1212|155/403||,T|mi…	GT:PL	0/1:96,0,255	0/0:0,132,255
Chr 1	50422434	.	T	A	139	.	DP=101;VDB=0.410322;SGB=4.00342;RPB=0.349971;MQB=0.0210873;MQSB=0.952672;BQB=0.895129;MQ0F=0;ICB=0.3;HOB=0.125;AC=1;AN=4;DP4=31,31,5,3;MQ=58;FS=GATTCCATTATTACAGGCGCATGAGGCTGCAAAATCCGTTCGAAATCAGA[T/A]GGTGCTTTAGCAACAGCACCAAATATAAACCGAAAGAGATGCAAAACCAG;ANN=A|synonymous_variant|LOW|GLYMA_01G166400|gene1678|transcript|rna2546|protein_coding|13/35|c.1953A>T|p.Pro651Pro|2337/12365|1953/11631|651/3876||	GT:PL	0/1:174,0,255	0/0:0,108,255
Chr 1	16866761	.	T	A	90	.	DP=101;VDB=0.41821;SGB=-3.47587;RPB=0.599117;MQB=1;MQSB=1;BQB=0.998618;MQ0F=0;ICB=0.3;HOB=0.125;AC=1;AN=4;DP4=41,15,2,3;MQ=60;FS=TAGTAGCTGAGGGCCTCACAGGTTTGATGAGAAATGCTATCTCTAAGAAC[T/A]TGTACAGCAGCTACCAAGTGGGAAGGCATAAGGAGGATGTCAACATTCTG;ANN=A|intergenic_region|MODIFIER|GLYMA_01G075300-GLYMA_01G075400|gene760-gene761|intergenic_region|gene760-gene761|||n.16866761T>A||||||	GT:PL	0/0:0,65,255	0/1:125,0,255
Chr 1	55434893	.	A	G	140	.	DP=101;VDB=0.514278;SGB=4.00342;RPB=0.170582;MQB=1;MQSB=1;BQB=0.507017;MQ0F=0;ICB=0.3;HOB=0.125;AC=1;AN=4;DP4=37,28,4,4;MQ=60;FS=TCCTTGTCAAGTAGAAAAGCAATCTGCTTCTGCTTGTAAAACTCCAAACA[A/G]TTATTGCATTTGCATAGAGCATCTCTCCAATTTTTGGAAAGGAACATTGG;ANN=G|synonymous_variant|LOW|GLYMA_01G225700|gene2275|transcript|rna3534|protein_coding|5/6|c.957T>C|p.Asn319Asn|1165/1684|957/1263|319/420||,G|synonymous_variant|L…	GT:PL	0/1:175,0,255	0/0:0,102,255
Chr 1	55434896	.	A	G	137	.	DP=101;VDB=0.519034;SGB=4.00342;RPB=0.338966;MQB=1;MQSB=1;BQB=0.755669;MQ0F=0;ICB=0.3;HOB=0.125;AC=1;AN=4;DP4=36,30,4,4;MQ=60;FS=TTGTCAAGTAGAAAAGCAATCTGCTTCTGCTTGTAAAACTCCAAACAATT[A/G]TTGCATTTGCATAGAGCATCTCTCCAATTTTTGGAAAGGAACATTGGTTT;ANN=G|synonymous_variant|LOW|GLYMA_01G225700|gene2275|transcript|rna3534|protein_coding|5/6|c.954T>C|p.Asn318Asn|1162/1684|954/1263|318/420||,G|synonymous_variant|L…	GT:PL	0/1:172,0,255	0/0:0,102,255
Chr 1	30962252	.	T	C	88	.	DP=101;VDB=0.563988;SGB=4.00342;RPB=0.996917;MQB=0.000498127;MQSB=0.736186;BQB=0.670615;MQ0F=0;ICB=0.3;HOB=0.125;AC=1;AN=4;DP4=29,29,5,3;MQ=56;FS=CAGGCTTTTCTGGCTTCTCCAGAGTGTTTTCTTTTGGCACTTCATTGGTC[T/C]TGACTTCTGGAAGCCCATTAACCCCCTGGGCAGACTGAGAAGCAACAGGT;ANN=C|missense_variant|MODERATE|GLYMA_01G096300|gene974|transcript|rna1493|protein_coding|4/8|c.452A>G|p.Lys151Arg|844/1922|452/1212|151/403||,C|mi…	GT:PL	0/1:123,0,255	0/0:0,123,255
Chr 1	6085992	.	T	C	98	.	DP=101;VDB=0.605799;SGB=4.69269;RPB=0.175181;MQB=0.306375;MQSB=0.000208143;BQB=0.302319;MQ0F=0;ICB=0.3;HOB=0.125;AC=1;AN=4;DP4=26,36,3,6;MQ=41;FS=AAATCTGATCAATTGTATGGTGACAAAGGTTTGGAATATTCTGGAATAGA[T/C]AGGAGACAATATGGTGAACGGCAGAGTGGTTACCTTGGTAGGGACTTAAC;ANN=C|synonymous_variant|LOW|GLYMA_01G051400|gene519|transcript|rna794|protein_coding|4/21|c.447T>C|p.Asp149Asp|695/4806|447/4329|149/1442||	GT:PL	0/1:133,0,255	0/0:0,102,255
Chr 1	29533766	.	T	C	477	.	DP=101;VDB=0.616796;SGB=-12.7015;RPB=0.0671393;MQB=1;MQSB=1;BQB=0.187154;MQ0F=0;ICB=0.5;HOB=0.5;AC=2;AN=4;DP4=25,19,19,16;MQ=60;FS=CAATTGGCAGGAGATCGTGGCGGCCCACGAGGAGGAGAAGGCGGTGATGA[T/C]CGAGCCGCCGAGGGAGGAGTTTCAGATTCCCACAGTGGGGTCTACCACCT;ANN=C|missense_variant|MODERATE|GLYMA_01G095100|gene962|transcript|rna1480|protein_coding|2/3|c.428T>C|p.Ile143Thr|958/1965|428/1107|143/368||	GT:PL	0/1:255,0,255	0/1:255,0,255
Chr 1	46178238	.	T	C	486	.	DP=101;VDB=0.691991;SGB=-1.38612;MQSB=1;MQ0F=0;AC=4;AN=4;DP4=0,0,44,26;MQ=60;FS=TATACATGGTCAGTCCTACCCTTGGTTAGGGCATGGGTTACCTCTTGACC[T/C]AACTAGTTGGGGCCTTATTATAGACCTATTATGTAAGGAGTTGAAACCCA;ANN=C|upstream_gene_variant|MODIFIER|GLYMA_01G136800|gene1381|transcript|rna2059|protein_coding||c.-568A>G|||||568|,C|intergenic_region|MODIFIER|GLYMA_01G136800-GLYMA_01G136900|gene1381-gene1382|intergenic_region|…	GT:PL	1/1:255,117,0	1/1:255,93,0
Chr 1	47772347	.	T	G	486	.	DP=101;VDB=0.699084;SGB=1.233;RPB=1;MQB=1;MQSB=0.165036;BQB=1;MQ0F=0.019802;AC=4;AN=4;DP4=1,0,46,21;MQ=41;FS=TATGTTAATTGGTTTTGTACTTCTGCATGTTGGGAAtcaaaatagaataa[T/G]attttctaCTTGACTTTATAAGTGATCAACTAGGTTTTTAATCCCTCGCT;ANN=G|intergenic_region|MODIFIER|GLYMA_01G143800-GLYMA_01G143900|gene1451-gene1452|intergenic_region|gene1451-gene1452|||n.47772347T>G||||||	GT:PL	1/1:255,123,0	1/1:255,42,0
Chr 1	16863753	.	T	C	324	.	DP=101;VDB=0.937468;SGB=-8.09871;RPB=0.535795;MQB=3.62132e-05;MQSB=0.26954;BQB=0.26549;MQ0F=0;ICB=0.5;HOB=0.5;AC=2;AN=4;DP4=34,14,18,2;MQ=56;FS=TGGAGGAGAAGGCCACAGACGGTGGTTTCAGAGTCTTTCCCGCCGTCGCC[T/C]TTCACCACGGCGTTGTTGGAATCCGACGAAGACCCAACCACTCGCCTCTC;ANN=C|intergenic_region|MODIFIER|GLYMA_01G075300-GLYMA_01G075400|gene760-gene761|intergenic_region|gene760-gene761|||n.16863753T>C||||||	GT:PL	0/1:118,0,255	0/1:241,0,255
Chr 1	55234654	.	A	T	486	.	DP=101;VDB=0.999292;SGB=-1.38628;MQSB=0.845277;MQ0F=0;AC=4;AN=4;DP4=0,0,43,29;MQ=59;FS=ACAGCAGCTAATGTAGCACATATGTATACCTCCTCAACTGGTTCACCTTC[A/T]TGGCATCGTTGGCTCATCCATTTGAAAATTGGAGGGACAATAAGGATTGC;ANN=T|missense_variant|MODERATE|GLYMA_01G223600|gene2254|transcript|rna3499|protein_coding|4/5|c.771T>A|p.His257Gln|926/2838|771/2421|257/806||,T|missense_variant|MODERATE|GLYMA_01G223600|gene2254|transcrip…	GT:PL	1/1:255,108,0	1/1:255,108,0
Chr 1	32300714	.	C	T	29.62	.	DP=101;VDB=5.52933e-05;SGB=-4.41469;RPB=0.0109431;MQB=0.000295334;MQSB=0.341918;BQB=0.922869;MQ0F=0;ICB=0.3;HOB=0.125;AC=1;AN=4;DP4=40,29,1,7;MQ=58;FS=TCGTTGTAGTTGTGGGGCTTGAACGACTTCGTCGTTTTGAGTTCTGCGTG[C/T]GGTTTGTTTTCGTCTGCGTTTTGAAGCAGTTGTTTCCAGTTAGCGTTGCA;ANN=T|synonymous_variant|LOW|GLYMA_01G097900|gene990|transcript|rna1520|protein_coding|2/2|c.513G>A|p.Pro171Pro|729/2820|513/1947|171/648||	GT:PL	0/1:64,0,255	0/0:0,4,255
Chr 1	1737100	.	G	A	486	.	DP=1010;VDB=0.867397;SGB=1.98543;MQSB=0.997061;MQ0F=0.00891089;AC=4;AN=4;DP4=0,0,475,138;MQ=45;FS=CATTTAACGAAAACTTTGCCAGCATCAGGCCCCTCAGTTTTAGTTATGAT[G/A]CATGTCCAACCTTCACCCATCTTGCAGAATGCGCTGCCCTTGGCCATGTC;ANN=A|synonymous_variant|LOW|GLYMA_01G018000|gene181|transcript|rna298|protein_coding|2/3|c.132C>T|p.Cys44Cys|314/935|132/405|44/134||,A|synonymous_variant|LOW|GLYMA_01G018000|gene181|transcript|…	GT:PL	1/1:255,255,0	1/1:255,255,0
Chr 1	46503451	.	A	G	486	.	DP=1016;VDB=0.0264541;SGB=-1.38629;MQSB=0.100882;MQ0F=0.019685;AC=4;AN=4;DP4=0,0,583,123;MQ=31;FS=CCCTTCTCATCAATGGACTCCTGACGTATAAGAAGGAGTGCGGTTCGTTC[A/G]ATAAATTCCTATCTCTTTATCTATTTCTGAGATGTTTGGATTTTTCAAAA;ANN=G|missense_variant|MODERATE|GLYMA_01G137800|gene1391|transcript|rna2071|protein_coding|2/2|c.79A>G|p.Asn27Asp|79/240|79/216|27/71||	GT:PL	1/1:255,255,0	1/1:255,255,0
Chr 1	36588719	.	A	C	486	.	DP=1016;VDB=3.74533e-12;SGB=-1.38629;RPB=0.348181;MQB=0.313587;MQSB=5.84678e-13;BQB=0.972657;MQ0F=0.0019685;AC=4;AN=4;DP4=3,0,458,194;MQ=46;FS=TTGGTTCAAATCCAATAGTAGGTAAAATATAGTTAGAACTTATTAGATAC[A/C]ATTGACTCTGGTATCTAATAAGTTTTTCTActcatctttttatatttttt;ANN=C|5_prime_UTR_premature_start_codon_gain_variant|LOW|GLYMA_01G107300|gene1084|transcript|rna1650|protein_coding|1/1|c.-50T>G||||||,C|5_prime_UTR_v…	GT:PL	1/1:255,255,0	1/1:255,255,0
Chr 1	49096216	.	A	C	486	.	DP=1018;VDB=0.929857;SGB=-1.38629;RPB=1;MQB=1;MQSB=0.96999;BQB=1;MQ0F=0;AC=4;AN=4;DP4=0,1,424,215;MQ=59;FS=TTTTCCGCCATTCATATATCATAGACATGGATATGGTAAAATTGTCATTC[A/C]TTGCCCACttttttcaactattttttgtattaccaaaaaattatgaatag;ANN=C|downstream_gene_variant|MODIFIER|GLYMA_01G153400|gene1547|transcript|rna2345|protein_coding||c.*133A>C|||||133|,C|downstream_gene_variant|MODIFIER|GLYMA_01G153500|gene1548|transcri…	GT:PL	1/1:255,255,0	1/1:255,255,0
Chr 1	50189543	.	A	G	486	.	DP=102;VDB=0.0203809;SGB=-1.38586;MQSB=0.530112;MQ0F=0;AC=4;AN=4;DP4=0,0,56,8;MQ=46;FS=ACAGTCACGGTCTCAGGAGGGGCTGAAGGTAACTTAGCCTGTTTTAAAAT[A/G]TCTCCAACTCTCTTCACTAGAGAATCATCAATCCAACCTAGGCGATATGA;ANN=G|synonymous_variant|LOW|GLYMA_01G164300|gene1657|transcript|rna2518|protein_coding|7/8|c.1104T>C|p.Asp368Asp|1253/1697|1104/1311|368/436||,G|upstream_gene_variant|MODIFIER|GLYMA_01G164200|gene1656|tran…	GT:PL	1/1:255,108,0	1/1:255,84,0
Chr 1	53487355	.	A	T	286	.	DP=102;VDB=0.0377075;SGB=-0.88904;RPB=1;MQB=1;MQSB=0.974597;BQB=1;MQ0F=0;ICB=0.3;HOB=0.125;AC=3;AN=4;DP4=1,0,4,4;MQ=60;FS=TTATGAGATAACCCATAGACCTTTACATATTAGAATTCTAtatcattgat[A/T]tttttttctctctttctttcaccTCTTCATTTATCTGTATATTTTTATTG;ANN=T|upstream_gene_variant|MODIFIER|GLYMA_01G201600|gene2033|transcript|rna3133|protein_coding||c.-286A>T|||||286|,T|upstream_gene_variant|MODIFIER|GLYMA_01G201800|gene20…	GT:PL	0/1:71,0,31	1/1:249,18,0
Chr 1	1006716	.	G	T	115	.	DP=102;VDB=0.0710944;SGB=4.00342;RPB=0.0334241;MQB=0.732869;MQSB=0.307863;BQB=0.706729;MQ0F=0;ICB=0.3;HOB=0.125;AC=1;AN=4;DP4=40,24,8,0;MQ=57;FS=AAAGGAGATTATTAAATTACCGAAAAAGGATtgacttcttcttcttcgaa[G/T]GGATTGGGATCGTGGTGGCGATTCATGGCGATAACTTAGTTAGATCCGTG;ANN=T|synonymous_variant|LOW|GLYMA_01G010300|gene103|transcript|rna175|protein_coding|1/12|c.27C>A|p.Pro9Pro|149/1236|27/810|9/269||,T|synonymous_va…	GT:PL	0/1:150,0,255	0/0:0,129,255
Chr 1	46185858	.	T	C	486	.	DP=102;VDB=0.162144;SGB=-1.17021;RPB=1;MQB=1;MQSB=0.984584;BQB=1;MQ0F=0;AC=4;AN=4;DP4=0,1,40,28;MQ=59;FS=AGTGAAATAGATGTTGAAGTGTGAATCGGTAGATTTCTAGTGCGAAAGTT[T/C]GAGGTTGTATTTCTTTGATTCTGGTTTTCGATCTAATCATGTGATTCTTT;ANN=C|downstream_gene_variant|MODIFIER|GLYMA_01G136900|gene1382|transcript|rna2060|protein_coding||c.*2832A>G|||||2832|,C|intergenic_region|MODIFIER|GLYMA_01G136800-GLYMA_01G136900|gene138…	GT:PL	1/1:255,107,0	1/1:255,60,0
Chr 1	55961897	.	G	T	52	.	DP=102;VDB=0.288695;SGB=1.94933;RPB=0.0667034;MQB=0.326159;MQSB=0.912712;BQB=0.925084;MQ0F=0.0196078;ICB=0.3;HOB=0.125;AC=1;AN=4;DP4=32,22,4,1;MQ=54;FS=AATGAGGGAGCTGGTGAAACAGAATTCAAGATATCATCAACTGAAATTAC[G/T]GATGCTATCAAAGCTGGATTGGATGAACCTATTCAGCCAGAGCCTGAGGT;ANN=T|synonymous_variant|LOW|GLYMA_01G233300|gene2351|transcript|rna3666|protein_coding|12/25|c.2085G>T|p.Thr695Thr|2315/4622|2085/3762|695/1…	GT:PL	0/1:88,0,255	0/0:0,96,255
Chr 1	50005945	.	A	T	124	.	DP=102;VDB=0.542521;SGB=3.31571;RPB=0.0636565;MQB=0.99743;MQSB=0.993104;BQB=0.182377;MQ0F=0;ICB=0.3;HOB=0.125;AC=1;AN=4;DP4=47,13,4,3;MQ=59;FS=AGCATACCTCCTATCTGGGCTACCATATGGAGAATAAGGAAGTGACCTGG[A/T]CCTGTCCCTCCTAGATCTTCCACCATAAGGTGGGGGTGAGTGCCTCGGTG;ANN=T|missense_variant|MODERATE|GLYMA_01G162000|gene1634|transcript|rna2474|protein_coding|8/8|c.676T>A|p.Ser226Thr|813/1153|676/741|226/246||,T|upstr…	GT:PL	0/1:159,0,255	0/0:0,117,255
Chr 1	56086658	.	G	T	216	.	DP=102;VDB=0.989415;SGB=25.4765;RPB=0.996733;MQB=0.873527;MQSB=0.913101;BQB=0.00522785;MQ0F=0;ICB=0.5;HOB=0.5;AC=2;AN=4;DP4=21,11,23,16;MQ=59;FS=CGGCCAGCCAAATCGGAACCGCGCATAGCAAAATGTCGACGAATGTCTCC[G/T]TTAACGAGGGTTTCTTCAGAAACTCAACCACGTCGAAGAAAGAATCCTCC;ANN=T|missense_variant|MODERATE|GLYMA_01G234700|gene2365|transcript|rna3696|protein_coding|1/6|c.53C>A|p.Thr18Lys|421/2123|53/1305|18/434||,T|upstre…	GT:PL	0/0:0,96,255	1/1:255,117,0
Chr 1	46191106	.	T	C	486	.	DP=102;VDB=1.72964e-11;SGB=-1.38597;RPB=0.242424;MQB=0.545455;MQSB=0.999582;BQB=0.431818;MQ0F=0;AC=4;AN=4;DP4=1,1,51,15;MQ=51;FS=ATTTGGCTCGGAGTATTGATTCCCCCATAATGAATAGGCTAGCTCTATCT[T/C]TCAATTGCCTATCCCGTGCTCGAGAAGGTCCCCCAGTTCCTCAGTAGCAC;ANN=C|splice_region_variant&intron_variant|LOW|GLYMA_01G136900|gene1382|transcript|rna2060|protein_coding|1/2|c.34-3A>G||||||	GT:PL	1/1:255,50,0	1/1:255,81,0
Chr 1	39508611	.	A	C	434	.	DP=102;VDB=2.61882e-20;SGB=-1.37878;MQSB=0.029846;MQ0F=0.176471;AC=4;AN=4;DP4=0,0,26,42;MQ=22;FS=ACTCGGGCCTATATGACATGACCAATCAATAAAAAGACTCTAACACTATA[A/C]CTTTGTCATATATTCCATACATCACACTAGATAGATATCATATTCATGGA;ANN=C|intergenic_region|MODIFIER|GLYMA_01G114100-GLYMA_01G114200|gene1152-gene1153|intergenic_region|gene1152-gene1153|||n.39508611A>C||||||	GT:PL	1/1:255,129,0	1/1:203,75,0
Chr 1	39508608	.	A	C	437	.	DP=102;VDB=6.55601e-20;SGB=-1.37878;MQSB=0.0807119;MQ0F=0.156863;AC=4;AN=4;DP4=0,0,27,41;MQ=23;FS=CCGACTCGGGCCTATATGACATGACCAATCAATAAAAAGACTCTAACACT[A/C]TAACTTTGTCATATATTCCATACATCACACTAGATAGATATCATATTCAT;ANN=C|intergenic_region|MODIFIER|GLYMA_01G114100-GLYMA_01G114200|gene1152-gene1153|intergenic_region|gene1152-gene1153|||n.39508608A>C||||||	GT:PL	1/1:255,129,0	1/1:206,75,0
Chr 1	53487592	.	T	G	486	.	DP=1026;VDB=2.97686e-27;SGB=-1.38629;MQSB=0.283805;MQ0F=0;AC=4;AN=4;DP4=0,0,360,275;MQ=55;FS=TTTTATCATTACACACATAAGGGAGGAgccaaatgaaatgaaaatctCAC[T/G]TATGGTTCTGGAGCGGAGATTCTTTGAACCGAATGACGACTGTAACGGAT;ANN=G|upstream_gene_variant|MODIFIER|GLYMA_01G201600|gene2033|transcript|rna3133|protein_coding||c.-49T>G|||||49|,G|upstream_gene_variant|MODIFIER|GLYMA_01G201800|gene2035|transcript|rna3135|protein_c…	GT:PL	1/1:255,255,0	1/1:255,255,0
Chr 1	56334148	.	C	A	486	.	DP=103;VDB=0.0219881;SGB=-1.38393;RPB=0.66129;MQB=0.814516;MQSB=0.242826;BQB=0.370968;MQ0F=0.038835;AC=4;AN=4;DP4=2,0,43,19;MQ=43;FS=ACGAGCCTCGCCGTTTCGATGCCGTTTTGGAAATGATTGGACAGCATCGT[C/A]GGTCGATCGGAACCGAAACTCAAAACCTAGAACACAATTCCGAAACCTGC;ANN=A|5_prime_UTR_variant|MODIFIER|GLYMA_01G239000|gene2408|transcript|rna3756|protein_coding|1/23|c.-4G>T|||||4|,A|5_prime_UTR_variant|MODIFIER|GLYMA_01G239000…	GT:PL	1/1:255,28,0	1/1:255,75,0
Chr 1	50951028	.	G	A	472	.	DP=103;VDB=0.34108;SGB=-1.38624;RPB=0.275023;MQB=0.715325;MQSB=0.999198;BQB=0.998163;MQ0F=0;ICB=0.3;HOB=0.125;AC=3;AN=4;DP4=2,1,43,21;MQ=51;FS=GTCTCATCAAGTCCTTTTGCATTTTCAGCAGCATGAGCCTGAGCCAAATT[G/A]GAATAATTTAAGGCAGATTGTGAGAAGAAGGTCATTTCATCTTCCGTGAG;ANN=A|synonymous_variant|LOW|GLYMA_01G172300|gene1737|transcript|rna2641|protein_coding|5/5|c.624C>T|p.Ser208Ser|786/1367|624/813|208/270||,A|downstre…	GT:PL	0/1:255,0,30	1/1:255,96,0
Chr 1	56815775	.	G	C	486	.	DP=103;VDB=0.431283;SGB=-1.38418;RPB=1;MQB=1;MQSB=1;BQB=1;MQ0F=0;AC=4;AN=4;DP4=0,1,35,30;MQ=60;FS=TAAATTGCTTTCTTCCCTAGCTCTTTTGCTGCCTGCCTTGCGTATATGTA[G/C]CCAATGGTATTCAACATATCAACCCCATAAGCTGTATAATGACAAGTATG;ANN=C|synonymous_variant|LOW|GLYMA_01G245700|gene2475|transcript|rna3871|protein_coding|7/7|c.552C>G|p.Gly184Gly|777/957|552/732|184/243||,C|synonymous_variant|LOW|GLYMA_01G245700|gene2475|transc…	GT:PL	1/1:255,48,0	1/1:255,117,0
Chr 1	29533665	.	C	A	477	.	DP=103;VDB=0.439617;SGB=-11.4741;RPB=0.272177;MQB=0.971623;MQSB=0.976943;BQB=0.86379;MQ0F=0;ICB=0.5;HOB=0.5;AC=2;AN=4;DP4=25,22,18,13;MQ=59;FS=TTCAAGACGAAGCTGTGCTGCAAGTTCAGGGCGGGGACCTGCCCTTACAT[C/A]ACCAACTGCAACTTCGCCCACAGCATCGAGGAGCTGCGGCGCCCGCCGCC;ANN=A|synonymous_variant|LOW|GLYMA_01G095100|gene962|transcript|rna1480|protein_coding|2/3|c.327C>A|p.Ile109Ile|857/1965|327/1107|109/368||	GT:PL	0/1:255,0,255	0/1:255,0,255
Chr 1	53543473	.	T	C	67	.	DP=103;VDB=0.551097;SGB=3.31571;RPB=0.958713;MQB=0.0192787;MQSB=0.753712;BQB=0.984286;MQ0F=0;ICB=0.3;HOB=0.125;AC=1;AN=4;DP4=32,34,2,5;MQ=58;FS=GTTCCTCATGTTCCATCTCCAGGGAGTCGAGGTTTTGGGGCTGGGAGAGG[T/C]AATTCTGGTGCTCCAATCGGCAATCATCTACCACATCAACAAGGCACCCA;ANN=C|synonymous_variant|LOW|GLYMA_01G202600|gene2043|transcript|rna3145|protein_coding|24/29|c.3132T>C|p.Gly1044Gly|3388/4776|3132/3801|1044/1266||,…	GT:PL	0/1:103,0,255	0/0:0,84,255
Chr 1	56734169	.	G	T	29.7029	.	DP=103;VDB=0.66;SGB=0.00473136;RPB=0.717742;MQB=1;MQSB=1;BQB=0.580645;MQ0F=0;ICB=0.3;HOB=0.125;AC=1;AN=4;DP4=34,28,2,0;MQ=60;FS=AGGATGCGGAGGCGCTCATTTGGATCATCATCTCCATAAAACCATATGCG[G/T]GAATTGCTAGGATGGTAATACTTGCGGTGAAATTCCTGTCAATTAAGTTT;ANN=T|synonymous_variant|LOW|GLYMA_01G244900|gene2467|transcript|rna3855|protein_coding|7/19|c.954C>A|p.Ser318Ser|1081/3578|954/3237|318/1078||,T|upstream_gene_varia…	GT:PL	0/1:66,0,255	0/0:0,148,255
Chr 1	46185845	.	T	C	486	.	DP=103;VDB=0.72905;SGB=-0.966065;RPB=0.722222;MQB=0.972222;MQSB=0.943957;BQB=0.527778;MQ0F=0;AC=4;AN=4;DP4=0,2,43,29;MQ=59;FS=TGACAAATTTTGGAGTGAAATAGATGTTGAAGTGTGAATCGGTAGATTTC[T/C]AGTGCGAAAGTTTGAGGTTGTATTTCTTTGATTCTGGTTTTCGATCTAAT;ANN=C|downstream_gene_variant|MODIFIER|GLYMA_01G136900|gene1382|transcript|rna2060|protein_coding||c.*2845A>G|||||2845|,C|intergenic_region|MODIFIER|GLYMA_01G136800-GL…	GT:PL	1/1:255,89,0	1/1:255,60,0
Chr 1	37234555	.	A	G	486	.	DP=103;VDB=0.834193;SGB=-1.38628;MQSB=0.0134247;MQ0F=0.165049;AC=4;AN=4;DP4=0,0,45,30;MQ=39;FS=CCCTCAGTGTAATGCCCCTTGGCCCAGTTGTTCCCTGCCCCGGACTGCCC[A/G]AACACAAAGTTGTCGGGCCTGAAGATCTGCCCGTACGGCCCGGACCGGAC;ANN=G|synonymous_variant|LOW|GLYMA_01G109300|gene1104|transcript|rna1672|protein_coding|1/3|c.276T>C|p.Phe92Phe|351/1735|276/1350|92/449||,G|downstream_gene_variant|MODIFIER|GLYMA_01G109200|gene1103…	GT:PL	1/1:255,117,0	1/1:255,108,0
Chr 1	56735757	.	A	C	34.2391	.	DP=103;VDB=0.891512;SGB=1.27626;RPB=0.957564;MQB=1;MQSB=1;BQB=0.415572;MQ0F=0;ICB=0.3;HOB=0.125;AC=1;AN=4;DP4=49,25,4,0;MQ=60;FS=TCGTTGGAAACAGACATGACTTGAGCCCCGGTCTTGATGTGCCTGAAAAG[A/C]ACAGCTTTTGATTTGCATTCTGGAATGAATTCCTCGGAAACTTTCTCAAA;ANN=C|synonymous_variant|LOW|GLYMA_01G244900|gene2467|transcript|rna3855|protein_coding|2/19|c.363T>G|p.Val121Val|490/3578|363/3237|121/1078||,C|upstream_gene_varia…	GT:PL	0/1:71,0,255	0/0:0,123,255
Chr 1	2705603	.	G	A	216	.	DP=103;VDB=1.14625e-06;SGB=19.9314;RPB=0.891448;MQB=1;MQSB=1;BQB=0.975381;MQ0F=0;ICB=0.5;HOB=0.5;AC=2;AN=4;DP4=18,16,18,13;MQ=60;FS=CGCGCGTGGGGGTCGGCGATCCTGGCGCGGGCGGCGGCGACAGCGGAGGG[G/A]TCTGGGCGGGGGCCGAGGGTGCGGAGGAGGGAGAGTGTGGGGGTGACGTT;ANN=A|synonymous_variant|LOW|GLYMA_01G025600|gene259|transcript|rna406|protein_coding|1/3|c.228C>T|p.Asp76Asp|404/1834|228/1386|76/461||,A|upstream_gene_variant|…	GT:PL	1/1:255,93,0	0/0:0,102,255
Chr 1	36788272	.	C	A	486	.	DP=103;VDB=6.33815e-17;SGB=-0.85438;RPB=1;MQB=1;MQSB=0.492439;BQB=1;MQ0F=0.0582524;AC=4;AN=4;DP4=1,0,38,14;MQ=37;FS=CCTGGAGCAATTAAGCATTTCTGAATATCTCAGCTTCAAGAAGAACTTGT[C/A]GATGGAAAGAttaatgacaattttgtattggaGCTTGACTTTGAGCCATT;ANN=A|upstream_gene_variant|MODIFIER|GLYMA_01G107600|gene1087|transcript|rna1653|protein_coding||c.-1723G>T|||||946|,A|intergenic_region|MODIFIER|GLYMA_01G107600-GLYMA_01G107700…	GT:PL	1/1:255,8,0	1/1:255,114,0
Chr 1	44608838	.	T	C	486	.	DP=1031;VDB=2.95322e-08;SGB=-1.38629;RPB=0.0337617;MQB=1;MQSB=1;BQB=0.0140368;MQ0F=0;AC=4;AN=4;DP4=2,1,435,183;MQ=60;FS=CGTCGAGTAGGTAAAGTAGGCATATGAACCCACTTTTGCTTTGCCTTAGA[T/C]GACTCTATTGGAACAAAGCAAAGGAGGAGGCGAAATGGATGATAAAGGAC;ANN=C|upstream_gene_variant|MODIFIER|GLYMA_01G130600|gene1319|transcript|rna1975|protein_coding||c.-97T>C|||||96|WARNING_TRANSCRIPT_NO_START_CODON,C|intergenic_region|MODIFI…	GT:PL	1/1:255,255,0	1/1:255,255,0
Chr 1	46187550	.	A	G	486	.	DP=104;VDB=0.000134709;SGB=-0.908662;RPB=1;MQB=1;MQSB=0.929429;BQB=1;MQ0F=0;AC=4;AN=4;DP4=1,0,59,21;MQ=59;FS=GCTCTTAAACCATCACATAGAATCCAACCCAGCTGCCCATGATATACTAA[A/G]AATGGAATGGAAAGGCAAAAAAATGATTCTATATACAGACATGAAAGCTC;ANN=G|downstream_gene_variant|MODIFIER|GLYMA_01G136900|gene1382|transcript|rna2060|protein_coding||c.*1140T>C|||||1140|,G|intergenic_region|MODIFIER|GLYMA_01G136800-GLYMA_01G136900|gen…	GT:PL	1/1:255,138,0	1/1:255,66,0
Chr 1	56824466	.	G	A	478	.	DP=104;VDB=0.000333085;SGB=-1.38583;RPB=0.947368;MQB=0.5;MQSB=0.952419;BQB=0.95614;MQ0F=0;AC=4;AN=4;DP4=1,1,19,38;MQ=59;FS=GCCTAAACTCTCTCTCCGCCTGTTGTGGTTGGTATGGACGTGGGAATCCC[G/A]GGCGTTGACTGCTGCAACCGCGTAATTCTCTGTGTGAAGCCCTCCTCTCC;ANN=A|5_prime_UTR_premature_start_codon_gain_variant|LOW|GLYMA_01G245700|gene2475|transcript|rna3871|protein_coding|1/7|c.-125C>T||||||,A|5_prime_UTR_premature_start_codo…	GT:PL	1/1:255,0,9	1/1:255,93,0
Chr 1	50005922	.	T	C	119	.	DP=104;VDB=0.0846985;SGB=2.63044;RPB=0.26851;MQB=1;MQSB=1;BQB=0.961266;MQ0F=0;ICB=0.3;HOB=0.125;AC=1;AN=4;DP4=53,9,6,0;MQ=60;FS=AAAAGACATCACCTAGATCCACGAGCATACCTCCTATCTGGGCTACCATA[T/C]GGAGAATAAGGAAGTGACCTGGACCTGTCCCTCCTAGATCTTCCACCATA;ANN=C|synonymous_variant|LOW|GLYMA_01G162000|gene1634|transcript|rna2474|protein_coding|8/8|c.699A>G|p.Pro233Pro|836/1153|699/741|233/246||,C|upstream_gene_variant|M…	GT:PL	0/1:154,0,255	0/0:0,123,255
Chr 1	50005923	.	G	A	47.567	.	DP=104;VDB=0.202231;SGB=1.27626;RPB=0.331675;MQB=1;MQSB=1;BQB=0.906499;MQ0F=0;ICB=0.3;HOB=0.125;AC=1;AN=4;DP4=55,9,4,0;MQ=60;FS=AAAGACATCACCTAGATCCACGAGCATACCTCCTATCTGGGCTACCATAT[G/A]GAGAATAAGGAAGTGACCTGGACCTGTCCCTCCTAGATCTTCCACCATAA;ANN=A|missense_variant|MODERATE|GLYMA_01G162000|gene1634|transcript|rna2474|protein_coding|8/8|c.698C>T|p.Pro233Leu|835/1153|698/741|233/246||,A|upstream_gene_varian…	GT:PL	0/1:84,0,255	0/0:0,123,255
Chr 1	54354819	.	C	G	45.3518	.	DP=104;VDB=0.240712;SGB=4.00342;RPB=0.637604;MQB=0.000104211;MQSB=0.862697;BQB=0.481015;MQ0F=0;ICB=0.3;HOB=0.125;AC=1;AN=4;DP4=42,24,6,2;MQ=55;FS=CTACTAGCGACAACCTTCACATCCTCTTGTCCCTGAACGGACAAGGCACT[C/G]GACCCCTTTAAAGCTTCTTCCTCTAGTCGCAAGAGCCCCAGCCCACGACA;ANN=G|synonymous_variant|LOW|GLYMA_01G212000|gene2137|transcript|rna3297|protein_coding|5/5|c.753G>C|p.Ser251Ser|1367/1919|753/864|251/287||,G|syno…	GT:PL	0/1:82,0,255	0/0:0,99,255
Chr 1	50435723	.	G	A	38.8222	.	DP=104;VDB=0.343065;SGB=1.27626;RPB=0.661214;MQB=0.705171;MQSB=0.987009;BQB=0.998113;MQ0F=0;ICB=0.3;HOB=0.125;AC=1;AN=4;DP4=40,28,4,0;MQ=59;FS=AACAGGACTCATGTTGTTGGTGGTGTAGAAGTGAGAGGGAAATCAGAAAA[G/A]GCTCAAACCCTAACTGGCTAGCTTCAATATCGGAGAGAAGAACAATTCAG;ANN=A|5_prime_UTR_variant|MODIFIER|GLYMA_01G166400|gene1678|transcript|rna2546|protein_coding|1/35|c.-39C>T|||||39|	GT:PL	0/1:75,0,255	0/0:0,141,255
Chr 1	29533668	.	C	A	476	.	DP=104;VDB=0.447288;SGB=-11.4741;RPB=0.458246;MQB=0.971153;MQSB=0.976472;BQB=0.891627;MQ0F=0;ICB=0.5;HOB=0.5;AC=2;AN=4;DP4=27,22,18,13;MQ=59;FS=AAGACGAAGCTGTGCTGCAAGTTCAGGGCGGGGACCTGCCCTTACATCAC[C/A]AACTGCAACTTCGCCCACAGCATCGAGGAGCTGCGGCGCCCGCCGCCCAA;ANN=A|synonymous_variant|LOW|GLYMA_01G095100|gene962|transcript|rna1480|protein_coding|2/3|c.330C>A|p.Thr110Thr|860/1965|330/1107|110/368||	GT:PL	0/1:255,0,255	0/1:255,0,255
Chr 1	6092929	.	T	G	38.8583	.	DP=104;VDB=0.47588;SGB=2.63044;RPB=0.596687;MQB=0.00391198;MQSB=0.930976;BQB=0.668591;MQ0F=0;ICB=0.3;HOB=0.125;AC=1;AN=4;DP4=35,27,4,2;MQ=57;FS=CAATGTAAAGGGGAAAGTGAAAGATGGGGACAAGTCAAAAGATGAGAAAG[T/G]AACCCAAGAGAGGGATGGAAAGGACGAGTCCAAAAGCAAATCTAGTAAGG;ANN=G|missense_variant|MODERATE|GLYMA_01G051400|gene519|transcript|rna794|protein_coding|15/21|c.3299T>G|p.Val1100Gly|3547/4806|3299/4329|1100/1442||	GT:PL	0/1:75,0,255	0/0:0,138,255
Chr 1	47773435	.	A	G	486	.	DP=104;VDB=0.62224;SGB=-1.38563;RPB=0.0147829;MQB=0.30465;MQSB=0.11427;BQB=0.0305981;MQ0F=0.0576923;AC=4;AN=4;DP4=3,0,42,17;MQ=40;FS=ATTAGGCTAACTCGCCCAATCAATCCAATGGCCTCGCCCGTTCCAGTCCC[A/G]TTAGAGAGATCCAAAAACTGGATATTCGGAGCCTATCGATCCCGCGGTTT;ANN=G|intergenic_region|MODIFIER|GLYMA_01G143800-GLYMA_01G143900|gene1451-gene1452|intergenic_region|gene1451-gene1452|||n.47773435A>G||||||	GT:PL	1/1:255,38,0	1/1:255,78,0
Chr 1	6085998	.	A	G	103	.	DP=104;VDB=0.720461;SGB=5.38303;RPB=0.177985;MQB=0.10712;MQSB=0.000578166;BQB=0.376494;MQ0F=0.00961538;ICB=0.3;HOB=0.125;AC=1;AN=4;DP4=24,35,4,6;MQ=41;FS=GATCAATTGTATGGTGACAAAGGTTTGGAATATTCTGGAATAGATAGGAG[A/G]CAATATGGTGAACGGCAGAGTGGTTACCTTGGTAGGGACTTAACAAGTGA;ANN=G|synonymous_variant|LOW|GLYMA_01G051400|gene519|transcript|rna794|protein_coding|4/21|c.453A>G|p.Arg151Arg|701/4806|453/4329|151/1442||	GT:PL	0/1:138,0,255	0/0:0,90,255
Chr 1	46191496	.	G	A	486	.	DP=104;VDB=5.4547e-33;SGB=-1.38619;MQSB=0.252577;MQ0F=0;AC=4;AN=4;DP4=0,0,43,28;MQ=47;FS=AGCGAAAGAGCTGCTTGGTGATTCCTAGGTTGCAGCACGTCCAGTCGTTA[G/A]CTCCTCCCCTGCACATGTACCTACATAGTATAGTGTCAGTCGCATATTCA;ANN=A|intron_variant|MODIFIER|GLYMA_01G136900|gene1382|transcript|rna2060|protein_coding|1/2|c.34-393C>T||||||	GT:PL	1/1:255,96,0	1/1:255,117,0
Chr 1	2743904	.	C	T	216	.	DP=104;VDB=8.488e-11;SGB=24.0903;RPB=0.904978;MQB=1;MQSB=1;BQB=0.956595;MQ0F=0;ICB=0.5;HOB=0.5;AC=2;AN=4;DP4=30,6,32,5;MQ=60;FS=CTGCCGCAAGCAGAGATGACAACCCGATTTAAGAAGAACCGCAAGAAGCG[C/T]GGCCACGTCAGCGCCGGCCACGGCCGTATTGGAAAGCACCGCAAGCACCC;ANN=T|synonymous_variant|LOW|GLYMA_01G026100|gene264|transcript|rna414|protein_coding|2/2|c.36C>T|p.Arg12Arg|667/1681|36/447|12/148||,T|upstream_gene_variant|MODIFIE…	GT:PL	0/0:0,108,255	1/1:255,111,0
Chr 1	40892396	.	T	C	486	.	DP=104;VDB=8.87526e-25;SGB=-1.38619;MQSB=0.805517;MQ0F=0.0192308;AC=4;AN=4;DP4=0,0,20,47;MQ=29;FS=GGAGATCTTTCATATCTTTGGAGATCCACCTTACAATATGGAGCAAAAAg[T/C]caaaataaatgattttaatctttataaaagtgataaaaaatggATTTCTT;ANN=C|downstream_gene_variant|MODIFIER|GLYMA_01G118900|gene1202|transcript|rna1825|protein_coding||c.*1851T>C|||||1563|,C|downstream_gene_variant|MODIFIER|GLYMA_01G118900|gene1202|transcript|rna1…	GT:PL	1/1:255,108,0	1/1:255,93,0
Chr 1	46188874	.	A	G	486	.	DP=104;VDB=9.9558e-05;SGB=-1.32966;RPB=1;MQB=1;MQSB=0.961184;BQB=1;MQ0F=0;AC=4;AN=4;DP4=0,1,14,61;MQ=50;FS=ataaactttGAGGCTCAATAGCTAAATACATGGCAATTGAATCATGAGCC[A/G]AGATCATAAAGAGCATATTGCGAGTAGGAAGTGGAATTAATATAATGAAT;ANN=G|missense_variant|MODERATE|GLYMA_01G136900|gene1382|transcript|rna2060|protein_coding|3/3|c.416T>C|p.Leu139Ser|416/600|416/600|139/199||	GT:PL	1/1:255,120,0	1/1:255,72,0
Chr 1	53487573	.	A	T	486	.	DP=1043;VDB=1.07587e-33;SGB=-1.38629;MQSB=0.0228226;MQ0F=0;AC=4;AN=4;DP4=0,0,419,228;MQ=56;FS=CTTTTTTGATTCTATGTATTTTTATCATTACACACATAAGGGAGGAgcca[A/T]atgaaatgaaaatctCACTTATGGTTCTGGAGCGGAGATTCTTTGAACCG;ANN=T|upstream_gene_variant|MODIFIER|GLYMA_01G201600|gene2033|transcript|rna3133|protein_coding||c.-68A>T|||||68|,T|upstream_gene_variant|MODIFIER|GLYMA_01G201800|gene2035|transcript|rna3135|protein_…	GT:PL	1/1:255,255,0	1/1:255,255,0
Chr 1	46262340	.	A	C	486	.	DP=1044;VDB=3.42808e-05;SGB=-1.38629;MQSB=0.426303;MQ0F=0.00191571;AC=4;AN=4;DP4=0,0,125,767;MQ=58;FS=ATCTTCTTTTTGATCAATGATTCACTGACCACTAGATCTAGGGATCCCAC[A/C]TTATTCTCAACCTAATGGCTAGGTTGATTGGCACTACTATAGGCTCATCT;ANN=C|intergenic_region|MODIFIER|GLYMA_01G137100-GLYMA_01G137200|gene1384-gene1385|intergenic_region|gene1384-gene1385|||n.46262340A>C||||||	GT:PL	1/1:255,255,0	1/1:255,255,0
Chr 1	2827252	.	T	C	221	.	DP=1045;VDB=2.60445e-34;SGB=98.9501;RPB=3.41686e-10;MQB=0.81705;MQSB=0.484242;BQB=0.951323;MQ0F=0.00287081;ICB=0.3;HOB=0.125;AC=1;AN=4;DP4=148,379,51,94;MQ=57;FS=agggaGAGGGTCCATCACAGTAGCTTGCTACTGGGATTCTCGAGCGTCGC[T/C]CTTGTCTTGCACTACTGCAAGTGCCTGGCGCATCCCACCTAAAACAGTTC;ANN=C|downstream_gene_variant|MODIFIER|GLYMA_01G026800|gene271|transcript|rna423|protein_coding||c.*4396T>C|||||3979|,C|downstream_…	GT:PL	0/0:0,255,255	0/1:255,0,255
Chr 1	53487572	.	A	G	486	.	DP=1049;VDB=4.33403e-33;SGB=-1.38629;RPB=0.00308642;MQB=0.753086;MQSB=0.0311489;BQB=0.0362654;MQ0F=0;AC=4;AN=4;DP4=2,0,424,224;MQ=56;FS=TCTTTTTTGATTCTATGTATTTTTATCATTACACACATAAGGGAGGAgcc[A/G]aatgaaatgaaaatctCACTTATGGTTCTGGAGCGGAGATTCTTTGAACC;ANN=G|upstream_gene_variant|MODIFIER|GLYMA_01G201600|gene2033|transcript|rna3133|protein_coding||c.-69A>G|||||69|,G|upstream_gene_variant|MODIFIER|GLYMA_01G2…	GT:PL	1/1:255,255,0	1/1:255,255,0
Chr 1	46187553	.	T	C	486	.	DP=105;VDB=0.00109449;SGB=-0.647746;RPB=1;MQB=1;MQSB=0.918175;BQB=1;MQ0F=0;AC=4;AN=4;DP4=1,0,62,21;MQ=59;FS=CTTAAACCATCACATAGAATCCAACCCAGCTGCCCATGATATACTAAAAA[T/C]GGAATGGAAAGGCAAAAAAATGATTCTATATACAGACATGAAAGCTCTAT;ANN=C|downstream_gene_variant|MODIFIER|GLYMA_01G136900|gene1382|transcript|rna2060|protein_coding||c.*1137A>G|||||1137|,C|intergenic_region|MODIFIER|GLYMA_01G136800-GLYMA_01G136900|gene…	GT:PL	1/1:255,147,0	1/1:255,66,0
Chr 1	44792335	.	A	G	486	.	DP=105;VDB=0.00750436;SGB=-1.14707;MQSB=0.980708;MQ0F=0;AC=4;AN=4;DP4=0,0,30,35;MQ=59;FS=TCAACTGCGTAATGAATCTTGTCCCTAGATTGGGTTTTGTATTGTAGTAT[A/G]TGCTTTATGTTCTTGGTCAAGTGCACACTGTCATGTTGATCGTTGTCGCG;ANN=G|3_prime_UTR_variant|MODIFIER|GLYMA_01G131500|gene1328|transcript|rna1988|protein_coding|2/2|c.*39A>G|||||39|,G|upstream_gene_variant|MODIFIER|GLYMA_01G131600|gene1329|transcript|rna1989|protein_codi…	GT:PL	1/1:255,57,0	1/1:255,138,0
Chr 1	2345322	.	T	C	190	.	DP=105;VDB=0.015527;SGB=4.69269;RPB=0.299572;MQB=0.999786;MQSB=0.502095;BQB=0.998662;MQ0F=0;ICB=0.3;HOB=0.125;AC=1;AN=4;DP4=22,29,5,4;MQ=47;FS=ACTTTACAACGTAGGTGTTGAATATCCACAGGCAAGTTGTCAAAACTCAG[T/C]CGGTGAGAAAATGGAGAGATTGCAGCAATACCATAACTGCACCAAATAAA;ANN=C|synonymous_variant|LOW|GLYMA_01G023300|gene236|transcript|rna379|protein_coding|7/10|c.681A>G|p.Arg227Arg|1043/2294|681/1551|227/516||,C|synonym…	GT:PL	0/1:225,0,255	0/0:0,51,255
Chr 1	16866517	.	C	T	220	.	DP=105;VDB=0.016189;SGB=7.4578;RPB=0.00733778;MQB=0.99587;MQSB=0.967413;BQB=0.997554;MQ0F=0;ICB=0.3;HOB=0.125;AC=1;AN=4;DP4=24,38,4,9;MQ=59;FS=TCAAAAAACAAACCTTGCATGGTGTTCAAGGTGGACTTTGAAAAAGCATA[C/T]GATTCGGTCTCTTGGGGCTTTTTAGATTACATGATGATGAGGATGGGTTT;ANN=T|intergenic_region|MODIFIER|GLYMA_01G075300-GLYMA_01G075400|gene760-gene761|intergenic_region|gene760-gene761|||n.16866517C>T||||||	GT:PL	0/1:255,0,255	0/0:0,78,255
Chr 1	4015639	.	G	A	444	.	DP=105;VDB=0.0168354;SGB=-1.38629;MQ0F=0;AC=4;AN=4;DP4=0,0,0,97;MQ=60;FS=ATCACCCCGGTGTTGAAATAGCACGGCTTGCGCGTGCTGAACACGCGCGA[G/A]AGTAGAGGGTCGTTCCAGAACTCGTCGGTGAAGTACTTGGTGAAGTTCGC;ANN=A|synonymous_variant|LOW|GLYMA_01G037900|gene383|transcript|rna597|protein_coding|1/1|c.681C>T|p.Leu227Leu|1183/2201|681/1137|227/378||,A|upstream_gene_variant|MODIFIER|GLYMA_01G037700|gene381|transcript|rna591|prote…	GT:PL	1/1:242,135,0	1/1:226,157,0
Chr 1	53543607	.	C	T	72	.	DP=105;VDB=0.0276294;SGB=4.69269;RPB=0.85011;MQB=0.00360818;MQSB=0.999124;BQB=0.766811;MQ0F=0.0380952;ICB=0.3;HOB=0.125;AC=1;AN=4;DP4=40,17,6,3;MQ=53;FS=CTTCCCTGCTCTAGAGAATCCCAACAGCCAGCCATCTGTTGGTGGTCCAT[C/T]ATCTCAACCTGGGTTTGCCAACAATGTATGTACTTTCATTGTGCCAGCTT;ANN=T|missense_variant|MODERATE|GLYMA_01G202600|gene2043|transcript|rna3145|protein_coding|24/29|c.3266C>T|p.Ser1089Leu|3522/4776|3266/3801|…	GT:PL	0/1:108,0,255	0/0:0,108,255
Chr 1	1775088	.	C	T	216	.	DP=105;VDB=0.0513961;SGB=5.38303;RPB=0.897536;MQB=1;MQSB=1;BQB=0.759258;MQ0F=0;ICB=0.5;HOB=0.5;AC=2;AN=4;DP4=28,28,1,9;MQ=60;FS=TGAATTTTGAGGTAATCAAATTGGGAAGCTCCATGGAGTAGTAGAACTAG[C/T]TAGGGACACTTTTCATCAAATCTGTGGGTGGAGTGGAGATAGCAGCAGCT;ANN=T|downstream_gene_variant|MODIFIER|GLYMA_01G018400|gene185|transcript|rna304|protein_coding||c.*219C>T|||||219|,T|intergenic_region|MODIFIER|GLYMA_01G018400-GLYM…	GT:PL	1/1:255,30,0	0/0:0,169,255
Chr 1	14666048	.	T	A	28.1117	.	DP=105;VDB=0.27062;SGB=1.27626;RPB=0.262807;MQB=0.049452;MQSB=0.946633;BQB=0.113572;MQ0F=0;ICB=0.3;HOB=0.125;AC=1;AN=4;DP4=47,12,3,1;MQ=58;FS=GTCTGCAGGGATGTCATGGATGCAAGGGAAGCAGAATACAGAGCATGGGC[T/A]CATGTTCAAAGTTTGAAATCATCTCTTGATGAGCACAACTTAGAACATCG;ANN=A|synonymous_variant|LOW|GLYMA_01G074000|gene747|transcript|rna1147|protein_coding|13/19|c.1692T>A|p.Ala564Ala|2135/3939|1692/2643|564/880||,A|syno…	GT:PL	0/1:65,0,255	0/0:0,114,255
Chr 1	50411580	.	G	T	25.2949	.	DP=105;VDB=0.281254;SGB=1.27626;RPB=0.676125;MQB=0.807219;MQSB=0.246331;BQB=0.856068;MQ0F=0;ICB=0.3;HOB=0.125;AC=1;AN=4;DP4=46,23,2,2;MQ=59;FS=ATCCCATAAAGAAGTTCAAGATATTTCCTGTCCCACTCTTCGAGAGCAAC[G/T]GGTATGAAGTTTTGTTTATCAACTTGTGACAGCTTATGAAGAAAAGAAAC;ANN=T|synonymous_variant|LOW|GLYMA_01G166400|gene1678|transcript|rna2546|protein_coding|25/35|c.7212C>A|p.Pro2404Pro|7596/12365|7212/11631|2404/3876||	GT:PL	0/1:63,0,255	0/0:0,93,255
Chr 1	49514335	.	G	A	35.0443	.	DP=105;VDB=0.28399;SGB=0.620439;RPB=0.86026;MQB=0.967216;MQSB=0.884532;BQB=0.971128;MQ0F=0.00952381;ICB=0.3;HOB=0.125;AC=1;AN=4;DP4=36,24,3,0;MQ=49;FS=AATGGAGAGCTCTGCTAGAGCCAGGAGTCAAGCGTGCATTAATTGTTGGA[G/A]TAGGACTTCAAATACTTCAACAGGTACAATTAATTGGCATTTTAGTAGTA;ANN=A|missense_variant|MODERATE|GLYMA_01G157300|gene1586|transcript|rna2403|protein_coding|4/6|c.1567G>A|p.Val523Ile|1629/2630|1567/2235|523/7…	GT:PL	0/1:71,0,255	0/0:0,123,255
Chr 1	46178270	.	T	C	486	.	DP=105;VDB=0.313841;SGB=-1.38627;RPB=1;MQB=1;MQSB=1;BQB=1;MQ0F=0;AC=4;AN=4;DP4=1,0,41,32;MQ=60;FS=ATGGGTTACCTCTTGACCTAACTAGTTGGGGCCTTATTATAGACCTATTA[T/C]GTAAGGAGTTGAAACCCAAGATGTTGAGGTTACCTTAAGAAGATTGACAT;ANN=C|upstream_gene_variant|MODIFIER|GLYMA_01G136800|gene1381|transcript|rna2059|protein_coding||c.-600A>G|||||600|,C|intergenic_region|MODIFIER|GLYMA_01G136800-GLYMA_01G136900|gene1381-gene1382|…	GT:PL	1/1:255,80,0	1/1:255,105,0
Chr 1	54669467	.	C	T	486	.	DP=105;VDB=0.460386;SGB=4.12714;MQSB=1;MQ0F=0;AC=4;AN=4;DP4=0,0,44,24;MQ=60;FS=TGCATACAGTCATACTCTTAATGACGTACGCGTCAAATTGAGAAGTTCCA[C/T]AGTGAGatttcatcatcatcaaataTGTCCACGTCATTCCAGTCCCTACC;ANN=T|synonymous_variant|LOW|GLYMA_01G216000|gene2177|transcript|rna3368|protein_coding|1/1|c.663G>A|p.Leu221Leu|6374/9304|663/681|221/226||,T|upstream_gene_variant|MODIFIER|GLYMA_01G216100|gene2178|transcript|rna3…	GT:PL	1/1:255,30,0	1/1:255,175,0
Chr 1	53488408	.	A	G	343	.	DP=105;VDB=1.5322e-07;SGB=1.24313;MQSB=0.000351154;MQ0F=0;AC=4;AN=4;DP4=0,0,7,78;MQ=22;FS=TCAGAAAATTCTAATGAGGGTGTTAATGCGGATGCTTTATTCCCTTTTCT[A/G]AAGGTAGGAGAAAagataaaacttaaaaagaaattCTTTATTAGTCTAAA;ANN=G|upstream_gene_variant|MODIFIER|GLYMA_01G201800|gene2035|transcript|rna3135|protein_coding||c.-3018A>G|||||3018|,G|downstream_gene_variant|MODIFIER|GLYMA_01G201700|gene2034|transcript|rna3134|protei…	GT:PL	1/1:208,199,0	1/1:159,57,0
Chr 1	49971828	.	C	G	409	.	DP=105;VDB=1.88404e-11;SGB=-1.11109;RPB=1;MQB=1;MQSB=0.999624;BQB=1;MQ0F=0.285714;AC=4;AN=4;DP4=1,0,70,3;MQ=26;FS=TTGTTTAGCTACTTTTGTCCTACCTCATTAGGCCATCCCTCAACAACAAA[C/G]ACATCCAGAGAAAATCCATCAGTAGTGGAAAATGCATGAGCTTCTTGAAT;ANN=G|synonymous_variant|LOW|GLYMA_01G161600|gene1630|transcript|rna2465|protein_coding|6/16|c.672G>C|p.Val224Val|890/2339|672/1716|224/571||,G|synonymous_variant|LOW|GLYMA_01G161…	GT:PL	1/1:178,57,0	1/1:255,137,0
Chr 1	3917222	.	T	C	486	.	DP=105;VDB=3.68709e-05;SGB=-1.3801;MQSB=0.938616;MQ0F=0;AC=4;AN=4;DP4=0,0,39,28;MQ=59;FS=AGCGGAGTAGAGGAGGGACCCGTCTCGGGAAAGCGCGAGGGCGGAGACGG[T/C]GTCCACGTGATGCACCCACGTGCGCTTCTTGTGGCGGCGAATCTCGACGT;ANN=C|missense_variant|MODERATE|GLYMA_01G036800|gene372|transcript|rna580|protein_coding|1/1|c.616A>G|p.Thr206Ala|783/1867|616/1302|206/433||	GT:PL	1/1:255,126,0	1/1:255,75,0
Chr 1	3356218	.	G	A	486	.	DP=1054;VDB=1.4013e-45;SGB=-1.38629;RPB=1;MQB=1;MQSB=0.278616;BQB=1;MQ0F=0.0265655;AC=4;AN=4;DP4=0,1,173,598;MQ=32;FS=ATAGAAACAAAGAAATTCCACTATCAAACTACCAAATCAAAATGGAATAG[G/A]TTAACAaacaataagaaacaaaaatgctTAATCttcttttctattaaaaa;ANN=A|intergenic_region|MODIFIER|GLYMA_01G031900-GLYMA_01G032000|gene322-gene323|intergenic_region|gene322-gene323|||n.3356218G>A||||||	GT:PL	1/1:255,255,0	1/1:255,255,0
Chr 1	56727944	.	T	C	104	.	DP=106;VDB=0.0196075;SGB=1.94933;RPB=0.339527;MQB=1;MQSB=1;BQB=0.669381;MQ0F=0;ICB=0.3;HOB=0.125;AC=1;AN=4;DP4=41,33,4,1;MQ=60;FS=GGAAGTTGATACGCATCTACATCCCCAATGGTTCCAATTATGGCTTTTGT[T/C]AAAGTGTCGTCATCTATTTGTAGTTCTCTTAAGAAGTCACCAGTTCCATC;ANN=C|synonymous_variant|LOW|GLYMA_01G244900|gene2467|transcript|rna3855|protein_coding|17/19|c.2952A>G|p.Leu984Leu|3079/3578|2952/3237|984/1078||,C|upstream_gene_…	GT:PL	0/1:139,0,255	0/0:0,166,255
Chr 1	54354818	.	T	C	36.209	.	DP=106;VDB=0.0278409;SGB=3.31571;RPB=0.22738;MQB=8.31606e-05;MQSB=0.837471;BQB=0.869806;MQ0F=0;ICB=0.3;HOB=0.125;AC=1;AN=4;DP4=44,24,5,2;MQ=55;FS=TCTACTAGCGACAACCTTCACATCCTCTTGTCCCTGAACGGACAAGGCAC[T/C]CGACCCCTTTAAAGCTTCTTCCTCTAGTCGCAAGAGCCCCAGCCCACGAC;ANN=C|missense_variant|MODERATE|GLYMA_01G212000|gene2137|transcript|rna3297|protein_coding|5/5|c.754A>G|p.Ser252Gly|1368/1919|754/864|252/287||,C|m…	GT:PL	0/1:73,0,255	0/0:0,99,255
Chr 1	3138509	.	G	A	65	.	DP=106;VDB=0.0354385;SGB=2.63044;RPB=0.99497;MQB=0.0267393;MQSB=0.83576;BQB=0.0472912;MQ0F=0;ICB=0.3;HOB=0.125;AC=1;AN=4;DP4=41,26,6,0;MQ=58;FS=TGGGATACTAGAACATTGACTCTTATCAAGACATATGTCACAGAACGGCC[G/A]GTCAATGCAGTTGCAATGTCACCTCTACTTGATCATGTATGTATCTGTGT;ANN=A|synonymous_variant|LOW|GLYMA_01G029600|gene299|transcript|rna466|protein_coding|5/8|c.702G>A|p.Pro234Pro|906/1473|702/981|234/326||,A|downstrea…	GT:PL	0/1:101,0,255	0/0:0,120,255
Chr 1	50422902	.	C	A	38.8153	.	DP=106;VDB=0.0588947;SGB=0.620439;RPB=0.888322;MQB=0.0669897;MQSB=0.951909;BQB=0.766096;MQ0F=0.141509;ICB=0.3;HOB=0.125;AC=1;AN=4;DP4=39,33,2,1;MQ=23;FS=TGTTAAAGTTAAGCCTATTTGTAGTACCTCATCTTCTCTCATGCCCCTCA[C/A]TCCTTGAGGTGGTGATAAATTAGAAGATGGTGAGACAAGAGCCTGTAATG;ANN=A|missense_variant|MODERATE|GLYMA_01G166400|gene1678|transcript|rna2546|protein_coding|12/35|c.1561G>T|p.Val521Leu|1945/12365|1561/11631…	GT:PL	0/1:74,0,255	0/0:0,151,255
Chr 1	42832417	.	A	G	486	.	DP=106;VDB=0.064152;SGB=-1.11109;MQSB=0.890283;MQ0F=0;AC=4;AN=4;DP4=0,0,43,30;MQ=59;FS=CCGACCCGAAGCTCTTCCGCCGCAGCCTCCGCGCCGCCCGGCAGCACGCC[A/G]TCAACGTGCACGCGAAGGTCGTGCTTTCCGCATGGCTTCGCTACGAGCGC;ANN=G|missense_variant|MODERATE|GLYMA_01G123900|gene1252|transcript|rna1889|protein_coding|1/4|c.460A>G|p.Ile154Val|889/3910|460/2865|154/954||	GT:PL	1/1:255,157,0	1/1:255,63,0
Chr 1	30962231	.	T	C	49.4577	.	DP=106;VDB=0.104392;SGB=3.31571;RPB=1;MQB=8.8427e-05;MQSB=0.556881;BQB=0.941512;MQ0F=0;ICB=0.3;HOB=0.125;AC=1;AN=4;DP4=36,28,6,1;MQ=56;FS=CTCTAGGTGAAGAAGTGCTCTCAGGCTTTTCTGGCTTCTCCAGAGTGTTT[T/C]CTTTTGGCACTTCATTGGTCTTGACTTCTGGAAGCCCATTAACCCCCTGG;ANN=C|missense_variant|MODERATE|GLYMA_01G096300|gene974|transcript|rna1493|protein_coding|4/8|c.473A>G|p.Glu158Gly|865/1922|473/1212|158/403||,C|missense_v…	GT:PL	0/1:85,0,255	0/0:0,141,255
Chr 1	53992698	.	G	A	32.5149	.	DP=106;VDB=0.182083;SGB=2.63044;RPB=0.501505;MQB=0.405997;MQSB=0.880945;BQB=0.602274;MQ0F=0.0188679;ICB=0.3;HOB=0.125;AC=1;AN=4;DP4=40,24,2,4;MQ=58;FS=TCTACTTATGCTGATCGTGTGTTTGCCAATGAGATTAATATTGCTGTCAA[G/A]ACAACTGAGCAAAATTACTCCAACTACATGTTTCGAGAAGCTCTCAAGAC;ANN=A|synonymous_variant|LOW|GLYMA_01G208100|gene2098|transcript|rna3231|protein_coding|3/4|c.2508G>A|p.Lys836Lys|2575/3808|2508/3348|836/1115…	GT:PL	0/1:70,0,255	0/0:0,87,255
Chr 1	50411595	.	T	C	40.5822	.	DP=106;VDB=0.27062;SGB=1.27626;RPB=0.106053;MQB=0.705948;MQSB=0.955253;BQB=0.937428;MQ0F=0;ICB=0.3;HOB=0.125;AC=1;AN=4;DP4=45,20,2,2;MQ=59;FS=TCAAGATATTTCCTGTCCCACTCTTCGAGAGCAACGGGTATGAAGTTTTG[T/C]TTATCAACTTGTGACAGCTTATGAAGAAAAGAAACTATCTCCTTAGGAGA;ANN=C|synonymous_variant|LOW|GLYMA_01G166400|gene1678|transcript|rna2546|protein_coding|25/35|c.7197A>G|p.Lys2399Lys|7581/12365|7197/11631|2399/3876||	GT:PL	0/1:78,0,255	0/0:0,90,255
Chr 1	50668054	.	A	G	486	.	DP=106;VDB=0.396021;SGB=1.99868;MQSB=0.879323;MQ0F=0;AC=4;AN=4;DP4=0,0,49,15;MQ=58;FS=CCATCAACAATTTCACTGCTCTTATCATTCTTCATCTTATGCACGTGCTC[A/G]TCGATGATCTTATCAATGAAGCTATCGAGCGCGCCACGTGCCCTAGCGAG;ANN=G|synonymous_variant|LOW|GLYMA_01G169200|gene1706|transcript|rna2588|protein_coding|1/2|c.750T>C|p.Asp250Asp|1014/1998|750/1548|250/515||	GT:PL	1/1:255,36,0	1/1:255,157,0
Chr 1	48171093	.	G	A	53	.	DP=106;VDB=0.409395;SGB=1.27626;RPB=0.307043;MQB=0.703186;MQSB=0.969381;BQB=0.624726;MQ0F=0;ICB=0.3;HOB=0.125;AC=1;AN=4;DP4=27,50,3,1;MQ=59;FS=CTTTGAATTTAAACGGGAGAGGGTTTCTGGTTGCAAACAGTAATAAACCT[G/A]TTGAAATTGAGGAAGATAAAAGGTCAGAGGCAGCAAATAAGCGAAAAATG;ANN=A|missense_variant|MODERATE|GLYMA_01G146400|gene1477|transcript|rna2216|protein_coding|3/4|c.316G>A|p.Val106Ile|694/2288|316/1488|106/495||,A|upst…	GT:PL	0/1:89,0,255	0/0:0,154,255
Chr 1	2771284	.	C	A	216	.	DP=106;VDB=0.548269;SGB=24.0903;RPB=0.0352107;MQB=0.981638;MQSB=0.978183;BQB=0.843422;MQ0F=0;ICB=0.5;HOB=0.5;AC=2;AN=4;DP4=15,17,20,17;MQ=59;FS=AGCACGTCGTAGGGGAGCGACGAGAATTCGCCGCCGACGCCGGGAGGGGA[C/A]GGCGGAGGAGGACGCGCACAGAGGCGCGTGGAGCGTGCGGCGGAGAATTC;ANN=A|synonymous_variant|LOW|GLYMA_01G026500|gene268|transcript|rna418|protein_coding|1/4|c.108G>T|p.Pro36Pro|179/1594|108/984|36/327||,A|downstream_…	GT:PL	0/0:0,96,255	1/1:255,111,0
Chr 1	54702961	.	A	G	486	.	DP=106;VDB=0.920139;SGB=-1.38627;MQSB=0.973723;MQ0F=0;AC=4;AN=4;DP4=0,0,54,16;MQ=57;FS=AAAAGCCCCATAAAACCCATTTTTCCCTCGCCCTCGACGAAGTCAAATGC[A/G]TAGCCAACATAGCATTACCCATGGTGCTAACCGGGTTACTACTCTATTCT;ANN=G|missense_variant|MODERATE|GLYMA_01G216600|gene2183|transcript|rna3375|protein_coding|1/1|c.208A>G|p.Ile70Val|208/1994|208/1626|70/541||,G|upstream_gene_variant|MODIFIER|GLYMA_01G216700|gene2184|transc…	GT:PL	1/1:255,108,0	1/1:255,102,0
Chr 1	53543491	.	C	T	143	.	DP=106;VDB=0.991842;SGB=5.38303;RPB=0.960113;MQB=0.0104268;MQSB=0.865997;BQB=0.187612;MQ0F=0;ICB=0.3;HOB=0.125;AC=1;AN=4;DP4=34,26,4,6;MQ=59;FS=CCAGGGAGTCGAGGTTTTGGGGCTGGGAGAGGTAATTCTGGTGCTCCAAT[C/T]GGCAATCATCTACCACATCAACAAGGCACCCAACAGCCTATTGGGAATAT;ANN=T|synonymous_variant|LOW|GLYMA_01G202600|gene2043|transcript|rna3145|protein_coding|24/29|c.3150C>T|p.Ile1050Ile|3406/4776|3150/3801|1050/1266||,…	GT:PL	0/1:179,0,255	0/0:0,72,255
Chr 1	46187695	.	T	C	486	.	DP=106;VDB=1.02265e-06;SGB=-1.30128;MQSB=0.54795;MQ0F=0;AC=4;AN=4;DP4=0,0,41,29;MQ=47;FS=tttagagAGGAACGATTCGCTCGTCTAAAAACCGCCATTCACACACTATT[T/C]CTCCCCACTAAAAAGAGTGATTGGGAATCTCGATAACCTAAAAAAAATGA;ANN=C|downstream_gene_variant|MODIFIER|GLYMA_01G136900|gene1382|transcript|rna2060|protein_coding||c.*995A>G|||||995|,C|intergenic_region|MODIFIER|GLYMA_01G136800-GLYMA_01G136900|gene1381-gene1382|interge…	GT:PL	1/1:255,144,0	1/1:255,66,0
Chr 1	46189159	.	A	G	486	.	DP=106;VDB=1.66746e-13;SGB=-1.3833;MQSB=0.999563;MQ0F=0;AC=4;AN=4;DP4=0,0,22,52;MQ=53;FS=GATACCTCAAGAAAGCCCAGCCAAAACCACACATGCAAGTTTCCCTGCAT[A/G]TGGCTCGTCAGTGATAACTTATTCTAATTTGCGCGAACTAGCGGACCGAT;ANN=G|intron_variant|MODIFIER|GLYMA_01G136900|gene1382|transcript|rna2060|protein_coding|2/2|c.258-127T>C||||||	GT:PL	1/1:255,84,0	1/1:255,138,0
Chr 1	1488518	.	G	A	486	.	DP=106;VDB=5.39252e-08;SGB=-1.29151;MQSB=0.108815;MQ0F=0.00943396;AC=4;AN=4;DP4=0,0,44,23;MQ=39;FS=CTGGATTGATCCACaccatttatttcaacttctaaatgtaattttatttc[G/A]tTAGATGCATATGAGTCCGGACTTCTTCCACATTCCTGTTTGCTCAAATT;ANN=A|synonymous_variant|LOW|GLYMA_01G015000|gene151|transcript|rna256|protein_coding|3/8|c.564C>T|p.Asn188Asn|1090/2742|564/1752|188/583||,A|downstream_gene_variant|MODIFIER|GLYMA_01G014900|gen…	GT:PL	1/1:255,63,0	1/1:255,138,0
Chr 1	46191978	.	A	G	486	.	DP=1063;VDB=0.00326621;SGB=-1.38629;MQSB=0.983153;MQ0F=0;AC=4;AN=4;DP4=0,0,660,119;MQ=59;FS=aatattcaacatgTGGAAGGATCCgaacaaattttgttttcattttcccc[A/G]TATGGAGCACTGAGTTACAAATGTTATGATCTTCAATAGGCAGGCTGCAC;ANN=G|upstream_gene_variant|MODIFIER|GLYMA_01G136900|gene1382|transcript|rna2060|protein_coding||c.-8T>C|||||8|,G|intergenic_region|MODIFIER|GLYMA_01G136900-GLYMA_01G137000|gene1382-gene1383|intergenic…	GT:PL	1/1:255,255,0	1/1:255,255,0
Chr 1	53487578	.	A	G	486	.	DP=1064;VDB=2.92067e-33;SGB=-1.38629;MQSB=0.040027;MQ0F=0;AC=4;AN=4;DP4=0,0,419,232;MQ=56;FS=TTGATTCTATGTATTTTTATCATTACACACATAAGGGAGGAgccaaatga[A/G]atgaaaatctCACTTATGGTTCTGGAGCGGAGATTCTTTGAACCGAATGA;ANN=G|upstream_gene_variant|MODIFIER|GLYMA_01G201600|gene2033|transcript|rna3133|protein_coding||c.-63A>G|||||63|,G|upstream_gene_variant|MODIFIER|GLYMA_01G201800|gene2035|transcript|rna3135|protein_c…	GT:PL	1/1:255,255,0	1/1:255,255,0
Chr 1	50412610	.	T	C	78	.	DP=107;VDB=0.0224626;SGB=1.94933;RPB=0.950934;MQB=0.747082;MQSB=0.816816;BQB=0.382534;MQ0F=0.00934579;ICB=0.3;HOB=0.125;AC=1;AN=4;DP4=49,14,3,2;MQ=54;FS=AGCCGTTGAAGAATGCGAACCAAAATTAAAGGATCAACAAAGTTCCTTTG[T/C]ACCTCTGTCAAGGTTTTTATGACAAGCAATAGGAAACTAATTGAACTAGC;ANN=C|synonymous_variant|LOW|GLYMA_01G166400|gene1678|transcript|rna2546|protein_coding|24/35|c.6774A>G|p.Val2258Val|7158/12365|6774/11631|2…	GT:PL	0/1:114,0,255	0/0:0,129,255
Chr 1	50422904	.	C	G	38.8568	.	DP=107;VDB=0.0649539;SGB=0.620439;RPB=0.873457;MQB=0.0656013;MQSB=0.985254;BQB=0.710396;MQ0F=0.149533;ICB=0.3;HOB=0.125;AC=1;AN=4;DP4=40,33,2,1;MQ=23;FS=TTAAAGTTAAGCCTATTTGTAGTACCTCATCTTCTCTCATGCCCCTCACT[C/G]CTTGAGGTGGTGATAAATTAGAAGATGGTGAGACAAGAGCCTGTAATGTT;ANN=G|missense_variant|MODERATE|GLYMA_01G166400|gene1678|transcript|rna2546|protein_coding|12/35|c.1559G>C|p.Gly520Ala|1943/12365|1559/11631…	GT:PL	0/1:74,0,255	0/0:0,154,255
Chr 1	14654204	.	A	G	424	.	DP=107;VDB=0.49496;SGB=-10.8604;RPB=0.325292;MQB=1.06873e-09;MQSB=0.307853;BQB=0.998311;MQ0F=0.00934579;ICB=0.5;HOB=0.5;AC=2;AN=4;DP4=23,14,22,7;MQ=51;FS=GACGCAGTTGAACCCGTTTTCTGCCCCGGGTTGTTCCAACCCGAATTTGA[A/G]AATCGGGTAGAATCTGTGTGGGCCTGATTTGACCCGCTCCGGAATTTGGA;ANN=G|intron_variant|MODIFIER|GLYMA_01G074000|gene747|transcript|rna1147|protein_coding|5/18|c.755-4886A>G||||||,G|intron_variant|MODIFIER|…	GT:PL	0/1:255,0,255	0/1:203,0,255
Chr 1	53543562	.	C	A	54	.	DP=107;VDB=0.691871;SGB=-4.40924;RPB=0.963995;MQB=0.095672;MQSB=0.830131;BQB=0.597106;MQ0F=0.00934579;ICB=0.3;HOB=0.125;AC=1;AN=4;DP4=36,32,8,0;MQ=56;FS=ACAAGGCACCCAACAGCCTATTGGGAATATTGGATCTACATTTAACTTCC[C/A]TGCTCTAGAGAATCCCAACAGCCAGCCATCTGTTGGTGGTCCATCATCTC;ANN=A|missense_variant|MODERATE|GLYMA_01G202600|gene2043|transcript|rna3145|protein_coding|24/29|c.3221C>A|p.Pro1074His|3477/4776|3221/3801|…	GT:PL	0/1:90,0,255	0/0:0,105,255
Chr 1	47968910	.	G	A	486	.	DP=107;VDB=0.866268;SGB=-1.3856;MQSB=0.0443732;MQ0F=0;AC=4;AN=4;DP4=0,0,56,14;MQ=42;FS=aggCCAAGGACACAACGGGTAACATCACGACCCTTATCGAGGCACTTTTC[G/A]GGGTTCTGATCCTTCTTCTTGCACTTCAGAAACTCCAAATTCTCGGAGTG;ANN=A|synonymous_variant|LOW|GLYMA_01G145000|gene1463|transcript|rna2188|protein_coding|2/3|c.138C>T|p.Pro46Pro|285/793|138/321|46/106||	GT:PL	1/1:255,123,0	1/1:255,87,0
Chr 1	46185727	.	A	G	445	.	DP=107;VDB=2.45714e-08;SGB=7.24789;RPB=0.74026;MQB=1;MQSB=1;BQB=0.831169;MQ0F=0;AC=4;AN=4;DP4=1,1,54,23;MQ=60;FS=gtgAACGATTGTAAGGGAGAGGAATGGAAGTGAGAAGCGGCGGATAGGTT[A/G]GTTTAGTTTAAAGCCTAAGCAAAAATGGGTCTAGTTCAATAAGCATATGA;ANN=G|downstream_gene_variant|MODIFIER|GLYMA_01G136900|gene1382|transcript|rna2060|protein_coding||c.*2963T>C|||||2963|,G|intergenic_region|MODIFIER|GLYMA_01G136800-GLYMA_01G136900…	GT:PL	1/1:255,137,0	1/1:214,24,0
Chr 1	46185726	.	T	C	442	.	DP=107;VDB=2.48817e-08;SGB=7.24789;RPB=0.74026;MQB=1;MQSB=1;BQB=0.896104;MQ0F=0;AC=4;AN=4;DP4=1,1,54,23;MQ=60;FS=ggtgAACGATTGTAAGGGAGAGGAATGGAAGTGAGAAGCGGCGGATAGGT[T/C]AGTTTAGTTTAAAGCCTAAGCAAAAATGGGTCTAGTTCAATAAGCATATG;ANN=C|downstream_gene_variant|MODIFIER|GLYMA_01G136900|gene1382|transcript|rna2060|protein_coding||c.*2964A>G|||||2964|,C|intergenic_region|MODIFIER|GLYMA_01G136800-GLYMA_01G136900…	GT:PL	1/1:255,117,0	1/1:211,24,0
Chr 1	46185730	.	T	C	423	.	DP=107;VDB=2.50241e-08;SGB=7.24789;RPB=0.74026;MQB=1;MQSB=1;BQB=0.87013;MQ0F=0;AC=4;AN=4;DP4=1,1,54,23;MQ=60;FS=AACGATTGTAAGGGAGAGGAATGGAAGTGAGAAGCGGCGGATAGGTTAGT[T/C]TAGTTTAAAGCCTAAGCAAAAATGGGTCTAGTTCAATAAGCATATGATTG;ANN=C|downstream_gene_variant|MODIFIER|GLYMA_01G136900|gene1382|transcript|rna2060|protein_coding||c.*2960A>G|||||2960|,C|intergenic_region|MODIFIER|GLYMA_01G136800-GLYMA_01G136900|…	GT:PL	1/1:255,121,0	1/1:192,24,0
Chr 1	4050717	.	A	T	486	.	DP=107;VDB=5.65051e-15;SGB=-0.868373;MQSB=0.154469;MQ0F=0.00934579;AC=4;AN=4;DP4=0,0,34,25;MQ=51;FS=ATTTCCAGCAGCAATAGCAAGAAGAACATCATCTTTGCGTTTCTTTTCAC[A/T]GATTTCTTTGATTTCTGCCAGCAAGGCTGTAAAAGTTTCATAAAAGAAAG;ANN=T|missense_variant|MODERATE|GLYMA_01G038300|gene387|transcript|rna602|protein_coding|15/23|c.2101T>A|p.Cys701Ser|2589/4436|2101/3948|701/1315||,T|missense_variant|MODERATE|GLYMA_01G038300|g…	GT:PL	1/1:255,48,0	1/1:255,129,0
Chr 1	40972772	.	A	G	486	.	DP=107;VDB=8.88199e-05;SGB=-1.38606;MQSB=0.227959;MQ0F=0;AC=4;AN=4;DP4=0,0,44,24;MQ=52;FS=GTGGGCTGCAATTCCTGGAGTGGGTGAGATGTGACACGATCTGATCCATT[A/G]GGCATTAGCAATACAGTGAATTTGATATGTGCAACATCATCACCTGAAAA;ANN=G|synonymous_variant|LOW|GLYMA_01G119400|gene1207|transcript|rna1832|protein_coding|9/10|c.969T>C|p.Pro323Pro|1135/1732|969/1173|323/390||,G|upstream_gene_variant|MODIFIER|GLYMA_01G119300|gene1206|tr…	GT:PL	1/1:255,114,0	1/1:255,90,0
Chr 1	49096334	.	T	C	486	.	DP=1075;VDB=0;SGB=-1.38629;RPB=0.0026362;MQB=0.942003;MQSB=0.0929956;BQB=0.0140598;MQ0F=0.126512;AC=4;AN=4;DP4=0,2,446,123;MQ=15;FS=ATGGGAGATAATGGTATGCATTGTGATGAGTAATATTGAATAAGTTTCTT[T/C]AGCTTGGGTTGGGTTAAAAGCACGGAATGTATTTGCGCCATCACCATCTT;ANN=C|missense_variant|MODERATE|GLYMA_01G153500|gene1548|transcript|rna2346|protein_coding|2/2|c.673A>G|p.Lys225Glu|673/750|673/750|225/249||,C|downstream_gene_v…	GT:PL	1/1:255,255,0	1/1:255,255,0
Chr 1	30431230	.	T	C	174	.	DP=108;VDB=0.0291996;SGB=2.63044;RPB=0.0943282;MQB=1;MQSB=1;BQB=0.948765;MQ0F=0;ICB=0.3;HOB=0.125;AC=1;AN=4;DP4=42,20,4,2;MQ=60;FS=TAATGTTCCTCATCTTCTTGTACTTTGGTTGAAAGGAACTTTGCTTATTT[T/C]GCTACACCATTCTTTTTCTCAAACTATTTCACAGatgtcttatttttttc;ANN=C|3_prime_UTR_variant|MODIFIER|GLYMA_01G096000|gene971|transcript|rna1489|protein_coding|4/4|c.*269A>G|||||269|,C|3_prime_UTR_variant|MODIFIER|GLYMA_01G096000…	GT:PL	0/1:208,0,255	0/0:0,148,255
Chr 1	50005991	.	C	T	120	.	DP=108;VDB=0.0360828;SGB=3.31571;RPB=0.983087;MQB=0.825779;MQSB=0.971093;BQB=0.546686;MQ0F=0;ICB=0.3;HOB=0.125;AC=1;AN=4;DP4=40,27,4,3;MQ=59;FS=CTGGACCTGTCCCTCCTAGATCTTCCACCATAAGGTGGGGGTGAGTGCCT[C/T]GGTGAATAATCTCTACCACCTCGATATGGTGGTGAGTGCCTTGGAGACCT;ANN=T|synonymous_variant|LOW|GLYMA_01G162000|gene1634|transcript|rna2474|protein_coding|8/8|c.630G>A|p.Pro210Pro|767/1153|630/741|210/246||,T|upstrea…	GT:PL	0/1:156,0,255	0/0:0,117,255
Chr 1	53992719	.	C	T	63	.	DP=108;VDB=0.182083;SGB=2.63044;RPB=0.804568;MQB=0.455505;MQSB=0.528517;BQB=0.9669;MQ0F=0.0185185;ICB=0.3;HOB=0.125;AC=1;AN=4;DP4=42,20,2,4;MQ=58;FS=TTTGCCAATGAGATTAATATTGCTGTCAAGACAACTGAGCAAAATTACTC[C/T]AACTACATGTTTCGAGAAGCTCTCAAGACTGGGTTTTATGATCTTCAGGC;ANN=T|synonymous_variant|LOW|GLYMA_01G208100|gene2098|transcript|rna3231|protein_coding|3/4|c.2529C>T|p.Ser843Ser|2596/3808|2529/3348|843/1115||…	GT:PL	0/1:100,0,255	0/0:0,84,255
Chr 1	50951073	.	C	A	24.2719	.	DP=108;VDB=0.318564;SGB=0.620439;RPB=0.941254;MQB=0.237206;MQSB=0.998575;BQB=0.800588;MQ0F=0;ICB=0.3;HOB=0.125;AC=1;AN=4;DP4=38,29,2,1;MQ=45;FS=AAATTGGAATAATTTAAGGCAGATTGTGAGAAGAAGGTCATTTCATCTTC[C/A]GTGAGCTTCCTCAAGAACCTTGCCGGATTACCTCCCCAAACCTGCAATTA;ANN=A|synonymous_variant|LOW|GLYMA_01G172300|gene1737|transcript|rna2641|protein_coding|5/5|c.579G>T|p.Thr193Thr|741/1367|579/813|193/270||,A|downstr…	GT:PL	0/1:61,0,255	0/0:0,126,255
Chr 1	46186749	.	T	A	486	.	DP=108;VDB=0.644322;SGB=1.41327;MQSB=0.848806;MQ0F=0;AC=4;AN=4;DP4=0,0,31,37;MQ=59;FS=GGAACAAACAAAGATAAAATCAGACCGATTCCCGAAATGCCTTTTTGGAT[T/A]TTCCTTAATGTCCCACCTTTAGTAAGCATCTTGTTGCTTCTTTTTTGCCC;ANN=A|downstream_gene_variant|MODIFIER|GLYMA_01G136900|gene1382|transcript|rna2060|protein_coding||c.*1941A>T|||||1941|,A|intergenic_region|MODIFIER|GLYMA_01G136800-GLYMA_01G136900|gene1381-gene1382|intergen…	GT:PL	1/1:255,163,0	1/1:255,42,0
Chr 1	49515770	.	T	C	24.6719	.	DP=108;VDB=0.906964;SGB=2.63044;RPB=0.934518;MQB=0.2561;MQSB=0.0589909;BQB=0.41451;MQ0F=0.101852;ICB=0.3;HOB=0.125;AC=1;AN=4;DP4=42,18,5,1;MQ=38;FS=CAAATCAATTCTGTCGTCGATGCAGCAATCACTGCTATTAGTGTTGTGGT[T/C]TATGAAAGCGTCTTCTGCATGGGCTTTGGCGTTATTCCCAACATCATATG;ANN=C|synonymous_variant|LOW|GLYMA_01G157300|gene1586|transcript|rna2403|protein_coding|6/6|c.1899T>C|p.Val633Val|1961/2630|1899/2235|633/744||,C…	GT:PL	0/1:60,0,255	0/0:0,123,255
Chr 1	46185824	.	A	G	486	.	DP=108;VDB=0.99632;SGB=1.93255;RPB=0.871795;MQB=0.961538;MQSB=0.978814;BQB=0.935897;MQ0F=0;AC=4;AN=4;DP4=1,1,38,40;MQ=59;FS=ATGATTGGTGAAGCTATGAATTGACAAATTTTGGAGTGAAATAGATGTTG[A/G]AGTGTGAATCGGTAGATTTCTAGTGCGAAAGTTTGAGGTTGTATTTCTTT;ANN=G|downstream_gene_variant|MODIFIER|GLYMA_01G136900|gene1382|transcript|rna2060|protein_coding||c.*2866T>C|||||2866|,G|intergenic_region|MODIFIER|GLYMA_01G136800-GLYM…	GT:PL	1/1:255,106,0	1/1:255,48,0
Chr 1	46179411	.	A	G	486	.	DP=108;VDB=1.87011e-05;SGB=-1.38563;MQSB=0.927901;MQ0F=0;AC=4;AN=4;DP4=0,0,41,18;MQ=49;FS=TTGATACCGACTATGATCTAGCTCTTCAATGCCATCCATGCTTTCAGTTT[A/G]GTTTTTTAGTAATCCAAAAAGCAAAGTATATACTCTGATGGTCAGCAGTG;ANN=G|upstream_gene_variant|MODIFIER|GLYMA_01G136800|gene1381|transcript|rna2059|protein_coding||c.-1741T>C|||||1741|,G|intergenic_region|MODIFIER|GLYMA_01G136800-GLYMA_01G136900|gene1381-gene1382|interg…	GT:PL	1/1:255,78,0	1/1:255,99,0
Chr 1	46185928	.	T	C	486	.	DP=108;VDB=1.94742e-19;SGB=5.28325;MQSB=0.823014;MQ0F=0;AC=4;AN=4;DP4=0,0,46,28;MQ=52;FS=TCTGGTTTTCGATCTAATCATGTGATTCTTTCAATCAACATGTTATTCTC[T/C]AATGTATTCTTTTAGGCGAAGAAGCGGTTTATCCAAGAGTGGGGTTACTT;ANN=C|downstream_gene_variant|MODIFIER|GLYMA_01G136900|gene1382|transcript|rna2060|protein_coding||c.*2762A>G|||||2762|,C|intergenic_region|MODIFIER|GLYMA_01G136800-GLYMA_01G136900|gene1381-gene1382|inter…	GT:PL	1/1:255,193,0	1/1:255,30,0
Chr 1	6895026	.	G	A	443	.	DP=108;VDB=2.34233e-05;SGB=3.29132;RPB=1;MQB=1;MQSB=0.0119756;BQB=1;MQ0F=0;AC=4;AN=4;DP4=1,0,21,57;MQ=27;FS=TTATTCTAATACACTTTGTTCTATTTCCATTTACTATTGTTTTTTCGTTC[G/A]AATCAGTTCTAATtgcatcaaataatatttttattatttgttttatttgt;ANN=A|intergenic_region|MODIFIER|GLYMA_01G053900-GLYMA_01G054000|gene545-gene546|intergenic_region|gene545-gene546|||n.6895026G>A||||||	GT:PL	1/1:255,136,0	1/1:212,42,0
Chr 1	46185722	.	A	G	456	.	DP=108;VDB=3.00092e-07;SGB=6.74801;RPB=1;MQB=1;MQSB=1;BQB=1;MQ0F=0;AC=4;AN=4;DP4=0,1,55,23;MQ=60;FS=agaaggtgAACGATTGTAAGGGAGAGGAATGGAAGTGAGAAGCGGCGGAT[A/G]GGTTAGTTTAGTTTAAAGCCTAAGCAAAAATGGGTCTAGTTCAATAAGCA;ANN=G|downstream_gene_variant|MODIFIER|GLYMA_01G136900|gene1382|transcript|rna2060|protein_coding||c.*2968T>C|||||2968|,G|intergenic_region|MODIFIER|GLYMA_01G136800-GLYMA_01G136900|gene1381-gen…	GT:PL	1/1:255,151,0	1/1:225,27,0
Chr 1	1772984	.	C	A	216	.	DP=1087;VDB=0.0245421;SGB=313.133;RPB=0.0465654;MQB=0.9961;MQSB=0.996719;BQB=0.434675;MQ0F=0;ICB=0.5;HOB=0.5;AC=2;AN=4;DP4=145,46,342,112;MQ=59;FS=AGGCCTTCATGTCGTCCTCCGATCTCTCCTCAATCTGGCCCTCGCCGGCG[C/A]CGCCGCAATCCACGGCGGTCTTCAATCAGGACACCCTCCAGCATCGCCTG;ANN=A|missense_variant|MODERATE|GLYMA_01G018400|gene185|transcript|rna304|protein_coding|1/2|c.88C>A|p.Pro30Thr|88/1929|88/1929|30/642||	GT:PL	0/0:0,255,255	1/1:255,255,0
Chr 1	46188183	.	T	C	486	.	DP=1087;VDB=0.283674;SGB=-1.38629;RPB=0.583893;MQB=0.978523;MQSB=0.946386;BQB=0.818792;MQ0F=0;AC=4;AN=4;DP4=0,2,544,201;MQ=59;FS=GGTGGGTGTCCACTAATGGCCATTAGTGGCTTGGCTTCGATAACGCAATT[T/C]CAGAAGGAGTCGATAGTTGGGCACTGGATCCCATCGGACCTGGAGAATGT;ANN=C|downstream_gene_variant|MODIFIER|GLYMA_01G136900|gene1382|transcript|rna2060|protein_coding||c.*507A>G|||||507|,C|intergenic_region|MODIFIER|GLYMA_01G136800-G…	GT:PL	1/1:255,255,0	1/1:255,255,0
Chr 1	46187832	.	T	A	486	.	DP=109;VDB=0.000102587;SGB=-1.38626;MQSB=1;MQ0F=0;AC=4;AN=4;DP4=0,0,54,17;MQ=60;FS=CTTTTTTAGACAACCCCATTTTTTTCACCTTGAAATGgtcaaagccaaaa[T/A]tctgaTAAAAGGAAGAAAGATCAGAAAGATACACGGACGACTTTACTATA;ANN=A|downstream_gene_variant|MODIFIER|GLYMA_01G136900|gene1382|transcript|rna2060|protein_coding||c.*858A>T|||||858|,A|intergenic_region|MODIFIER|GLYMA_01G136800-GLYMA_01G136900|gene1381-gene1382|intergenic_re…	GT:PL	1/1:255,111,0	1/1:255,102,0
Chr 1	53487707	.	A	G	429	.	DP=109;VDB=0.00132139;SGB=-1.38455;MQSB=0.926991;MQ0F=0.211009;AC=4;AN=4;DP4=0,0,32,32;MQ=14;FS=AAGGAAATTATGCAGAAGCTTTCCAAAATTATTATGAGGCTATGCGACTG[A/G]AAATTGATCCCTATGATCGAAGTTGTATACTTTATAACATAGGCCTTATC;ANN=G|missense_variant|MODERATE|GLYMA_01G201600|gene2033|transcript|rna3133|protein_coding|1/2|c.67A>G|p.Lys23Glu|67/366|67/366|23/121||,G|upstream_gene_variant|MODIFIER|GLYMA_01G201800|gene2035|tr…	GT:PL	1/1:211,114,0	1/1:242,78,0
Chr 1	160166	.	C	T	473	.	DP=109;VDB=0.00150349;SGB=-1.38333;RPB=0.330281;MQB=0.315384;MQSB=0.509746;BQB=0.997619;MQ0F=0;ICB=0.5;HOB=0.5;AC=2;AN=4;DP4=8,5,33,23;MQ=54;FS=CTTCAATCCAAAATTATTGATTGGGGCCCAAAGCCTTTTAAGGTCTTTGA[C/T]GGTTGGCTAAAGATCAAGGAATTCCAGCAAGTAGTGAAAGATTGTTGGCT;ANN=T|downstream_gene_variant|MODIFIER|GLYMA_01G000700|gene6|transcript|rna7|protein_coding||c.*4593C>T|||||4593|,T|downstream_gene_variant|MODIFIER|…	GT:PL	0/1:255,0,72	0/1:255,0,252
Chr 1	38710217	.	A	C	48.0381	.	DP=109;VDB=0.00523773;SGB=1.41704;MQSB=1;MQ0F=0;AC=2;AN=2;DP4=0,0,2,3;MQ=40;FS=TTTAGTTGACACATACTAACTTTTTACCGAGgtataacaaaagaaaatgt[A/C]taattttttcaaagtaaaatattaattattaatttattaatttttataat;ANN=C|upstream_gene_variant|MODIFIER|GLYMA_01G113100|gene1142|transcript|rna1721|protein_coding||c.-2026A>C|||||1572|,C|intergenic_region|MODIFIER|GLYMA_01G113000-GLYMA_01G113100|gene1141-gene1142|intergenic_region…	GT:PL	./.:0,0,0	1/1:72,15,0
Chr 1	56734518	.	A	G	131	.	DP=109;VDB=0.0263438;SGB=1.94933;RPB=0.96951;MQB=1;MQSB=1;BQB=0.930132;MQ0F=0;ICB=0.3;HOB=0.125;AC=1;AN=4;DP4=48,2,5,0;MQ=60;FS=AGACAAACCTTAAATTCCTCAAAAGTCAACTTGGGAATAACTCGAGGATC[A/G]CCTCCACTGTCAACACCATAGGTGGTGTCTGGGAAAAGAGCCTGTATAAA;ANN=G|synonymous_variant|LOW|GLYMA_01G244900|gene2467|transcript|rna3855|protein_coding|6/19|c.876T>C|p.Gly292Gly|1003/3578|876/3237|292/1078||,G|upstream_gene_varia…	GT:PL	0/1:165,0,255	0/0:0,117,255
Chr 1	16817643	.	C	T	40.7452	.	DP=109;VDB=0.0456508;SGB=1.94933;RPB=0.921439;MQB=0.784525;MQSB=0.395059;BQB=0.76588;MQ0F=0;ICB=0.3;HOB=0.125;AC=1;AN=4;DP4=30,36,5,0;MQ=47;FS=GTCGGCGCCAAGATGGACTCCATGGACTTggagagggagaagggaatcaC[C/T]ATTCAGTCTGCTGCCACCTACTGCACTTGGAAAGATTATAAGGTttgatt;ANN=T|synonymous_variant|LOW|GLYMA_01G075100|gene758|transcript|rna1166|protein_coding|1/1|c.351C>T|p.Thr117Thr|438/542|351/399|117/132||	GT:PL	0/1:77,0,255	0/0:0,105,255
Chr 1	30962225	.	G	C	39.0342	.	DP=109;VDB=0.0684004;SGB=3.31571;RPB=0.826296;MQB=0.000106756;MQSB=0.418885;BQB=0.91989;MQ0F=0;ICB=0.3;HOB=0.125;AC=1;AN=4;DP4=35,30,6,1;MQ=56;FS=GTGAAGCTCTAGGTGAAGAAGTGCTCTCAGGCTTTTCTGGCTTCTCCAGA[G/C]TGTTTTCTTTTGGCACTTCATTGGTCTTGACTTCTGGAAGCCCATTAACC;ANN=C|missense_variant|MODERATE|GLYMA_01G096300|gene974|transcript|rna1493|protein_coding|4/8|c.479C>G|p.Thr160Ser|871/1922|479/1212|160/403||,C|mi…	GT:PL	0/1:75,0,255	0/0:0,138,255
Chr 1	50412607	.	T	C	73	.	DP=109;VDB=0.0799024;SGB=1.94933;RPB=0.50151;MQB=0.747082;MQSB=0.816816;BQB=0.279021;MQ0F=0.00917431;ICB=0.3;HOB=0.125;AC=1;AN=4;DP4=48,15,4,1;MQ=54;FS=TGCAGCCGTTGAAGAATGCGAACCAAAATTAAAGGATCAACAAAGTTCCT[T/C]TGTACCTCTGTCAAGGTTTTTATGACAAGCAATAGGAAACTAATTGAACT;ANN=C|synonymous_variant|LOW|GLYMA_01G166400|gene1678|transcript|rna2546|protein_coding|24/35|c.6777A>G|p.Gln2259Gln|7161/12365|6777/11631|22…	GT:PL	0/1:109,0,255	0/0:0,129,255
Chr 1	16817634	.	G	A	44.8418	.	DP=109;VDB=0.125187;SGB=2.63044;RPB=0.919724;MQB=0.203924;MQSB=0.87791;BQB=0.871496;MQ0F=0;ICB=0.3;HOB=0.125;AC=1;AN=4;DP4=35,29,5,1;MQ=49;FS=AGGGACGGCGTCGGCGCCAAGATGGACTCCATGGACTTggagagggagaa[G/A]ggaatcaCCATTCAGTCTGCTGCCACCTACTGCACTTGGAAAGATTATAA;ANN=A|synonymous_variant|LOW|GLYMA_01G075100|gene758|transcript|rna1166|protein_coding|1/1|c.342G>A|p.Lys114Lys|429/542|342/399|114/132||	GT:PL	0/1:81,0,255	0/0:0,96,255
Chr 1	29533641	.	C	T	477	.	DP=109;VDB=0.142587;SGB=-11.1672;RPB=0.991415;MQB=0.969839;MQSB=0.964533;BQB=0.661487;MQ0F=0;ICB=0.5;HOB=0.5;AC=2;AN=4;DP4=34,15,18,12;MQ=59;FS=TCGAAGGCGATCGGGAAGATGTTCTTCAAGACGAAGCTGTGCTGCAAGTT[C/T]AGGGCGGGGACCTGCCCTTACATCACCAACTGCAACTTCGCCCACAGCAT;ANN=T|synonymous_variant|LOW|GLYMA_01G095100|gene962|transcript|rna1480|protein_coding|2/3|c.303C>T|p.Phe101Phe|833/1965|303/1107|101/368||	GT:PL	0/1:255,0,255	0/1:255,0,255
Chr 1	1886921	.	A	T	216	.	DP=109;VDB=0.261645;SGB=38.1231;RPB=0.863574;MQB=1;MQSB=1;BQB=0.948567;MQ0F=0;ICB=0.5;HOB=0.5;AC=2;AN=4;DP4=11,7,40,19;MQ=60;FS=AGTGGTAACAAATTAACATAATACCACGAGAAACTCTTAAGGGccataaa[A/T]acaaataacagcAGAAGGGCGATAAACCACCAATGCCCGGGAATTCAGTC;ANN=T|3_prime_UTR_variant|MODIFIER|GLYMA_01G019400|gene195|transcript|rna318|protein_coding|7/7|c.*128T>A|||||128|,T|3_prime_UTR_variant|MODIFIER|GLYMA_01G019400|gen…	GT:PL	0/0:0,54,255	1/1:255,178,0
Chr 1	50435727	.	C	A	38.7668	.	DP=109;VDB=0.27062;SGB=1.27626;RPB=0.56274;MQB=0.705423;MQSB=0.986526;BQB=0.963075;MQ0F=0;ICB=0.3;HOB=0.125;AC=1;AN=4;DP4=39,28,4,0;MQ=59;FS=GGACTCATGTTGTTGGTGGTGTAGAAGTGAGAGGGAAATCAGAAAAGGCT[C/A]AAACCCTAACTGGCTAGCTTCAATATCGGAGAGAAGAACAATTCAGAGTC;ANN=A|5_prime_UTR_variant|MODIFIER|GLYMA_01G166400|gene1678|transcript|rna2546|protein_coding|1/35|c.-43G>T|||||43|	GT:PL	0/1:75,0,255	0/0:0,138,255
Chr 1	53544888	.	A	G	112	.	DP=109;VDB=0.397713;SGB=2.63044;RPB=0.40289;MQB=1;MQSB=1;BQB=0.921439;MQ0F=0;ICB=0.3;HOB=0.125;AC=1;AN=4;DP4=33,37,5,1;MQ=60;FS=ATTGCCTTGGGATAGCTATACCGAGGAACTGGTATATATGATTTGAGTTG[A/G]TGGAATTTTGGGGCATTACGAAGATACAAGCAGGCGCATCCCGGGCTGAA;ANN=G|3_prime_UTR_variant|MODIFIER|GLYMA_01G202600|gene2043|transcript|rna3145|protein_coding|29/29|c.*163A>G|||||163|,G|upstream_gene_variant|MODIFIER|GLYMA_01G2027…	GT:PL	0/1:147,0,255	0/0:0,144,255
Chr 1	56343288	.	C	A	486	.	DP=109;VDB=0.511145;SGB=-1.38627;MQSB=0.233055;MQ0F=0;AC=4;AN=4;DP4=0,0,45,26;MQ=55;FS=GACCCACAGATCTCCGCTCCTCCCACCGGTGACGCTCGCGACGCCCTCCT[C/A]TCTGACGTTAAGGAACAGGTTTCCCTCCTCGATTCCAATTTCTCCTGGAA;ANN=A|synonymous_variant|LOW|GLYMA_01G239200|gene2410|transcript|rna3758|protein_coding|1/19|c.132C>A|p.Leu44Leu|283/2673|132/2121|44/706||,A|downstream_gene_variant|MODIFIER|GLYMA_01G239100|gene2409|transc…	GT:PL	1/1:255,108,0	1/1:255,105,0
Chr 1	33126799	.	C	T	87	.	DP=109;VDB=0.990767;SGB=-5.3356;RPB=0.829811;MQB=0.998428;MQSB=0.270526;BQB=0.946897;MQ0F=0;ICB=0.3;HOB=0.125;AC=1;AN=4;DP4=49,29,6,5;MQ=48;FS=CTTTCTTCAGAACATCTTATCTAAGCGTCTAGTGTCATGGGTTGATCAAT[C/T]CATCGAATTCAAAGAACAAGGGAGAACCTCTAGTAGAATAGAAGATTCTG;ANN=T|upstream_gene_variant|MODIFIER|GLYMA_01G099600|gene1007|transcript|rna1544|protein_coding||c.-1513G>A|||||1302|,T|upstream_gene_variant|MODIFIER…	GT:PL	0/0:0,14,255	0/1:122,0,255
Chr 1	46179093	.	A	G	486	.	DP=109;VDB=1.75384e-11;SGB=-1.38266;MQSB=0.677602;MQ0F=0;AC=4;AN=4;DP4=0,0,25,50;MQ=48;FS=AGCTATTTTAGATCATTGTAGTCCACACTAAGAAGATTTTATCTTGGCTT[A/G]GCATCCTTAATTCATGAATCATTAACTGGCTTTACGCGTTGGTAGAGACT;ANN=G|upstream_gene_variant|MODIFIER|GLYMA_01G136800|gene1381|transcript|rna2059|protein_coding||c.-1423T>C|||||1423|,G|intergenic_region|MODIFIER|GLYMA_01G136800-GLYMA_01G136900|gene1381-gene1382|interg…	GT:PL	1/1:255,141,0	1/1:255,84,0
Chr 1	46177879	.	G	A	486	.	DP=109;VDB=1.83594e-06;SGB=-1.386;RPB=1;MQB=1;MQSB=0.983964;BQB=1;MQ0F=0;AC=4;AN=4;DP4=1,0,42,38;MQ=59;FS=TCGATCAAACTTGTGTTCCCCAGGCCCTATGAAATGGGGGTCTTTCCTTT[G/A]ATAATAGGAGAAATCCCTTATTCTAAGGTAATTTTTTGgggttttctatt;ANN=A|upstream_gene_variant|MODIFIER|GLYMA_01G136800|gene1381|transcript|rna2059|protein_coding||c.-209C>T|||||209|,A|intergenic_region|MODIFIER|GLYMA_01G136800-GLYMA_01G136900|gene1381-g…	GT:PL	1/1:255,104,0	1/1:255,99,0
Chr 1	46177880	.	A	G	486	.	DP=109;VDB=2.01351e-06;SGB=-1.386;RPB=1;MQB=1;MQSB=0.983964;BQB=1;MQ0F=0;AC=4;AN=4;DP4=1,0,42,38;MQ=59;FS=CGATCAAACTTGTGTTCCCCAGGCCCTATGAAATGGGGGTCTTTCCTTTG[A/G]TAATAGGAGAAATCCCTTATTCTAAGGTAATTTTTTGgggttttctattt;ANN=G|upstream_gene_variant|MODIFIER|GLYMA_01G136800|gene1381|transcript|rna2059|protein_coding||c.-210T>C|||||210|,G|intergenic_region|MODIFIER|GLYMA_01G136800-GLYMA_01G136900|gene1381-g…	GT:PL	1/1:255,107,0	1/1:255,99,0
Chr 1	46177884	.	T	C	486	.	DP=109;VDB=2.38484e-06;SGB=-1.386;RPB=1;MQB=1;MQSB=0.983964;BQB=1;MQ0F=0;AC=4;AN=4;DP4=1,0,42,38;MQ=59;FS=CAAACTTGTGTTCCCCAGGCCCTATGAAATGGGGGTCTTTCCTTTGATAA[T/C]AGGAGAAATCCCTTATTCTAAGGTAATTTTTTGgggttttctattttcaa;ANN=C|upstream_gene_variant|MODIFIER|GLYMA_01G136800|gene1381|transcript|rna2059|protein_coding||c.-214A>G|||||214|,C|intergenic_region|MODIFIER|GLYMA_01G136800-GLYMA_01G136900|gene1381-g…	GT:PL	1/1:255,107,0	1/1:255,99,0
Chr 1	46185929	.	A	G	486	.	DP=109;VDB=3.15128e-19;SGB=5.28325;MQSB=0.823014;MQ0F=0;AC=4;AN=4;DP4=0,0,46,28;MQ=52;FS=CTGGTTTTCGATCTAATCATGTGATTCTTTCAATCAACATGTTATTCTCT[A/G]ATGTATTCTTTTAGGCGAAGAAGCGGTTTATCCAAGAGTGGGGTTACTTA;ANN=G|downstream_gene_variant|MODIFIER|GLYMA_01G136900|gene1382|transcript|rna2060|protein_coding||c.*2761T>C|||||2761|,G|intergenic_region|MODIFIER|GLYMA_01G136800-GLYMA_01G136900|gene1381-gene1382|inter…	GT:PL	1/1:255,193,0	1/1:255,30,0
Chr 1	46188185	.	A	G	486	.	DP=1091;VDB=0.228476;SGB=-1.38629;RPB=0.654313;MQB=0.978437;MQSB=0.943901;BQB=0.90027;MQ0F=0;AC=4;AN=4;DP4=1,1,538,204;MQ=59;FS=TGGGTGTCCACTAATGGCCATTAGTGGCTTGGCTTCGATAACGCAATTTC[A/G]GAAGGAGTCGATAGTTGGGCACTGGATCCCATCGGACCTGGAGAATGTGT;ANN=G|downstream_gene_variant|MODIFIER|GLYMA_01G136900|gene1382|transcript|rna2060|protein_coding||c.*505T>C|||||505|,G|intergenic_region|MODIFIER|GLYMA_01G136800-GL…	GT:PL	1/1:255,255,0	1/1:255,255,0
Chr 1	46177588	.	T	G	486	.	DP=1093;VDB=1.7248e-07;SGB=-1.38629;MQSB=0.850355;MQ0F=0;AC=4;AN=4;DP4=0,0,489,171;MQ=56;FS=TGAATAGGGATCCTACAACGATAGATAGAATCCCCATAAAAATACCACTA[T/G]ATTGAGCACCAATGATTTCGTATCCGATCAAAATCTTGGCTAATTGATCG;ANN=G|missense_variant|MODERATE|GLYMA_01G136800|gene1381|transcript|rna2059|protein_coding|1/1|c.83A>C|p.Tyr28Ser|83/192|83/192|28/63||	GT:PL	1/1:255,255,0	1/1:255,255,0
Chr 1	49096433	.	T	C	486	.	DP=1098;VDB=0.213113;SGB=-1.38629;MQSB=2.62761e-06;MQ0F=0.0455373;AC=4;AN=4;DP4=0,0,555,228;MQ=34;FS=TTCAAATAAAGTATTTTCTACGGTGGCACCATGAATAACACATAGTAATG[T/C]CGCGCCCAATACACCAGCAACTCCCATCATATGAAATGGGTTTAATGTCC;ANN=C|missense_variant|MODERATE|GLYMA_01G153500|gene1548|transcript|rna2346|protein_coding|2/2|c.574A>G|p.Thr192Ala|574/750|574/750|192/249||,C|downstream_gene_variant|MODIFIER|GLYMA_01G153400…	GT:PL	1/1:255,255,0	1/1:255,255,0
Chr 1	41926031	.	A	G	53	.	DP=110;VDB=0.047706;SGB=4.69269;RPB=0.341902;MQB=0.027233;MQSB=0.812744;BQB=0.987609;MQ0F=0.00909091;ICB=1;HOB=0.5;AC=1;AN=2;DP4=40,21,7,2;MQ=53;FS=TTTAGGGGATAGGTTTAGGGGTTACGTTAGggttatggtttagggtttag[A/G]gtTGAGGTTTATGGTTTAAGTTTAGTGTTTAGGGGTTAGGGCCAGGGTTA;ANN=G|intergenic_region|MODIFIER|GLYMA_01G122100-GLYMA_01G122200|gene1234-gene1235|intergenic_region|gene1234-gene1235|||n.41926031A>G||||||	GT:PL	0/1:87,0,255	./.:0,0,0
Chr 1	1516846	.	A	C	216	.	DP=110;VDB=0.263701;SGB=13.6932;RPB=0.46256;MQB=1;MQSB=1;BQB=0.790377;MQ0F=0;ICB=0.5;HOB=0.5;AC=2;AN=4;DP4=35,17,14,8;MQ=60;FS=TCTTTTGTCTTCTGTCCTACTTCCCCAGCCGCCTTAGAAACCTTACTAAA[A/C]GCGCCAGTTACCCAGGATGCCCCAGTAAGCACATAGCGATTCTTCATTAG;ANN=C|synonymous_variant|LOW|GLYMA_01G015500|gene156|transcript|rna263|protein_coding|5/5|c.648T>G|p.Ala216Ala|892/1291|648/840|216/279||	GT:PL	1/1:255,66,0	0/0:0,157,255
Chr 1	53992686	.	T	C	32.2766	.	DP=110;VDB=0.631962;SGB=-3.78882;RPB=0.99095;MQB=0.796703;MQSB=0.976223;BQB=0.973638;MQ0F=0.0181818;ICB=0.3;HOB=0.125;AC=1;AN=4;DP4=39,31,3,3;MQ=59;FS=ACTGGTCCCCCGTCTACTTATGCTGATCGTGTGTTTGCCAATGAGATTAA[T/C]ATTGCTGTCAAGACAACTGAGCAAAATTACTCCAACTACATGTTTCGAGA;ANN=C|synonymous_variant|LOW|GLYMA_01G208100|gene2098|transcript|rna3231|protein_coding|3/4|c.2496T>C|p.Asn832Asn|2563/3808|2496/3348|832/1115…	GT:PL	0/1:69,0,255	0/0:0,71,255
Chr 1	37201563	.	T	G	486	.	DP=110;VDB=0.994387;SGB=-1.38607;MQSB=1;MQ0F=0;AC=4;AN=4;DP4=0,0,40,35;MQ=60;FS=AAGAACAAGAGAAAACTGACCAAGCTTTTGagcaagaagagaaaaaagct[T/G]CCCTAGACTCTGGGATTCGCAATACAGAATTAGAACCCGATGATATTTTA;ANN=G|missense_variant|MODERATE|GLYMA_01G109100|gene1102|transcript|rna1669|protein_coding|3/4|c.715T>G|p.Ser239Ala|773/1592|715/1035|239/344||,G|missense_variant|MODERATE|GLYMA_01G109100|gene1102|transcript|rna16…	GT:PL	1/1:255,96,0	1/1:255,129,0
Chr 1	46177878	.	T	C	486	.	DP=110;VDB=1.30712e-06;SGB=-1.386;RPB=1;MQB=1;MQSB=0.983964;BQB=1;MQ0F=0;AC=4;AN=4;DP4=1,0,42,38;MQ=59;FS=CTCGATCAAACTTGTGTTCCCCAGGCCCTATGAAATGGGGGTCTTTCCTT[T/C]GATAATAGGAGAAATCCCTTATTCTAAGGTAATTTTTTGgggttttctat;ANN=C|upstream_gene_variant|MODIFIER|GLYMA_01G136800|gene1381|transcript|rna2059|protein_coding||c.-208A>G|||||208|,C|intergenic_region|MODIFIER|GLYMA_01G136800-GLYMA_01G136900|gene1381-g…	GT:PL	1/1:255,107,0	1/1:255,99,0
Chr 1	46177885	.	A	G	486	.	DP=110;VDB=2.04281e-06;SGB=-1.386;RPB=1;MQB=1;MQSB=0.983964;BQB=1;MQ0F=0;AC=4;AN=4;DP4=1,0,42,38;MQ=59;FS=AAACTTGTGTTCCCCAGGCCCTATGAAATGGGGGTCTTTCCTTTGATAAT[A/G]GGAGAAATCCCTTATTCTAAGGTAATTTTTTGgggttttctattttcaat;ANN=G|upstream_gene_variant|MODIFIER|GLYMA_01G136800|gene1381|transcript|rna2059|protein_coding||c.-215T>C|||||215|,G|intergenic_region|MODIFIER|GLYMA_01G136800-GLYMA_01G136900|gene1381-g…	GT:PL	1/1:255,107,0	1/1:255,99,0
Chr 1	45293000	.	G	C	486	.	DP=110;VDB=2.23927e-05;SGB=-1.38629;MQSB=1;MQ0F=0;AC=4;AN=4;DP4=0,0,72,9;MQ=60;FS=AGTTCAAGTAATTGAGAGGGTGATAGGAAGAAGTTGCAGGAGAAGCCCAT[G/C]ACAGCACGCCCAAAAGAAGCACAAACAAACTGACATACATTAAGGACTAT;ANN=C|intron_variant|MODIFIER|GLYMA_01G133100|gene1344|transcript|rna2013|protein_coding|2/4|c.607+1646C>G||||||,C|intron_variant|MODIFIER|GLYMA_01G133100|gene1344|transcript|rna2012|protein_coding|2/4|c.607+164…	GT:PL	1/1:255,126,0	1/1:255,117,0
Chr 1	53482647	.	A	G	431	.	DP=110;VDB=3.66361e-18;SGB=4.09301;RPB=1;MQB=1;MQSB=0.116198;BQB=1;MQ0F=0;AC=4;AN=4;DP4=1,0,49,26;MQ=29;FS=AGTCAATTCCATGATTATAAGTTCATTCCATATAGGACCCGACTAAAATG[A/G]GGTTATATACATTCTCATTATAAGAAGGGGTCATTCGAGCGTATCTAAAT;ANN=G|upstream_gene_variant|MODIFIER|GLYMA_01G201600|gene2033|transcript|rna3133|protein_coding||c.-4994A>G|||||4994|,G|downstream_gene_variant|MODIFIER|GLYMA_01G201300|gene2030|transcri…	GT:PL	1/1:255,153,0	1/1:200,36,0
Chr 1	5106795	.	G	A	473	.	DP=110;VDB=3.80607e-05;SGB=-0.265737;RPB=0.733432;MQB=1;MQSB=1;BQB=0.614471;MQ0F=0;ICB=0.5;HOB=0.5;AC=2;AN=4;DP4=2,6,33,21;MQ=60;FS=GGGGATGGATTTTCTTCTTTGTGTGACAAGATGTGGGAGCTTGAAGATGA[G/A]AGAGCTAACTACTATGATTTCTTGCAATCTGAACTCTTCCTAGGGGGGGG;ANN=A|synonymous_variant|LOW|GLYMA_01G045200|gene457|transcript|rna716|protein_coding|1/1|c.489G>A|p.Glu163Glu|743/1083|489/549|163/182||	GT:PL	0/1:255,0,179	0/1:255,0,40
Chr 1	4016122	.	C	G	486	.	DP=111;VDB=0.000649675;SGB=-1.38578;MQSB=0.956536;MQ0F=0;AC=4;AN=4;DP4=0,0,15,57;MQ=59;FS=CGGAGGTAGCCGGAGTCGAGGGTCATGGCGATGTGGACCAGAGAAGGGTC[C/G]CATGAAGGGAGGGAAACACGGGTTGACGAAACGGGGCAACCCGCTCCGTT;ANN=G|missense_variant|MODERATE|GLYMA_01G037900|gene383|transcript|rna597|protein_coding|1/1|c.198G>C|p.Trp66Cys|700/2201|198/1137|66/378||,G|downstream_gene_variant|MODIFIER|GLYMA_01G037800|gene382|tran…	GT:PL	1/1:255,90,0	1/1:255,126,0
Chr 1	54354806	.	C	T	40.0778	.	DP=111;VDB=0.0235349;SGB=3.31571;RPB=0.0459076;MQB=8.56823e-05;MQSB=0.833659;BQB=0.249041;MQ0F=0;ICB=0.3;HOB=0.125;AC=1;AN=4;DP4=47,19,5,2;MQ=55;FS=CCACCAATCTGGTCTACTAGCGACAACCTTCACATCCTCTTGTCCCTGAA[C/T]GGACAAGGCACTCGACCCCTTTAAAGCTTCTTCCTCTAGTCGCAAGAGCC;ANN=T|missense_variant|MODERATE|GLYMA_01G212000|gene2137|transcript|rna3297|protein_coding|5/5|c.766G>A|p.Val256Ile|1380/1919|766/864|256/287||,T…	GT:PL	0/1:77,0,255	0/0:0,93,255
Chr 1	16866514	.	A	T	215	.	DP=111;VDB=0.0864528;SGB=-5.64361;RPB=0.263919;MQB=0.900606;MQSB=0.971385;BQB=0.953873;MQ0F=0;ICB=0.5;HOB=0.5;AC=2;AN=4;DP4=25,42,6,6;MQ=59;FS=AAATCAAAAAACAAACCTTGCATGGTGTTCAAGGTGGACTTTGAAAAAGC[A/T]TACGATTCGGTCTCTTGGGGCTTTTTAGATTACATGATGATGAGGATGGG;ANN=T|intergenic_region|MODIFIER|GLYMA_01G075300-GLYMA_01G075400|gene760-gene761|intergenic_region|gene760-gene761|||n.16866514A>T||||||	GT:PL	0/1:149,0,255	0/1:105,0,255
Chr 1	5106744	.	C	T	475	.	DP=111;VDB=0.63067;SGB=1.55284;RPB=0.48548;MQB=1;MQSB=1;BQB=0.133788;MQ0F=0;ICB=0.5;HOB=0.5;AC=2;AN=4;DP4=5,12,32,26;MQ=60;FS=CCAAATAGTGGGGATGGGTTATGGGGTTTTGAAGATAATGAATTTACTAG[C/T]GGGGATGGATTTTCTTCTTTGTGTGACAAGATGTGGGAGCTTGAAGATGA;ANN=T|synonymous_variant|LOW|GLYMA_01G045200|gene457|transcript|rna716|protein_coding|1/1|c.438C>T|p.Ser146Ser|692/1083|438/549|146/182||	GT:PL	0/1:255,0,191	0/1:255,0,255
Chr 1	28044033	.	T	A	486	.	DP=111;VDB=1.86693e-14;SGB=-1.38416;MQSB=0.912885;MQ0F=0;AC=4;AN=4;DP4=0,0,80,3;MQ=53;FS=CTCCCCTTACAATCATGACTCCCTTGCATATGACCGTTATTCCCCTTCCT[T/A]CTACTCTCTCTCCTCTAACTAACTTATTCTCCTCACAAAAGTCCACTACT;ANN=A|intron_variant|MODIFIER|GLYMA_01G092900|gene939|transcript|rna1447|protein_coding|2/10|c.1748+438T>A||||||,A|intron_variant|MODIFIER|GLYMA_01G092900|gene939|transcript|rna1448|protein_coding|3/11|c.…	GT:PL	1/1:255,157,0	1/1:255,93,0
Chr 1	49973492	.	T	C	486	.	DP=111;VDB=5.10028e-06;SGB=-1.36897;MQSB=0.995341;MQ0F=0;AC=4;AN=4;DP4=0,0,49,9;MQ=59;FS=GGTGTTACACTCATAGCACTTCCCCCATCttcaatgttatttttgttttt[T/C]tgaagtGCAAGAGCTTCAAGGTTAGAGGATGAACCAAATGTAGGTGGTGG;ANN=C|synonymous_variant|LOW|GLYMA_01G161600|gene1630|transcript|rna2465|protein_coding|4/16|c.474A>G|p.Gln158Gln|692/2339|474/1716|158/571||,C|synonymous_variant|LOW|GLYMA_01G161600|gene1630|transcript|r…	GT:PL	1/1:255,63,0	1/1:255,111,0
Chr 1	49096422	.	A	G	486	.	DP=1116;VDB=1;SGB=-1.38629;RPB=0.955495;MQB=0.106883;MQSB=0.000624685;BQB=0.536501;MQ0F=0.0681004;AC=4;AN=4;DP4=2,1,591,209;MQ=26;FS=CCATCACCATCTTCAAATAAAGTATTTTCTACGGTGGCACCATGAATAAC[A/G]CATAGTAATGTCGCGCCCAATACACCAGCAACTCCCATCATATGAAATGG;ANN=G|synonymous_variant|LOW|GLYMA_01G153500|gene1548|transcript|rna2346|protein_coding|2/2|c.585T>C|p.Cys195Cys|585/750|585/750|195/249||,G|downstream_gene_var…	GT:PL	1/1:255,255,0	1/1:255,255,0
Chr 1	46184887	.	T	C	486	.	DP=112;VDB=0.000176531;SGB=3.66379;RPB=0.782258;MQB=1;MQSB=1;BQB=0.612903;MQ0F=0;AC=4;AN=4;DP4=1,1,33,29;MQ=60;FS=CATTTAGTGGTGGGGTGTTCATAGAAAAGAGGGTGTCACCCAACGAGTGG[T/C]AGATTTGGATGGAGTCTCGCTCATGGAGGAAAAGTAAGACTTATATATTT;ANN=C|downstream_gene_variant|MODIFIER|GLYMA_01G136900|gene1382|transcript|rna2060|protein_coding||c.*3803A>G|||||3803|,C|intergenic_region|MODIFIER|GLYMA_01G136800-GLYMA_01G13690…	GT:PL	1/1:255,47,0	1/1:255,27,0
Chr 1	49404898	.	C	T	486	.	DP=112;VDB=0.000974576;SGB=-1.3862;RPB=0.864489;MQB=0.999221;MQSB=0.986418;BQB=0.88242;MQ0F=0;AC=4;AN=4;DP4=2,1,30,44;MQ=59;FS=CCACTGGCGGTGATCGGCGGCGGGGACTCGGCGATGGAGGAGGCCACCTT[C/T]CTCACCAAGTACGGTTCCGAGGTTTACATAATTCACCGCAGGGATACATT;ANN=T|synonymous_variant|LOW|GLYMA_01G156600|gene1579|transcript|rna2385|protein_coding|1/2|c.639C>T|p.Phe213Phe|695/1598|639/1113|213/370||	GT:PL	1/1:255,17,0	1/1:255,73,0
Chr 1	46191617	.	G	C	486	.	DP=112;VDB=0.00111532;SGB=-1.38628;MQSB=0.605713;MQ0F=0.0178571;AC=4;AN=4;DP4=0,0,66,36;MQ=28;FS=TGCCTTCCAGAACCAAAGGTATTTGAGCTAGCTGCATACGATTAGCCAGC[G/C]TTGAGGGTGCAAGAGGATTAGACATCCTCCCATAGTACAGTTCCCTGCAG;ANN=C|intron_variant|MODIFIER|GLYMA_01G136900|gene1382|transcript|rna2060|protein_coding|1/2|c.33+321C>G||||||	GT:PL	1/1:255,132,0	1/1:255,175,0
Chr 1	56734500	.	G	A	122	.	DP=112;VDB=0.010738;SGB=1.94933;RPB=0.708677;MQB=1;MQSB=1;BQB=0.460795;MQ0F=0;ICB=0.3;HOB=0.125;AC=1;AN=4;DP4=51,17,5,0;MQ=59;FS=tatttaacagGATTCTCAAGACAAACCTTAAATTCCTCAAAAGTCAACTT[G/A]GGAATAACTCGAGGATCACCTCCACTGTCAACACCATAGGTGGTGTCTGG;ANN=A|synonymous_variant|LOW|GLYMA_01G244900|gene2467|transcript|rna3855|protein_coding|6/19|c.894C>T|p.Pro298Pro|1021/3578|894/3237|298/1078||,A|upstream_gene_vari…	GT:PL	0/1:156,0,255	0/0:0,160,255
Chr 1	47746297	.	T	C	326	.	DP=112;VDB=0.0278464;SGB=-8.0987;RPB=0.057055;MQB=1;MQSB=1;BQB=0.808152;MQ0F=0;ICB=0.5;HOB=0.5;AC=2;AN=4;DP4=51,14,15,5;MQ=60;FS=TGCCACCTCAACCTCAAGGACACCCTCGACCGCATCAAGCACCACTGGAC[T/C]GTGGGCGCCAAATTCTACGGCATCCCGGAGAGCTTCATCCGCGTCTGCGT;ANN=C|synonymous_variant|LOW|GLYMA_01G143700|gene1450|transcript|rna2164|protein_coding|1/3|c.564T>C|p.Thr188Thr|564/3213|564/1878|188/625||,C|synonymous_variant|LO…	GT:PL	0/1:107,0,255	0/1:255,0,255
Chr 1	53991855	.	G	A	202	.	DP=112;VDB=0.268014;SGB=5.38303;RPB=0.192348;MQB=0.0627026;MQSB=0.0254619;BQB=0.994882;MQ0F=0.00892857;ICB=0.3;HOB=0.125;AC=1;AN=4;DP4=53,12,6,4;MQ=57;FS=ATTATCTACAGTGAACCAGAGAAACGGGTGATGTCAAGATCTGGCGATGA[G/A]TGTGTTGTAGCTCTCACAGATCAGTGGTACATTACATATGGAGAATCAGA;ANN=A|synonymous_variant|LOW|GLYMA_01G208100|gene2098|transcript|rna3231|protein_coding|3/4|c.1665G>A|p.Glu555Glu|1732/3808|1665/3348|555/1…	GT:PL	0/1:237,0,255	0/0:0,105,255
Chr 1	29533810	.	A	T	477	.	DP=112;VDB=0.601942;SGB=-14.2358;RPB=0.60344;MQB=1;MQSB=1;BQB=0.816176;MQ0F=0;ICB=0.5;HOB=0.5;AC=2;AN=4;DP4=19,20,26,14;MQ=60;FS=TGATGATCGAGCCGCCGAGGGAGGAGTTTCAGATTCCCACAGTGGGGTCT[A/T]CCACCTTCTCAGGGGAAATGATGCAGAGGTCCTACAAGGGAAGGCATTGT;ANN=T|missense_variant|MODERATE|GLYMA_01G095100|gene962|transcript|rna1480|protein_coding|2/3|c.472A>T|p.Thr158Ser|1002/1965|472/1107|158/368||	GT:PL	0/1:255,0,255	0/1:255,0,255
Chr 1	29533647	.	G	A	477	.	DP=112;VDB=0.659476;SGB=-12.0878;RPB=0.815715;MQB=0.973522;MQSB=0.970706;BQB=0.997488;MQ0F=0;ICB=0.5;HOB=0.5;AC=2;AN=4;DP4=30,19,21,12;MQ=59;FS=GCGATCGGGAAGATGTTCTTCAAGACGAAGCTGTGCTGCAAGTTCAGGGC[G/A]GGGACCTGCCCTTACATCACCAACTGCAACTTCGCCCACAGCATCGAGGA;ANN=A|synonymous_variant|LOW|GLYMA_01G095100|gene962|transcript|rna1480|protein_coding|2/3|c.309G>A|p.Ala103Ala|839/1965|309/1107|103/368||	GT:PL	0/1:255,0,255	0/1:255,0,255
Chr 1	56367507	.	A	C	486	.	DP=112;VDB=0.990062;SGB=-1.38625;MQSB=0.888358;MQ0F=0.0178571;AC=4;AN=4;DP4=0,0,40,30;MQ=46;FS=TCCCACACCACCCTATCCCTGCTGCCTACGAAGACGGTTGGACCACCCTC[A/C]AATGGATTGCTTCCCACGCCAACAACACCAACACCACCAACCCGGAGCCA;ANN=C|missense_variant|MODERATE|GLYMA_01G239600|gene2414|transcript|rna3762|protein_coding|1/1|c.391A>C|p.Lys131Gln|664/1782|391/960|131/319||,C|downstream_gene_variant|MODIFIER|GLYMA_01G239700|gene…	GT:PL	1/1:255,111,0	1/1:255,99,0
Chr 1	16866457	.	T	C	365	.	DP=112;VDB=0.991542;SGB=-7.17815;RPB=0.990355;MQB=1;MQSB=1;BQB=0.916471;MQ0F=0;ICB=0.5;HOB=0.5;AC=2;AN=4;DP4=43,12,13,4;MQ=60;FS=AAAGGAAGACACATCCTTCATGGGGTGCTCATTGCTAATGAGGTTATTCA[T/C]GAAGCTAAATCAAAAAACAAACCTTGCATGGTGTTCAAGGTGGACTTTGA;ANN=C|intergenic_region|MODIFIER|GLYMA_01G075300-GLYMA_01G075400|gene760-gene761|intergenic_region|gene760-gene761|||n.16866457T>C||||||	GT:PL	0/1:160,0,255	0/1:241,0,255
Chr 1	46221152	.	A	G	437	.	DP=112;VDB=2.33804e-15;SGB=-1.38437;MQSB=0.153678;MQ0F=0;AC=4;AN=4;DP4=0,0,4,100;MQ=31;FS=tgtaaaagttcGAAGAAGTCCAttatgaaaagagaaagaggtTTAAAATG[A/G]ACACATTGATTCCTTTTTTCTTATATGATTTTTGGTGAACTGTATGCATC;ANN=G|upstream_gene_variant|MODIFIER|GLYMA_01G137100|gene1384|transcript|rna2062|protein_coding||c.-2228A>G|||||2228|,G|intergenic_region|MODIFIER|GLYMA_01G137000-GLYMA_01G137100|gene1383-gene1384|interg…	GT:PL	1/1:255,202,0	1/1:206,111,0
Chr 1	46177591	.	T	C	486	.	DP=1121;VDB=4.195e-07;SGB=-1.38629;RPB=1;MQB=1;MQSB=0.650856;BQB=1;MQ0F=0;AC=4;AN=4;DP4=1,0,485,175;MQ=56;FS=ATAGGGATCCTACAACGATAGATAGAATCCCCATAAAAATACCACTATAT[T/C]GAGCACCAATGATTTCGTATCCGATCAAAATCTTGGCTAATTGATCGAAG;ANN=C|missense_variant|MODERATE|GLYMA_01G136800|gene1381|transcript|rna2059|protein_coding|1/1|c.80A>G|p.Gln27Arg|80/192|80/192|27/63||	GT:PL	1/1:255,255,0	1/1:255,255,0
Chr 1	46191621	.	A	C	486	.	DP=113;VDB=0.00501853;SGB=-1.38628;MQSB=0.369635;MQ0F=0.0176991;AC=4;AN=4;DP4=0,0,66,38;MQ=29;FS=TTCCAGAACCAAAGGTATTTGAGCTAGCTGCATACGATTAGCCAGCGTTG[A/C]GGGTGCAAGAGGATTAGACATCCTCCCATAGTACAGTTCCCTGCAGTTTG;ANN=C|intron_variant|MODIFIER|GLYMA_01G136900|gene1382|transcript|rna2060|protein_coding|1/2|c.33+317T>G||||||	GT:PL	1/1:255,132,0	1/1:255,181,0
Chr 1	30431483	.	A	T	130	.	DP=113;VDB=0.00508321;SGB=3.31571;RPB=0.0241281;MQB=0.00105192;MQSB=0.918143;BQB=0.167553;MQ0F=0;ICB=0.3;HOB=0.125;AC=1;AN=4;DP4=42,22,5,2;MQ=58;FS=AAAGTTGCATTTTGAGGTAAAATATATCAGGGGCATTATAGCAAATAACC[A/T]AAAGTTACTAACTTTCTAGTATTCTATGACTAGCCCTCCCATTGGGGCAC;ANN=T|3_prime_UTR_variant|MODIFIER|GLYMA_01G096000|gene971|transcript|rna1489|protein_coding|4/4|c.*16T>A|||||16|,T|intron_variant|MODIFIER|GLYMA…	GT:PL	0/1:164,0,255	0/0:0,157,255
Chr 1	47746300	.	G	C	326	.	DP=113;VDB=0.0334878;SGB=-7.79185;RPB=0.0873982;MQB=1;MQSB=1;BQB=0.344744;MQ0F=0;ICB=0.5;HOB=0.5;AC=2;AN=4;DP4=51,14,14,5;MQ=60;FS=CACCTCAACCTCAAGGACACCCTCGACCGCATCAAGCACCACTGGACTGT[G/C]GGCGCCAAATTCTACGGCATCCCGGAGAGCTTCATCCGCGTCTGCGTCGC;ANN=C|synonymous_variant|LOW|GLYMA_01G143700|gene1450|transcript|rna2164|protein_coding|1/3|c.567G>C|p.Val189Val|567/3213|567/1878|189/625||,C|synonymous_variant|…	GT:PL	0/1:107,0,255	0/1:255,0,255
Chr 1	47746303	.	C	G	328	.	DP=113;VDB=0.0347024;SGB=-7.79185;RPB=0.0810808;MQB=1;MQSB=1;BQB=0.320556;MQ0F=0;ICB=0.5;HOB=0.5;AC=2;AN=4;DP4=52,14,14,5;MQ=60;FS=CTCAACCTCAAGGACACCCTCGACCGCATCAAGCACCACTGGACTGTGGG[C/G]GCCAAATTCTACGGCATCCCGGAGAGCTTCATCCGCGTCTGCGTCGCCGC;ANN=G|synonymous_variant|LOW|GLYMA_01G143700|gene1450|transcript|rna2164|protein_coding|1/3|c.570C>G|p.Gly190Gly|570/3213|570/1878|190/625||,G|synonymous_variant|…	GT:PL	0/1:109,0,255	0/1:255,0,255
Chr 1	53543464	.	T	C	50	.	DP=113;VDB=0.0441652;SGB=-4.09964;RPB=0.991664;MQB=0.0793201;MQSB=0.976014;BQB=0.51273;MQ0F=0;ICB=0.3;HOB=0.125;AC=1;AN=4;DP4=48,24,3,4;MQ=58;FS=GTTGGGGCAGTTCCTCATGTTCCATCTCCAGGGAGTCGAGGTTTTGGGGC[T/C]GGGAGAGGTAATTCTGGTGCTCCAATCGGCAATCATCTACCACATCAACA;ANN=C|synonymous_variant|LOW|GLYMA_01G202600|gene2043|transcript|rna3145|protein_coding|24/29|c.3123T>C|p.Ala1041Ala|3379/4776|3123/3801|1041/1266||…	GT:PL	0/1:87,0,255	0/0:0,102,255
Chr 1	4433744	.	A	G	54	.	DP=113;VDB=0.0493998;SGB=-3.78882;RPB=0.993164;MQB=0.516219;MQSB=0.662266;BQB=0.140686;MQ0F=0;ICB=0.3;HOB=0.125;AC=1;AN=4;DP4=36,27,3,3;MQ=59;FS=GCAGCAGCCGCAGCAACTTCAACCGGAGCCTTCATCTCAGGAGTGGTAAT[A/G]AAGTACTCCGAAGACATAATCTTGTTCAACTTCTCCCTCAATGCAGCATC;ANN=G|synonymous_variant|LOW|GLYMA_01G041300|gene417|transcript|rna641|protein_coding|2/4|c.738T>C|p.Phe246Phe|901/2196|738/1341|246/446||	GT:PL	0/1:91,0,255	0/0:0,87,255
Chr 1	50422915	.	T	C	41.8603	.	DP=113;VDB=0.0532881;SGB=0.620439;RPB=0.302698;MQB=0.080006;MQSB=0.903284;BQB=0.767481;MQ0F=0.150442;ICB=0.3;HOB=0.125;AC=1;AN=4;DP4=40,35,2,1;MQ=24;FS=CCTATTTGTAGTACCTCATCTTCTCTCATGCCCCTCACTCCTTGAGGTGG[T/C]GATAAATTAGAAGATGGTGAGACAAGAGCCTGTAATGTTCCATGGATAGG;ANN=C|synonymous_variant|LOW|GLYMA_01G166400|gene1678|transcript|rna2546|protein_coding|12/35|c.1548A>G|p.Ser516Ser|1932/12365|1548/11631|516…	GT:PL	0/1:77,0,255	0/0:0,163,255
Chr 1	53543452	.	A	G	76	.	DP=113;VDB=0.111782;SGB=4.00342;RPB=0.3581;MQB=0.0332738;MQSB=0.949242;BQB=0.142572;MQ0F=0;ICB=0.3;HOB=0.125;AC=1;AN=4;DP4=41,26,3,5;MQ=58;FS=GTTCATGGACCCGTTGGGGCAGTTCCTCATGTTCCATCTCCAGGGAGTCG[A/G]GGTTTTGGGGCTGGGAGAGGTAATTCTGGTGCTCCAATCGGCAATCATCT;ANN=G|synonymous_variant|LOW|GLYMA_01G202600|gene2043|transcript|rna3145|protein_coding|24/29|c.3111A>G|p.Arg1037Arg|3367/4776|3111/3801|1037/1266||,G|…	GT:PL	0/1:112,0,255	0/0:0,105,255
Chr 1	46188950	.	T	C	486	.	DP=113;VDB=0.245154;SGB=-1.38538;MQSB=0.0230277;MQ0F=0.0176991;AC=4;AN=4;DP4=0,0,53,22;MQ=37;FS=AGGAAGTGGAATTAATATAATGAATTCAAAAGCATCATACCTCTCTTGTT[T/C]GGAAGAATCAAAACACATCGAAATGGTACCAACCGTACTTAATAATAGAA;ANN=C|missense_variant|MODERATE|GLYMA_01G136900|gene1382|transcript|rna2060|protein_coding|3/3|c.340A>G|p.Lys114Glu|340/600|340/600|114/199||	GT:PL	1/1:255,135,0	1/1:255,90,0
Chr 1	53991849	.	C	T	200	.	DP=113;VDB=0.274778;SGB=6.07412;RPB=0.0979735;MQB=0.026522;MQSB=0.098421;BQB=0.568382;MQ0F=0.0176991;ICB=0.3;HOB=0.125;AC=1;AN=4;DP4=54,11,7,4;MQ=56;FS=CAGGCTATTATCTACAGTGAACCAGAGAAACGGGTGATGTCAAGATCTGG[C/T]GATGAGTGTGTTGTAGCTCTCACAGATCAGTGGTACATTACATATGGAGA;ANN=T|synonymous_variant|LOW|GLYMA_01G208100|gene2098|transcript|rna3231|protein_coding|3/4|c.1659C>T|p.Gly553Gly|1726/3808|1659/3348|553/111…	GT:PL	0/1:235,0,255	0/0:0,105,255
Chr 1	50412582	.	A	T	95	.	DP=113;VDB=0.312308;SGB=1.94933;RPB=0.796703;MQB=0.853996;MQSB=0.965632;BQB=0.961311;MQ0F=0;ICB=0.3;HOB=0.125;AC=1;AN=4;DP4=56,10,5,0;MQ=56;FS=GCCTGCCGATGAACCCATATCACGTTGCAGCCGTTGAAGAATGCGAACCA[A/T]AATTAAAGGATCAACAAAGTTCCTTTGTACCTCTGTCAAGGTTTTTATGA;ANN=T|missense_variant|MODERATE|GLYMA_01G166400|gene1678|transcript|rna2546|protein_coding|24/35|c.6802T>A|p.Leu2268Met|7186/12365|6802/11631|2268/387…	GT:PL	0/1:130,0,255	0/0:0,138,255
Chr 1	54354801	.	C	T	70	.	DP=113;VDB=0.433664;SGB=4.00342;RPB=0.155434;MQB=2.49808e-05;MQSB=0.650286;BQB=0.399824;MQ0F=0;ICB=0.3;HOB=0.125;AC=1;AN=4;DP4=49,19,5,3;MQ=55;FS=GAAGGCCACCAATCTGGTCTACTAGCGACAACCTTCACATCCTCTTGTCC[C/T]TGAACGGACAAGGCACTCGACCCCTTTAAAGCTTCTTCCTCTAGTCGCAA;ANN=T|synonymous_variant|LOW|GLYMA_01G212000|gene2137|transcript|rna3297|protein_coding|5/5|c.771G>A|p.Gln257Gln|1385/1919|771/864|257/287||,T|syno…	GT:PL	0/1:106,0,255	0/0:0,99,255
Chr 1	54933632	.	C	T	216	.	DP=113;VDB=0.916303;SGB=20.6245;RPB=0.999735;MQB=0.949362;MQSB=0.999989;BQB=0.792711;MQ0F=0;ICB=0.5;HOB=0.5;AC=2;AN=4;DP4=32,20,24,8;MQ=59;FS=CGCTTGACGGCATTGAATAGCTTACACAAGTCGAGCTCCTCGCCCTCGAA[C/T]ACAACCCTCTTCCTGGACTTCTTACCAGAGTGGTCCCTCAGAAACCTAGA;ANN=T|synonymous_variant|LOW|GLYMA_01G219800|gene2215|transcript|rna3430|protein_coding|1/33|c.366G>A|p.Val122Val|605/6116|366/5493|122/1830||,T|upstre…	GT:PL	0/0:0,157,255	1/1:255,96,0
Chr 1	3738611	.	T	G	486	.	DP=113;VDB=0.996373;SGB=-1.38607;MQSB=0.558297;MQ0F=0.0176991;AC=4;AN=4;DP4=0,0,54,21;MQ=53;FS=atgaataaATGGTTTGAGAAGAAGCCGAGGGGTTTTGGCGAAGGGAAAGT[T/G]TACGACACTTCGGTTGAGGATAAGCTGCTCGAGGAAATGCGCCAGAGTAG;ANN=G|synonymous_variant|LOW|GLYMA_01G035700|gene361|transcript|rna562|protein_coding|1/4|c.414T>G|p.Val138Val|460/1629|414/1341|138/446||	GT:PL	1/1:255,96,0	1/1:255,129,0
Chr 1	315	.	G	C	231	.	DP=113;VDB=3.64626e-05;SGB=49.2135;RPB=0.000355628;MQB=0.0051524;MQSB=0.000381914;BQB=0.112144;MQ0F=0.442478;AC=2;AN=2;DP4=6,0,34,41;MQ=31;FS=CAAAATTAAGGCATTTAGAGTCATTTTTAGGGTTTACGGTTTAGGGTTTA[G/C]CAAGAAATTTCGGTGTTTCATCTTCGAACACAAAATTAAGGCAGTTAAAG;ANN=C|intergenic_region|MODIFIER|CHR_START-GLYMA_01G000100|CHR_START-gene0|intergenic_region|CHR_START-gene0|||n.315G>C||||||	GT:PL	1/1:255,52,0	./.:0,0,0
Chr 1	46191488	.	A	G	486	.	DP=113;VDB=8.39368e-20;SGB=-1.38625;MQSB=0.0980541;MQ0F=0;AC=4;AN=4;DP4=0,0,45,32;MQ=47;FS=CCCTATAAAGCGAAAGAGCTGCTTGGTGATTCCTAGGTTGCAGCACGTCC[A/G]GTCGTTAGCTCCTCCCCTGCACATGTACCTACATAGTATAGTGTCAGTCG;ANN=G|intron_variant|MODIFIER|GLYMA_01G136900|gene1382|transcript|rna2060|protein_coding|1/2|c.34-385T>C||||||	GT:PL	1/1:255,105,0	1/1:255,126,0
Chr 1	46193034	.	A	G	486	.	DP=1134;VDB=0.411379;SGB=-1.38629;MQSB=0.99981;MQ0F=0;AC=4;AN=4;DP4=0,0,470,295;MQ=59;FS=TAGGTTCGTCTTCTAACTAATAAGAAAAAGTGGGGGAGAAAAGAGGACAG[A/G]AGCGCTCCCCGCTAACTGAAGTCTTGGATTTTTCTTTCAAAGGAAAGACA;ANN=G|upstream_gene_variant|MODIFIER|GLYMA_01G136900|gene1382|transcript|rna2060|protein_coding||c.-1064T>C|||||1064|,G|intergenic_region|MODIFIER|GLYMA_01G136900-GLYMA_01G137000|gene1382-gene1383|interge…	GT:PL	1/1:255,255,0	1/1:255,255,0
Chr 1	55961852	.	G	A	33.7358	.	DP=114;VDB=0.0131987;SGB=1.94933;RPB=0.00927584;MQB=0.860662;MQSB=0.0504267;BQB=0.83552;MQ0F=0;ICB=0.3;HOB=0.125;AC=1;AN=4;DP4=42,30,5,0;MQ=54;FS=CCACTTCCTGCAGCAATTGTTGCTTGTGTTCCAAAAAAAGTTCACAATGA[G/A]GGAGCTGGTGAAACAGAATTCAAGATATCATCAACTGAAATTACGGATGC;ANN=A|synonymous_variant|LOW|GLYMA_01G233300|gene2351|transcript|rna3666|protein_coding|12/25|c.2040G>A|p.Glu680Glu|2270/4622|2040/3762|680/1253||	GT:PL	0/1:70,0,255	0/0:0,154,255
Chr 1	2705582	.	G	C	216	.	DP=114;VDB=0.0173378;SGB=26.1697;RPB=0.938315;MQB=0.979425;MQSB=0.980457;BQB=0.873552;MQ0F=0;ICB=0.5;HOB=0.5;AC=2;AN=4;DP4=18,19,20,20;MQ=59;FS=TGGGCCTCGCCGCCGTCCTCGCGCGCGTGGGGGTCGGCGATCCTGGCGCG[G/C]GCGGCGGCGACAGCGGAGGGGTCTGGGCGGGGGCCGAGGGTGCGGAGGAG;ANN=C|synonymous_variant|LOW|GLYMA_01G025600|gene259|transcript|rna406|protein_coding|1/3|c.249C>G|p.Ala83Ala|425/1834|249/1386|83/461||,C|upstream_g…	GT:PL	1/1:255,77,0	0/0:0,108,255
Chr 1	4433741	.	A	G	57	.	DP=114;VDB=0.0537672;SGB=1.94933;RPB=0.766238;MQB=0.42329;MQSB=0.703201;BQB=0.766238;MQ0F=0;ICB=0.3;HOB=0.125;AC=1;AN=4;DP4=39,26,3,2;MQ=59;FS=CCAGCAGCAGCCGCAGCAACTTCAACCGGAGCCTTCATCTCAGGAGTGGT[A/G]ATAAAGTACTCCGAAGACATAATCTTGTTCAACTTCTCCCTCAATGCAGC;ANN=G|synonymous_variant|LOW|GLYMA_01G041300|gene417|transcript|rna641|protein_coding|2/4|c.741T>C|p.Ile247Ile|904/2196|741/1341|247/446||	GT:PL	0/1:94,0,255	0/0:0,90,255
Chr 1	46188869	.	G	A	477	.	DP=114;VDB=0.0575607;SGB=-19.1454;RPB=0.455894;MQB=0.159363;MQSB=0.983228;BQB=0.873178;MQ0F=0;ICB=0.5;HOB=0.5;AC=2;AN=4;DP4=9,35,9,47;MQ=52;FS=aaaacataaactttGAGGCTCAATAGCTAAATACATGGCAATTGAATCAT[G/A]AGCCAAGATCATAAAGAGCATATTGCGAGTAGGAAGTGGAATTAATATAA;ANN=A|missense_variant|MODERATE|GLYMA_01G136900|gene1382|transcript|rna2060|protein_coding|3/3|c.421C>T|p.His141Tyr|421/600|421/600|141/199||	GT:PL	0/1:255,0,255	0/1:255,0,220
Chr 1	44328116	.	T	C	486	.	DP=114;VDB=0.0583182;SGB=-1.38549;RPB=1;MQB=1;MQSB=0.999882;BQB=1;MQ0F=0;AC=4;AN=4;DP4=1,0,40,20;MQ=48;FS=AGTGCGACCAAAGCCAGCCTGAACCTCATCAGCAATGAAAAGTCCTCCTG[T/C]TTTTTTAATGGTATTGTACACAGCTGGCAAGTAACCAGGAGCCAATTCAA;ANN=C|missense_variant|MODERATE|GLYMA_01G129400|gene1307|transcript|rna1961|protein_coding|5/9|c.844A>G|p.Thr282Ala|936/1980|844/1428|282/475||,C|upstream_gene_variant|MODIFIER|GLYMA_01G1…	GT:PL	1/1:255,45,0	1/1:255,78,0
Chr 1	53544866	.	C	T	59	.	DP=114;VDB=0.140844;SGB=3.31571;RPB=0.997216;MQB=0.0079008;MQSB=0.511266;BQB=0.583993;MQ0F=0;ICB=0.3;HOB=0.125;AC=1;AN=4;DP4=47,28,2,5;MQ=58;FS=GTTTGCATGAGACATCCGAAGGATTGCCTTGGGATAGCTATACCGAGGAA[C/T]TGGTATATATGATTTGAGTTGATGGAATTTTGGGGCATTACGAAGATACA;ANN=T|3_prime_UTR_variant|MODIFIER|GLYMA_01G202600|gene2043|transcript|rna3145|protein_coding|29/29|c.*141C>T|||||141|,T|upstream_gene_variant|MODIFI…	GT:PL	0/1:95,0,255	0/0:0,160,255
Chr 1	1010658	.	C	G	116	.	DP=114;VDB=0.147395;SGB=3.31571;RPB=0.213836;MQB=0.242879;MQSB=0.00139251;BQB=0.94086;MQ0F=0.0789474;ICB=0.3;HOB=0.125;AC=1;AN=4;DP4=46,12,7,0;MQ=37;FS=ttttatagatatCAGATGTCATGTGTGATGCTGGTAGGTCTTGTGGTGTG[C/G]AATCAATCTGTTTGTATGGTGGAACCTCCAAAGGGCCACAAATCTCCTCA;ANN=G|missense_variant|MODERATE|GLYMA_01G010400|gene104|transcript|rna177|protein_coding|3/13|c.664C>G|p.Gln222Glu|744/2098|664/1614|222/537|…	GT:PL	0/1:151,0,255	0/0:0,108,255
Chr 1	6092960	.	C	T	45.4388	.	DP=114;VDB=0.210772;SGB=2.63044;RPB=0.99978;MQB=0.00370287;MQSB=0.983069;BQB=0.984226;MQ0F=0;ICB=0.3;HOB=0.125;AC=1;AN=4;DP4=37,27,4,2;MQ=57;FS=AAGTCAAAAGATGAGAAAGTAACCCAAGAGAGGGATGGAAAGGACGAGTC[C/T]AAAAGCAAATCTAGTAAGGAAGTGAAAGACAAGAGGAAGTCTAATGAACC;ANN=T|synonymous_variant|LOW|GLYMA_01G051400|gene519|transcript|rna794|protein_coding|15/21|c.3330C>T|p.Ser1110Ser|3578/4806|3330/4329|1110/1442||	GT:PL	0/1:82,0,255	0/0:0,129,255
Chr 1	14666063	.	G	A	43.4849	.	DP=114;VDB=0.273436;SGB=1.94933;RPB=0.405771;MQB=0.068598;MQSB=0.904541;BQB=0.148046;MQ0F=0.00877193;ICB=0.3;HOB=0.125;AC=1;AN=4;DP4=51,17,4,1;MQ=54;FS=ATGGATGCAAGGGAAGCAGAATACAGAGCATGGGCTCATGTTCAAAGTTT[G/A]AAATCATCTCTTGATGAGCACAACTTAGAACATCGAGTTAAGACAGCCAA;ANN=A|synonymous_variant|LOW|GLYMA_01G074000|gene747|transcript|rna1147|protein_coding|13/19|c.1707G>A|p.Leu569Leu|2150/3939|1707/2643|569/88…	GT:PL	0/1:80,0,255	0/0:0,138,255
Chr 1	50406521	.	T	C	56	.	DP=114;VDB=0.358309;SGB=2.63044;RPB=0.490087;MQB=0.692537;MQSB=0.000492305;BQB=0.894613;MQ0F=0.122807;ICB=0.3;HOB=0.125;AC=1;AN=4;DP4=45,25,2,4;MQ=34;FS=CGGAAAAGCTGCAGTATGCGTTCATCACTTCTAGCATTGGGAGTCAAAGA[T/C]GTCTGGACAATAAAATGGCGTTGGGAACCATCAGAGCCAATTAGAGTCAA;ANN=C|synonymous_variant|LOW|GLYMA_01G166400|gene1678|transcript|rna2546|protein_coding|32/35|c.10611A>G|p.Thr3537Thr|10995/12365|10611/1163…	GT:PL	0/1:91,0,255	0/0:0,148,255
Chr 1	56190957	.	G	T	197	.	DP=114;VDB=0.490467;SGB=17.852;RPB=0.965565;MQB=6.4122e-12;MQSB=0.403345;BQB=0.999496;MQ0F=0.210526;ICB=0.5;HOB=0.5;AC=2;AN=4;DP4=37,12,20,8;MQ=43;FS=GAGACTTGATGATGAAAGTGCTGGAAAAGGCTTGTTGATTGAACAAATGA[G/T]AGAAAGAATCAGTTTACTGGAAAAGGAAATTAGAGGACTGAAGGGGCAGT;ANN=T|missense_variant|MODERATE|GLYMA_01G236400|gene2382|transcript|rna3719|protein_coding|4/5|c.3905G>T|p.Arg1302Ile|4735/6383|3905/5232|1302/…	GT:PL	0/0:0,148,255	1/1:236,84,0
Chr 1	56732677	.	T	C	57	.	DP=114;VDB=0.949254;SGB=1.94933;RPB=0.99604;MQB=0.99521;MQSB=0.964957;BQB=0.827846;MQ0F=0;ICB=0.3;HOB=0.125;AC=1;AN=4;DP4=44,40,3,2;MQ=58;FS=GGAGAAAACACAGATTTAGAGCCCTCCTTTGCTATTCTAGATTTTAGGTC[T/C]TGAAGAGGCTTCTCATACTTCAGTGGCTCAAAGGGATTCATATCATAAAT;ANN=C|synonymous_variant|LOW|GLYMA_01G244900|gene2467|transcript|rna3855|protein_coding|9/19|c.1590A>G|p.Gln530Gln|1717/3578|1590/3237|530/1078||	GT:PL	0/1:93,0,255	0/0:0,190,255
Chr 1	46221151	.	G	T	437	.	DP=114;VDB=1.19029e-13;SGB=-1.38396;MQSB=0.0149596;MQ0F=0;AC=4;AN=4;DP4=0,0,6,99;MQ=31;FS=ttgtaaaagttcGAAGAAGTCCAttatgaaaagagaaagaggtTTAAAAT[G/T]AACACATTGATTCCTTTTTTCTTATATGATTTTTGGTGAACTGTATGCAT;ANN=T|upstream_gene_variant|MODIFIER|GLYMA_01G137100|gene1384|transcript|rna2062|protein_coding||c.-2229G>T|||||2229|,T|intergenic_region|MODIFIER|GLYMA_01G137000-GLYMA_01G137100|gene1383-gene1384|interg…	GT:PL	1/1:255,205,0	1/1:206,111,0
Chr 1	42993504	.	G	T	150	.	DP=114;VDB=4.329e-15;SGB=18.0279;MQSB=1;MQ0F=0;AC=2;AN=2;DP4=0,0,29,1;MQ=43;FS=ttgggaccggctaagaatagcatagaaaaccaaaacaatgaaaattttTT[G/T]GTTTTGATATAGAGAGTCTGTATACGTTTGctttaaggaaaaaagaaaaa;ANN=T|3_prime_UTR_variant|MODIFIER|GLYMA_01G124600|gene1259|transcript|rna1899|protein_coding|5/5|c.*109C>A|||||109|	GT:PL	1/1:174,90,0	./.:0,0,0
Chr 1	50596919	.	A	G	486	.	DP=114;VDB=7.50595e-16;SGB=-1.38173;MQSB=0.727129;MQ0F=0;AC=4;AN=4;DP4=0,0,22,47;MQ=57;FS=TCCAGGTTCCTTTCTTCTTTCCAGGCCCTTTAAGTAGCCTCCAGGGTCAA[A/G]TGTGTCAATACCAAGGAAATGCCCCAGACCTTGTGGCATAAAAACAACAC;ANN=G|downstream_gene_variant|MODIFIER|GLYMA_01G168300|gene1697|transcript|rna2573|protein_coding||c.*3894T>C|||||2759|,G|intergenic_region|MODIFIER|GLYMA_01G168200-GLYMA_01G168300|gene1696-gene1697|inte…	GT:PL	1/1:255,78,0	1/1:255,129,0
Chr 1	829785	.	G	A	486	.	DP=1140;VDB=0;SGB=-1.38629;RPB=1;MQB=1;MQSB=0.53446;BQB=1;MQ0F=0.115789;AC=4;AN=4;DP4=1,0,397,414;MQ=34;FS=TCTTAAGAATCAATCAAAAAATTTGCGACCTGAACAAGAACTTTTTCTCC[G/A]TAGTTTTGCTTGACAGCAGTCATGAACTCGTGCAAAAGTTCAGAATATTC;ANN=A|synonymous_variant|LOW|GLYMA_01G008500|gene85|transcript|rna149|protein_coding|8/19|c.819C>T|p.Tyr273Tyr|997/2353|819/1776|273/591||,A|synonymous_variant|LOW|GLYMA_01G008500|gene85…	GT:PL	1/1:255,255,0	1/1:255,255,0
Chr 1	46193035	.	A	G	486	.	DP=1145;VDB=0.391189;SGB=-1.38629;MQSB=0.99983;MQ0F=0;AC=4;AN=4;DP4=0,0,470,296;MQ=59;FS=AGGTTCGTCTTCTAACTAATAAGAAAAAGTGGGGGAGAAAAGAGGACAGA[A/G]GCGCTCCCCGCTAACTGAAGTCTTGGATTTTTCTTTCAAAGGAAAGACAA;ANN=G|upstream_gene_variant|MODIFIER|GLYMA_01G136900|gene1382|transcript|rna2060|protein_coding||c.-1065T>C|||||1065|,G|intergenic_region|MODIFIER|GLYMA_01G136900-GLYMA_01G137000|gene1382-gene1383|interge…	GT:PL	1/1:255,255,0	1/1:255,255,0
Chr 1	46186743	.	T	C	486	.	DP=115;VDB=0.00667441;SGB=1.67124;MQSB=0.898454;MQ0F=0;AC=4;AN=4;DP4=0,0,27,46;MQ=59;FS=TCAAAGGGAACAAACAAAGATAAAATCAGACCGATTCCCGAAATGCCTTT[T/C]TGGATTTTCCTTAATGTCCCACCTTTAGTAAGCATCTTGTTGCTTCTTTT;ANN=C|downstream_gene_variant|MODIFIER|GLYMA_01G136900|gene1382|transcript|rna2060|protein_coding||c.*1947A>G|||||1947|,C|intergenic_region|MODIFIER|GLYMA_01G136800-GLYMA_01G136900|gene1381-gene1382|interg…	GT:PL	1/1:255,175,0	1/1:255,45,0
Chr 1	30431487	.	G	A	132	.	DP=115;VDB=0.00894018;SGB=3.31571;RPB=0.03731;MQB=0.00106469;MQSB=0.912918;BQB=0.109211;MQ0F=0;ICB=0.3;HOB=0.125;AC=1;AN=4;DP4=41,22,5,2;MQ=58;FS=TTGCATTTTGAGGTAAAATATATCAGGGGCATTATAGCAAATAACCAAAA[G/A]TTACTAACTTTCTAGTATTCTATGACTAGCCCTCCCATTGGGGCACGGTG;ANN=A|3_prime_UTR_variant|MODIFIER|GLYMA_01G096000|gene971|transcript|rna1489|protein_coding|4/4|c.*12C>T|||||12|,A|intron_variant|MODIFIER|GLYMA_0…	GT:PL	0/1:166,0,255	0/0:0,157,255
Chr 1	4433742	.	A	G	54	.	DP=115;VDB=0.0525422;SGB=1.94933;RPB=0.740385;MQB=0.42329;MQSB=0.688264;BQB=0.693742;MQ0F=0;ICB=0.3;HOB=0.125;AC=1;AN=4;DP4=38,27,3,2;MQ=59;FS=CAGCAGCAGCCGCAGCAACTTCAACCGGAGCCTTCATCTCAGGAGTGGTA[A/G]TAAAGTACTCCGAAGACATAATCTTGTTCAACTTCTCCCTCAATGCAGCA;ANN=G|missense_variant|MODERATE|GLYMA_01G041300|gene417|transcript|rna641|protein_coding|2/4|c.740T>C|p.Ile247Thr|903/2196|740/1341|247/446||	GT:PL	0/1:91,0,255	0/0:0,90,255
Chr 1	53543341	.	T	C	65	.	DP=115;VDB=0.0679081;SGB=4.00342;RPB=0.75676;MQB=0.279736;MQSB=0.811755;BQB=0.0141693;MQ0F=0;ICB=0.3;HOB=0.125;AC=1;AN=4;DP4=48,19,5,3;MQ=58;FS=ACTCATAAGCCTGGAGTGCATCCTGCTGGATATCCTGTGCCAAGGGTTCC[T/C]TTGCCTCCTTTTCATGGTGGTCCCCAATCTCAACCATATGCCATTCCATC;ANN=C|synonymous_variant|LOW|GLYMA_01G202600|gene2043|transcript|rna3145|protein_coding|24/29|c.3000T>C|p.Pro1000Pro|3256/4776|3000/3801|1000/1266||,…	GT:PL	0/1:102,0,255	0/0:0,93,255
Chr 1	53543601	.	G	C	85	.	DP=115;VDB=0.0797975;SGB=5.38303;RPB=0.930282;MQB=0.00142719;MQSB=0.999538;BQB=0.4402;MQ0F=0.0347826;ICB=0.3;HOB=0.125;AC=1;AN=4;DP4=41,20,6,4;MQ=53;FS=ATTTAACTTCCCTGCTCTAGAGAATCCCAACAGCCAGCCATCTGTTGGTG[G/C]TCCATCATCTCAACCTGGGTTTGCCAACAATGTATGTACTTTCATTGTGC;ANN=C|missense_variant|MODERATE|GLYMA_01G202600|gene2043|transcript|rna3145|protein_coding|24/29|c.3260G>C|p.Gly1087Ala|3516/4776|3260/3801|1…	GT:PL	0/1:121,0,255	0/0:0,111,255
Chr 1	50422482	.	C	A	134	.	DP=115;VDB=0.177551;SGB=2.63044;RPB=0.94178;MQB=0.920331;MQSB=0.418321;BQB=0.988393;MQ0F=0.208696;ICB=0.3;HOB=0.125;AC=1;AN=4;DP4=38,28,2,4;MQ=44;FS=GATGGTGCTTTAGCAACAGCACCAAATATAAACCGAAAGAGATGCAAAAC[C/A]AGTTTTGCTGCAGGTGAATCTGGTTGCTTCAAGACATCAAGTTTGCTGCT;ANN=A|synonymous_variant|LOW|GLYMA_01G166400|gene1678|transcript|rna2546|protein_coding|13/35|c.1905G>T|p.Leu635Leu|2289/12365|1905/11631|635/38…	GT:PL	0/1:169,0,255	0/0:0,123,255
Chr 1	50412598	.	A	G	90	.	DP=115;VDB=0.324419;SGB=1.94933;RPB=0.647322;MQB=0.796703;MQSB=0.992495;BQB=0.998423;MQ0F=0;ICB=0.3;HOB=0.125;AC=1;AN=4;DP4=54,12,5,0;MQ=55;FS=ATATCACGTTGCAGCCGTTGAAGAATGCGAACCAAAATTAAAGGATCAAC[A/G]AAGTTCCTTTGTACCTCTGTCAAGGTTTTTATGACAAGCAATAGGAAACT;ANN=G|synonymous_variant|LOW|GLYMA_01G166400|gene1678|transcript|rna2546|protein_coding|24/35|c.6786T>C|p.Phe2262Phe|7170/12365|6786/11631|2262/3876||	GT:PL	0/1:126,0,255	0/0:0,135,255
Chr 1	56734166	.	G	T	26.1854	.	DP=115;VDB=0.68;SGB=0.00473136;RPB=0.432203;MQB=1;MQSB=1;BQB=0.847458;MQ0F=0;ICB=0.3;HOB=0.125;AC=1;AN=4;DP4=48,11,2,0;MQ=60;FS=CTTAGGATGCGGAGGCGCTCATTTGGATCATCATCTCCATAAAACCATAT[G/T]CGGGAATTGCTAGGATGGTAATACTTGCGGTGAAATTCCTGTCAATTAAG;ANN=T|synonymous_variant|LOW|GLYMA_01G244900|gene2467|transcript|rna3855|protein_coding|7/19|c.957C>A|p.Arg319Arg|1084/3578|957/3237|319/1078||,T|upstream_gene_varia…	GT:PL	0/1:63,0,255	0/0:0,135,255
Chr 1	46178015	.	C	A	473	.	DP=115;VDB=0.993662;SGB=-1.38629;RPB=0.362872;MQB=0.258619;MQSB=0.659127;BQB=0.888755;MQ0F=0.0347826;ICB=0.3;HOB=0.125;AC=3;AN=4;DP4=3,1,56,20;MQ=40;FS=AGCTGAATTCACAAAAAGGTTCAGGGTTCATAATTTGAGTAAGGATATTT[C/A]ACCTATATCAATTTAGGCTCTGATGAACTCTCACCATCCCTATGGTACTA;ANN=A|upstream_gene_variant|MODIFIER|GLYMA_01G136800|gene1381|transcript|rna2059|protein_coding||c.-345G>T|||||345|,A|intergenic_region|MODIF…	GT:PL	0/1:255,0,37	1/1:255,114,0
Chr 1	5106812	.	A	C	476	.	DP=115;VDB=3.71268e-08;SGB=0.221924;RPB=0.332824;MQB=1;MQSB=1;BQB=0.897871;MQ0F=0;ICB=0.3;HOB=0.125;AC=3;AN=4;DP4=1,6,33,28;MQ=60;FS=TTTGTGTGACAAGATGTGGGAGCTTGAAGATGAGAGAGCTAACTACTATG[A/C]TTTCTTGCAATCTGAACTCTTCCTAGGGGGGGGGGGAATATAAATATTAG;ANN=C|missense_variant|MODERATE|GLYMA_01G045200|gene457|transcript|rna716|protein_coding|1/1|c.506A>C|p.Asp169Ala|760/1083|506/549|169/182||	GT:PL	0/1:255,0,142	1/1:255,7,0
Chr 1	46185922	.	A	C	486	.	DP=115;VDB=5.81861e-19;SGB=4.47797;MQSB=0.929222;MQ0F=0;AC=4;AN=4;DP4=0,0,56,21;MQ=53;FS=TTTGATTCTGGTTTTCGATCTAATCATGTGATTCTTTCAATCAACATGTT[A/C]TTCTCTAATGTATTCTTTTAGGCGAAGAAGCGGTTTATCCAAGAGTGGGG;ANN=C|downstream_gene_variant|MODIFIER|GLYMA_01G136900|gene1382|transcript|rna2060|protein_coding||c.*2768T>G|||||2768|,C|intergenic_region|MODIFIER|GLYMA_01G136800-GLYMA_01G136900|gene1381-gene1382|inter…	GT:PL	1/1:255,196,0	1/1:255,36,0
Chr 1	46188239	.	A	G	486	.	DP=1158;VDB=0.053679;SGB=-1.38629;RPB=0.752;MQB=0.988;MQSB=0.940265;BQB=0.994;MQ0F=0;AC=4;AN=4;DP4=2,0,473,277;MQ=59;FS=GGAGTCGATAGTTGGGCACTGGATCCCATCGGACCTGGAGAATGTGTGAC[A/G]CTGGGTTGGGTTTGGGGGACCAACTGGTCGCTCCTCTAGTTGAAGTATCa;ANN=G|downstream_gene_variant|MODIFIER|GLYMA_01G136900|gene1382|transcript|rna2060|protein_coding||c.*451T>C|||||451|,G|intergenic_region|MODIFIER|GLYMA_01G136800-GLYMA_01G1…	GT:PL	1/1:255,255,0	1/1:255,255,0
Chr 1	56735567	.	G	A	109	.	DP=116;VDB=0.000510928;SGB=3.31571;RPB=0.107104;MQB=1;MQSB=1;BQB=0.703632;MQ0F=0;ICB=0.3;HOB=0.125;AC=1;AN=4;DP4=38,51,6,1;MQ=60;FS=CGTGAGCCGCATAATACGCTATGCTCCAGAATGTGAGGGATACCAGTGGA[G/A]TCTTTCCTGTAGAATAGAATAGAAGcatgttagtttgttatataaataaa;ANN=A|synonymous_variant|LOW|GLYMA_01G244900|gene2467|transcript|rna3855|protein_coding|3/19|c.462C>T|p.Asp154Asp|589/3578|462/3237|154/1078||,A|upstream_gene_va…	GT:PL	0/1:144,0,255	0/0:0,178,255
Chr 1	2345317	.	C	G	191	.	DP=116;VDB=0.0355846;SGB=4.69269;RPB=0.992152;MQB=0.931547;MQSB=0.427844;BQB=0.998323;MQ0F=0;ICB=0.3;HOB=0.125;AC=1;AN=4;DP4=28,27,5,4;MQ=50;FS=AGTTTACTTTACAACGTAGGTGTTGAATATCCACAGGCAAGTTGTCAAAA[C/G]TCAGTCGGTGAGAAAATGGAGAGATTGCAGCAATACCATAACTGCACCAA;ANN=G|missense_variant|MODERATE|GLYMA_01G023300|gene236|transcript|rna379|protein_coding|7/10|c.686G>C|p.Ser229Thr|1048/2294|686/1551|229/516||,G|mis…	GT:PL	0/1:226,0,255	0/0:0,60,255
Chr 1	46177975	.	A	G	486	.	DP=116;VDB=0.121882;SGB=-1.38628;RPB=1;MQB=1;MQSB=1.28164e-06;BQB=1;MQ0F=0.0172414;AC=4;AN=4;DP4=0,1,47,38;MQ=44;FS=ctattttcaatcaAAAATCTTAGATTTTCTATCAAGGTTCAGCTGAATTC[A/G]CAAAAAGGTTCAGGGTTCATAATTTGAGTAAGGATATTTCACCTATATCA;ANN=G|upstream_gene_variant|MODIFIER|GLYMA_01G136800|gene1381|transcript|rna2059|protein_coding||c.-305T>C|||||305|,G|intergenic_region|MODIFIER|GLYMA_01G136800-GLYMA_01G136900|…	GT:PL	1/1:255,104,0	1/1:255,117,0
Chr 1	50412587	.	A	G	92	.	DP=116;VDB=0.300397;SGB=1.94933;RPB=0.740421;MQB=0.806843;MQSB=0.995378;BQB=0.960499;MQ0F=0;ICB=0.3;HOB=0.125;AC=1;AN=4;DP4=58,10,5,0;MQ=56;FS=CCGATGAACCCATATCACGTTGCAGCCGTTGAAGAATGCGAACCAAAATT[A/G]AAGGATCAACAAAGTTCCTTTGTACCTCTGTCAAGGTTTTTATGACAAGC;ANN=G|missense_variant|MODERATE|GLYMA_01G166400|gene1678|transcript|rna2546|protein_coding|24/35|c.6797T>C|p.Leu2266Ser|7181/12365|6797/11631|2266/387…	GT:PL	0/1:128,0,255	0/0:0,141,255
Chr 1	2705392	.	T	C	216	.	DP=116;VDB=0.635126;SGB=30.3286;RPB=0.945391;MQB=1;MQSB=1;BQB=0.297753;MQ0F=0;ICB=0.5;HOB=0.5;AC=2;AN=4;DP4=26,13,39,7;MQ=60;FS=AGAGAGATCAACCCTTTCCACTTCCTCACTCTCCGCTTTCTTCAATACCC[T/C]AACCACTCCTTCGCTCACTTCTTCAACGACCCCTTTCACCGATTCAGCAT;ANN=C|missense_variant|MODERATE|GLYMA_01G025600|gene259|transcript|rna406|protein_coding|1/3|c.439A>G|p.Arg147Gly|615/1834|439/1386|147/461||,C|upstream_gene_variant…	GT:PL	1/1:255,138,0	0/0:0,117,255
Chr 1	49095761	.	T	C	470	.	DP=116;VDB=1.35824e-26;SGB=-1.3807;RPB=1;MQB=1;MQSB=0.299881;BQB=1;MQ0F=0.0603448;AC=4;AN=4;DP4=1,0,77,11;MQ=23;FS=ACGACAATTGCTTAAATATGTTTGTATTGTCGGAAAAGCTAAAGGATCAA[T/C]TGGTCAGGTTTTATTACAACTACTTGAAATGCGCTTGGATAACATACTTT;ANN=C|missense_variant|MODERATE|GLYMA_01G153400|gene1547|transcript|rna2345|protein_coding|1/1|c.236T>C|p.Ile79Thr|236/558|236/558|79/185||,C|downstream_gene_variant|MODIFIER|GLY…	GT:PL	1/1:240,56,0	1/1:254,172,0
Chr 1	42993511	.	A	T	358	.	DP=116;VDB=1.48932e-29;SGB=9.32718;MQSB=0.721693;MQ0F=0;AC=4;AN=4;DP4=0,0,71,6;MQ=42;FS=cggctaagaatagcatagaaaaccaaaacaatgaaaattttTTGGTTTTG[A/T]TATAGAGAGTCTGTATACGTTTGctttaaggaaaaaagaaaaaaatgaaa;ANN=T|3_prime_UTR_variant|MODIFIER|GLYMA_01G124600|gene1259|transcript|rna1899|protein_coding|5/5|c.*102T>A|||||102|	GT:PL	1/1:255,217,0	1/1:127,15,0
Chr 1	56461370	.	C	T	486	.	DP=116;VDB=4.03721e-17;SGB=-1.38627;RPB=1;MQB=1;MQSB=0.248345;BQB=1;MQ0F=0;AC=4;AN=4;DP4=1,0,59,16;MQ=47;FS=TTTATCTTATGCGTTTGATTTGGCTTTTTAGCTGCGTATGACATCCCCAC[C/T]GTGGACTCCTTGCAATTCGATTTCAGCACAATTGAAGCGGCCACAAACAA;ANN=T|synonymous_variant|LOW|GLYMA_01G241000|gene2428|transcript|rna3792|protein_coding|3/7|c.990C>T|p.Thr330Thr|1062/2471|990/2010|330/669||,T|synonymous_variant|LOW|GLYMA_01G241000|ge…	GT:PL	1/1:255,48,0	1/1:255,120,0
Chr 1	50596918	.	A	T	486	.	DP=116;VDB=7.17567e-16;SGB=-1.38173;MQSB=0.727129;MQ0F=0;AC=4;AN=4;DP4=0,0,22,47;MQ=57;FS=ATCCAGGTTCCTTTCTTCTTTCCAGGCCCTTTAAGTAGCCTCCAGGGTCA[A/T]ATGTGTCAATACCAAGGAAATGCCCCAGACCTTGTGGCATAAAAACAACA;ANN=T|downstream_gene_variant|MODIFIER|GLYMA_01G168300|gene1697|transcript|rna2573|protein_coding||c.*3895T>A|||||2760|,T|intergenic_region|MODIFIER|GLYMA_01G168200-GLYMA_01G168300|gene1696-gene1697|inte…	GT:PL	1/1:255,78,0	1/1:255,129,0
Chr 1	37813860	.	A	G	80	.	DP=116;VDB=8.58251e-25;SGB=48.5203;MQ0F=0.0948276;AC=2;AN=2;DP4=0,0,74,0;MQ=12;FS=atatgaaaaagaaaaaaaagattctaaagaaatataactaatattcttta[A/G]aataatcaaaaagaatattaaattcaaataaattatagataGAAAAAAGA;ANN=G|upstream_gene_variant|MODIFIER|GLYMA_01G111600|gene1127|transcript|rna1702|protein_coding||c.-2572A>G|||||2572|,G|downstream_gene_variant|MODIFIER|GLYMA_01G111700|gene1128|transcript|rna1703|protein_coding…	GT:PL	1/1:104,223,0	./.:0,0,0
Chr 1	53490683	.	C	A	486	.	DP=1166;VDB=1.29962e-06;SGB=-1.38629;MQSB=1.62785e-28;MQ0F=0.00428816;AC=4;AN=4;DP4=0,0,479,277;MQ=45;FS=taattatgaaaattagcTGACCTTCTTATCCCATTTGTCCAAAATCCATC[C/A]AAATTCATTCATTAAGGACATACTTTATctttaattgaaataatattttc;ANN=A|upstream_gene_variant|MODIFIER|GLYMA_01G201700|gene2034|transcript|rna3134|protein_coding||c.-521G>T|||||521|,A|upstream_gene_variant|MODIFIER|GLYMA_01G201800|gene2035|transcript|rna…	GT:PL	1/1:255,255,0	1/1:255,255,0
Chr 1	54970644	.	C	T	221	.	DP=117;VDB=0.0118554;SGB=22.704;RPB=0.357511;MQB=0.97565;MQSB=0.0785011;BQB=0.695519;MQ0F=0;ICB=0.3;HOB=0.125;AC=1;AN=4;DP4=26,8,31,4;MQ=58;FS=AAGCGAGGAGATTTGAGGGTTTTGTGGACTAGTGGAGAACCTGAAAGACC[C/T]TGTCCACATATAAGACTCCTACACAGTGGAGAACTAAACTGTGAATGAAT;ANN=T|synonymous_variant|LOW|GLYMA_01G2204001|gene2223|transcript|rna3440|protein_coding|5/5|c.465C>T|p.Pro155Pro|465/794|465/513|155/170||WARNING_TRA…	GT:PL	0/1:255,0,1	0/0:0,96,255
Chr 1	2345300	.	C	G	121	.	DP=117;VDB=0.0269308;SGB=3.31571;RPB=0.445324;MQB=0.69996;MQSB=0.921587;BQB=0.956536;MQ0F=0;ICB=0.3;HOB=0.125;AC=1;AN=4;DP4=34,28,4,3;MQ=56;FS=AAAGGTTAAAGCTTGGAAGTTTACTTTACAACGTAGGTGTTGAATATCCA[C/G]AGGCAAGTTGTCAAAACTCAGTCGGTGAGAAAATGGAGAGATTGCAGCAA;ANN=G|missense_variant|MODERATE|GLYMA_01G023300|gene236|transcript|rna379|protein_coding|7/10|c.703G>C|p.Val235Leu|1065/2294|703/1551|235/516||,G|miss…	GT:PL	0/1:157,0,255	0/0:0,69,255
Chr 1	54354822	.	C	T	39.0302	.	DP=117;VDB=0.0278409;SGB=3.31571;RPB=0.499458;MQB=8.08369e-05;MQSB=0.644624;BQB=0.659439;MQ0F=0;ICB=0.3;HOB=0.125;AC=1;AN=4;DP4=46,24,5,2;MQ=55;FS=CTAGCGACAACCTTCACATCCTCTTGTCCCTGAACGGACAAGGCACTCGA[C/T]CCCTTTAAAGCTTCTTCCTCTAGTCGCAAGAGCCCCAGCCCACGACATCC;ANN=T|synonymous_variant|LOW|GLYMA_01G212000|gene2137|transcript|rna3297|protein_coding|5/5|c.750G>A|p.Gly250Gly|1364/1919|750/864|250/287||,T|syn…	GT:PL	0/1:76,0,255	0/0:0,99,255
Chr 1	46177496	.	T	C	486	.	DP=117;VDB=0.0362311;SGB=-1.38518;MQSB=3.64117e-05;MQ0F=0;AC=4;AN=4;DP4=0,0,41,53;MQ=50;FS=GGCCGCAATATGTGCGATACCACCCACCCTACCCTACCACCTATAGACGG[T/C]CATCCATTCTATAGATGCCCGAAAAGGAATTGTAGTGATCTTGAATAGGG;ANN=C|missense_variant|MODERATE|GLYMA_01G136800|gene1381|transcript|rna2059|protein_coding|1/1|c.175A>G|p.Thr59Ala|175/192|175/192|59/63||	GT:PL	1/1:255,178,0	1/1:255,105,0
Chr 1	1013370	.	A	T	28.5611	.	DP=117;VDB=0.0652132;SGB=2.63044;RPB=0.0676151;MQB=0.372066;MQSB=0.771737;BQB=0.296042;MQ0F=0.0512821;ICB=0.3;HOB=0.125;AC=1;AN=4;DP4=55,15,5,1;MQ=52;FS=ataaaactataaattttcAATCTATGATAGGAGTCCAAACTTTATGGGGC[A/T]CACTTCAAGGAAATTCCTGTTGATGCTCCAAAGTctcaaaagaaaacatt;ANN=T|synonymous_variant|LOW|GLYMA_01G010400|gene104|transcript|rna177|protein_coding|13/13|c.1542A>T|p.Ala514Ala|1622/2098|1542/1614|514/53…	GT:PL	0/1:66,0,255	0/0:0,78,255
Chr 1	2019832	.	A	T	216	.	DP=117;VDB=0.105894;SGB=25.4765;RPB=0.976183;MQB=0.857404;MQSB=0.722875;BQB=0.992665;MQ0F=0;ICB=0.5;HOB=0.5;AC=2;AN=4;DP4=19,13,26,13;MQ=59;FS=GAATGCCGGGTCGCACGTGTTTGGGCTCAACGACATCGAAGGGTGGGAAC[A/T]CGAAATTCTGCAGAAGAGGATTGCCTTCGTCTAATGAAGACGCAGCCATG;ANN=T|missense_variant|MODERATE|GLYMA_01G020300|gene204|transcript|rna335|protein_coding|1/17|c.305T>A|p.Val102Glu|355/3321|305/2364|102/787||	GT:PL	0/0:0,96,255	1/1:255,117,0
Chr 1	50005949	.	G	A	175	.	DP=117;VDB=0.772968;SGB=5.38303;RPB=0.537993;MQB=0.596631;MQSB=0.975838;BQB=0.105176;MQ0F=0;ICB=0.3;HOB=0.125;AC=1;AN=4;DP4=52,16,7,3;MQ=59;FS=TACCTCCTATCTGGGCTACCATATGGAGAATAAGGAAGTGACCTGGACCT[G/A]TCCCTCCTAGATCTTCCACCATAAGGTGGGGGTGAGTGCCTCGGTGAATA;ANN=A|synonymous_variant|LOW|GLYMA_01G162000|gene1634|transcript|rna2474|protein_coding|8/8|c.672C>T|p.Asp224Asp|809/1153|672/741|224/246||,A|upstream…	GT:PL	0/1:210,0,255	0/0:0,132,255
Chr 1	16863909	.	A	C	260	.	DP=117;VDB=0.988102;SGB=-6.87126;RPB=0.601609;MQB=1;MQSB=1;BQB=0.991456;MQ0F=0;ICB=0.5;HOB=0.5;AC=2;AN=4;DP4=38,30,9,7;MQ=60;FS=CTCCTTCATCGACGGCGGCGACAATGGGCCACGGCCCTCAACCTTTGGAG[A/C]TCGGAAAACGCAAACCCGACAGAAGACGACGTGTCATCTGACCAGTGCGG;ANN=C|intergenic_region|MODIFIER|GLYMA_01G075300-GLYMA_01G075400|gene760-gene761|intergenic_region|gene760-gene761|||n.16863909A>C||||||	GT:PL	0/1:41,0,255	0/1:255,0,255
Chr 1	46191782	.	A	G	486	.	DP=117;VDB=0.996298;SGB=-1.38629;MQSB=8.45393e-05;MQ0F=0;AC=4;AN=4;DP4=0,0,43,67;MQ=51;FS=TTTGAGCTACTTCACTCCTCCGCATCCTAAAGTGCGTTGCCCTCCTAGGC[A/G]CACAACACTAAGTAATCCAGGCCAACCCACATTATTGACTAACAGTGGAA;ANN=G|intron_variant|MODIFIER|GLYMA_01G136900|gene1382|transcript|rna2060|protein_coding|1/2|c.33+156T>C||||||	GT:PL	1/1:255,163,0	1/1:255,169,0
Chr 1	49096570	.	G	A	469	.	DP=117;VDB=1.29012e-40;SGB=-1.38629;MQSB=0.375186;MQ0F=0.042735;AC=4;AN=4;DP4=0,0,7,98;MQ=24;FS=ATATAGCTACTACACCAAAACTAGGAGCAAAGAAACAACCAGACTGACCC[G/A]GTGGATAAATAAggaatacaaaaacaaaaacagcaaTTGGACTAGAGAAT;ANN=A|missense_variant|MODERATE|GLYMA_01G153500|gene1548|transcript|rna2346|protein_coding|2/2|c.437C>T|p.Pro146Leu|437/750|437/750|146/249||,A|downstream_gene_variant|MODIFIER|GLYMA_01G153400|gene…	GT:PL	1/1:255,172,0	1/1:238,144,0
Chr 1	46191512	.	T	G	486	.	DP=117;VDB=2.56194e-34;SGB=-1.38629;MQSB=0.86784;MQ0F=0.00854701;AC=4;AN=4;DP4=0,0,67,18;MQ=52;FS=GGTGATTCCTAGGTTGCAGCACGTCCAGTCGTTAGCTCCTCCCCTGCACA[T/G]GTACCTACATAGTATAGTGTCAGTCGCATATTCAACATAGCATTTGTACT;ANN=G|intron_variant|MODIFIER|GLYMA_01G136900|gene1382|transcript|rna2060|protein_coding|1/2|c.34-409A>C||||||	GT:PL	1/1:255,129,0	1/1:255,126,0
Chr 1	46192804	.	A	G	486	.	DP=117;VDB=4.90704e-05;SGB=-1.38542;MQSB=0.477047;MQ0F=0;AC=4;AN=4;DP4=0,0,44,20;MQ=42;FS=AGAAAAGGCATACCTTCCCAATACCTACAGCAACTCCCGCTGAAGCAATT[A/G]TAGCAGCTTCGGCgcttgttgtttgtatttggacAATGGCTTCACTTGTA;ANN=G|upstream_gene_variant|MODIFIER|GLYMA_01G136900|gene1382|transcript|rna2060|protein_coding||c.-834T>C|||||834|,G|intergenic_region|MODIFIER|GLYMA_01G136900-GLYMA_01G137000|gene1382-gene1383|intergen…	GT:PL	1/1:255,81,0	1/1:255,111,0
Chr 1	49096430	.	A	G	486	.	DP=1177;VDB=0.994834;SGB=-1.38629;RPB=1;MQB=1;MQSB=9.88743e-06;BQB=1;MQ0F=0.0611725;AC=4;AN=4;DP4=1,0,603,179;MQ=33;FS=ATCTTCAAATAAAGTATTTTCTACGGTGGCACCATGAATAACACATAGTA[A/G]TGTCGCGCCCAATACACCAGCAACTCCCATCATATGAAATGGGTTTAATG;ANN=G|synonymous_variant|LOW|GLYMA_01G153500|gene1548|transcript|rna2346|protein_coding|2/2|c.577T>C|p.Leu193Leu|577/750|577/750|193/249||,G|downstream_gene_variant|MODIFIER|…	GT:PL	1/1:255,255,0	1/1:255,255,0
Chr 1	1736302	.	C	A	163	.	DP=118;VDB=0.00488192;SGB=2.63044;RPB=0.893469;MQB=1;MQSB=1;BQB=0.637262;MQ0F=0;ICB=0.5;HOB=0.5;AC=2;AN=4;DP4=59,21,5,1;MQ=60;FS=TGATAAGCAATTAAGTACAAACTAATACTGATCAAGCATAATAGTCATGG[C/A]AGTCCCTTCATTTCCTTTATTACTGATCACACATTATACTGAAGATGGTT;ANN=A|3_prime_UTR_variant|MODIFIER|GLYMA_01G018000|gene181|transcript|rna298|protein_coding|3/3|c.*263G>T|||||263|,A|3_prime_UTR_variant|MODIFIER|GLYMA_01G018000|ge…	GT:PL	1/1:202,18,0	0/0:0,241,255
Chr 1	54354833	.	C	A	23.5383	.	DP=118;VDB=0.0278409;SGB=3.31571;RPB=0.934829;MQB=7.97424e-05;MQSB=0.815465;BQB=0.561027;MQ0F=0;ICB=0.3;HOB=0.125;AC=1;AN=4;DP4=49,22,5,2;MQ=57;FS=CTTCACATCCTCTTGTCCCTGAACGGACAAGGCACTCGACCCCTTTAAAG[C/A]TTCTTCCTCTAGTCGCAAGAGCCCCAGCCCACGACATCCTAGGGCAGTAG;ANN=A|missense_variant|MODERATE|GLYMA_01G212000|gene2137|transcript|rna3297|protein_coding|5/5|c.739G>T|p.Ala247Ser|1353/1919|739/864|247/287||,A|…	GT:PL	0/1:61,0,255	0/0:0,90,255
Chr 1	46178194	.	T	C	486	.	DP=118;VDB=0.0679851;SGB=-1.38623;MQSB=1;MQ0F=0;AC=4;AN=4;DP4=0,0,53,26;MQ=60;FS=TCAGCCATGTTAGAAGTCTTAAGGTAGAGATACTTTTAAGCATGTATACA[T/C]GGTCAGTCCTACCCTTGGTTAGGGCATGGGTTACCTCTTGACCTAACTAG;ANN=C|upstream_gene_variant|MODIFIER|GLYMA_01G136800|gene1381|transcript|rna2059|protein_coding||c.-524A>G|||||524|,C|intergenic_region|MODIFIER|GLYMA_01G136800-GLYMA_01G136900|gene1381-gene1382|intergenic_region…	GT:PL	1/1:255,132,0	1/1:255,105,0
Chr 1	2345307	.	G	A	152	.	DP=118;VDB=0.136639;SGB=4.69269;RPB=0.461075;MQB=0.787455;MQSB=0.590751;BQB=0.997613;MQ0F=0;ICB=0.3;HOB=0.125;AC=1;AN=4;DP4=35,27,5,4;MQ=52;FS=AAAGCTTGGAAGTTTACTTTACAACGTAGGTGTTGAATATCCACAGGCAA[G/A]TTGTCAAAACTCAGTCGGTGAGAAAATGGAGAGATTGCAGCAATACCATA;ANN=A|synonymous_variant|LOW|GLYMA_01G023300|gene236|transcript|rna379|protein_coding|7/10|c.696C>T|p.Asn232Asn|1058/2294|696/1551|232/516||,A|synonym…	GT:PL	0/1:188,0,255	0/0:0,69,255
Chr 1	2705492	.	C	T	216	.	DP=118;VDB=0.222928;SGB=31.0217;RPB=0.308911;MQB=0.984852;MQSB=0.987846;BQB=0.967238;MQ0F=0;ICB=0.5;HOB=0.5;AC=2;AN=4;DP4=29,15,23,24;MQ=59;FS=TAGGCCTCGAGGAGCTTTTTCTCGGAGGCTCTCAGCTGCTTCACGCACTC[C/T]TCGTGCGTGTCGTCCACGCGCACCAGCGCGTGGACCACGTGGGCCTCGCC;ANN=T|synonymous_variant|LOW|GLYMA_01G025600|gene259|transcript|rna406|protein_coding|1/3|c.339G>A|p.Glu113Glu|515/1834|339/1386|113/461||,T|upstream_…	GT:PL	1/1:255,141,0	0/0:0,132,255
Chr 1	40973977	.	G	A	486	.	DP=118;VDB=0.289753;SGB=-1.38203;MQSB=1;MQ0F=0;AC=4;AN=4;DP4=0,0,28,55;MQ=60;FS=ATAACCTCGGCAAAGTTGCCATTTCTAAGATTGAAATTGAAAGTTGTTCC[G/A]TGTTGGCTTCGATAGACAAGGGTACTGACTATAAAATCAGCAcaatattt;ANN=A|upstream_gene_variant|MODIFIER|GLYMA_01G119300|gene1206|transcript|rna1831|protein_coding||c.-4922C>T|||||4795|,A|intron_variant|MODIFIER|GLYMA_01G119400|gene1207|transcript|rna1832|protein_coding|5/9|c.481-…	GT:PL	1/1:255,90,0	1/1:255,160,0
Chr 1	46185819	.	T	C	486	.	DP=118;VDB=0.411315;SGB=1.12803;RPB=0.892857;MQB=0.985714;MQSB=0.981783;BQB=0.914286;MQ0F=0;AC=4;AN=4;DP4=1,1,37,33;MQ=59;FS=AGCATATGATTGGTGAAGCTATGAATTGACAAATTTTGGAGTGAAATAGA[T/C]GTTGAAGTGTGAATCGGTAGATTTCTAGTGCGAAAGTTTGAGGTTGTATT;ANN=C|downstream_gene_variant|MODIFIER|GLYMA_01G136900|gene1382|transcript|rna2060|protein_coding||c.*2871A>G|||||2871|,C|intergenic_region|MODIFIER|GLYMA_01G136800-GLY…	GT:PL	1/1:255,79,0	1/1:255,45,0
Chr 1	16863769	.	T	G	304	.	DP=118;VDB=0.645557;SGB=-8.09871;RPB=0.379302;MQB=7.08582e-07;MQSB=0.632605;BQB=0.611278;MQ0F=0;ICB=0.5;HOB=0.5;AC=2;AN=4;DP4=41,18,16,4;MQ=56;FS=AGACGGTGGTTTCAGAGTCTTTCCCGCCGTCGCCTTTCACCACGGCGTTG[T/G]TGGAATCCGACGAAGACCCAACCACTCGCCTCTCCGACGATGGTTCCTCT;ANN=G|intergenic_region|MODIFIER|GLYMA_01G075300-GLYMA_01G075400|gene760-gene761|intergenic_region|gene760-gene761|||n.16863769T>G||||||	GT:PL	0/1:125,0,255	0/1:215,0,255
Chr 1	4046732	.	A	G	64	.	DP=118;VDB=5.70665e-10;SGB=-10.5535;RPB=0.0200394;MQB=1.24056e-05;MQSB=0.52151;BQB=0.703012;MQ0F=0.211864;ICB=0.5;HOB=0.5;AC=2;AN=4;DP4=39,6,23,5;MQ=34;FS=TAATATAATACATTTGACATTTCCTAGGAATATCACCTGTCATATTGATC[A/G]GTGGAGCTTGTATCACTTGAAGCCTTCCATTTCCTATCAGCAGATGATGA;ANN=G|synonymous_variant|LOW|GLYMA_01G038300|gene387|transcript|rna602|protein_coding|18/23|c.3213T>C|p.Thr1071Thr|3701/4436|3213/3948|107…	GT:PL	0/1:40,0,238	0/1:61,0,255
Chr 1	46177615	.	A	G	486	.	DP=1183;VDB=0.420092;SGB=-1.38629;RPB=0.0599675;MQB=0.992218;MQSB=0.0414872;BQB=0.166837;MQ0F=0;AC=4;AN=4;DP4=0,3,497,245;MQ=59;FS=GAATCCCCATAAAAATACCACTATATTGAGCACCAATGATTTCGTATCCG[A/G]TCAAAATCTTGGCTAATTGATCGAAGTGGGTAGCTCCAGTAGACTCATAG;ANN=G|missense_variant|MODERATE|GLYMA_01G136800|gene1381|transcript|rna2059|protein_coding|1/1|c.56T>C|p.Ile19Thr|56/192|56/192|19/63||	GT:PL	1/1:255,255,0	1/1:255,255,0
Chr 1	1497495	.	A	G	486	.	DP=119;VDB=0.234532;SGB=-1.38629;MQSB=0.202252;MQ0F=0;AC=4;AN=4;DP4=0,0,46,32;MQ=55;FS=GAATTGGTGAGTCAGTTGGAAGCGGCGAATCCTACACTCGCCCCCGTGGA[A/G]GAACCTGCCCTTCTCAATGGGAATTGGGTGTTGCTGTAAGTCTGAACTCT;ANN=G|synonymous_variant|LOW|GLYMA_01G015100|gene152|transcript|rna257|protein_coding|1/3|c.570A>G|p.Glu190Glu|650/1539|570/1113|190/370||,G|synonymous_variant|LOW|GLYMA_01G015100|gene152|transcript|rna258|…	GT:PL	1/1:255,117,0	1/1:255,117,0
Chr 1	5106775	.	A	T	474	.	DP=119;VDB=0.814358;SGB=1.70392;RPB=0.545482;MQB=1;MQSB=1;BQB=0.303553;MQ0F=0;ICB=0.5;HOB=0.5;AC=2;AN=4;DP4=3,9,40,26;MQ=60;FS=AAGATAATGAATTTACTAGCGGGGATGGATTTTCTTCTTTGTGTGACAAG[A/T]TGTGGGAGCTTGAAGATGAGAGAGCTAACTACTATGATTTCTTGCAATCT;ANN=T|missense_variant|MODERATE|GLYMA_01G045200|gene457|transcript|rna716|protein_coding|1/1|c.469A>T|p.Met157Leu|723/1083|469/549|157/182||	GT:PL	0/1:255,0,161	0/1:255,0,120
Chr 1	16863765	.	G	T	309	.	DP=119;VDB=0.820645;SGB=-8.09871;RPB=0.593054;MQB=3.72665e-06;MQSB=0.430449;BQB=0.877554;MQ0F=0;ICB=0.5;HOB=0.5;AC=2;AN=4;DP4=41,19,17,3;MQ=56;FS=CCACAGACGGTGGTTTCAGAGTCTTTCCCGCCGTCGCCTTTCACCACGGC[G/T]TTGTTGGAATCCGACGAAGACCCAACCACTCGCCTCTCCGACGATGGTTC;ANN=T|intergenic_region|MODIFIER|GLYMA_01G075300-GLYMA_01G075400|gene760-gene761|intergenic_region|gene760-gene761|||n.16863765G>T||||||	GT:PL	0/1:122,0,255	0/1:223,0,255
Chr 1	46188952	.	G	A	327	.	DP=119;VDB=0.863315;SGB=-12.3947;RPB=0.364231;MQB=0.568019;MQSB=0.0568537;BQB=0.308242;MQ0F=0.0168067;ICB=0.5;HOB=0.5;AC=2;AN=4;DP4=34,14,25,9;MQ=39;FS=GAAGTGGAATTAATATAATGAATTCAAAAGCATCATACCTCTCTTGTTTG[G/A]AAGAATCAAAACACATCGAAATGGTACCAACCGTACTTAATAATAGAAGG;ANN=A|missense_variant|MODERATE|GLYMA_01G136900|gene1382|transcript|rna2060|protein_coding|3/3|c.338C>T|p.Ser113Phe|338/600|338/600|113/199||	GT:PL	0/1:105,0,255	0/1:255,0,181
Chr 1	29533800	.	A	T	477	.	DP=119;VDB=0.866619;SGB=-13.0084;RPB=0.994603;MQB=1;MQSB=1;BQB=0.707286;MQ0F=0;ICB=0.5;HOB=0.5;AC=2;AN=4;DP4=22,18,27,9;MQ=60;FS=GAGAAGGCGGTGATGATCGAGCCGCCGAGGGAGGAGTTTCAGATTCCCAC[A/T]GTGGGGTCTACCACCTTCTCAGGGGAAATGATGCAGAGGTCCTACAAGGG;ANN=T|synonymous_variant|LOW|GLYMA_01G095100|gene962|transcript|rna1480|protein_coding|2/3|c.462A>T|p.Thr154Thr|992/1965|462/1107|154/368||	GT:PL	0/1:255,0,255	0/1:255,0,255
Chr 1	613	.	T	G	163	.	DP=119;VDB=4.70094e-33;SGB=45.7477;RPB=0.55696;MQB=0.419621;MQSB=0.0153669;BQB=0.98579;MQ0F=0.327731;ICB=1;HOB=0.5;AC=1;AN=2;DP4=6,17,15,55;MQ=17;FS=CGGTTTAGGGTTTACCAAGAAATTTCGGTGTTTCATCTTTGAACACAAAA[T/G]TAAGGCAGTTAAAGTCTTTTtttgggtttagggtttagggtttgagattt;ANN=G|intergenic_region|MODIFIER|CHR_START-GLYMA_01G000100|CHR_START-gene0|intergenic_region|CHR_START-gene0|||n.613T>G||||||	GT:PL	0/1:194,0,98	./.:0,0,0
Chr 1	46177614	.	G	A	473	.	DP=1196;VDB=0.290342;SGB=-1.38629;RPB=0.284152;MQB=0.995125;MQSB=0.0688779;BQB=0.255541;MQ0F=0;ICB=0.5;HOB=0.5;AC=2;AN=4;DP4=91,50,419,188;MQ=59;FS=AGAATCCCCATAAAAATACCACTATATTGAGCACCAATGATTTCGTATCC[G/A]ATCAAAATCTTGGCTAATTGATCGAAGTGGGTAGCTCCAGTAGACTCATA;ANN=A|synonymous_variant|LOW|GLYMA_01G136800|gene1381|transcript|rna2059|protein_coding|1/1|c.57C>T|p.Ile19Ile|57/192|57/192|19/63||	GT:PL	0/1:255,0,255	0/1:255,0,225
Chr 1	49096420	.	A	G	486	.	DP=1198;VDB=1;SGB=-1.38629;RPB=0.0429975;MQB=0.248157;MQSB=2.36439e-07;BQB=0.388206;MQ0F=0.0826377;AC=4;AN=4;DP4=2,0,600,214;MQ=26;FS=CGCCATCACCATCTTCAAATAAAGTATTTTCTACGGTGGCACCATGAATA[A/G]CACATAGTAATGTCGCGCCCAATACACCAGCAACTCCCATCATATGAAAT;ANN=G|missense_variant|MODERATE|GLYMA_01G153500|gene1548|transcript|rna2346|protein_coding|2/2|c.587T>C|p.Val196Ala|587/750|587/750|196/249||,G|downstream_gene…	GT:PL	1/1:255,255,0	1/1:255,255,0
Chr 1	46178183	.	G	A	486	.	DP=120;VDB=0.0658916;SGB=-1.38628;MQSB=1;MQ0F=0;AC=4;AN=4;DP4=0,0,55,26;MQ=60;FS=TTTATCTAGAATCAGCCATGTTAGAAGTCTTAAGGTAGAGATACTTTTAA[G/A]CATGTATACATGGTCAGTCCTACCCTTGGTTAGGGCATGGGTTACCTCTT;ANN=A|upstream_gene_variant|MODIFIER|GLYMA_01G136800|gene1381|transcript|rna2059|protein_coding||c.-513C>T|||||513|,A|intergenic_region|MODIFIER|GLYMA_01G136800-GLYMA_01G136900|gene1381-gene1382|intergenic_region…	GT:PL	1/1:255,129,0	1/1:255,114,0
Chr 1	53544864	.	A	G	57	.	DP=120;VDB=0.140844;SGB=3.31571;RPB=0.969494;MQB=0.0079008;MQSB=0.377901;BQB=0.31575;MQ0F=0;ICB=0.3;HOB=0.125;AC=1;AN=4;DP4=54,21,2,5;MQ=58;FS=ACGTTTGCATGAGACATCCGAAGGATTGCCTTGGGATAGCTATACCGAGG[A/G]ACTGGTATATATGATTTGAGTTGATGGAATTTTGGGGCATTACGAAGATA;ANN=G|3_prime_UTR_variant|MODIFIER|GLYMA_01G202600|gene2043|transcript|rna3145|protein_coding|29/29|c.*139A>G|||||139|,G|upstream_gene_variant|MODIFIE…	GT:PL	0/1:93,0,255	0/0:0,160,255
Chr 1	37813895	.	A	T	160	.	DP=120;VDB=0.26304;SGB=48.5203;MQSB=0.574259;MQ0F=0.0916667;AC=2;AN=2;DP4=0,0,46,28;MQ=12;FS=aactaatattctttaaaataatcaaaaagaatattaaattcaaataaatt[A/T]tagataGAAAAAAGACTTAAAAAGGAGGATTTGAAATGCGAGATCTAAAA;ANN=T|upstream_gene_variant|MODIFIER|GLYMA_01G111600|gene1127|transcript|rna1702|protein_coding||c.-2537A>T|||||2537|,T|downstream_gene_variant|MODIFIER|GLYMA_01G111700|gene1128|transcript|rna1703|pro…	GT:PL	1/1:184,223,0	./.:0,0,0
Chr 1	53543437	.	A	T	46.0624	.	DP=120;VDB=0.385886;SGB=-4.09964;RPB=0.91224;MQB=0.100631;MQSB=0.971995;BQB=0.298608;MQ0F=0;ICB=0.3;HOB=0.125;AC=1;AN=4;DP4=43,31,3,4;MQ=58;FS=CCATCTCGCGGGGCAGTTCATGGACCCGTTGGGGCAGTTCCTCATGTTCC[A/T]TCTCCAGGGAGTCGAGGTTTTGGGGCTGGGAGAGGTAATTCTGGTGCTCC;ANN=T|synonymous_variant|LOW|GLYMA_01G202600|gene2043|transcript|rna3145|protein_coding|24/29|c.3096A>T|p.Pro1032Pro|3352/4776|3096/3801|1032/1266||,T…	GT:PL	0/1:83,0,255	0/0:0,108,255
Chr 1	49395637	.	G	A	486	.	DP=120;VDB=0.457624;SGB=5.24903;MQSB=1;MQ0F=0;AC=4;AN=4;DP4=0,0,42,39;MQ=60;FS=AGGCTCTTTGATATGTGGAAACTCTCTTATTCTCAGGCTCTTCAGCTTCT[G/A]AAGAAGGTGTTGAGAAGAAAAAGTGGATTCAAGAGAAACTACAGCAACAG;ANN=A|synonymous_variant|LOW|GLYMA_01G156500|gene1578|transcript|rna2384|protein_coding|1/1|c.186G>A|p.Leu62Leu|397/885|186/429|62/142||	GT:PL	1/1:255,36,0	1/1:255,208,0
Chr 1	46184870	.	T	C	486	.	DP=120;VDB=0.807039;SGB=3.82173;RPB=0.828571;MQB=1;MQSB=1;BQB=0.542857;MQ0F=0;AC=4;AN=4;DP4=1,1,41,29;MQ=60;FS=AGACTAGCAAAGTTCATCATTTAGTGGTGGGGTGTTCATAGAAAAGAGGG[T/C]GTCACCCAACGAGTGGTAGATTTGGATGGAGTCTCGCTCATGGAGGAAAA;ANN=C|downstream_gene_variant|MODIFIER|GLYMA_01G136900|gene1382|transcript|rna2060|protein_coding||c.*3820A>G|||||3820|,C|intergenic_region|MODIFIER|GLYMA_01G136800-GLYMA_01G136900|g…	GT:PL	1/1:255,64,0	1/1:255,33,0
Chr 1	53992662	.	T	C	36.2655	.	DP=120;VDB=0.940438;SGB=1.94933;RPB=0.407229;MQB=1;MQSB=1;BQB=0.340396;MQ0F=0;ICB=0.3;HOB=0.125;AC=1;AN=4;DP4=48,34,4,1;MQ=60;FS=CTGGCAGCAGAATCTTCCATGAGAACTGGTCCCCCGTCTACTTATGCTGA[T/C]CGTGTGTTTGCCAATGAGATTAATATTGCTGTCAAGACAACTGAGCAAAA;ANN=C|synonymous_variant|LOW|GLYMA_01G208100|gene2098|transcript|rna3231|protein_coding|3/4|c.2472T>C|p.Asp824Asp|2539/3808|2472/3348|824/1115||,C|synonymous_varian…	GT:PL	0/1:73,0,255	0/0:0,160,255
Chr 1	53490771	.	A	G	316	.	DP=120;VDB=2.85558e-09;SGB=-1.38629;RPB=1;MQB=1;MQSB=0.733078;BQB=1;MQ0F=0.158333;AC=4;AN=4;DP4=1,0,2,97;MQ=27;FS=aaataatattttctccGCTTAACGGGTAactttatatttgttttgttacC[A/G]ATGAAAAAGTCCTTCTCATCTTAAATTGTAAATTAAGACTATTGGGTTTG;ANN=G|upstream_gene_variant|MODIFIER|GLYMA_01G201700|gene2034|transcript|rna3134|protein_coding||c.-609T>C|||||609|,G|upstream_gene_variant|MODIFIER|GLYMA_01G201800|gene2035|trans…	GT:PL	1/1:148,103,0	1/1:192,138,0
Chr 1	49157809	.	C	T	486	.	DP=120;VDB=6.79397e-07;SGB=-1.38628;RPB=0.193841;MQB=0.127975;MQSB=0.731518;BQB=0.997718;MQ0F=0.316667;AC=4;AN=4;DP4=3,0,63,9;MQ=24;FS=AAATAACACCAATCGACATACCTAGGCGCATTTTTAAGAACTTCGAATTC[C/T]TCCTCAGTCGGAAGAGGCCGCCCGAAAACATCCTTGGGCCTCggtttctt;ANN=T|synonymous_variant|LOW|GLYMA_01G154300|gene1556|transcript|rna2355|protein_coding|4/7|c.513G>A|p.Glu171Glu|634/2249|513/1818|171/605||,T|downstream_gene…	GT:PL	1/1:255,108,0	1/1:255,78,0
Chr 1	46185920	.	T	C	486	.	DP=120;VDB=9.76999e-20;SGB=4.47797;MQSB=0.587284;MQ0F=0;AC=4;AN=4;DP4=0,0,55,22;MQ=54;FS=TCTTTGATTCTGGTTTTCGATCTAATCATGTGATTCTTTCAATCAACATG[T/C]TATTCTCTAATGTATTCTTTTAGGCGAAGAAGCGGTTTATCCAAGAGTGG;ANN=C|downstream_gene_variant|MODIFIER|GLYMA_01G136900|gene1382|transcript|rna2060|protein_coding||c.*2770A>G|||||2770|,C|intergenic_region|MODIFIER|GLYMA_01G136800-GLYMA_01G136900|gene1381-gene1382|inter…	GT:PL	1/1:255,196,0	1/1:255,36,0
Chr 1	46193051	.	T	C	486	.	DP=1208;VDB=0.155614;SGB=-1.38629;MQSB=0.995628;MQ0F=0.000827815;AC=4;AN=4;DP4=0,0,441,314;MQ=59;FS=TAATAAGAAAAAGTGGGGGAGAAAAGAGGACAGAAGCGCTCCCCGCTAAC[T/C]GAAGTCTTGGATTTTTCTTTCAAAGGAAAGACAAGCAGTGGTTTCCCAGT;ANN=C|upstream_gene_variant|MODIFIER|GLYMA_01G136900|gene1382|transcript|rna2060|protein_coding||c.-1081A>G|||||1081|,C|intergenic_region|MODIFIER|GLYMA_01G136900-GLYMA_01G137000|gene1382-gene1…	GT:PL	1/1:255,255,0	1/1:255,255,0
Chr 1	46187849	.	A	G	486	.	DP=121;VDB=0.00102475;SGB=-1.38628;MQSB=1;MQ0F=0;AC=4;AN=4;DP4=0,0,59,21;MQ=60;FS=ATTTTTTTCACCTTGAAATGgtcaaagccaaaattctgaTAAAAGGAAGA[A/G]AGATCAGAAAGATACACGGACGACTTTACTATAGTATAGGTTGGATGTTT;ANN=G|downstream_gene_variant|MODIFIER|GLYMA_01G136900|gene1382|transcript|rna2060|protein_coding||c.*841T>C|||||841|,G|intergenic_region|MODIFIER|GLYMA_01G136800-GLYMA_01G136900|gene1381-gene1382|intergenic_reg…	GT:PL	1/1:255,129,0	1/1:255,111,0
Chr 1	54354832	.	G	A	20.4502	.	DP=121;VDB=0.0278409;SGB=3.31571;RPB=0.957906;MQB=7.86896e-05;MQSB=0.733222;BQB=0.502532;MQ0F=0;ICB=0.3;HOB=0.125;AC=1;AN=4;DP4=51,21,5,2;MQ=56;FS=CCTTCACATCCTCTTGTCCCTGAACGGACAAGGCACTCGACCCCTTTAAA[G/A]CTTCTTCCTCTAGTCGCAAGAGCCCCAGCCCACGACATCCTAGGGCAGTA;ANN=A|missense_variant|MODERATE|GLYMA_01G212000|gene2137|transcript|rna3297|protein_coding|5/5|c.740C>T|p.Ala247Val|1354/1919|740/864|247/287||,A|…	GT:PL	0/1:58,0,255	0/0:0,93,255
Chr 1	46191802	.	G	A	486	.	DP=121;VDB=0.0403456;SGB=-1.38617;MQSB=0.000319671;MQ0F=0.0165289;AC=4;AN=4;DP4=0,0,59,31;MQ=41;FS=CGCATCCTAAAGTGCGTTGCCCTCCTAGGCACACAACACTAAGTAATCCA[G/A]GCCAACCCACATTATTGACTAACAGTGGAAAATCATATTTCTTAAGAGGT;ANN=A|intron_variant|MODIFIER|GLYMA_01G136900|gene1382|transcript|rna2060|protein_coding|1/2|c.33+136C>T||||||	GT:PL	1/1:255,111,0	1/1:255,160,0
Chr 1	53543345	.	C	T	70	.	DP=121;VDB=0.0679081;SGB=4.00342;RPB=0.862695;MQB=0.275471;MQSB=0.800971;BQB=0.0482564;MQ0F=0;ICB=0.3;HOB=0.125;AC=1;AN=4;DP4=51,19,5,3;MQ=58;FS=ATAAGCCTGGAGTGCATCCTGCTGGATATCCTGTGCCAAGGGTTCCTTTG[C/T]CTCCTTTTCATGGTGGTCCCCAATCTCAACCATATGCCATTCCATCTCGC;ANN=T|missense_variant|MODERATE|GLYMA_01G202600|gene2043|transcript|rna3145|protein_coding|24/29|c.3004C>T|p.Pro1002Ser|3260/4776|3004/3801|1002/126…	GT:PL	0/1:107,0,255	0/0:0,99,255
Chr 1	44130076	.	A	T	31.7825	.	DP=121;VDB=0.0896691;SGB=1.27626;RPB=0.799085;MQB=0.00354273;MQSB=0.971895;BQB=0.815923;MQ0F=0;ICB=0.3;HOB=0.125;AC=1;AN=4;DP4=52,27,2,2;MQ=59;FS=AAAAAGGATTCTGATACAAGGTCTCTCTCTCAGAAGTTGGCAAACCAAAT[A/T]GAGATTGTTTATCAGGTCTATTTGGCTGGACTGAGACCTGACTTACTTCT;ANN=T|missense_variant|MODERATE|GLYMA_01G128700|gene1300|transcript|rna1953|protein_coding|6/9|c.3725T>A|p.Leu1242Gln|4043/6134|3725/5085|1242/1694…	GT:PL	0/1:69,0,255	0/0:0,151,255
Chr 1	56735703	.	G	A	20.8758	.	DP=121;VDB=0.133161;SGB=1.94933;RPB=0.322433;MQB=1;MQSB=1;BQB=0.615745;MQ0F=0;ICB=0.3;HOB=0.125;AC=1;AN=4;DP4=44,38,1,4;MQ=60;FS=AAGTGGAGTTACGGAGGAGTGCGGAAAACAATTCCAAAGACTTTATTGTC[G/A]TCGTCGTTGGAAACAGACATGACTTGAGCCCCGGTCTTGATGTGCCTGAA;ANN=A|synonymous_variant|LOW|GLYMA_01G244900|gene2467|transcript|rna3855|protein_coding|2/19|c.417C>T|p.Asp139Asp|544/3578|417/3237|139/1078||,A|upstream_gene_varia…	GT:PL	0/1:58,0,255	0/0:0,151,255
Chr 1	53544862	.	G	A	46.6741	.	DP=121;VDB=0.149064;SGB=3.31571;RPB=0.890653;MQB=0.0079008;MQSB=0.356964;BQB=0.177776;MQ0F=0;ICB=0.3;HOB=0.125;AC=1;AN=4;DP4=55,20,2,5;MQ=58;FS=ATACGTTTGCATGAGACATCCGAAGGATTGCCTTGGGATAGCTATACCGA[G/A]GAACTGGTATATATGATTTGAGTTGATGGAATTTTGGGGCATTACGAAGA;ANN=A|3_prime_UTR_variant|MODIFIER|GLYMA_01G202600|gene2043|transcript|rna3145|protein_coding|29/29|c.*137G>A|||||137|,A|upstream_gene_variant|MODIFI…	GT:PL	0/1:83,0,255	0/0:0,157,255
Chr 1	50411245	.	A	G	81	.	DP=121;VDB=0.334635;SGB=3.31571;RPB=0.793552;MQB=0.00395453;MQSB=0.0486134;BQB=0.968258;MQ0F=0;ICB=0.3;HOB=0.125;AC=1;AN=4;DP4=56,20,0,7;MQ=58;FS=TCCTCAACTAATATTGCCAGGAGAAGATCAAGGCCTTGTTTAAGCCAGAA[A/G]ACATCACTCAATGCCCCCCAGTCTTGATTTTGGATAATAAATTGAAGTCT;ANN=G|synonymous_variant|LOW|GLYMA_01G166400|gene1678|transcript|rna2546|protein_coding|26/35|c.7470T>C|p.Val2490Val|7854/12365|7470/11631|2490/387…	GT:PL	0/1:117,0,255	0/0:0,141,255
Chr 1	53992935	.	G	A	24.6932	.	DP=121;VDB=0.339131;SGB=2.63044;RPB=0.998984;MQB=0.000382065;MQSB=0.982884;BQB=0.994163;MQ0F=0;ICB=0.3;HOB=0.125;AC=1;AN=4;DP4=46,29,5,1;MQ=57;FS=GAATTTATTTGGAGAGAGCTTTTGAAGAAGGATGGTTTTGTGGTGAATGC[G/A]GGCTGGCCAACAGCTGATGCTCCTGATCTCACACTGAAGAGTGCCAATAA;ANN=A|synonymous_variant|LOW|GLYMA_01G208100|gene2098|transcript|rna3231|protein_coding|3/4|c.2745G>A|p.Ala915Ala|2812/3808|2745/3348|915/1115||,A|…	GT:PL	0/1:62,0,255	0/0:0,126,255
Chr 1	53992020	.	G	T	124	.	DP=121;VDB=0.349492;SGB=4.69269;RPB=0.384518;MQB=0.000200573;MQSB=0.868987;BQB=0.914328;MQ0F=0;ICB=0.3;HOB=0.125;AC=1;AN=4;DP4=28,49,6,3;MQ=56;FS=GGATTTGAGCACACTTTAAGCTGGTTGAACCAGTGGGCTTGCTCACGATC[G/T]TTTGGTCTTGGGACTCGCATACCATGGGATGAACAGTTCCTAGTTGAGTC;ANN=T|synonymous_variant|LOW|GLYMA_01G208100|gene2098|transcript|rna3231|protein_coding|3/4|c.1830G>T|p.Ser610Ser|1897/3808|1830/3348|610/1115||,T|…	GT:PL	0/1:160,0,255	0/0:0,132,255
Chr 1	53992017	.	A	T	116	.	DP=121;VDB=0.351304;SGB=4.69269;RPB=0.306553;MQB=0.000200573;MQSB=0.809311;BQB=0.0973345;MQ0F=0;ICB=0.3;HOB=0.125;AC=1;AN=4;DP4=29,48,6,3;MQ=56;FS=CATGGATTTGAGCACACTTTAAGCTGGTTGAACCAGTGGGCTTGCTCACG[A/T]TCGTTTGGTCTTGGGACTCGCATACCATGGGATGAACAGTTCCTAGTTGA;ANN=T|synonymous_variant|LOW|GLYMA_01G208100|gene2098|transcript|rna3231|protein_coding|3/4|c.1827A>T|p.Arg609Arg|1894/3808|1827/3348|609/1115||,T…	GT:PL	0/1:152,0,255	0/0:0,132,255
Chr 1	46184874	.	A	G	486	.	DP=121;VDB=0.556211;SGB=3.82173;RPB=0.785714;MQB=1;MQSB=1;BQB=0.571429;MQ0F=0;AC=4;AN=4;DP4=1,1,40,30;MQ=60;FS=TAGCAAAGTTCATCATTTAGTGGTGGGGTGTTCATAGAAAAGAGGGTGTC[A/G]CCCAACGAGTGGTAGATTTGGATGGAGTCTCGCTCATGGAGGAAAAGTAA;ANN=G|downstream_gene_variant|MODIFIER|GLYMA_01G136900|gene1382|transcript|rna2060|protein_coding||c.*3816T>C|||||3816|,G|intergenic_region|MODIFIER|GLYMA_01G136800-GLYMA_01G136900|g…	GT:PL	1/1:255,64,0	1/1:255,33,0
Chr 1	53464232	.	T	A	145	.	DP=121;VDB=0.596146;SGB=-7.485;RPB=0.998694;MQB=0.651429;MQSB=0.956172;BQB=0.819754;MQ0F=0.247934;ICB=0.5;HOB=0.5;AC=2;AN=4;DP4=26,37,10,8;MQ=34;FS=CTTGAAGCTGGGAAGGCTACACCTGCTCCTCCCGTTGGCCCTGCTCTTGG[T/A]TCCAAGGGTGTCAATATTATGGCTTTCTGTAAGGATTACAACGCTAGAAC;ANN=A|synonymous_variant|LOW|GLYMA_01G201000|gene2027|transcript|rna3126|protein_coding|2/4|c.276T>A|p.Gly92Gly|379/908|276/648|92/215||,A|upstre…	GT:PL	0/1:13,0,255	0/1:169,0,255
Chr 1	2769096	.	G	A	216	.	DP=121;VDB=0.665792;SGB=37.43;RPB=0.586881;MQB=1;MQSB=1;BQB=0.53898;MQ0F=0;ICB=0.5;HOB=0.5;AC=2;AN=4;DP4=12,6,36,22;MQ=60;FS=TTCTCACTCTTACGACTGATCAAGGTCATGCAACTTCTTCATCACAAACC[G/A]CATAAGGATTGGGTCAACTTGATGGCAATGCGCGCCAACTGTTAGCTAGA;ANN=A|3_prime_UTR_variant|MODIFIER|GLYMA_01G026500|gene268|transcript|rna418|protein_coding|4/4|c.*14C>T|||||14|,A|downstream_gene_variant|MODIFIER|GLYMA_01G026400|gene…	GT:PL	0/0:0,54,255	1/1:255,175,0
Chr 1	54906898	.	A	G	216	.	DP=121;VDB=2.27663e-05;SGB=24.0903;RPB=0.999983;MQB=1;MQSB=1;BQB=0.490156;MQ0F=0;ICB=0.5;HOB=0.5;AC=2;AN=4;DP4=21,12,18,19;MQ=60;FS=agaggatctACAGCCCAGAAGCTCGCTCCAGAGATTCAGGTAACAAGCTC[A/G]GAGATCATGTCAAGTGAATGCAAGAAGAACAAGGGTCTCGTTTACCTAGA;ANN=G|5_prime_UTR_variant|MODIFIER|GLYMA_01G219600|gene2213|transcript|rna3421|protein_coding|1/5|c.-269T>C|||||269|,G|5_prime_UTR_variant|MODIFIER|GLYMA_01G2196…	GT:PL	0/0:0,99,255	1/1:255,111,0
Chr 1	206	.	A	C	223	.	DP=121;VDB=3.25437e-05;SGB=47.8272;RPB=0.000908891;MQB=0.732113;MQSB=0.989244;BQB=0.00645111;MQ0F=0;ICB=1;HOB=0.5;AC=1;AN=2;DP4=13,10,31,42;MQ=57;FS=aaggtTTTAGGTTTCGGGTTTGGGTTTTAGATTTTACGGCTTACGGTTTA[A/C]agtttaggggttagggtttagggtttagaaataaatttgaGTGTTTGACA;ANN=C|intergenic_region|MODIFIER|CHR_START-GLYMA_01G000100|CHR_START-gene0|intergenic_region|CHR_START-gene0|||n.206A>C||||||	GT:PL	0/1:255,0,241	./.:0,0,0
Chr 1	46191656	.	A	G	486	.	DP=121;VDB=3.54389e-16;SGB=-1.38627;MQSB=0.6701;MQ0F=0;AC=4;AN=4;DP4=0,0,28,49;MQ=46;FS=GATTAGCCAGCGTTGAGGGTGCAAGAGGATTAGACATCCTCCCATAGTAC[A/G]GTTCCCTGCAGTTTGAACCCAGTGCCGCATTAGGTTAGGGAGCTGGGCTT;ANN=G|intron_variant|MODIFIER|GLYMA_01G136900|gene1382|transcript|rna2060|protein_coding|1/2|c.33+282T>C||||||	GT:PL	1/1:255,108,0	1/1:255,123,0
Chr 1	47772426	.	T	A	454	.	DP=121;VDB=3.88429e-08;SGB=5.44194;RPB=1;MQB=1;MQSB=0.616729;BQB=1;MQ0F=0.0247934;AC=4;AN=4;DP4=0,1,47,35;MQ=39;FS=ACTAGGTTTTTAATCCCTCGCTTACACTCTTTTGGGCTAGGTTATGTAGG[T/A]GGTCTTACATTTCACTAAATTGTGGGACAGACACGTCCCAAAATCTGTTC;ANN=A|intergenic_region|MODIFIER|GLYMA_01G143800-GLYMA_01G143900|gene1451-gene1452|intergenic_region|gene1451-gene1452|||n.47772426T>A||||||	GT:PL	1/1:255,174,0	1/1:223,36,0
Chr 1	45293996	.	G	A	486	.	DP=121;VDB=4.13231e-06;SGB=-1.38626;MQSB=1;MQ0F=0;AC=4;AN=4;DP4=0,0,70,13;MQ=60;FS=GAATCCAGGTTTTGTTTTCCTACACCCAACATCTTGAGGACAAACAGAGG[G/A]AAAGATAACGGGAAAGAGACCTTGAATTCGAGGACAAGGGACCTCCTTAC;ANN=A|intron_variant|MODIFIER|GLYMA_01G133100|gene1344|transcript|rna2013|protein_coding|2/4|c.607+650C>T||||||,A|intron_variant|MODIFIER|GLYMA_01G133100|gene1344|transcript|rna2012|protein_coding|2/4|c.607+650…	GT:PL	1/1:255,138,0	1/1:255,111,0
Chr 1	46177600	.	A	G	486	.	DP=1214;VDB=0.0374254;SGB=-1.38629;MQSB=0.720419;MQ0F=0;AC=4;AN=4;DP4=0,0,510,199;MQ=56;FS=CTACAACGATAGATAGAATCCCCATAAAAATACCACTATATTGAGCACCA[A/G]TGATTTCGTATCCGATCAAAATCTTGGCTAATTGATCGAAGTGGGTAGCT;ANN=G|missense_variant|MODERATE|GLYMA_01G136800|gene1381|transcript|rna2059|protein_coding|1/1|c.71T>C|p.Ile24Thr|71/192|71/192|24/63||	GT:PL	1/1:255,255,0	1/1:255,255,0
Chr 1	831344	.	C	T	486	.	DP=1216;VDB=2.78828e-14;SGB=-1.38629;MQSB=0.46182;MQ0F=0;AC=4;AN=4;DP4=0,0,414,302;MQ=54;FS=TAGTGTGCATCCCTCTCTTTCTCAGTGAAAGCAAGCCCTTTGTTGTATTG[C/T]GGATCTCTAAGCAAACAATACCCACTGCAGCACAAACTCTTATAGAAACT;ANN=T|synonymous_variant|LOW|GLYMA_01G008500|gene85|transcript|rna149|protein_coding|2/19|c.177G>A|p.Pro59Pro|355/2353|177/1776|59/591||,T|synonymous_variant|LOW|GLYMA_01G008500|gene85|transcript|rna15…	GT:PL	1/1:255,255,0	1/1:255,255,0
Chr 1	3356145	.	T	C	486	.	DP=1218;VDB=0.00123105;SGB=-1.38629;RPB=0.797884;MQB=0.00294879;MQSB=9.81352e-18;BQB=0.932003;MQ0F=0.0106732;AC=4;AN=4;DP4=2,3,696,139;MQ=39;FS=GACATATCCATTTTATGTTCTGTACCTTCGATAAGATCAATTAAAACAAG[T/C]CACACACTCATATTCTGAAAATATAGAAACAAAGAAATTCCACTATCAAA;ANN=C|intergenic_region|MODIFIER|GLYMA_01G031900-GLYMA_01G032000|gene322-gene323|intergenic_region|gene322-gene323|||n.3356145T>C||||||	GT:PL	1/1:255,255,0	1/1:255,255,0
Chr 1	41926102	.	A	G	48.9513	.	DP=122;VDB=0.000792781;SGB=4.69269;RPB=0.0366915;MQB=0.346564;MQSB=0.947547;BQB=0.00415336;MQ0F=0.0245902;ICB=1;HOB=0.5;AC=1;AN=2;DP4=41,22,5,4;MQ=51;FS=TTTAGTGTTTAGGGGTTAGGGCCAGGGTTATGGGTTTAGAGTTGAGGTTT[A/G]TGGTTTAAGTTTAGTgtttaggggttagggctaGGGTTTAGGGGTTATAG;ANN=G|intergenic_region|MODIFIER|GLYMA_01G122100-GLYMA_01G122200|gene1234-gene1235|intergenic_region|gene1234-gene1235|||n.41926102A>G||||||	GT:PL	0/1:83,0,255	./.:0,0,0
Chr 1	52378115	.	C	G	187	.	DP=122;VDB=0.00173174;SGB=7.4578;RPB=0.000691056;MQB=1.00272e-06;MQSB=0.220236;BQB=0.199171;MQ0F=0.00819672;ICB=0.3;HOB=0.125;AC=1;AN=4;DP4=47,22,3,10;MQ=57;FS=AGAGCATCGACTCTAGCACCGACCTCGGTGGCCTTCTTCCTAATAGAAGC[C/G]GCTGACATGTCGCAGCCGGCGACTAGGGCGGCCGGGCCTTCTCTGACGAG;ANN=G|synonymous_variant|LOW|GLYMA_01G188600|gene1903|transcript|rna2920|protein_coding|1/1|c.309G>C|p.Ala103Ala|775/1724|309/507|103…	GT:PL	0/1:221,0,255	0/0:0,148,255
Chr 1	46191624	.	G	C	486	.	DP=122;VDB=0.0034353;SGB=-1.38628;MQSB=0.369635;MQ0F=0.0163934;AC=4;AN=4;DP4=0,0,66,38;MQ=29;FS=CAGAACCAAAGGTATTTGAGCTAGCTGCATACGATTAGCCAGCGTTGAGG[G/C]TGCAAGAGGATTAGACATCCTCCCATAGTACAGTTCCCTGCAGTTTGAAC;ANN=C|intron_variant|MODIFIER|GLYMA_01G136900|gene1382|transcript|rna2060|protein_coding|1/2|c.33+314C>G||||||	GT:PL	1/1:255,132,0	1/1:255,181,0
Chr 1	52378103	.	C	T	221	.	DP=122;VDB=0.0136894;SGB=11.6141;RPB=0.00156111;MQB=2.07931e-08;MQSB=0.259532;BQB=0.722522;MQ0F=0.00819672;ICB=0.3;HOB=0.125;AC=1;AN=4;DP4=43,26,5,14;MQ=57;FS=AGGGTTGCCTGAAGAGCATCGACTCTAGCACCGACCTCGGTGGCCTTCTT[C/T]CTAATAGAAGCCGCTGACATGTCGCAGCCGGCGACTAGGGCGGCCGGGCC;ANN=T|synonymous_variant|LOW|GLYMA_01G188600|gene1903|transcript|rna2920|protein_coding|1/1|c.321G>A|p.Arg107Arg|787/1724|321/507|107/…	GT:PL	0/1:255,0,255	0/0:0,144,255
Chr 1	195	.	C	T	231	.	DP=122;VDB=0.0242707;SGB=65.849;MQSB=0.840996;MQ0F=0;AC=2;AN=2;DP4=0,0,31,68;MQ=57;FS=gtttagggtttaaggtTTTAGGTTTCGGGTTTGGGTTTTAGATTTTACGG[C/T]TTACGGTTTAaagtttaggggttagggtttagggtttagaaataaatttg;ANN=T|intergenic_region|MODIFIER|CHR_START-GLYMA_01G000100|CHR_START-gene0|intergenic_region|CHR_START-gene0|||n.195C>T||||||	GT:PL	1/1:255,255,0	./.:0,0,0
Chr 1	4046737	.	A	G	25.0109	.	DP=122;VDB=0.0349627;SGB=0.620439;RPB=0.646705;MQB=0.14629;MQSB=0.459251;BQB=0.891115;MQ0F=0.204918;ICB=0.3;HOB=0.125;AC=1;AN=4;DP4=63,10,2,1;MQ=35;FS=TAATACATTTGACATTTCCTAGGAATATCACCTGTCATATTGATCAGTGG[A/G]GCTTGTATCACTTGAAGCCTTCCATTTCCTATCAGCAGATGATGAGTTTA;ANN=G|missense_variant|MODERATE|GLYMA_01G038300|gene387|transcript|rna602|protein_coding|18/23|c.3208T>C|p.Ser1070Pro|3696/4436|3208/3948|1070…	GT:PL	0/1:60,0,193	0/0:0,154,255
Chr 1	4046735	.	G	A	22.2155	.	DP=122;VDB=0.0349627;SGB=0.620439;RPB=0.85478;MQB=0.14629;MQSB=0.694016;BQB=0.725984;MQ0F=0.204918;ICB=0.3;HOB=0.125;AC=1;AN=4;DP4=62,11,2,1;MQ=35;FS=TATAATACATTTGACATTTCCTAGGAATATCACCTGTCATATTGATCAGT[G/A]GAGCTTGTATCACTTGAAGCCTTCCATTTCCTATCAGCAGATGATGAGTT;ANN=A|synonymous_variant|LOW|GLYMA_01G038300|gene387|transcript|rna602|protein_coding|18/23|c.3210C>T|p.Ser1070Ser|3698/4436|3210/3948|1070/131…	GT:PL	0/1:57,0,178	0/0:0,157,255
Chr 1	55438298	.	G	C	486	.	DP=122;VDB=0.141506;SGB=-1.38617;MQSB=0.782093;MQ0F=0;AC=4;AN=4;DP4=0,0,39,40;MQ=52;FS=GTAACGGCCGGTTCAGCTTCATCGTCAAACGTGCCGTCCATTTCTACACG[G/C]AAACTTCGACTTCTGGTTTAGGAGTCTCACGATCCGTTTCTAAAATATAA;ANN=C|5_prime_UTR_premature_start_codon_gain_variant|LOW|GLYMA_01G225700|gene2275|transcript|rna3534|protein_coding|2/6|c.-10C>G||||||,C|5_prime_UTR_premature_start_codon_gain_variant|LOW|GLYMA_01G225700|ge…	GT:PL	1/1:255,135,0	1/1:255,102,0
Chr 1	56735709	.	G	A	40.0593	.	DP=122;VDB=0.156308;SGB=1.94933;RPB=0.336275;MQB=1;MQSB=1;BQB=0.839984;MQ0F=0;ICB=0.3;HOB=0.125;AC=1;AN=4;DP4=44,37,1,4;MQ=60;FS=AGTTACGGAGGAGTGCGGAAAACAATTCCAAAGACTTTATTGTCGTCGTC[G/A]TTGGAAACAGACATGACTTGAGCCCCGGTCTTGATGTGCCTGAAAAGAAC;ANN=A|synonymous_variant|LOW|GLYMA_01G244900|gene2467|transcript|rna3855|protein_coding|2/19|c.411C>T|p.Asn137Asn|538/3578|411/3237|137/1078||,A|upstream_gene_varia…	GT:PL	0/1:77,0,255	0/0:0,148,255
Chr 1	53682089	.	T	G	91	.	DP=122;VDB=0.446641;SGB=5.38303;RPB=0.991184;MQB=0.401623;MQSB=0.00601279;BQB=0.672004;MQ0F=0.0409836;ICB=0.3;HOB=0.125;AC=1;AN=4;DP4=33,44,4,6;MQ=35;FS=GTATATTTTCACAGTACTAGACCTAGGGATGTCTGACTGACCAACTGGAA[T/G]ACAAGGTTGTCCAGAGCAGTAAACTCGTGGGCATCTGCCAAAATCATAGT;ANN=G|missense_variant|MODERATE|GLYMA_01G203800|gene2055|transcript|rna3163|protein_coding|4/6|c.628A>C|p.Ile210Leu|805/1400|628/858|210/285…	GT:PL	0/1:126,0,255	0/0:0,144,255
Chr 1	46178146	.	A	G	477	.	DP=122;VDB=0.613648;SGB=-1.38629;RPB=0.0566545;MQB=0.999216;MQSB=0.97979;BQB=0.6959;MQ0F=0;AC=4;AN=4;DP4=2,2,47,38;MQ=59;FS=GATTTTCCACTTTTTGTAAAGTAGGGTTACCGCACTCTTTATCTAGAATC[A/G]GCCATGTTAGAAGTCTTAAGGTAGAGATACTTTTAAGCATGTATACATGG;ANN=G|upstream_gene_variant|MODIFIER|GLYMA_01G136800|gene1381|transcript|rna2059|protein_coding||c.-476T>C|||||476|,G|intergenic_region|MODIFIER|GLYMA_01G136800-GLYMA_01…	GT:PL	1/1:255,0,10	1/1:255,132,0
Chr 1	28803802	.	C	T	28.0538	.	DP=122;VDB=0.735663;SGB=1.27626;RPB=0.752273;MQB=0.00483269;MQSB=0.999843;BQB=0.791533;MQ0F=0;ICB=0.3;HOB=0.125;AC=1;AN=4;DP4=52,19,2,2;MQ=58;FS=GTGGTTCTACTTCTGGAAATTTAGAGCGGTTGCCAACTGATACTGCTCAG[C/T]CAGATGCTGTAGCAAATGAGCAATCTAAGCAGAGTAAAGCTGAACTTGAT;ANN=T|missense_variant|MODERATE|GLYMA_01G094200|gene953|transcript|rna1465|protein_coding|8/10|c.2881C>T|p.Pro961Ser|3240/6195|2881/5469|961/1822||	GT:PL	0/1:65,0,255	0/0:0,154,255
Chr 1	54607076	.	C	T	486	.	DP=122;VDB=0.947279;SGB=4.94265;MQSB=1;MQ0F=0;AC=4;AN=4;DP4=0,0,52,31;MQ=60;FS=TCACCTTTCCTATTTCATGAGTCTCACTCGTGATTTCGAATAAATTTCAA[C/T]ATGCGCACAACTCACATCATTACATCATTTAAGATTTTGAAAATGTGATT;ANN=T|downstream_gene_variant|MODIFIER|GLYMA_01G215400|gene2171|transcript|rna3357|protein_coding||c.*4218C>T|||||4218|,T|intron_variant|MODIFIER|GLYMA_01G215500|gene2172|transcript|rna3358|protein_coding|6/11|c.68…	GT:PL	1/1:255,39,0	1/1:255,211,0
Chr 1	53485239	.	G	T	408	.	DP=122;VDB=3.63917e-42;SGB=-1.37835;MQSB=0.0957742;MQ0F=0.0327869;AC=4;AN=4;DP4=0,0,83,14;MQ=31;FS=atcatattttttagttaaatattttgttttagtttcatCATTAGACTGAT[G/T]GGTACTGTAGTTGCCCTTTGGTTAGGTATTGGAGCAATATTACCTATTGA;ANN=T|upstream_gene_variant|MODIFIER|GLYMA_01G201600|gene2033|transcript|rna3133|protein_coding||c.-2402G>T|||||2402|,T|downstream_gene_variant|MODIFIER|GLYMA_01G201400|gene2031|transcript|rna31…	GT:PL	1/1:201,99,0	1/1:231,193,0
Chr 1	46188231	.	T	C	486	.	DP=1226;VDB=0.00617408;SGB=-1.38629;MQSB=0.936222;MQ0F=0;AC=4;AN=4;DP4=0,0,490,273;MQ=59;FS=TTTCAGAAGGAGTCGATAGTTGGGCACTGGATCCCATCGGACCTGGAGAA[T/C]GTGTGACACTGGGTTGGGTTTGGGGGACCAACTGGTCGCTCCTCTAGTTG;ANN=C|downstream_gene_variant|MODIFIER|GLYMA_01G136900|gene1382|transcript|rna2060|protein_coding||c.*459A>G|||||459|,C|intergenic_region|MODIFIER|GLYMA_01G136800-GLYMA_01G136900|gene1381-gene1382|inte…	GT:PL	1/1:255,255,0	1/1:255,255,0
Chr 1	41926065	.	G	A	27.4511	.	DP=123;VDB=0.00127981;SGB=2.63044;RPB=0.366918;MQB=0.940116;MQSB=0.83136;BQB=0.860662;MQ0F=0.0162602;ICB=1;HOB=0.5;AC=1;AN=2;DP4=42,23,5,1;MQ=53;FS=atggtttagggtttagagtTGAGGTTTATGGTTTAAGTTTAGTGTTTAGG[G/A]GTTAGGGCCAGGGTTATGGGTTTAGAGTTGAGGTTTATGGTTTAAGTTTA;ANN=A|intergenic_region|MODIFIER|GLYMA_01G122100-GLYMA_01G122200|gene1234-gene1235|intergenic_region|gene1234-gene1235|||n.41926065G>A||||||	GT:PL	0/1:62,0,255	./.:0,0,0
Chr 1	52378118	.	T	G	182	.	DP=123;VDB=0.00150679;SGB=7.4578;RPB=0.000394461;MQB=9.69821e-07;MQSB=0.21466;BQB=0.0446724;MQ0F=0.00813008;ICB=0.3;HOB=0.125;AC=1;AN=4;DP4=48,22,3,10;MQ=57;FS=GCATCGACTCTAGCACCGACCTCGGTGGCCTTCTTCCTAATAGAAGCCGC[T/G]GACATGTCGCAGCCGGCGACTAGGGCGGCCGGGCCTTCTCTGACGAGAAG;ANN=G|synonymous_variant|LOW|GLYMA_01G188600|gene1903|transcript|rna2920|protein_coding|1/1|c.306A>C|p.Ser102Ser|772/1724|306/507|102…	GT:PL	0/1:216,0,255	0/0:0,151,255
Chr 1	49404502	.	C	T	486	.	DP=123;VDB=0.0459087;SGB=-1.38236;RPB=1;MQB=1;MQSB=0.996522;BQB=1;MQ0F=0;AC=4;AN=4;DP4=1,0,47,32;MQ=59;FS=CGTGCAGAGCTGAAGCCTATCCTCTTCGAGGGCTGGATGGCCAACGACAT[C/T]GCCCCCGGCGGCCAGCTCACCACCACCACTGACGTCGAGAACTTCCCCGG;ANN=T|synonymous_variant|LOW|GLYMA_01G156600|gene1579|transcript|rna2385|protein_coding|1/2|c.243C>T|p.Ile81Ile|299/1598|243/1113|81/370||	GT:PL	1/1:255,117,0	1/1:255,87,0
Chr 1	50005952	.	C	T	22.5659	.	DP=123;VDB=0.357605;SGB=1.94933;RPB=0.558513;MQB=0.779151;MQSB=0.977826;BQB=0.192522;MQ0F=0;ICB=0.3;HOB=0.125;AC=1;AN=4;DP4=59,17,3,2;MQ=59;FS=CTCCTATCTGGGCTACCATATGGAGAATAAGGAAGTGACCTGGACCTGTC[C/T]CTCCTAGATCTTCCACCATAAGGTGGGGGTGAGTGCCTCGGTGAATAATC;ANN=T|synonymous_variant|LOW|GLYMA_01G162000|gene1634|transcript|rna2474|protein_coding|8/8|c.669G>A|p.Arg223Arg|806/1153|669/741|223/246||,T|upstream…	GT:PL	0/1:60,0,255	0/0:0,138,255
Chr 1	3741242	.	T	A	475	.	DP=123;VDB=0.413868;SGB=-1.37338;RPB=0.816009;MQB=0.0138359;MQSB=0.858237;BQB=0.56847;MQ0F=0;ICB=0.3;HOB=0.125;AC=3;AN=4;DP4=0,3,39,39;MQ=59;FS=GATTTGGATGACCTGGACTATCAGATGAATGGAGAAGAACAGGAAGATGA[T/A]GAGGATAATCAAGAGTCTGTCACTGCTTTGGGGGTAGATCATGATGATAA;ANN=A|missense_variant|MODERATE|GLYMA_01G035700|gene361|transcript|rna562|protein_coding|3/4|c.1029T>A|p.Asp343Glu|1075/1629|1029/1341|343/446||	GT:PL	0/1:255,0,14	1/1:255,154,0
Chr 1	193	.	G	T	225	.	DP=123;VDB=0.443303;SGB=23.3971;RPB=0.802169;MQB=0.964273;MQSB=0.825992;BQB=0.901054;MQ0F=0;ICB=1;HOB=0.5;AC=1;AN=2;DP4=19,48,12,24;MQ=57;FS=gggtttagggtttaaggtTTTAGGTTTCGGGTTTGGGTTTTAGATTTTAC[G/T]GCTTACGGTTTAaagtttaggggttagggtttagggtttagaaataaatt;ANN=T|intergenic_region|MODIFIER|CHR_START-GLYMA_01G000100|CHR_START-gene0|intergenic_region|CHR_START-gene0|||n.193G>T||||||	GT:PL	0/1:255,0,255	./.:0,0,0
Chr 1	822758	.	A	G	486	.	DP=123;VDB=0.648832;SGB=-1.37844;MQSB=1;MQ0F=0;AC=4;AN=4;DP4=0,0,56,23;MQ=60;FS=CTTGAGTAGTCAACCTTTGGAACTGAACAGCCTGGAGATTTTTCACAAGG[A/G]CACTCACCTAAGCTGATTTGGATATTTACAATAAGCAACAAGCTTAAGAA;ANN=G|3_prime_UTR_variant|MODIFIER|GLYMA_01G008400|gene84|transcript|rna147|protein_coding|11/11|c.*46A>G|||||46|,G|3_prime_UTR_variant|MODIFIER|GLYMA_01G008400|gene84|transcript|rna148|protein_coding|11/11|c.*46A…	GT:PL	1/1:255,84,0	1/1:255,154,0
Chr 1	46191784	.	A	G	486	.	DP=123;VDB=0.993984;SGB=-1.38629;MQSB=8.45393e-05;MQ0F=0;AC=4;AN=4;DP4=0,0,43,67;MQ=51;FS=TGAGCTACTTCACTCCTCCGCATCCTAAAGTGCGTTGCCCTCCTAGGCAC[A/G]CAACACTAAGTAATCCAGGCCAACCCACATTATTGACTAACAGTGGAAAA;ANN=G|intron_variant|MODIFIER|GLYMA_01G136900|gene1382|transcript|rna2060|protein_coding|1/2|c.33+154T>C||||||	GT:PL	1/1:255,163,0	1/1:255,169,0
Chr 1	46188216	.	A	T	486	.	DP=1236;VDB=0.00181471;SGB=-1.38629;RPB=0.906559;MQB=0.996287;MQSB=0.999938;BQB=0.798267;MQ0F=0;AC=4;AN=4;DP4=1,1,516,292;MQ=59;FS=GCTTCGATAACGCAATTTCAGAAGGAGTCGATAGTTGGGCACTGGATCCC[A/T]TCGGACCTGGAGAATGTGTGACACTGGGTTGGGTTTGGGGGACCAACTGG;ANN=T|downstream_gene_variant|MODIFIER|GLYMA_01G136900|gene1382|transcript|rna2060|protein_coding||c.*474T>A|||||474|,T|intergenic_region|MODIFIER|GLYMA_01G136800…	GT:PL	1/1:255,255,0	1/1:255,255,0
Chr 1	17211918	.	A	G	486	.	DP=1238;VDB=0.112779;SGB=-1.38629;RPB=0.459028;MQB=0.902778;MQSB=0.000210665;BQB=0.866667;MQ0F=0;AC=4;AN=4;DP4=0,2,390,330;MQ=54;FS=GGTTTACAAATCATTTTCTGATATAATTGAGGGCAAAGAGGGAAGATTTC[A/G]CGAGACTCTACTTGGTAAACGGGTTGATTATTCGGGTCGTTCTGTCATTG;ANN=G|missense_variant|MODERATE|GLYMA_01G076000|gene767|transcript|rna1175|protein_coding|1/1|c.71A>G|p.His24Arg|93/238|71/216|24/71||	GT:PL	1/1:255,255,0	1/1:255,255,0
Chr 1	39508364	.	C	T	186	.	DP=124;VDB=0.00886927;SGB=2.76361;MQSB=0.0260854;MQ0F=0.475806;AC=4;AN=4;DP4=0,0,73,13;MQ=10;FS=AGATACTATGTTTACATATAGATCCCTATGTTGTTCCATTCTATTTAGGA[C/T]TAGGAATAGGCGTAATCGGACCTGTTTTTTACATATATCTCATTATTTAG;ANN=T|intergenic_region|MODIFIER|GLYMA_01G114100-GLYMA_01G114200|gene1152-gene1153|intergenic_region|gene1152-gene1153|||n.39508364C>T||||||	GT:PL	1/1:152,208,0	1/1:58,51,0
Chr 1	55434838	.	A	T	127	.	DP=124;VDB=0.192198;SGB=5.38303;RPB=0.909123;MQB=0.852518;MQSB=0.689546;BQB=0.389225;MQ0F=0;ICB=0.3;HOB=0.125;AC=1;AN=4;DP4=61,19,5,5;MQ=57;FS=caatttttcttctctcttttgctTGGCCATTTGCTCATACTCTGCAATTG[A/T]GTCTTCCTTGTCAAGTAGAAAAGCAATCTGCTTCTGCTTGTAAAACTCCA;ANN=T|missense_variant|MODERATE|GLYMA_01G225700|gene2275|transcript|rna3534|protein_coding|5/6|c.1012T>A|p.Ser338Thr|1220/1684|1012/1263|338/420||,T|m…	GT:PL	0/1:163,0,255	0/0:0,117,255
Chr 1	50407852	.	C	A	79	.	DP=124;VDB=0.286646;SGB=1.27626;RPB=0.884646;MQB=0.721933;MQSB=0.905178;BQB=0.782917;MQ0F=0;ICB=0.3;HOB=0.125;AC=1;AN=4;DP4=69,9,3,1;MQ=59;FS=GCCAAATTAGCATGCTTTCCCCTAAGAGCCTCCATTATATCTTTTGCAGC[C/A]TCAAAAGCACTGGCAGCTGAAGCCACAAATCCTAAAGCACCAGGACGTCT;ANN=A|missense_variant|MODERATE|GLYMA_01G166400|gene1678|transcript|rna2546|protein_coding|30/35|c.9978G>T|p.Glu3326Asp|10362/12365|9978/11631|3326/387…	GT:PL	0/1:115,0,255	0/0:0,169,255
Chr 1	48014520	.	C	T	486	.	DP=124;VDB=0.343355;SGB=-1.38578;MQSB=1;MQ0F=0;AC=4;AN=4;DP4=0,0,54,36;MQ=60;FS=CACCACCCAACAATGTTCACTCTCCCTAGGTTTAAGATAATAGGGCTTGA[C/T]ACCTAGCGGCTTCCTTTTACGGGTTGTCTACCGATCTCACTGGTTCACTC;ANN=T|downstream_gene_variant|MODIFIER|GLYMA_01G145400|gene1467|transcript|rna2198|protein_coding||c.*3131G>A|||||2757|,T|downstream_gene_variant|MODIFIER|GLYMA_01G145400|gene1467|transcript|rna2195|protein_coding…	GT:PL	1/1:255,166,0	1/1:255,105,0
Chr 1	48014521	.	A	G	486	.	DP=124;VDB=0.372041;SGB=-1.38578;MQSB=1;MQ0F=0;AC=4;AN=4;DP4=0,0,54,36;MQ=60;FS=ACCACCCAACAATGTTCACTCTCCCTAGGTTTAAGATAATAGGGCTTGAC[A/G]CCTAGCGGCTTCCTTTTACGGGTTGTCTACCGATCTCACTGGTTCACTCC;ANN=G|downstream_gene_variant|MODIFIER|GLYMA_01G145400|gene1467|transcript|rna2198|protein_coding||c.*3130T>C|||||2756|,G|downstream_gene_variant|MODIFIER|GLYMA_01G145400|gene1467|transcript|rna2195|protein_coding…	GT:PL	1/1:255,166,0	1/1:255,105,0
Chr 1	53992008	.	T	A	126	.	DP=124;VDB=0.377003;SGB=4.69269;RPB=0.152361;MQB=0.000200573;MQSB=0.275163;BQB=0.369659;MQ0F=0;ICB=0.3;HOB=0.125;AC=1;AN=4;DP4=37,40,6,3;MQ=56;FS=GAGACACGACATGGATTTGAGCACACTTTAAGCTGGTTGAACCAGTGGGC[T/A]TGCTCACGATCGTTTGGTCTTGGGACTCGCATACCATGGGATGAACAGTT;ANN=A|synonymous_variant|LOW|GLYMA_01G208100|gene2098|transcript|rna3231|protein_coding|3/4|c.1818T>A|p.Ala606Ala|1885/3808|1818/3348|606/1115||,A|…	GT:PL	0/1:161,0,255	0/0:0,135,255
Chr 1	30431517	.	C	T	119	.	DP=124;VDB=0.479284;SGB=3.31571;RPB=0.983243;MQB=0.296799;MQSB=0.32704;BQB=0.0861994;MQ0F=0;ICB=0.3;HOB=0.125;AC=1;AN=4;DP4=40,38,4,3;MQ=54;FS=ATTATAGCAAATAACCAAAAGTTACTAACTTTCTAGTATTCTATGACTAG[C/T]CCTCCCATTGGGGCACGGTGTGGAATTCCCTTTCTTCTCTTGGCCGTTCT;ANN=T|synonymous_variant|LOW|GLYMA_01G096000|gene971|transcript|rna1489|protein_coding|4/4|c.615G>A|p.Gly205Gly|938/1504|615/633|205/210||,T|synonymou…	GT:PL	0/1:153,0,255	0/0:0,202,255
Chr 1	53991870	.	C	T	202	.	DP=124;VDB=0.681517;SGB=6.07412;RPB=0.754082;MQB=0.0380102;MQSB=0.0398734;BQB=0.511448;MQ0F=0;ICB=0.3;HOB=0.125;AC=1;AN=4;DP4=59,11,6,5;MQ=58;FS=CCAGAGAAACGGGTGATGTCAAGATCTGGCGATGAGTGTGTTGTAGCTCT[C/T]ACAGATCAGTGGTACATTACATATGGAGAATCAGAATGGAAGAAGCTAGC;ANN=T|synonymous_variant|LOW|GLYMA_01G208100|gene2098|transcript|rna3231|protein_coding|3/4|c.1680C>T|p.Leu560Leu|1747/3808|1680/3348|560/1115||,T|s…	GT:PL	0/1:237,0,255	0/0:0,108,255
Chr 1	55434797	.	T	A	53	.	DP=124;VDB=0.874265;SGB=5.38303;RPB=0.976463;MQB=0.817141;MQSB=0.000156389;BQB=0.694564;MQ0F=0.274194;ICB=0.3;HOB=0.125;AC=1;AN=4;DP4=51,29,6,4;MQ=33;FS=agtttattaaaaaaacttaactcAGCACCCTCTTGTTGCTGcaatttttc[T/A]tctctcttttgctTGGCCATTTGCTCATACTCTGCAATTGAGTCTTCCTT;ANN=A|missense_variant|MODERATE|GLYMA_01G225700|gene2275|transcript|rna3534|protein_coding|5/6|c.1053A>T|p.Glu351Asp|1261/1684|1053/1263|351…	GT:PL	0/1:88,0,255	0/0:0,108,255
Chr 1	49243536	.	A	G	486	.	DP=124;VDB=0.933165;SGB=-1.24387;RPB=0.0137638;MQB=0.947204;MQSB=0.99358;BQB=0.0195259;MQ0F=0;AC=4;AN=4;DP4=3,0,58,22;MQ=58;FS=AGTCGTGACGGCCGAGGGTTTCGATGTCGCCGTCAGGGGTTACGTTAACG[A/G]CGTAAGGGAGGTCGGATTCGCCAAGCGCGAAGAGACGATTCCCGAAGAAG;ANN=G|missense_variant|MODERATE|GLYMA_01G154900|gene1562|transcript|rna2361|protein_coding|1/2|c.767T>C|p.Val256Ala|881/2252|767/1773|256/590||	GT:PL	1/1:255,72,0	1/1:255,117,0
Chr 1	2769045	.	T	C	216	.	DP=124;VDB=0.999219;SGB=38.8163;RPB=0.888993;MQB=1;MQSB=1;BQB=0.769112;MQ0F=0;ICB=0.5;HOB=0.5;AC=2;AN=4;DP4=15,2,50,10;MQ=60;FS=GACAGCTCCTCCTGCTTTCCTTGCTTTTATGCTTAGGCATTCTTTGTTGA[T/C]TTCTCACTCTTACGACTGATCAAGGTCATGCAACTTCTTCATCACAAACC;ANN=C|3_prime_UTR_variant|MODIFIER|GLYMA_01G026500|gene268|transcript|rna418|protein_coding|4/4|c.*65A>G|||||65|,C|downstream_gene_variant|MODIFIER|GLYMA_01G026400|g…	GT:PL	0/0:0,51,255	1/1:255,181,0
Chr 1	46185915	.	A	G	486	.	DP=124;VDB=9.03953e-15;SGB=3.37005;MQSB=0.46035;MQ0F=0;AC=4;AN=4;DP4=0,0,56,26;MQ=54;FS=GTATTTCTTTGATTCTGGTTTTCGATCTAATCATGTGATTCTTTCAATCA[A/G]CATGTTATTCTCTAATGTATTCTTTTAGGCGAAGAAGCGGTTTATCCAAG;ANN=G|downstream_gene_variant|MODIFIER|GLYMA_01G136900|gene1382|transcript|rna2060|protein_coding||c.*2775T>C|||||2775|,G|intergenic_region|MODIFIER|GLYMA_01G136800-GLYMA_01G136900|gene1381-gene1382|interg…	GT:PL	1/1:255,202,0	1/1:255,45,0
Chr 1	47772444	.	A	G	483	.	DP=124;VDB=9.07156e-05;SGB=4.71569;RPB=1;MQB=1;MQSB=0.053899;BQB=1;MQ0F=0.016129;AC=4;AN=4;DP4=0,1,45,44;MQ=42;FS=CGCTTACACTCTTTTGGGCTAGGTTATGTAGGTGGTCTTACATTTCACTA[A/G]ATTGTGGGACAGACACGTCCCAAAATCTGTTCTCCCCCTTTCTGGTTATA;ANN=G|intergenic_region|MODIFIER|GLYMA_01G143800-GLYMA_01G143900|gene1451-gene1452|intergenic_region|gene1451-gene1452|||n.47772444A>G||||||	GT:PL	1/1:255,186,0	1/1:252,45,0
Chr 1	34586996	.	G	A	444	.	DP=1241;VDB=0;SGB=-50.4444;RPB=0.983578;MQB=0.35018;MQSB=0.603226;BQB=0.92886;MQ0F=0;ICB=0.5;HOB=0.5;AC=2;AN=4;DP4=294,360,77,81;MQ=59;FS=ACAAAGAAGGATTTGTGAATGAGAAATACAAGTAACCTATCTTCACTAGA[G/A]AATAATTTCACCGCCTTGTATTGCTCTTATTAGGCGCTGATAAAACCTGG;ANN=A|intergenic_region|MODIFIER|GLYMA_01G103400-GLYMA_01G103500|gene1045-gene1046|intergenic_region|gene1045-gene1046|||n.34586996G>A||||||	GT:PL	0/1:226,0,255	0/1:255,0,255
Chr 1	35217487	.	A	T	486	.	DP=1246;VDB=0;SGB=-1.38629;MQSB=0.822449;MQ0F=0;AC=4;AN=4;DP4=0,0,525,95;MQ=59;FS=AGGACAACAACACACAGACCGCACTCCATCTTTCTTCCCAACGAGTCCTT[A/T]TTTGTTTTGGATTTGGAAAACTGCAGAGGAGAAAGAAATAGGGGTCTCCA;ANN=T|upstream_gene_variant|MODIFIER|GLYMA_01G104400|gene1055|transcript|rna1612|protein_coding||c.-2991T>A|||||2991|,T|intergenic_region|MODIFIER|GLYMA_01G104400-GLYMA_01G104500|gene1055-gene1056|intergenic_reg…	GT:PL	1/1:255,255,0	1/1:255,255,0
Chr 1	50411410	.	A	C	486	.	DP=125;VDB=0.000650707;SGB=-1.38629;RPB=0.0155995;MQB=0.00453256;MQSB=0.846736;BQB=0.00483991;MQ0F=0.28;AC=4;AN=4;DP4=4,0,52,32;MQ=29;FS=TCTCTGGCTCGTAAACCAAGCATAAATAGCCTTTCCACCTTCTGGAAAAC[A/C]TCTTGACGCAAGGGTAAAGGATATCTggaaatcatttaaaaataatcaag;ANN=C|missense_variant|MODERATE|GLYMA_01G166400|gene1678|transcript|rna2546|protein_coding|26/35|c.7305T>G|p.Asp2435Glu|7689/12365|7305/11631|2435/3876||	GT:PL	1/1:255,105,0	1/1:255,83,0
Chr 1	1736304	.	G	A	165	.	DP=125;VDB=0.00488192;SGB=2.63044;RPB=0.776322;MQB=1;MQSB=1;BQB=0.935998;MQ0F=0;ICB=0.5;HOB=0.5;AC=2;AN=4;DP4=60,26,5,1;MQ=60;FS=ATAAGCAATTAAGTACAAACTAATACTGATCAAGCATAATAGTCATGGCA[G/A]TCCCTTCATTTCCTTTATTACTGATCACACATTATACTGAAGATGGTTCA;ANN=A|3_prime_UTR_variant|MODIFIER|GLYMA_01G018000|gene181|transcript|rna298|protein_coding|3/3|c.*261C>T|||||261|,A|3_prime_UTR_variant|MODIFIER|GLYMA_01G018000|ge…	GT:PL	1/1:204,18,0	0/0:0,255,255
Chr 1	4046743	.	T	G	25.0498	.	DP=125;VDB=0.0389723;SGB=0.620439;RPB=0.660634;MQB=0.135157;MQSB=0.460027;BQB=0.990099;MQ0F=0.2;ICB=0.3;HOB=0.125;AC=1;AN=4;DP4=66,10,2,1;MQ=35;FS=ATTTGACATTTCCTAGGAATATCACCTGTCATATTGATCAGTGGAGCTTG[T/G]ATCACTTGAAGCCTTCCATTTCCTATCAGCAGATGATGAGTTTATCTTTG;ANN=G|missense_variant|MODERATE|GLYMA_01G038300|gene387|transcript|rna602|protein_coding|18/23|c.3202A>C|p.Thr1068Pro|3690/4436|3202/3948|1068/131…	GT:PL	0/1:60,0,188	0/0:0,163,255
Chr 1	2801896	.	G	A	216	.	DP=125;VDB=1.43358e-31;SGB=40.7258;RPB=0.986534;MQB=0.931352;MQSB=0.0616048;BQB=0.911592;MQ0F=0.096;ICB=0.5;HOB=0.5;AC=2;AN=4;DP4=6,15,34,27;MQ=22;FS=AATCCATCAGTCATTAGCCTTGCTCTTCTTCTCAGTGATTCAAGTATTCC[G/A]GTGCTGCAAGTTATTGGTAATTGTCAATTCTACATAATGACCCCtttttt;ANN=A|synonymous_variant|LOW|GLYMA_01G026700|gene270|transcript|rna420|protein_coding|12/14|c.1071C>T|p.Thr357Thr|1562/2157|1071/1446|357/481||…	GT:PL	0/0:0,63,251	1/1:255,184,0
Chr 1	207	.	A	G	224	.	DP=125;VDB=3.25128e-05;SGB=49.0436;RPB=5.5985e-06;MQB=0.880321;MQSB=0.96612;BQB=0.00635854;MQ0F=0;ICB=1;HOB=0.5;AC=1;AN=2;DP4=17,9,31,42;MQ=57;FS=aggtTTTAGGTTTCGGGTTTGGGTTTTAGATTTTACGGCTTACGGTTTAa[A/G]gtttaggggttagggtttagggtttagaaataaatttgaGTGTTTGACAT;ANN=G|intergenic_region|MODIFIER|CHR_START-GLYMA_01G000100|CHR_START-gene0|intergenic_region|CHR_START-gene0|||n.207A>G||||||	GT:PL	0/1:255,0,255	./.:0,0,0
Chr 1	47772431	.	T	G	469	.	DP=125;VDB=3.41457e-07;SGB=4.25128;RPB=1;MQB=1;MQSB=0.969769;BQB=1;MQ0F=0.024;AC=4;AN=4;DP4=0,1,47,36;MQ=40;FS=GTTTTTAATCCCTCGCTTACACTCTTTTGGGCTAGGTTATGTAGGTGGTC[T/G]TACATTTCACTAAATTGTGGGACAGACACGTCCCAAAATCTGTTCTCCCC;ANN=G|intergenic_region|MODIFIER|GLYMA_01G143800-GLYMA_01G143900|gene1451-gene1452|intergenic_region|gene1451-gene1452|||n.47772431T>G||||||	GT:PL	1/1:255,178,0	1/1:238,42,0
Chr 1	53487895	.	C	A	486	.	DP=125;VDB=5.10721e-09;SGB=4.56808;MQSB=2.13878e-06;MQ0F=0.12;AC=4;AN=4;DP4=0,0,78,21;MQ=30;FS=ATGGTCGTGATCTGTCATTACGTGCGACTATCTCCACTatagaaagaaaa[C/A]agaaaagaacAAGCAAATCCACAAatactaatataataaatattagaaat;ANN=A|upstream_gene_variant|MODIFIER|GLYMA_01G201800|gene2035|transcript|rna3135|protein_coding||c.-3531C>A|||||3531|,A|downstream_gene_variant|MODIFIER|GLYMA_01G201700|gene2034|transcript|rna3134|p…	GT:PL	1/1:255,244,0	1/1:255,54,0
Chr 1	35217482	.	T	C	486	.	DP=1256;VDB=0;SGB=-1.38629;MQSB=0.889478;MQ0F=0;AC=4;AN=4;DP4=0,0,550,89;MQ=59;FS=TCAGTAGGACAACAACACACAGACCGCACTCCATCTTTCTTCCCAACGAG[T/C]CCTTATTTGTTTTGGATTTGGAAAACTGCAGAGGAGAAAGAAATAGGGGT;ANN=C|upstream_gene_variant|MODIFIER|GLYMA_01G104400|gene1055|transcript|rna1612|protein_coding||c.-2986A>G|||||2986|,C|intergenic_region|MODIFIER|GLYMA_01G104400-GLYMA_01G104500|gene1055-gene1056|intergenic_reg…	GT:PL	1/1:255,255,0	1/1:255,255,0
Chr 1	47772442	.	T	C	478	.	DP=126;VDB=0.000384512;SGB=4.71569;RPB=1;MQB=1;MQSB=0.201769;BQB=1;MQ0F=0.015873;AC=4;AN=4;DP4=0,1,47,42;MQ=42;FS=CTCGCTTACACTCTTTTGGGCTAGGTTATGTAGGTGGTCTTACATTTCAC[T/C]AAATTGTGGGACAGACACGTCCCAAAATCTGTTCTCCCCCTTTCTGGTTA;ANN=C|intergenic_region|MODIFIER|GLYMA_01G143800-GLYMA_01G143900|gene1451-gene1452|intergenic_region|gene1451-gene1452|||n.47772442T>C||||||	GT:PL	1/1:255,186,0	1/1:247,45,0
Chr 1	30431511	.	G	A	126	.	DP=126;VDB=0.0411825;SGB=2.63044;RPB=0.991422;MQB=0.297856;MQSB=0.851472;BQB=0.417357;MQ0F=0;ICB=0.3;HOB=0.125;AC=1;AN=4;DP4=48,24,4,2;MQ=54;FS=AGGGGCATTATAGCAAATAACCAAAAGTTACTAACTTTCTAGTATTCTAT[G/A]ACTAGCCCTCCCATTGGGGCACGGTGTGGAATTCCCTTTCTTCTCTTGGC;ANN=A|synonymous_variant|LOW|GLYMA_01G096000|gene971|transcript|rna1489|protein_coding|4/4|c.621C>T|p.Val207Val|944/1504|621/633|207/210||,A|synonymo…	GT:PL	0/1:160,0,255	0/0:0,181,255
Chr 1	53543350	.	T	C	74	.	DP=126;VDB=0.0679081;SGB=4.00342;RPB=0.963517;MQB=0.272832;MQSB=0.79421;BQB=0.0186196;MQ0F=0;ICB=0.3;HOB=0.125;AC=1;AN=4;DP4=53,19,5,3;MQ=58;FS=CCTGGAGTGCATCCTGCTGGATATCCTGTGCCAAGGGTTCCTTTGCCTCC[T/C]TTTCATGGTGGTCCCCAATCTCAACCATATGCCATTCCATCTCGCGGGGC;ANN=C|synonymous_variant|LOW|GLYMA_01G202600|gene2043|transcript|rna3145|protein_coding|24/29|c.3009T>C|p.Pro1003Pro|3265/4776|3009/3801|1003/1266||,…	GT:PL	0/1:111,0,255	0/0:0,108,255
Chr 1	56727950	.	G	A	145	.	DP=126;VDB=0.076945;SGB=4.00342;RPB=0.19754;MQB=1;MQSB=1;BQB=0.500057;MQ0F=0;ICB=0.3;HOB=0.125;AC=1;AN=4;DP4=51,32,6,2;MQ=60;FS=TGATACGCATCTACATCCCCAATGGTTCCAATTATGGCTTTTGTTAAAGT[G/A]TCGTCATCTATTTGTAGTTCTCTTAAGAAGTCACCAGTTCCATCATATAC;ANN=A|synonymous_variant|LOW|GLYMA_01G244900|gene2467|transcript|rna3855|protein_coding|17/19|c.2946C>T|p.Asp982Asp|3073/3578|2946/3237|982/1078||,A|upstream_gene_va…	GT:PL	0/1:180,0,255	0/0:0,178,255
Chr 1	55434875	.	C	A	108	.	DP=126;VDB=0.519034;SGB=4.00342;RPB=0.00782193;MQB=1;MQSB=1;BQB=0.345954;MQ0F=0;ICB=0.3;HOB=0.125;AC=1;AN=4;DP4=49,29,4,4;MQ=60;FS=TACTCTGCAATTGAGTCTTCCTTGTCAAGTAGAAAAGCAATCTGCTTCTG[C/A]TTGTAAAACTCCAAACAATTATTGCATTTGCATAGAGCATCTCTCCAATT;ANN=A|missense_variant|MODERATE|GLYMA_01G225700|gene2275|transcript|rna3534|protein_coding|5/6|c.975G>T|p.Lys325Asn|1183/1684|975/1263|325/420||,A|missense_varian…	GT:PL	0/1:144,0,255	0/0:0,111,255
Chr 1	52378130	.	G	A	90	.	DP=126;VDB=3.59638e-07;SGB=6.07412;RPB=0.000196442;MQB=7.68024e-06;MQSB=0.129973;BQB=0.00095491;MQ0F=0.00793651;ICB=0.3;HOB=0.125;AC=1;AN=4;DP4=54,22,1,10;MQ=57;FS=GCACCGACCTCGGTGGCCTTCTTCCTAATAGAAGCCGCTGACATGTCGCA[G/A]CCGGCGACTAGGGCGGCCGGGCCTTCTCTGACGAGAAGCTCCGGGAAGTT;ANN=A|synonymous_variant|LOW|GLYMA_01G188600|gene1903|transcript|rna2920|protein_coding|1/1|c.294C>T|p.Gly98Gly|760/1724|294/507|…	GT:PL	0/1:125,0,255	0/0:0,160,255
Chr 1	46188196	.	A	G	486	.	DP=1262;VDB=0.138932;SGB=-1.38629;RPB=1;MQB=1;MQSB=0.987875;BQB=1;MQ0F=0;AC=4;AN=4;DP4=0,1,566,228;MQ=59;FS=TAATGGCCATTAGTGGCTTGGCTTCGATAACGCAATTTCAGAAGGAGTCG[A/G]TAGTTGGGCACTGGATCCCATCGGACCTGGAGAATGTGTGACACTGGGTT;ANN=G|downstream_gene_variant|MODIFIER|GLYMA_01G136900|gene1382|transcript|rna2060|protein_coding||c.*494T>C|||||494|,G|intergenic_region|MODIFIER|GLYMA_01G136800-GLYMA_01G136900|gene13…	GT:PL	1/1:255,255,0	1/1:255,255,0
Chr 1	46192069	.	A	G	486	.	DP=1262;VDB=7.61644e-16;SGB=-1.38629;RPB=1;MQB=1;MQSB=0.993394;BQB=1;MQ0F=0;AC=4;AN=4;DP4=1,0,328,530;MQ=59;FS=CAGGCTGCACTTTTGGCGACAGCTAGGAGGGATCGCTAGACTAGCAGCCA[A/G]ACCAACAATGCTTGTTTCAACCAATTTTATCCATCCTTGAGTAATAAAAG;ANN=G|upstream_gene_variant|MODIFIER|GLYMA_01G136900|gene1382|transcript|rna2060|protein_coding||c.-99T>C|||||99|,G|intergenic_region|MODIFIER|GLYMA_01G136900-GLYMA_01G137000|gene138…	GT:PL	1/1:255,255,0	1/1:255,255,0
Chr 1	5106426	.	C	A	408	.	DP=127;VDB=0.146286;SGB=-17.6112;RPB=0.518515;MQB=1;MQSB=1;BQB=0.00625474;MQ0F=0;ICB=0.5;HOB=0.5;AC=2;AN=4;DP4=22,10,34,17;MQ=60;FS=GAAGATTACTCCTCCTCAAAGAGGCACAAGCCATACAACCACATCCTATC[C/A]CTTCTTGATTCGGAGGAAGAGGACTCAACACAAGACCTCTCCCCTCTCAT;ANN=A|synonymous_variant|LOW|GLYMA_01G045200|gene457|transcript|rna716|protein_coding|1/1|c.120C>A|p.Ser40Ser|374/1083|120/549|40/182||	GT:PL	0/1:186,0,212	0/1:255,0,255
Chr 1	53682087	.	A	G	87	.	DP=127;VDB=0.42619;SGB=5.38303;RPB=0.935981;MQB=0.350241;MQSB=0.0317324;BQB=0.500994;MQ0F=0.0393701;ICB=0.3;HOB=0.125;AC=1;AN=4;DP4=36,43,4,6;MQ=35;FS=CAGTATATTTTCACAGTACTAGACCTAGGGATGTCTGACTGACCAACTGG[A/G]ATACAAGGTTGTCCAGAGCAGTAAACTCGTGGGCATCTGCCAAAATCATA;ANN=G|synonymous_variant|LOW|GLYMA_01G203800|gene2055|transcript|rna3163|protein_coding|4/6|c.630T>C|p.Ile210Ile|807/1400|630/858|210/285||,G|…	GT:PL	0/1:122,0,255	0/0:0,144,255
Chr 1	46188955	.	G	A	303	.	DP=127;VDB=0.968749;SGB=-13.3152;RPB=0.144969;MQB=0.260644;MQSB=0.148921;BQB=0.0251906;MQ0F=0.015748;ICB=0.5;HOB=0.5;AC=2;AN=4;DP4=36,15,29,8;MQ=40;FS=GTGGAATTAATATAATGAATTCAAAAGCATCATACCTCTCTTGTTTGGAA[G/A]AATCAAAACACATCGAAATGGTACCAACCGTACTTAATAATAGAAGGATT;ANN=A|missense_variant|MODERATE|GLYMA_01G136900|gene1382|transcript|rna2060|protein_coding|3/3|c.335C>T|p.Ser112Phe|335/600|335/600|112/199||	GT:PL	0/1:81,0,255	0/1:255,0,145
Chr 1	52378127	.	G	A	104	.	DP=127;VDB=3.59638e-07;SGB=6.07412;RPB=0.00100771;MQB=7.36934e-06;MQSB=0.139891;BQB=0.00942917;MQ0F=0.00787402;ICB=0.3;HOB=0.125;AC=1;AN=4;DP4=55,23,1,10;MQ=57;FS=CTAGCACCGACCTCGGTGGCCTTCTTCCTAATAGAAGCCGCTGACATGTC[G/A]CAGCCGGCGACTAGGGCGGCCGGGCCTTCTCTGACGAGAAGCTCCGGGAA;ANN=A|synonymous_variant|LOW|GLYMA_01G188600|gene1903|transcript|rna2920|protein_coding|1/1|c.297C>T|p.Cys99Cys|763/1724|297/507|9…	GT:PL	0/1:139,0,255	0/0:0,163,255
Chr 1	20177374	.	T	C	410	.	DP=127;VDB=5.61613e-08;SGB=9.72438;MQSB=0.222803;MQ0F=0;AC=4;AN=4;DP4=0,0,31,66;MQ=34;FS=AATTGCATTTGGTTAAATCTTTATTTTGAGCCATAcgatattcaattatt[T/C]tatttctctatttttgtgGTACTAATCTAGACTATCTACTTTTAGATAAG;ANN=C|downstream_gene_variant|MODIFIER|GLYMA_01G078500|gene792|transcript|rna1210|protein_coding||c.*2483A>G|||||2483|WARNING_TRANSCRIPT_NO_START_CODON,C|intergenic_region|MODIFIER|GLYMA_01G078400-GLYMA_0…	GT:PL	1/1:255,255,0	1/1:179,30,0
Chr 1	47772446	.	T	C	486	.	DP=128;VDB=0.000369885;SGB=4.21714;RPB=1;MQB=1;MQSB=0.0773764;BQB=1;MQ0F=0.015625;AC=4;AN=4;DP4=0,1,45,45;MQ=42;FS=CTTACACTCTTTTGGGCTAGGTTATGTAGGTGGTCTTACATTTCACTAAA[T/C]TGTGGGACAGACACGTCCCAAAATCTGTTCTCCCCCTTTCTGGTTATAAT;ANN=C|intergenic_region|MODIFIER|GLYMA_01G143800-GLYMA_01G143900|gene1451-gene1452|intergenic_region|gene1451-gene1452|||n.47772446T>C||||||	GT:PL	1/1:255,186,0	1/1:255,48,0
Chr 1	45293280	.	G	T	486	.	DP=128;VDB=0.00682908;SGB=-1.3858;MQSB=0.99019;MQ0F=0;AC=4;AN=4;DP4=0,0,38,59;MQ=59;FS=GCAATGAAGATAAGATGAATATCAAAAATTACCTTTAGTGTAGTAAGGAG[G/T]TCCCTTGTCCTCAAATTCAAGGTCCCTTTCCCGTTGTCTTTCCCTTTGCC;ANN=T|intron_variant|MODIFIER|GLYMA_01G133100|gene1344|transcript|rna2013|protein_coding|2/4|c.607+1366C>A||||||,T|intron_variant|MODIFIER|GLYMA_01G133100|gene1344|transcript|rna2012|protein_coding|2/4|c.60…	GT:PL	1/1:255,181,0	1/1:255,111,0
Chr 1	819712	.	C	T	486	.	DP=128;VDB=0.0623343;SGB=-1.37981;MQSB=0.858694;MQ0F=0;AC=4;AN=4;DP4=0,0,57,21;MQ=52;FS=CCAGAGAAGTGGGGAAAGCAGTTGCAAAGATGATAGCCCTTGCACTTGAT[C/T]TGGATGCTAATTATTTTGATCGGCCAGAAATTCTTGGAGAGCCAATTGCA;ANN=T|synonymous_variant|LOW|GLYMA_01G008400|gene84|transcript|rna147|protein_coding|5/11|c.490C>T|p.Leu164Leu|560/1524|490/999|164/332||,T|synonymous_variant|LOW|GLYMA_01G008400|gene84|transcript|rna148|p…	GT:PL	1/1:255,84,0	1/1:255,151,0
Chr 1	54274821	.	C	G	98	.	DP=128;VDB=0.17309;SGB=2.63044;RPB=0.401519;MQB=0.049479;MQSB=0.452097;BQB=0.206371;MQ0F=0;ICB=0.3;HOB=0.125;AC=1;AN=4;DP4=37,36,3,3;MQ=57;FS=AATGCAGCGTATAAGAAGAAGGATTTTGATACCGCGATTCAACATTAcac[C/G]aaggctttggagttGGATGATGAGGATATTTCGTATCTCACTAACCGCGC;ANN=G|synonymous_variant|LOW|GLYMA_01G211200|gene2129|transcript|rna3286|protein_coding|1/7|c.843C>G|p.Thr281Thr|989/2324|843/1782|281/593||,G|synonymo…	GT:PL	0/1:134,0,255	0/0:0,144,255
Chr 1	5106423	.	A	C	426	.	DP=128;VDB=0.348255;SGB=-18.5317;RPB=0.584561;MQB=1;MQSB=1;BQB=0.0131061;MQ0F=0;ICB=0.5;HOB=0.5;AC=2;AN=4;DP4=22,9,34,20;MQ=60;FS=GAAGAAGATTACTCCTCCTCAAAGAGGCACAAGCCATACAACCACATCCT[A/C]TCCCTTCTTGATTCGGAGGAAGAGGACTCAACACAAGACCTCTCCCCTCT;ANN=C|synonymous_variant|LOW|GLYMA_01G045200|gene457|transcript|rna716|protein_coding|1/1|c.117A>C|p.Leu39Leu|371/1083|117/549|39/182||	GT:PL	0/1:204,0,195	0/1:255,0,255
Chr 1	50408871	.	A	T	20.4467	.	DP=128;VDB=0.45384;SGB=1.94933;RPB=0.745708;MQB=0.00292772;MQSB=0.387502;BQB=0.730155;MQ0F=0.0390625;ICB=0.3;HOB=0.125;AC=1;AN=4;DP4=42,41,2,3;MQ=47;FS=TCAGAATCATTCAATTTTAACAAGAAATCCCCTTTCAGACGGAAAATTTC[A/T]GCCTTGTGCTTTGCAGGAAAATACTCTAGATTAGTGCTGTTGATCAGATT;ANN=T|synonymous_variant|LOW|GLYMA_01G166400|gene1678|transcript|rna2546|protein_coding|28/35|c.9132T>A|p.Ala3044Ala|9516/12365|9132/11631|30…	GT:PL	0/1:57,0,255	0/0:0,190,255
Chr 1	16863799	.	C	A	316	.	DP=128;VDB=0.544948;SGB=-8.40557;RPB=0.831161;MQB=0.000121101;MQSB=0.916663;BQB=0.999987;MQ0F=0;ICB=0.5;HOB=0.5;AC=2;AN=4;DP4=48,17,17,4;MQ=57;FS=CGCCTTTCACCACGGCGTTGTTGGAATCCGACGAAGACCCAACCACTCGC[C/A]TCTCCGACGATGGTTCCTCTGTTGGGTTTTCCGACGACACCCCAAGGCTT;ANN=A|intergenic_region|MODIFIER|GLYMA_01G075300-GLYMA_01G075400|gene760-gene761|intergenic_region|gene760-gene761|||n.16863799C>A||||||	GT:PL	0/1:101,0,255	0/1:251,0,255
Chr 1	16863801	.	C	A	317	.	DP=128;VDB=0.56986;SGB=-8.40557;RPB=0.956127;MQB=0.000109385;MQSB=0.787259;BQB=0.887755;MQ0F=0;ICB=0.5;HOB=0.5;AC=2;AN=4;DP4=45,23,17,4;MQ=57;FS=CCTTTCACCACGGCGTTGTTGGAATCCGACGAAGACCCAACCACTCGCCT[C/A]TCCGACGATGGTTCCTCTGTTGGGTTTTCCGACGACACCCCAAGGCTTAC;ANN=A|intergenic_region|MODIFIER|GLYMA_01G075300-GLYMA_01G075400|gene760-gene761|intergenic_region|gene760-gene761|||n.16863801C>A||||||	GT:PL	0/1:101,0,255	0/1:252,0,255
Chr 1	56780034	.	T	C	486	.	DP=128;VDB=0.751008;SGB=-1.38629;MQSB=1;MQ0F=0;AC=4;AN=4;DP4=0,0,73,14;MQ=60;FS=GCGCATTGTTCCTCAATAGCTAACTGCGAGTCGAGGGCATGCTGCAATTT[T/C]AGATCTAAAGCATCGACAAAGGCATCGGCTTCTCTCAATGAATTGGCGAA;ANN=C|synonymous_variant|LOW|GLYMA_01G245400|gene2472|transcript|rna3867|protein_coding|1/3|c.852A>G|p.Leu284Leu|922/2724|852/2199|284/732||,C|downstream_gene_variant|MODIFIER|GLYMA_01G245500|gene2473|transcript|r…	GT:PL	1/1:255,138,0	1/1:255,123,0
Chr 1	6085977	.	A	G	91	.	DP=128;VDB=0.830559;SGB=5.38303;RPB=0.373281;MQB=0.630683;MQSB=0.560558;BQB=0.141246;MQ0F=0.0546875;ICB=0.3;HOB=0.125;AC=1;AN=4;DP4=38,32,5,5;MQ=36;FS=CATGGATATGGTCACAAATCTGATCAATTGTATGGTGACAAAGGTTTGGA[A/G]TATTCTGGAATAGATAGGAGACAATATGGTGAACGGCAGAGTGGTTACCT;ANN=G|synonymous_variant|LOW|GLYMA_01G051400|gene519|transcript|rna794|protein_coding|4/21|c.432A>G|p.Glu144Glu|680/4806|432/4329|144/1442||	GT:PL	0/1:126,0,255	0/0:0,114,255
Chr 1	56343326	.	A	C	486	.	DP=128;VDB=0.999944;SGB=-1.38629;MQSB=0.664355;MQ0F=0.132812;AC=4;AN=4;DP4=0,0,50,30;MQ=36;FS=CGACGCCCTCCTCTCTGACGTTAAGGAACAGGTTTCCCTCCTCGATTCCA[A/C]TTTCTCCTGGAACGAACACGATCGTGCCGCCGCCAAGCGCGCCACGCACG;ANN=C|missense_variant|MODERATE|GLYMA_01G239200|gene2410|transcript|rna3758|protein_coding|1/19|c.170A>C|p.Asn57Thr|321/2673|170/2121|57/706||,C|downstream_gene_variant|MODIFIER|GLYMA_01G239100|gene2…	GT:PL	1/1:255,120,0	1/1:255,120,0
Chr 1	46178519	.	C	G	486	.	DP=129;VDB=0.0156873;SGB=-1.38203;MQSB=0.886298;MQ0F=0;AC=4;AN=4;DP4=0,0,58,25;MQ=56;FS=GAGACTACCAGATTAGAAGAAAAGTTTAGTTTTGGGGTCTTCTCCAGATA[C/G]ACAAGTAAGGCTAGTCAACTCATATCAAGTATTTGTACGCTCCTGTTCGA;ANN=G|upstream_gene_variant|MODIFIER|GLYMA_01G136800|gene1381|transcript|rna2059|protein_coding||c.-849G>C|||||849|,G|intergenic_region|MODIFIER|GLYMA_01G136800-GLYMA_01G136900|gene1381-gene1382|intergenic…	GT:PL	1/1:255,160,0	1/1:255,90,0
Chr 1	4046746	.	C	T	24.9938	.	DP=129;VDB=0.0481132;SGB=0.620439;RPB=0.606341;MQB=0.138579;MQSB=0.458021;BQB=0.918392;MQ0F=0.193798;ICB=0.3;HOB=0.125;AC=1;AN=4;DP4=67,11,2,1;MQ=35;FS=TGACATTTCCTAGGAATATCACCTGTCATATTGATCAGTGGAGCTTGTAT[C/T]ACTTGAAGCCTTCCATTTCCTATCAGCAGATGATGAGTTTATCTTTGCTG;ANN=T|missense_variant|MODERATE|GLYMA_01G038300|gene387|transcript|rna602|protein_coding|18/23|c.3199G>A|p.Asp1067Asn|3687/4436|3199/3948|106…	GT:PL	0/1:60,0,195	0/0:0,169,255
Chr 1	49243586	.	G	A	486	.	DP=129;VDB=0.261403;SGB=-1.38611;MQSB=0.853106;MQ0F=0;AC=4;AN=4;DP4=0,0,57,24;MQ=59;FS=ACGTAAGGGAGGTCGGATTCGCCAAGCGCGAAGAGACGATTCCCGAAGAA[G/A]GCTAAGCTGGTGTTGGCCAGGCCAATGCCGTTAGCGGGGTTAAACTGCCC;ANN=A|synonymous_variant|LOW|GLYMA_01G154900|gene1562|transcript|rna2361|protein_coding|1/2|c.717C>T|p.Ala239Ala|831/2252|717/1773|239/590||	GT:PL	1/1:255,102,0	1/1:255,141,0
Chr 1	46263011	.	C	T	486	.	DP=129;VDB=2.62626e-40;SGB=-1.38578;MQSB=0.97496;MQ0F=0;AC=4;AN=4;DP4=0,0,25,65;MQ=59;FS=GGCCAAAGAATCACTATTTCAATTGAAGCTCTCCCACAGTGACCCAATTc[C/T]catatataaataattaagaatgttgTTTCTGACACAACTGCATCCTCACG;ANN=T|intergenic_region|MODIFIER|GLYMA_01G137100-GLYMA_01G137200|gene1384-gene1385|intergenic_region|gene1384-gene1385|||n.46263011C>T||||||	GT:PL	1/1:255,105,0	1/1:255,166,0
Chr 1	42993518	.	G	T	363	.	DP=129;VDB=2.82855e-23;SGB=9.90661;MQSB=0.932244;MQ0F=0;AC=4;AN=4;DP4=0,0,73,7;MQ=43;FS=gaatagcatagaaaaccaaaacaatgaaaattttTTGGTTTTGATATAGA[G/T]AGTCTGTATACGTTTGctttaaggaaaaaagaaaaaaatgaaagaaagag;ANN=T|3_prime_UTR_variant|MODIFIER|GLYMA_01G124600|gene1259|transcript|rna1899|protein_coding|5/5|c.*95C>A|||||95|	GT:PL	1/1:255,226,0	1/1:132,15,0
Chr 1	46192686	.	G	A	449	.	DP=129;VDB=6.93265e-12;SGB=-16.9974;RPB=0.010354;MQB=0.34662;MQSB=0.600942;BQB=0.348388;MQ0F=0.00775194;ICB=0.5;HOB=0.5;AC=2;AN=4;DP4=46,4,39,10;MQ=33;FS=AACCCTTTCATAATAGAAAGGGCCTGCTGTAACTTGGGCCTTGTTAGATA[G/A]AAGCAAAAGACTTTCACTTATAAATCCAAAGGGAGAATGAACCTAAGAGG;ANN=A|upstream_gene_variant|MODIFIER|GLYMA_01G136900|gene1382|transcript|rna2060|protein_coding||c.-716C>T|||||716|,A|intergenic_region|MOD…	GT:PL	0/1:227,0,196	0/1:255,0,207
Chr 1	53488221	.	C	G	486	.	DP=1293;VDB=0.801123;SGB=-1.38629;MQSB=4.87045e-05;MQ0F=0.0139211;AC=4;AN=4;DP4=0,0,395,536;MQ=55;FS=TCAAGAATCCACTTATGTAATAAAGTAGATCCCCCGATATTTTGAGCAGC[C/G]GTGTAGTATCAAATCCCAAAGATAGAAAgtcttttctctttattttataa;ANN=G|upstream_gene_variant|MODIFIER|GLYMA_01G201800|gene2035|transcript|rna3135|protein_coding||c.-3205C>G|||||3205|,G|downstream_gene_variant|MODIFIER|GLYMA_01G201700|gene2034|transcript|rna…	GT:PL	1/1:255,255,0	1/1:255,255,0
Chr 1	17211970	.	C	T	486	.	DP=1295;VDB=3.39933e-12;SGB=-1.38629;RPB=0.0548671;MQB=0.993591;MQSB=0.959897;BQB=0.399864;MQ0F=0;AC=4;AN=4;DP4=10,3,540,224;MQ=59;FS=GAGACTCTACTTGGTAAACGGGTTGATTATTCGGGTCGTTCTGTCATTGT[C/T]GTAGGTCCATCAGTTTCATTACATAGATGTGGATTGCCCCGCGAAATAGC;ANN=T|synonymous_variant|LOW|GLYMA_01G076000|gene767|transcript|rna1175|protein_coding|1/1|c.123C>T|p.Val41Val|145/238|123/216|41/71||	GT:PL	1/1:255,255,0	1/1:255,255,0
Chr 1	46178514	.	A	T	486	.	DP=130;VDB=0.0045012;SGB=-1.37928;MQSB=0.89399;MQ0F=0;AC=4;AN=4;DP4=0,0,57,25;MQ=57;FS=GATCTGAGACTACCAGATTAGAAGAAAAGTTTAGTTTTGGGGTCTTCTCC[A/T]GATACACAAGTAAGGCTAGTCAACTCATATCAAGTATTTGTACGCTCCTG;ANN=T|upstream_gene_variant|MODIFIER|GLYMA_01G136800|gene1381|transcript|rna2059|protein_coding||c.-844T>A|||||844|,T|intergenic_region|MODIFIER|GLYMA_01G136800-GLYMA_01G136900|gene1381-gene1382|intergenic_…	GT:PL	1/1:255,160,0	1/1:255,87,0
Chr 1	47408684	.	A	G	486	.	DP=130;VDB=0.0147318;SGB=-1.38624;RPB=1;MQB=1;MQSB=0.0203079;BQB=1;MQ0F=0;AC=4;AN=4;DP4=1,0,54,13;MQ=51;FS=TCTCTATTGAAATGGTATCCTTGGTCTTTTCCTTTCTCAATTCATCGATC[A/G]ACGGCCGCCTGCCAATGCTTCAACATCTAAGTTTTCACCAGAAAAAGCCA;ANN=G|downstream_gene_variant|MODIFIER|GLYMA_01G141900|gene1432|transcript|rna2136|protein_coding||c.*1180T>C|||||912|,G|downstream_gene_variant|MODIFIER|GLYMA_01G141900|gene1432|transcr…	GT:PL	1/1:255,96,0	1/1:255,48,0
Chr 1	46178520	.	A	G	486	.	DP=130;VDB=0.0155709;SGB=-1.38203;MQSB=0.886298;MQ0F=0;AC=4;AN=4;DP4=0,0,58,25;MQ=56;FS=AGACTACCAGATTAGAAGAAAAGTTTAGTTTTGGGGTCTTCTCCAGATAC[A/G]CAAGTAAGGCTAGTCAACTCATATCAAGTATTTGTACGCTCCTGTTCGAG;ANN=G|upstream_gene_variant|MODIFIER|GLYMA_01G136800|gene1381|transcript|rna2059|protein_coding||c.-850T>C|||||850|,G|intergenic_region|MODIFIER|GLYMA_01G136800-GLYMA_01G136900|gene1381-gene1382|intergenic…	GT:PL	1/1:255,160,0	1/1:255,90,0
Chr 1	46177952	.	T	C	486	.	DP=130;VDB=0.0786649;SGB=-1.38615;RPB=1;MQB=1;MQSB=0.0751128;BQB=1;MQ0F=0;AC=4;AN=4;DP4=0,1,55,32;MQ=51;FS=CTAAGGTAATTTTTTGgggttttctattttcaatcaAAAATCTTAGATTT[T/C]CTATCAAGGTTCAGCTGAATTCACAAAAAGGTTCAGGGTTCATAATTTGA;ANN=C|upstream_gene_variant|MODIFIER|GLYMA_01G136800|gene1381|transcript|rna2059|protein_coding||c.-282A>G|||||282|,C|intergenic_region|MODIFIER|GLYMA_01G136800-GLYMA_01G136900|gene1381-…	GT:PL	1/1:255,120,0	1/1:255,108,0
Chr 1	56727953	.	G	A	156	.	DP=130;VDB=0.0795616;SGB=4.00342;RPB=0.437489;MQB=1;MQSB=1;BQB=0.999912;MQ0F=0;ICB=0.3;HOB=0.125;AC=1;AN=4;DP4=52,36,6,2;MQ=60;FS=TACGCATCTACATCCCCAATGGTTCCAATTATGGCTTTTGTTAAAGTGTC[G/A]TCATCTATTTGTAGTTCTCTTAAGAAGTCACCAGTTCCATCATATACATC;ANN=A|synonymous_variant|LOW|GLYMA_01G244900|gene2467|transcript|rna3855|protein_coding|17/19|c.2943C>T|p.Asp981Asp|3070/3578|2943/3237|981/1078||,A|upstream_gene_…	GT:PL	0/1:191,0,255	0/0:0,196,255
Chr 1	52378073	.	G	A	221	.	DP=130;VDB=0.0892856;SGB=11.6141;RPB=0.960728;MQB=2.62933e-09;MQSB=0.734832;BQB=0.996363;MQ0F=0;ICB=0.3;HOB=0.125;AC=1;AN=4;DP4=45,34,12,7;MQ=56;FS=AGTTGCCGCGGGGGCACGTAGTGGTGGTGAAGGGTTGCCTGAAGAGCATC[G/A]ACTCTAGCACCGACCTCGGTGGCCTTCTTCCTAATAGAAGCCGCTGACAT;ANN=A|synonymous_variant|LOW|GLYMA_01G188600|gene1903|transcript|rna2920|protein_coding|1/1|c.351C>T|p.Val117Val|817/1724|351/507|117/168||,A|dow…	GT:PL	0/1:255,0,255	0/0:0,154,255
Chr 1	5553527	.	T	C	474	.	DP=130;VDB=1.13538e-14;SGB=-18.8386;RPB=5.87761e-07;MQB=8.14207e-08;MQSB=0.396916;BQB=0.893585;MQ0F=0;ICB=0.5;HOB=0.5;AC=2;AN=4;DP4=19,5,39,16;MQ=51;FS=CTTCGCCTATCTATACTAACTATAGTAAGGGGCCCTTTCTTGCTCGTTAG[T/C]GCTGTTTTTTGATTGCAGGGCGTTAgcttactaatatatatatatatata;ANN=C|intron_variant|MODIFIER|GLYMA_01G047700|gene482|transcript|rna749|protein_coding|7/7|c.745-286T>C||||||	GT:PL	0/1:255,0,131	0/1:255,0,204
Chr 1	17211983	.	G	C	486	.	DP=1302;VDB=5.42982e-07;SGB=-1.38629;MQSB=0.890456;MQ0F=0;AC=4;AN=4;DP4=0,0,543,224;MQ=59;FS=GTAAACGGGTTGATTATTCGGGTCGTTCTGTCATTGTCGTAGGTCCATCA[G/C]TTTCATTACATAGATGTGGATTGCCCCGCGAAATAGCAATAGAACTTTTC;ANN=C|missense_variant|MODERATE|GLYMA_01G076000|gene767|transcript|rna1175|protein_coding|1/1|c.136G>C|p.Val46Leu|158/238|136/216|46/71||	GT:PL	1/1:255,255,0	1/1:255,255,0
Chr 1	3356147	.	A	G	486	.	DP=1308;VDB=0.000882638;SGB=-1.38629;RPB=0.640729;MQB=0.00294328;MQSB=1.63089e-17;BQB=0.990956;MQ0F=0.00993884;AC=4;AN=4;DP4=2,3,695,141;MQ=39;FS=CATATCCATTTTATGTTCTGTACCTTCGATAAGATCAATTAAAACAAGTC[A/G]CACACTCATATTCTGAAAATATAGAAACAAAGAAATTCCACTATCAAACT;ANN=G|intergenic_region|MODIFIER|GLYMA_01G031900-GLYMA_01G032000|gene322-gene323|intergenic_region|gene322-gene323|||n.3356147A>G||||||	GT:PL	1/1:255,255,0	1/1:255,255,0
Chr 1	52378061	.	C	T	221	.	DP=131;VDB=0.000127829;SGB=10.2282;RPB=0.00179656;MQB=1.55348e-08;MQSB=0.0888038;BQB=0.982462;MQ0F=0;ICB=0.3;HOB=0.125;AC=1;AN=4;DP4=29,54,12,5;MQ=57;FS=CCGCCAGAGAGAAGTTGCCGCGGGGGCACGTAGTGGTGGTGAAGGGTTGC[C/T]TGAAGAGCATCGACTCTAGCACCGACCTCGGTGGCCTTCTTCCTAATAGA;ANN=T|synonymous_variant|LOW|GLYMA_01G188600|gene1903|transcript|rna2920|protein_coding|1/1|c.363G>A|p.Gln121Gln|829/1724|363/507|121/168||,…	GT:PL	0/1:255,0,255	0/0:0,169,255
Chr 1	52378064	.	A	G	221	.	DP=131;VDB=0.000428793;SGB=10.2282;RPB=0.0108154;MQB=1.48495e-08;MQSB=0.0857562;BQB=0.996669;MQ0F=0;ICB=0.3;HOB=0.125;AC=1;AN=4;DP4=29,55,12,5;MQ=57;FS=CCAGAGAGAAGTTGCCGCGGGGGCACGTAGTGGTGGTGAAGGGTTGCCTG[A/G]AGAGCATCGACTCTAGCACCGACCTCGGTGGCCTTCTTCCTAATAGAAGC;ANN=G|synonymous_variant|LOW|GLYMA_01G188600|gene1903|transcript|rna2920|protein_coding|1/1|c.360T>C|p.Leu120Leu|826/1724|360/507|120/168||,G…	GT:PL	0/1:255,0,255	0/0:0,169,255
Chr 1	53540788	.	G	A	114	.	DP=131;VDB=0.00794932;SGB=2.63044;RPB=0.112064;MQB=0.157382;MQSB=0.789743;BQB=0.912732;MQ0F=0.0152672;ICB=0.3;HOB=0.125;AC=1;AN=4;DP4=44,32,4,2;MQ=47;FS=CTTATTGATGAGTCCACTCAAGCAACTGAACCTGAGTGCCTCATACCCTT[G/A]GTTCTTGGAGCAAAGCAGGTATTTTGTCAAATATGCACTTGCACTTGTGT;ANN=A|synonymous_variant|LOW|GLYMA_01G202600|gene2043|transcript|rna3145|protein_coding|15/29|c.1992G>A|p.Leu664Leu|2248/4776|1992/3801|664/…	GT:PL	0/1:149,0,255	0/0:0,141,255
Chr 1	5106367	.	G	A	476	.	DP=131;VDB=0.0415344;SGB=-17.918;RPB=0.798509;MQB=0.988593;MQSB=0.936748;BQB=0.269813;MQ0F=0;ICB=0.5;HOB=0.5;AC=2;AN=4;DP4=28,7,41,11;MQ=59;FS=CTTTGGTGCCAAAGAGGCCTAGAGAAGAAGCCCAAGTGGAAAGAGGCTTG[G/A]ACTTTGAAGAAGATTACTCCTCCTCAAAGAGGCACAAGCCATACAACCAC;ANN=A|missense_variant|MODERATE|GLYMA_01G045200|gene457|transcript|rna716|protein_coding|1/1|c.61G>A|p.Asp21Asn|315/1083|61/549|21/182||	GT:PL	0/1:255,0,126	0/1:255,0,255
Chr 1	46177954	.	T	C	486	.	DP=131;VDB=0.0532476;SGB=-1.38612;RPB=1;MQB=1;MQSB=0.0558425;BQB=1;MQ0F=0;AC=4;AN=4;DP4=0,1,54,34;MQ=51;FS=AAGGTAATTTTTTGgggttttctattttcaatcaAAAATCTTAGATTTTC[T/C]ATCAAGGTTCAGCTGAATTCACAAAAAGGTTCAGGGTTCATAATTTGAGT;ANN=C|upstream_gene_variant|MODIFIER|GLYMA_01G136800|gene1381|transcript|rna2059|protein_coding||c.-284A>G|||||284|,C|intergenic_region|MODIFIER|GLYMA_01G136800-GLYMA_01G136900|gene1381-…	GT:PL	1/1:255,123,0	1/1:255,108,0
Chr 1	53682036	.	G	A	81	.	DP=131;VDB=0.127238;SGB=4.00342;RPB=0.996217;MQB=0.404446;MQSB=0.99422;BQB=0.814231;MQ0F=0.00763359;ICB=0.3;HOB=0.125;AC=1;AN=4;DP4=63,10,8,0;MQ=40;FS=ATACTGCCTTGATACTTGGACCGAGGATAGTAAATGTCTTCACACCTAGG[G/A]CAGTATATTTTCACAGTACTAGACCTAGGGATGTCTGACTGACCAACTGG;ANN=A|synonymous_variant|LOW|GLYMA_01G203800|gene2055|transcript|rna3163|protein_coding|4/6|c.681C>T|p.Cys227Cys|858/1400|681/858|227/285||,A|…	GT:PL	0/1:116,0,255	0/0:0,141,255
Chr 1	53544857	.	A	G	51	.	DP=131;VDB=0.140844;SGB=3.31571;RPB=0.59405;MQB=0.00875551;MQSB=0.286161;BQB=0.059863;MQ0F=0;ICB=0.3;HOB=0.125;AC=1;AN=4;DP4=60,15,2,5;MQ=57;FS=CTGAAATACGTTTGCATGAGACATCCGAAGGATTGCCTTGGGATAGCTAT[A/G]CCGAGGAACTGGTATATATGATTTGAGTTGATGGAATTTTGGGGCATTAC;ANN=G|3_prime_UTR_variant|MODIFIER|GLYMA_01G202600|gene2043|transcript|rna3145|protein_coding|29/29|c.*132A>G|||||132|,G|upstream_gene_variant|MODIFI…	GT:PL	0/1:87,0,255	0/0:0,151,255
Chr 1	53484450	.	T	A	486	.	DP=1315;VDB=1.65454e-18;SGB=-1.38629;MQSB=0.605235;MQ0F=0.00152091;AC=4;AN=4;DP4=0,0,415,368;MQ=57;FS=CTATTTCCTGGATCCGAAAGAGAGTACTCGGGTTCTCCCAATAACTAAAA[T/A]GTATATCATGCCTGAATCTAACTGGGTTCGCGGTGGTGGAGGAATTGAGA;ANN=A|upstream_gene_variant|MODIFIER|GLYMA_01G201600|gene2033|transcript|rna3133|protein_coding||c.-3191T>A|||||3191|,A|downstream_gene_variant|MODIFIER|GLYMA_01G201400|gene2031|transcript|rn…	GT:PL	1/1:255,255,0	1/1:255,255,0
Chr 1	33858443	.	T	C	486	.	DP=1319;VDB=0.000340956;SGB=-1.38629;RPB=0.0734747;MQB=0.999012;MQSB=0.0317593;BQB=0.00974472;MQ0F=0.00075815;AC=4;AN=4;DP4=1,3,494,263;MQ=54;FS=AAGCTTGAACCCAATTCCTACAGTGATGAATAAAAGTGCAATTAAAATTC[T/C]TGGGGAGTTATACATTTGTGTATTGATAAGACCGTTCACTATTTCTTGAA;ANN=C|missense_variant|MODERATE|GLYMA_01G101600|gene1027|transcript|rna1576|protein_coding|1/2|c.112A>G|p.Arg38Gly|112/330|112/330|38/109||	GT:PL	1/1:255,255,0	1/1:255,255,0
Chr 1	16863849	.	T	C	401	.	DP=132;VDB=0.00890381;SGB=-11.1672;RPB=0.928534;MQB=0.993086;MQSB=0.845121;BQB=0.911539;MQ0F=0;ICB=0.5;HOB=0.5;AC=2;AN=4;DP4=45,11,16,14;MQ=59;FS=CTCTCCGACGATGGTTCCTCTGTTGGGTTTTCCGACGACACCCCAAGGCT[T/C]ACGTCCGGACTCCTTCATCGACGGCGGCGACAATGGGCCACGGCCCTCAA;ANN=C|intergenic_region|MODIFIER|GLYMA_01G075300-GLYMA_01G075400|gene760-gene761|intergenic_region|gene760-gene761|||n.16863849T>C||||||	GT:PL	0/1:180,0,255	0/1:255,0,255
Chr 1	51343046	.	G	T	26.8952	.	DP=132;VDB=0.0138351;SGB=1.27626;RPB=0.101972;MQB=0.868251;MQSB=0.79823;BQB=0.987366;MQ0F=0;ICB=0.3;HOB=0.125;AC=1;AN=4;DP4=46,33,3,1;MQ=51;FS=TTGCCAATGCTGGTTTAAGGTCACCAGGATGTAACTCTCCACTTTCATAG[G/T]CTGCAGTCAGCTCAGCAAAGCTTGTGAAAGTCCTAGATTGAATGGAAGAA;ANN=T|missense_variant|MODERATE|GLYMA_01G176800|gene1783|transcript|rna2719|protein_coding|8/10|c.992C>A|p.Ala331Asp|1117/1482|992/1146|331/381||,T|mi…	GT:PL	0/1:64,0,255	0/0:0,132,255
Chr 1	2344523	.	C	T	216	.	DP=132;VDB=0.0284567;SGB=28.9423;RPB=0.0714227;MQB=0.136652;MQSB=0.402517;BQB=0.952383;MQ0F=0;ICB=0.5;HOB=0.5;AC=2;AN=4;DP4=23,11,30,14;MQ=48;FS=TTTATCTCAGAACGCTCTTCAGATGAAGCAAGGCTCTTCTTGTCTTCCAT[C/T]CGAGGAAATAATTCCCTCAAAGTTGAAATCCTTGCCTCTCCACCATAGAC;ANN=T|synonymous_variant|LOW|GLYMA_01G023300|gene236|transcript|rna379|protein_coding|9/10|c.1194G>A|p.Arg398Arg|1556/2294|1194/1551|398/516||,T|syn…	GT:PL	1/1:255,132,0	0/0:0,102,255
Chr 1	16863850	.	A	C	221	.	DP=132;VDB=0.0735895;SGB=10.9211;RPB=0.962182;MQB=0.964933;MQSB=0.859405;BQB=0.857096;MQ0F=0;ICB=0.3;HOB=0.125;AC=1;AN=4;DP4=47,22,13,5;MQ=59;FS=TCTCCGACGATGGTTCCTCTGTTGGGTTTTCCGACGACACCCCAAGGCTT[A/C]CGTCCGGACTCCTTCATCGACGGCGGCGACAATGGGCCACGGCCCTCAAC;ANN=C|intergenic_region|MODIFIER|GLYMA_01G075300-GLYMA_01G075400|gene760-gene761|intergenic_region|gene760-gene761|||n.16863850A>C||||||	GT:PL	0/1:255,0,255	0/0:0,129,255
Chr 1	55434830	.	T	C,G	450	.	DP=132;VDB=0.143814;SGB=-1.38629;MQSB=0.00839193;MQ0F=0;AC=3,1;AN=4;DP4=0,0,65,32;MQ=53;FS=TGTTGCTGcaatttttcttctctcttttgctTGGCCATTTGCTCATACTC[T/C]GCAATTGAGTCTTCCTTGTCAAGTAGAAAAGCAATCTGCTTCTGCTTGTA;ANN=C|synonymous_variant|LOW|GLYMA_01G225700|gene2275|transcript|rna3534|protein_coding|5/6|c.1020A>G|p.Ala340Ala|1228/1684|1020/1263|340/420||,G|synonymous_variant|LOW|GLYMA_01G225700|gene2275|transcri…	GT:PL	1/2:255,255,188,255,0,255	1/1:255,138,0,255,138,255
Chr 1	50411266	.	G	C	77	.	DP=132;VDB=0.215799;SGB=2.63044;RPB=0.0987768;MQB=0.00313888;MQSB=0.509656;BQB=0.212881;MQ0F=0;ICB=0.3;HOB=0.125;AC=1;AN=4;DP4=55,28,0,6;MQ=59;FS=AGAAGATCAAGGCCTTGTTTAAGCCAGAAAACATCACTCAATGCCCCCCA[G/C]TCTTGATTTTGGATAATAAATTGAAGTCTGGTAAAAAGAGTTTTCCCGAG;ANN=C|missense_variant|MODERATE|GLYMA_01G166400|gene1678|transcript|rna2546|protein_coding|26/35|c.7449C>G|p.Asp2483Glu|7833/12365|7449/11631|2483/…	GT:PL	0/1:113,0,255	0/0:0,154,255
Chr 1	189	.	T	G	152	.	DP=133;VDB=0.0288563;SGB=12.3071;RPB=0.854997;MQB=0.158916;MQSB=0.853676;BQB=0.963158;MQ0F=0;ICB=1;HOB=0.5;AC=1;AN=2;DP4=27,62,7,13;MQ=58;FS=tttagggtttagggtttaaggtTTTAGGTTTCGGGTTTGGGTTTTAGATT[T/G]TACGGCTTACGGTTTAaagtttaggggttagggtttagggtttagaaata;ANN=G|intergenic_region|MODIFIER|CHR_START-GLYMA_01G000100|CHR_START-gene0|intergenic_region|CHR_START-gene0|||n.189T>G||||||	GT:PL	0/1:184,0,255	./.:0,0,0
Chr 1	1689826	.	C	A	216	.	DP=133;VDB=0.0715497;SGB=6.07412;RPB=0.148672;MQB=1;MQSB=1;BQB=0.815084;MQ0F=0;ICB=0.5;HOB=0.5;AC=2;AN=4;DP4=53,18,8,3;MQ=60;FS=ATCATCACCTTAACTAAGGTTGAAAAGAGCCTTGCTTATTTTGCTACATG[C/A]CATTCTTTTGATCACTGCACCATCAACTATTTCATAGGTGTCTTATTTCT;ANN=A|3_prime_UTR_variant|MODIFIER|GLYMA_01G017700|gene178|transcript|rna294|protein_coding|4/4|c.*278G>T|||||278|	GT:PL	1/1:255,33,0	0/0:0,214,255
Chr 1	51166171	.	A	G	486	.	DP=133;VDB=0.0804918;SGB=-1.38629;MQSB=0.999423;MQ0F=0;AC=4;AN=4;DP4=0,0,56,33;MQ=56;FS=AAGTTGGCGAAACTGATCGAGGACGCTCACGTGATAGGGAGTCTCATTAT[A/G]ATCGTGTTGAATCTAAACATGGGGAAAGGAATCATGACTATGAGCCTGAG;ANN=G|missense_variant|MODERATE|GLYMA_01G175100|gene1765|transcript|rna2684|protein_coding|10/10|c.1132A>G|p.Asn378Asp|1301/2096|1132/1446|378/481||,G|downstream_gene_variant|MODIFIER|GLYMA_01G175000|gene1…	GT:PL	1/1:255,126,0	1/1:255,141,0
Chr 1	6085972	.	T	G	28.8733	.	DP=133;VDB=0.208567;SGB=4.00342;RPB=0.771525;MQB=0.378983;MQSB=0.320961;BQB=0.383173;MQ0F=0.0827068;ICB=0.3;HOB=0.125;AC=1;AN=4;DP4=38,35,4,4;MQ=35;FS=CAAGCCATGGATATGGTCACAAATCTGATCAATTGTATGGTGACAAAGGT[T/G]TGGAATATTCTGGAATAGATAGGAGACAATATGGTGAACGGCAGAGTGGT;ANN=G|missense_variant|MODERATE|GLYMA_01G051400|gene519|transcript|rna794|protein_coding|4/21|c.427T>G|p.Leu143Val|675/4806|427/4329|143/1442||	GT:PL	0/1:65,0,255	0/0:0,117,255
Chr 1	2769176	.	C	A	216	.	DP=133;VDB=0.401376;SGB=42.9751;RPB=0.590391;MQB=0.913056;MQSB=0.992086;BQB=0.0828762;MQ0F=0;ICB=0.5;HOB=0.5;AC=2;AN=4;DP4=15,6,43,23;MQ=59;FS=GCGCGCCAACTGTTAGCTAGATGCATAGCGTGATCACGTGAAACTGATGA[C/A]AGCCGATGAAGAACTGCGTTCTTGACATGAGCAGCACCTTTTTCTCCAGC;ANN=A|synonymous_variant|LOW|GLYMA_01G026500|gene268|transcript|rna418|protein_coding|4/4|c.918G>T|p.Leu306Leu|989/1594|918/984|306/327||,A|downstream…	GT:PL	0/0:0,57,255	1/1:255,129,0
Chr 1	46178292	.	T	A	486	.	DP=133;VDB=0.968717;SGB=-1.38629;RPB=1;MQB=1;MQSB=0.270712;BQB=1;MQ0F=0;AC=4;AN=4;DP4=1,0,63,32;MQ=56;FS=TAGTTGGGGCCTTATTATAGACCTATTATGTAAGGAGTTGAAACCCAAGA[T/A]GTTGAGGTTACCTTAAGAAGATTGACATATTTATGAAGGAACCAAAGACT;ANN=A|upstream_gene_variant|MODIFIER|GLYMA_01G136800|gene1381|transcript|rna2059|protein_coding||c.-622A>T|||||622|,A|intergenic_region|MODIFIER|GLYMA_01G136800-GLYMA_01G136900|gene1381-ge…	GT:PL	1/1:255,111,0	1/1:255,144,0
Chr 1	46186582	.	A	G	486	.	DP=134;VDB=0.0322228;SGB=-1.14239;MQSB=0.886266;MQ0F=0.00746269;AC=4;AN=4;DP4=0,0,87,14;MQ=51;FS=TGGCTTTCACGACCACAAAGGGGCTATCTCTTAGTCAGAGTAGATAGAAA[A/G]GATCTTCTGATCAATCTAGATATCATTTCGATTCCATTAGTAATAAGGAT;ANN=G|downstream_gene_variant|MODIFIER|GLYMA_01G136900|gene1382|transcript|rna2060|protein_coding||c.*2108T>C|||||2108|,G|intergenic_region|MODIFIER|GLYMA_01G136800-GLYMA_01G136900|gene1381-gene13…	GT:PL	1/1:255,217,0	1/1:255,87,0
Chr 1	1488983	.	T	C	486	.	DP=134;VDB=0.0660118;SGB=-1.17677;MQSB=0.778825;MQ0F=0;AC=4;AN=4;DP4=0,0,61,14;MQ=56;FS=ACAGCCCTGCTTGTTTGTGACGTAAGAGATGACCAATGCCCTAACATTGG[T/C]TGCGAAGCTCCACTTAAATGTGCAGCATATCGGGTCGCTCGCTTGCGCTT;ANN=C|synonymous_variant|LOW|GLYMA_01G015000|gene151|transcript|rna256|protein_coding|3/8|c.99A>G|p.Gln33Gln|625/2742|99/1752|33/583||,C|downstream_gene_variant|MODIFIER|GLYMA_01G014900|gene150|transcript|…	GT:PL	1/1:255,66,0	1/1:255,160,0
Chr 1	46191817	.	T	C	486	.	DP=134;VDB=0.118293;SGB=-1.38592;RPB=0.0527108;MQB=0.0325183;MQSB=0.284498;BQB=0.831991;MQ0F=0.0223881;AC=4;AN=4;DP4=3,0,69,23;MQ=36;FS=GTTGCCCTCCTAGGCACACAACACTAAGTAATCCAGGCCAACCCACATTA[T/C]TGACTAACAGTGGAAAATCATATTTCTTAAGAGGTACTAAATACAACTCC;ANN=C|intron_variant|MODIFIER|GLYMA_01G136900|gene1382|transcript|rna2060|protein_coding|1/2|c.33+121A>G||||||	GT:PL	1/1:255,13,0	1/1:255,169,0
Chr 1	55434820	.	G	T	95	.	DP=134;VDB=0.125212;SGB=4.69269;RPB=0.999093;MQB=0.802504;MQSB=0.000944412;BQB=0.567151;MQ0F=0.0746269;ICB=0.3;HOB=0.125;AC=1;AN=4;DP4=60,30,5,4;MQ=47;FS=AGCACCCTCTTGTTGCTGcaatttttcttctctcttttgctTGGCCATTT[G/T]CTCATACTCTGCAATTGAGTCTTCCTTGTCAAGTAGAAAAGCAATCTGCT;ANN=T|missense_variant|MODERATE|GLYMA_01G225700|gene2275|transcript|rna3534|protein_coding|5/6|c.1030C>A|p.Gln344Lys|1238/1684|1030/1263|34…	GT:PL	0/1:131,0,255	0/0:0,132,255
Chr 1	55434791	.	T	C	48.0028	.	DP=134;VDB=0.869737;SGB=5.38303;RPB=0.367517;MQB=0.520912;MQSB=0.222657;BQB=0.551292;MQ0F=0.365672;ICB=0.3;HOB=0.125;AC=1;AN=4;DP4=58,23,6,4;MQ=29;FS=TGTccaagtttattaaaaaaacttaactcAGCACCCTCTTGTTGCTGcaa[T/C]ttttcttctctcttttgctTGGCCATTTGCTCATACTCTGCAATTGAGTC;ANN=C|synonymous_variant|LOW|GLYMA_01G225700|gene2275|transcript|rna3534|protein_coding|5/6|c.1059A>G|p.Lys353Lys|1267/1684|1059/1263|353/420||…	GT:PL	0/1:83,0,255	0/0:0,108,255
Chr 1	53991994	.	T	C	125	.	DP=134;VDB=0.989162;SGB=6.07412;RPB=0.939506;MQB=1.00827e-06;MQSB=0.0427548;BQB=0.0716146;MQ0F=0;ICB=0.3;HOB=0.125;AC=1;AN=4;DP4=49,28,5,6;MQ=55;FS=GCCTGTATTCTGATGAGACACGACATGGATTTGAGCACACTTTAAGCTGG[T/C]TGAACCAGTGGGCTTGCTCACGATCGTTTGGTCTTGGGACTCGCATACCA;ANN=C|synonymous_variant|LOW|GLYMA_01G208100|gene2098|transcript|rna3231|protein_coding|3/4|c.1804T>C|p.Leu602Leu|1871/3808|1804/3348|602/1115||,…	GT:PL	0/1:160,0,255	0/0:0,141,255
Chr 1	2285551	.	T	C	216	.	DP=134;VDB=8.46001e-05;SGB=27.556;RPB=0.038864;MQB=1;MQSB=1;BQB=0.994186;MQ0F=0;ICB=0.5;HOB=0.5;AC=2;AN=4;DP4=29,15,32,10;MQ=60;FS=CCGAATACGAATAGCCACAGAAGTTTGTTCGGGCCTGGGCTTTCTCAATG[T/C]AGCTGAGCCAAGGCCCGCTATTCATTGTCATTTGACCCCATCGAAAATCC;ANN=C|missense_variant|MODERATE|GLYMA_01G022600|gene228|transcript|rna363|protein_coding|7/8|c.1715T>C|p.Val572Ala|1957/2810|1715/2406|572/801||,C|downstream_gene…	GT:PL	1/1:255,126,0	0/0:0,132,255
Chr 1	53485298	.	C	T	486	.	DP=1343;VDB=6.41216e-17;SGB=-1.38629;MQSB=0.555772;MQ0F=0.00521221;AC=4;AN=4;DP4=0,0,689,59;MQ=43;FS=AGTTGCCCTTTGGTTAGGTATTGGAGCAATATTACCTATTGAGAAATCCC[C/T]AACTTTAGGTcttttttaaacttataaaattgattcaattttgaaataaa;ANN=T|upstream_gene_variant|MODIFIER|GLYMA_01G201600|gene2033|transcript|rna3133|protein_coding||c.-2343C>T|||||2343|,T|downstream_gene_variant|MODIFIER|GLYMA_01G201400|gene2031|transcript|rna…	GT:PL	1/1:255,255,0	1/1:255,255,0
Chr 1	17211934	.	T	G	486	.	DP=1348;VDB=0.999811;SGB=-1.38629;MQSB=1.96782e-17;MQ0F=0;AC=4;AN=4;DP4=0,0,615,328;MQ=55;FS=TCTGATATAATTGAGGGCAAAGAGGGAAGATTTCACGAGACTCTACTTGG[T/G]AAACGGGTTGATTATTCGGGTCGTTCTGTCATTGTCGTAGGTCCATCAGT;ANN=G|synonymous_variant|LOW|GLYMA_01G076000|gene767|transcript|rna1175|protein_coding|1/1|c.87T>G|p.Gly29Gly|109/238|87/216|29/71||	GT:PL	1/1:255,255,0	1/1:255,255,0
Chr 1	30282837	.	A	G	486	.	DP=135;VDB=0.410121;SGB=-1.38629;RPB=0.00952381;MQB=0.761905;MQSB=0.445027;BQB=0.171429;MQ0F=0;AC=4;AN=4;DP4=0,2,36,69;MQ=58;FS=AAATCCATTCTCTTCAATTGGAGAGGAAGCCAGCATAAGGGAGCCCATTC[A/G]ACCTAAAGCTAACAAAGACTTATGGCAAGGAAATCTATTCCATTCATTCA;ANN=G|intergenic_region|MODIFIER|GLYMA_01G095900-GLYMA_01G096000|gene970-gene971|intergenic_region|gene970-gene971|||n.30282837A>G||||||	GT:PL	1/1:255,109,0	1/1:255,148,0
Chr 1	53129262	.	C	T	37.548	.	DP=135;VDB=0.513814;SGB=3.31571;RPB=0.106437;MQB=0.457586;MQSB=0.857404;BQB=0.093521;MQ0F=0;ICB=0.3;HOB=0.125;AC=1;AN=4;DP4=59,24,4,3;MQ=59;FS=ACTCCAATTTCATTGTTCACCGCCATAACCGAAACGAGACCGGTATCAGG[C/T]CTAATCGCAGCCCTAAGCTTATCCAAATCAATCAACCCGTCAGATTCAAC;ANN=T|synonymous_variant|LOW|GLYMA_01G197100|gene1988|transcript|rna3064|protein_coding|1/2|c.582G>A|p.Arg194Arg|822/2150|582/1374|194/457||,T|synonym…	GT:PL	0/1:75,0,255	0/0:0,117,255
Chr 1	45294142	.	T	C	486	.	DP=135;VDB=0.81774;SGB=-1.38601;MQSB=1;MQ0F=0;AC=4;AN=4;DP4=0,0,54,58;MQ=60;FS=TATTTCATGCTTATATAAGCTTCTGTGCTAACCTGGATAACATTCCACTA[T/C]TAATAGAATTCACGTTCCACTAATATCACTACTGACAGACTACGCCACTA;ANN=C|intron_variant|MODIFIER|GLYMA_01G133100|gene1344|transcript|rna2013|protein_coding|2/4|c.607+504A>G||||||,C|intron_variant|MODIFIER|GLYMA_01G133100|gene1344|transcript|rna2012|protein_coding|2/4|c.607+504A>G|…	GT:PL	1/1:255,211,0	1/1:255,126,0
Chr 1	25489370	.	A	G	399	.	DP=135;VDB=4.10331e-26;SGB=-0.974016;MQSB=0.999914;MQ0F=0.140741;AC=4;AN=4;DP4=0,0,76,21;MQ=15;FS=TCCTAAATCTGTAATTCGGAATGAATGAAAGGGTTTGCTTTGACCGTTAA[A/G]AAGAGTAGATAACTCCTTTTTTCCTTGTCTTTGTTTCTATTGCATTCTAT;ANN=G|intergenic_region|MODIFIER|GLYMA_01G085900-GLYMA_01G086000|gene868-gene869|intergenic_region|gene868-gene869|||n.25489370A>G||||||	GT:PL	1/1:249,211,0	1/1:174,81,0
Chr 1	46189354	.	T	G	442	.	DP=135;VDB=6.02104e-28;SGB=-1.38629;MQ0F=0;AC=4;AN=4;DP4=0,0,135,0;MQ=51;FS=TATTGATCATGTTCCCTTCCTCCTTGTGTTGGGCGTCTTTGGCTTTACAA[T/G]AGAAAGCCCGccataaaaaaaagtctttctGTTCTCGTCCTGGATCATAT;ANN=G|intron_variant|MODIFIER|GLYMA_01G136900|gene1382|transcript|rna2060|protein_coding|2/2|c.258-322A>C||||||	GT:PL	1/1:236,229,0	1/1:230,178,0
Chr 1	46189352	.	A	G	440	.	DP=135;VDB=7.34944e-28;SGB=-1.38629;MQ0F=0;AC=4;AN=4;DP4=0,0,135,0;MQ=51;FS=TCTATTGATCATGTTCCCTTCCTCCTTGTGTTGGGCGTCTTTGGCTTTAC[A/G]ATAGAAAGCCCGccataaaaaaaagtctttctGTTCTCGTCCTGGATCAT;ANN=G|intron_variant|MODIFIER|GLYMA_01G136900|gene1382|transcript|rna2060|protein_coding|2/2|c.258-320T>C||||||	GT:PL	1/1:235,229,0	1/1:229,178,0
Chr 1	39579287	.	C	T	486	.	DP=1350;VDB=0.999902;SGB=-1.38629;RPB=1;MQB=1;MQSB=0.05729;BQB=1;MQ0F=0;AC=4;AN=4;DP4=0,1,396,456;MQ=58;FS=TAGATCGATATGAACATTATGAGCTGTCCCGTAATAAACCCAGTTGTTGC[C/T]GATATTTTCTTCTCGGTCCCTTCTTCCACAAGCCTAGCTCGAAGAAGGAA;ANN=T|synonymous_variant|LOW|GLYMA_01G114300|gene1154|transcript|rna1736|protein_coding|1/1|c.129G>A|p.Ser43Ser|129/672|129/255|43/84||	GT:PL	1/1:255,255,0	1/1:255,255,0
Chr 1	53991931	.	C	T	74	.	DP=136;VDB=0.0987508;SGB=4.00342;RPB=0.755855;MQB=2.23844e-05;MQSB=0.999786;BQB=0.902608;MQ0F=0;ICB=0.3;HOB=0.125;AC=1;AN=4;DP4=54,39,5,3;MQ=57;FS=GGTACATTACATATGGAGAATCAGAATGGAAGAAGCTAGCTGAGGAGTGC[C/T]TTTCTAATATGAGCCTGTATTCTGATGAGACACGACATGGATTTGAGCAC;ANN=T|missense_variant|MODERATE|GLYMA_01G208100|gene2098|transcript|rna3231|protein_coding|3/4|c.1741C>T|p.Leu581Phe|1808/3808|1741/3348|581/1115|…	GT:PL	0/1:110,0,255	0/0:0,175,255
Chr 1	16863792	.	C	T	273	.	DP=136;VDB=0.342935;SGB=-8.09871;RPB=0.653705;MQB=2.88969e-06;MQSB=0.90517;BQB=0.999879;MQ0F=0;ICB=0.5;HOB=0.5;AC=2;AN=4;DP4=50,15,17,3;MQ=56;FS=CCGCCGTCGCCTTTCACCACGGCGTTGTTGGAATCCGACGAAGACCCAAC[C/T]ACTCGCCTCTCCGACGATGGTTCCTCTGTTGGGTTTTCCGACGACACCCC;ANN=T|intergenic_region|MODIFIER|GLYMA_01G075300-GLYMA_01G075400|gene760-gene761|intergenic_region|gene760-gene761|||n.16863792C>T||||||	GT:PL	0/1:75,0,255	0/1:235,0,255
Chr 1	46191630	.	G	A	486	.	DP=136;VDB=0.826869;SGB=-1.38627;MQSB=0.16208;MQ0F=0.00735294;AC=4;AN=4;DP4=0,0,72,28;MQ=32;FS=CAAAGGTATTTGAGCTAGCTGCATACGATTAGCCAGCGTTGAGGGTGCAA[G/A]AGGATTAGACATCCTCCCATAGTACAGTTCCCTGCAGTTTGAACCCAGTG;ANN=A|intron_variant|MODIFIER|GLYMA_01G136900|gene1382|transcript|rna2060|protein_coding|1/2|c.33+308C>T||||||	GT:PL	1/1:255,126,0	1/1:255,175,0
Chr 1	46178291	.	A	G	486	.	DP=136;VDB=0.988326;SGB=-1.38629;RPB=1;MQB=1;MQSB=0.313073;BQB=1;MQ0F=0;AC=4;AN=4;DP4=1,0,65,31;MQ=56;FS=CTAGTTGGGGCCTTATTATAGACCTATTATGTAAGGAGTTGAAACCCAAG[A/G]TGTTGAGGTTACCTTAAGAAGATTGACATATTTATGAAGGAACCAAAGAC;ANN=G|upstream_gene_variant|MODIFIER|GLYMA_01G136800|gene1381|transcript|rna2059|protein_coding||c.-621T>C|||||621|,G|intergenic_region|MODIFIER|GLYMA_01G136800-GLYMA_01G136900|gene1381-ge…	GT:PL	1/1:255,107,0	1/1:255,148,0
Chr 1	46178134	.	T	C	486	.	DP=136;VDB=0.990222;SGB=-1.38629;MQSB=0.980982;MQ0F=0;AC=4;AN=4;DP4=0,0,50,42;MQ=59;FS=ACCCTATGAAGAGATTTTCCACTTTTTGTAAAGTAGGGTTACCGCACTCT[T/C]TATCTAGAATCAGCCATGTTAGAAGTCTTAAGGTAGAGATACTTTTAAGC;ANN=C|upstream_gene_variant|MODIFIER|GLYMA_01G136800|gene1381|transcript|rna2059|protein_coding||c.-464A>G|||||464|,C|intergenic_region|MODIFIER|GLYMA_01G136800-GLYMA_01G136900|gene1381-gene1382|intergenic_…	GT:PL	1/1:255,129,0	1/1:255,148,0
Chr 1	52567581	.	C	T	486	.	DP=137;VDB=0.000538376;SGB=-1.38504;MQSB=0.999137;MQ0F=0;AC=4;AN=4;DP4=0,0,59,32;MQ=58;FS=TCAGAAGAGCTCAAGGCAGCAACAACCGACCCTGTTGTTGCAAAAGTTGA[C/T]GCAACATCATGATAGTCTTTCCATGAGGTTGTTACCTTCAGAGATGGGTA;ANN=T|synonymous_variant|LOW|GLYMA_01G191100|gene1928|transcript|rna2955|protein_coding|23/23|c.3087G>A|p.Ala1029Ala|3242/3803|3087/3144|1029/1047||,T|synonymous_variant|LOW|GLYMA_01G191100|gene1928|tran…	GT:PL	1/1:255,102,0	1/1:255,172,0
Chr 1	46185800	.	A	G	486	.	DP=137;VDB=0.108283;SGB=4.4438;RPB=0.761905;MQB=1;MQSB=1;BQB=0.714286;MQ0F=0;AC=4;AN=4;DP4=2,0,41,43;MQ=60;FS=AAATGGGTCTAGTTCAATAAGCATATGATTGGTGAAGCTATGAATTGACA[A/G]ATTTTGGAGTGAAATAGATGTTGAAGTGTGAATCGGTAGATTTCTAGTGC;ANN=G|downstream_gene_variant|MODIFIER|GLYMA_01G136900|gene1382|transcript|rna2060|protein_coding||c.*2890T>C|||||2890|,G|intergenic_region|MODIFIER|GLYMA_01G136800-GLYMA_01G136900|ge…	GT:PL	1/1:255,114,0	1/1:255,42,0
Chr 1	48171038	.	T	C	486	.	DP=137;VDB=0.264653;SGB=-1.38473;RPB=0.588235;MQB=0.517647;MQSB=0.99704;BQB=0.9;MQ0F=0;AC=4;AN=4;DP4=2,0,62,23;MQ=59;FS=AAGCCTGAGGAGAACTTCTTTAGTGACCTTTCAAAGGCCAAAGAAGACAA[T/C]GCTTCTTTGAATTTAAACGGGAGAGGGTTTCTGGTTGCAAACAGTAATAA;ANN=C|synonymous_variant|LOW|GLYMA_01G146400|gene1477|transcript|rna2216|protein_coding|3/4|c.261T>C|p.Asn87Asn|639/2288|261/1488|87/495||,C|upstream_gene_variant|MODIFIER|G…	GT:PL	1/1:255,7,0	1/1:255,160,0
Chr 1	54274812	.	A	G	114	.	DP=137;VDB=0.364002;SGB=3.31571;RPB=0.478044;MQB=0.0788366;MQSB=0.564436;BQB=0.133647;MQ0F=0;ICB=0.3;HOB=0.125;AC=1;AN=4;DP4=44,34,3,4;MQ=58;FS=GAAGCGGGCAATGCAGCGTATAAGAAGAAGGATTTTGATACCGCGATTCA[A/G]CATTAcaccaaggctttggagttGGATGATGAGGATATTTCGTATCTCAC;ANN=G|synonymous_variant|LOW|GLYMA_01G211200|gene2129|transcript|rna3286|protein_coding|1/7|c.834A>G|p.Gln278Gln|980/2324|834/1782|278/593||,G|synony…	GT:PL	0/1:150,0,255	0/0:0,154,255
Chr 1	4433723	.	C	T	35.6521	.	DP=137;VDB=0.534935;SGB=1.94933;RPB=0.911861;MQB=0.399801;MQSB=0.702895;BQB=0.595671;MQ0F=0;ICB=0.3;HOB=0.125;AC=1;AN=4;DP4=42,38,5,0;MQ=59;FS=AAAGACACGTAATTACCCCCAGCAGCAGCCGCAGCAACTTCAACCGGAGC[C/T]TTCATCTCAGGAGTGGTAATAAAGTACTCCGAAGACATAATCTTGTTCAA;ANN=T|synonymous_variant|LOW|GLYMA_01G041300|gene417|transcript|rna641|protein_coding|2/4|c.759G>A|p.Lys253Lys|922/2196|759/1341|253/446||	GT:PL	0/1:73,0,255	0/0:0,108,255
Chr 1	46178959	.	G	C	486	.	DP=137;VDB=0.771409;SGB=-1.38576;MQSB=0.94812;MQ0F=0;AC=4;AN=4;DP4=0,0,48,53;MQ=59;FS=GAGGCTTCTGATTCAACTAAAAGATAAGACAACAAGGAAGGACGACCTAT[G/C]AAGGAAGTATGAACTAGGATACTTCTAACTTCTCTCCTTAGGGCTCTATC;ANN=C|upstream_gene_variant|MODIFIER|GLYMA_01G136800|gene1381|transcript|rna2059|protein_coding||c.-1289C>G|||||1289|,C|intergenic_region|MODIFIER|GLYMA_01G136800-GLYMA_01G136900|gene1381-gene1382|intergenic…	GT:PL	1/1:255,190,0	1/1:255,114,0
Chr 1	55434815	.	C	T	81	.	DP=137;VDB=0.842929;SGB=4.69269;RPB=0.999697;MQB=0.657081;MQSB=0.0794295;BQB=0.860853;MQ0F=0.10219;ICB=0.3;HOB=0.125;AC=1;AN=4;DP4=68,21,7,2;MQ=44;FS=aactcAGCACCCTCTTGTTGCTGcaatttttcttctctcttttgctTGGC[C/T]ATTTGCTCATACTCTGCAATTGAGTCTTCCTTGTCAAGTAGAAAAGCAAT;ANN=T|missense_variant|MODERATE|GLYMA_01G225700|gene2275|transcript|rna3534|protein_coding|5/6|c.1035G>A|p.Met345Ile|1243/1684|1035/1263|345/42…	GT:PL	0/1:117,0,255	0/0:0,123,255
Chr 1	56732666	.	G	A	47.5617	.	DP=137;VDB=0.962848;SGB=1.94933;RPB=0.527263;MQB=0.978348;MQSB=0.999194;BQB=0.17482;MQ0F=0;ICB=0.3;HOB=0.125;AC=1;AN=4;DP4=47,50,3,2;MQ=58;FS=TCTCTATTAGAGGAGAAAACACAGATTTAGAGCCCTCCTTTGCTATTCTA[G/A]ATTTTAGGTCTTGAAGAGGCTTCTCATACTTCAGTGGCTCAAAGGGATTC;ANN=A|missense_variant|MODERATE|GLYMA_01G244900|gene2467|transcript|rna3855|protein_coding|9/19|c.1601C>T|p.Ser534Phe|1728/3578|1601/3237|534/1078||	GT:PL	0/1:84,0,255	0/0:0,217,255
Chr 1	1497474	.	T	C	486	.	DP=137;VDB=5.71286e-05;SGB=-1.38628;RPB=1;MQB=1;MQSB=1;BQB=1;MQ0F=0;AC=4;AN=4;DP4=0,1,49,34;MQ=60;FS=GAGGTTCGAGCTGAGGTATCCGAATTGGTGAGTCAGTTGGAAGCGGCGAA[T/C]CCTACACTCGCCCCCGTGGAAGAACCTGCCCTTCTCAATGGGAATTGGGT;ANN=C|synonymous_variant|LOW|GLYMA_01G015100|gene152|transcript|rna257|protein_coding|1/3|c.549T>C|p.Asn183Asn|629/1539|549/1113|183/370||,C|synonymous_variant|LOW|GLYMA_01G015100|gene152|tran…	GT:PL	1/1:255,100,0	1/1:255,135,0
Chr 1	51431315	.	T	C	486	.	DP=1371;VDB=0;SGB=-1.38629;MQSB=2.46871e-06;MQ0F=0.0379285;AC=4;AN=4;DP4=0,0,635,163;MQ=29;FS=TTACATTCCAAAATTCCTTCTCAATAACTCCTAAGGAACCGAATTGGATC[T/C]CAAATTGACGGGTTAGTGTGAGCTTATCCATGCGGTTATACACCCTTCGA;ANN=C|upstream_gene_variant|MODIFIER|GLYMA_01G177900|gene1794|transcript|rna2749|protein_coding||c.-1158A>G|||||1158|,C|downstream_gene_variant|MODIFIER|GLYMA_01G178000|gene1795|transcript|rna2750|pr…	GT:PL	1/1:255,255,0	1/1:255,255,0
Chr 1	3356212	.	G	A	486	.	DP=1372;VDB=1.79104e-37;SGB=-1.38629;RPB=1;MQB=1;MQSB=0.000111295;BQB=1;MQ0F=0.021137;AC=4;AN=4;DP4=0,1,334,568;MQ=35;FS=GAAAATATAGAAACAAAGAAATTCCACTATCAAACTACCAAATCAAAATG[G/A]AATAGGTTAACAaacaataagaaacaaaaatgctTAATCttcttttctat;ANN=A|intergenic_region|MODIFIER|GLYMA_01G031900-GLYMA_01G032000|gene322-gene323|intergenic_region|gene322-gene323|||n.3356212G>A||||||	GT:PL	1/1:255,255,0	1/1:255,255,0
Chr 1	5106438	.	G	A	439	.	DP=138;VDB=0.210145;SGB=-19.7591;RPB=0.93708;MQB=1;MQSB=1;BQB=0.999973;MQ0F=0;ICB=0.5;HOB=0.5;AC=2;AN=4;DP4=27,12,34,24;MQ=60;FS=TCCTCAAAGAGGCACAAGCCATACAACCACATCCTATCCCTTCTTGATTC[G/A]GAGGAAGAGGACTCAACACAAGACCTCTCCCCTCTCATGACAACCCTCCA;ANN=A|synonymous_variant|LOW|GLYMA_01G045200|gene457|transcript|rna716|protein_coding|1/1|c.132G>A|p.Ser44Ser|386/1083|132/549|44/182||	GT:PL	0/1:217,0,248	0/1:255,0,255
Chr 1	54274782	.	T	C	73	.	DP=138;VDB=0.804867;SGB=4.00342;RPB=0.4365;MQB=0.533328;MQSB=0.992498;BQB=0.128199;MQ0F=0;ICB=0.3;HOB=0.125;AC=1;AN=4;DP4=53,42,4,4;MQ=59;FS=CAGAAGAAGGCTGAGGCTCTGAAGGAAAAGGAAGCGGGCAATGCAGCGTA[T/C]AAGAAGAAGGATTTTGATACCGCGATTCAACATTAcaccaaggctttgga;ANN=C|synonymous_variant|LOW|GLYMA_01G211200|gene2129|transcript|rna3286|protein_coding|1/7|c.804T>C|p.Tyr268Tyr|950/2324|804/1782|268/593||,C|synonymou…	GT:PL	0/1:109,0,255	0/0:0,187,255
Chr 1	16863807	.	C	T	338	.	DP=138;VDB=0.969123;SGB=-10.8604;RPB=0.18426;MQB=0.00238666;MQSB=0.824798;BQB=0.299893;MQ0F=0;ICB=0.5;HOB=0.5;AC=2;AN=4;DP4=46,21,22,7;MQ=57;FS=ACCACGGCGTTGTTGGAATCCGACGAAGACCCAACCACTCGCCTCTCCGA[C/T]GATGGTTCCTCTGTTGGGTTTTCCGACGACACCCCAAGGCTTACGTCCGG;ANN=T|intergenic_region|MODIFIER|GLYMA_01G075300-GLYMA_01G075400|gene760-gene761|intergenic_region|gene760-gene761|||n.16863807C>T||||||	GT:PL	0/1:118,0,255	0/1:255,0,255
Chr 1	46192060	.	T	C	486	.	DP=1381;VDB=7.38148e-22;SGB=-1.38629;MQSB=0.951705;MQ0F=0;AC=4;AN=4;DP4=0,0,380,547;MQ=59;FS=TTCAATAGGCAGGCTGCACTTTTGGCGACAGCTAGGAGGGATCGCTAGAC[T/C]AGCAGCCAAACCAACAATGCTTGTTTCAACCAATTTTATCCATCCTTGAG;ANN=C|upstream_gene_variant|MODIFIER|GLYMA_01G136900|gene1382|transcript|rna2060|protein_coding||c.-90A>G|||||90|,C|intergenic_region|MODIFIER|GLYMA_01G136900-GLYMA_01G137000|gene1382-gene1383|interge…	GT:PL	1/1:255,255,0	1/1:255,255,0
Chr 1	2210857	.	G	A	32.4089	.	DP=139;VDB=0.000383332;SGB=6.07412;RPB=0.0120084;MQB=6.64562e-07;MQSB=0.958017;BQB=0.949095;MQ0F=0.0143885;ICB=0.3;HOB=0.125;AC=1;AN=4;DP4=64,11,10,1;MQ=55;FS=CTCGAACCCTCTCGTTCGTGCCGATCACTAGGTCACACTTCATCAATGGC[G/A]GGTAGAGGCAAAACCCTAGGATCCAGCGCCGCTAAGAAGGCCACCTCAAG;ANN=A|synonymous_variant|LOW|GLYMA_01G022100|gene222|transcript|rna357|protein_coding|1/2|c.6G>A|p.Ala2Ala|107/859|6/408|2/135||,A|ups…	GT:PL	0/1:69,0,255	0/0:0,129,255
Chr 1	53540785	.	C	T	104	.	DP=139;VDB=0.00740154;SGB=2.63044;RPB=0.283776;MQB=0.152618;MQSB=0.886985;BQB=0.999465;MQ0F=0.0143885;ICB=0.3;HOB=0.125;AC=1;AN=4;DP4=44,39,4,2;MQ=47;FS=gTACTTATTGATGAGTCCACTCAAGCAACTGAACCTGAGTGCCTCATACC[C/T]TTGGTTCTTGGAGCAAAGCAGGTATTTTGTCAAATATGCACTTGCACTTG;ANN=T|synonymous_variant|LOW|GLYMA_01G202600|gene2043|transcript|rna3145|protein_coding|15/29|c.1989C>T|p.Pro663Pro|2245/4776|1989/3801|663/…	GT:PL	0/1:140,0,255	0/0:0,154,255
Chr 1	53991939	.	T	C	79	.	DP=139;VDB=0.0987508;SGB=4.00342;RPB=0.924683;MQB=1.82912e-05;MQSB=0.989424;BQB=0.862013;MQ0F=0;ICB=0.3;HOB=0.125;AC=1;AN=4;DP4=55,35,5,3;MQ=57;FS=ACATATGGAGAATCAGAATGGAAGAAGCTAGCTGAGGAGTGCCTTTCTAA[T/C]ATGAGCCTGTATTCTGATGAGACACGACATGGATTTGAGCACACTTTAAG;ANN=C|synonymous_variant|LOW|GLYMA_01G208100|gene2098|transcript|rna3231|protein_coding|3/4|c.1749T>C|p.Asn583Asn|1816/3808|1749/3348|583/1115||,C…	GT:PL	0/1:115,0,255	0/0:0,172,255
Chr 1	46191468	.	T	C	486	.	DP=139;VDB=4.34146e-05;SGB=-1.38629;MQSB=0.00871977;MQ0F=0;AC=4;AN=4;DP4=0,0,44,56;MQ=51;FS=TTGTGCTCTGCCTTCCTGATCCCTATAAAGCGAAAGAGCTGCTTGGTGAT[T/C]CCTAGGTTGCAGCACGTCCAGTCGTTAGCTCCTCCCCTGCACATGTACCT;ANN=C|intron_variant|MODIFIER|GLYMA_01G136900|gene1382|transcript|rna2060|protein_coding|1/2|c.34-365A>G||||||	GT:PL	1/1:255,154,0	1/1:255,148,0
Chr 1	42993528	.	A	C	415	.	DP=139;VDB=4.84273e-11;SGB=10.6449;MQSB=0.89024;MQ0F=0;AC=4;AN=4;DP4=0,0,81,10;MQ=45;FS=gaaaaccaaaacaatgaaaattttTTGGTTTTGATATAGAGAGTCTGTAT[A/C]CGTTTGctttaaggaaaaaagaaaaaaatgaaagaaagagaaaagccCAA;ANN=C|3_prime_UTR_variant|MODIFIER|GLYMA_01G124600|gene1259|transcript|rna1899|protein_coding|5/5|c.*85T>G|||||85|	GT:PL	1/1:255,253,0	1/1:184,21,0
Chr 1	40892387	.	A	G	307	.	DP=139;VDB=5.20258e-24;SGB=-1.3852;RPB=1;MQB=1;MQSB=0.0111238;BQB=1;MQ0F=0.0143885;AC=4;AN=4;DP4=1,0,35,23;MQ=29;FS=AATTTGCAGGGAGATCTTTCATATCTTTGGAGATCCACCTTACAATATGG[A/G]GCAAAAAgtcaaaataaatgattttaatctttataaaagtgataaaaaat;ANN=G|downstream_gene_variant|MODIFIER|GLYMA_01G118900|gene1202|transcript|rna1825|protein_coding||c.*1842A>G|||||1554|,G|downstream_gene_variant|MODIFIER|GLYMA_01G118900|gene12…	GT:PL	1/1:156,64,0	1/1:175,99,0
Chr 1	32987360	.	G	A	486	.	DP=1399;VDB=0.223892;SGB=-1.38629;RPB=0.963734;MQB=0.619501;MQSB=0.000517935;BQB=0.593936;MQ0F=0;AC=4;AN=4;DP4=1,1,577,264;MQ=53;FS=TTGTATACGTCATCAATCTGATCCTTTGTAGGAACTACCCGTAATAACGA[G/A]CttgcaaaatgaatttgtttATCATAAAGGGATTCGTTGTTCCTGACTCT;ANN=A|intergenic_region|MODIFIER|GLYMA_01G098900-GLYMA_01G099000|gene1000-gene1001|intergenic_region|gene1000-gene1001|||n.32987360G>A||||||	GT:PL	1/1:255,255,0	1/1:255,255,0
Chr 1	3922581	.	G	T	486	.	DP=140;VDB=0.000269597;SGB=-1.38626;MQSB=1;MQ0F=0;AC=4;AN=4;DP4=0,0,53,27;MQ=60;FS=CTACGTGGCCTGCAGAGTCCTCTACGTTAGCAAACTGATGCTGAACGTTG[G/T]TCTTATCAGATTTCGAGAGCTGCACCTTTCGTTGGTGTGAAGGCAATATG;ANN=T|missense_variant|MODERATE|GLYMA_01G036900|gene373|transcript|rna581|protein_coding|1/1|c.953C>A|p.Thr318Asn|1457/1812|953/1074|318/357||,T|upstream_gene_variant|MODIFIER|GLYMA_01G036800|gene372|transcript…	GT:PL	1/1:255,108,0	1/1:255,132,0
Chr 1	46191583	.	A	G	486	.	DP=140;VDB=0.000708231;SGB=-1.38629;MQSB=0.181306;MQ0F=0.0357143;AC=4;AN=4;DP4=0,0,68,37;MQ=35;FS=CAGTCGCATATTCAACATAGCATTTGTACTCATGTGCCTTCCAGAACCAA[A/G]GGTATTTGAGCTAGCTGCATACGATTAGCCAGCGTTGAGGGTGCAAGAGG;ANN=G|intron_variant|MODIFIER|GLYMA_01G136900|gene1382|transcript|rna2060|protein_coding|1/2|c.33+355T>C||||||	GT:PL	1/1:255,148,0	1/1:255,169,0
Chr 1	56727938	.	T	C	59	.	DP=140;VDB=0.0201525;SGB=1.94933;RPB=0.106221;MQB=1;MQSB=1;BQB=0.858481;MQ0F=0;ICB=0.3;HOB=0.125;AC=1;AN=4;DP4=53,45,4,1;MQ=60;FS=GCATCAGGAAGTTGATACGCATCTACATCCCCAATGGTTCCAATTATGGC[T/C]TTTGTTAAAGTGTCGTCATCTATTTGTAGTTCTCTTAAGAAGTCACCAGT;ANN=C|synonymous_variant|LOW|GLYMA_01G244900|gene2467|transcript|rna3855|protein_coding|17/19|c.2958A>G|p.Lys986Lys|3085/3578|2958/3237|986/1078||,C|upstream_gene_…	GT:PL	0/1:95,0,255	0/0:0,217,255
Chr 1	1889828	.	T	A	216	.	DP=140;VDB=0.0329635;SGB=17.1588;RPB=0.018339;MQB=7.68876e-05;MQSB=0.18484;BQB=0.523257;MQ0F=0;ICB=0.5;HOB=0.5;AC=2;AN=4;DP4=48,16,16,11;MQ=55;FS=ATTCATGTTCTCCTTTTTCTCATCACACAAGCTTGGCACAGTAGAGGCAC[T/A]GCTATCAACTGATGAGCAATCAGATAACCCTAAGTAATTTCGTTCTTTCA;ANN=A|missense_variant|MODERATE|GLYMA_01G019400|gene195|transcript|rna318|protein_coding|2/7|c.166A>T|p.Ser56Cys|403/1738|166/1080|56/359||,A|misse…	GT:PL	1/1:255,81,0	0/0:0,193,255
Chr 1	53129268	.	C	T	62	.	DP=140;VDB=0.505181;SGB=3.31571;RPB=0.302569;MQB=0.456845;MQSB=0.862892;BQB=0.334481;MQ0F=0;ICB=0.3;HOB=0.125;AC=1;AN=4;DP4=60,25,4,3;MQ=59;FS=ATTTCATTGTTCACCGCCATAACCGAAACGAGACCGGTATCAGGCCTAAT[C/T]GCAGCCCTAAGCTTATCCAAATCAATCAACCCGTCAGATTCAACGGGAAG;ANN=T|synonymous_variant|LOW|GLYMA_01G197100|gene1988|transcript|rna3064|protein_coding|1/2|c.576G>A|p.Ala192Ala|816/2150|576/1374|192/457||,T|synonym…	GT:PL	0/1:99,0,255	0/0:0,123,255
Chr 1	44328099	.	A	T	486	.	DP=140;VDB=0.586224;SGB=-1.38628;MQSB=0.541687;MQ0F=0;AC=4;AN=4;DP4=0,0,59,18;MQ=42;FS=CCCCAGAAATGGCTACCAGTGCGACCAAAGCCAGCCTGAACCTCATCAGC[A/T]ATGAAAAGTCCTCCTGTTTTTTTAATGGTATTGTACACAGCTGGCAAGTA;ANN=T|synonymous_variant|LOW|GLYMA_01G129400|gene1307|transcript|rna1961|protein_coding|5/9|c.861T>A|p.Ile287Ile|953/1980|861/1428|287/475||,T|upstream_gene_variant|MODIFIER|GLYMA_01G129500|gene1308|transcr…	GT:PL	1/1:255,120,0	1/1:255,111,0
Chr 1	23773188	.	T	C	486	.	DP=140;VDB=2.96634e-18;SGB=-1.38578;RPB=0.0140778;MQB=1;MQSB=1;BQB=0.0369344;MQ0F=0;AC=4;AN=4;DP4=0,3,54,18;MQ=60;FS=gcaTAAAAACACTAAGACAAACAAAGATGCCATTACTTGACTCAATCTAT[T/C]CGGGTGATCGAAGGCGTATCGCGATCgacgttaaatagagaaaaacattt;ANN=C|intergenic_region|MODIFIER|GLYMA_01G081700-GLYMA_01G081800|gene825-gene826|intergenic_region|gene825-gene826|||n.23773188T>C||||||	GT:PL	1/1:255,39,0	1/1:255,90,0
Chr 1	134	.	T	G	222	.	DP=140;VDB=3.44287e-06;SGB=58.2244;RPB=0.997112;MQB=0.947137;MQSB=0.850784;BQB=0.607209;MQ0F=0;ICB=1;HOB=0.5;AC=1;AN=2;DP4=9,4,45,43;MQ=59;FS=gaaATAATTTGGGTCTTTCAtctttcaacaaaaaattaagggatttagag[T/G]aatttttagggtttagggtttaaggtTTTAGGTTTCGGGTTTGGGTTTTA;ANN=G|intergenic_region|MODIFIER|CHR_START-GLYMA_01G000100|CHR_START-gene0|intergenic_region|CHR_START-gene0|||n.134T>G||||||	GT:PL	0/1:255,0,167	./.:0,0,0
Chr 1	42993529	.	C	T	410	.	DP=140;VDB=3.65824e-11;SGB=10.6449;MQSB=0.933063;MQ0F=0;AC=4;AN=4;DP4=0,0,82,9;MQ=44;FS=aaaaccaaaacaatgaaaattttTTGGTTTTGATATAGAGAGTCTGTATA[C/T]GTTTGctttaaggaaaaaagaaaaaaatgaaagaaagagaaaagccCAAC;ANN=T|3_prime_UTR_variant|MODIFIER|GLYMA_01G124600|gene1259|transcript|rna1899|protein_coding|5/5|c.*84G>A|||||84|	GT:PL	1/1:255,253,0	1/1:179,21,0
Chr 1	46186546	.	A	G	486	.	DP=1401;VDB=0;SGB=-1.38629;RPB=1;MQB=1;MQSB=0.893889;BQB=1;MQ0F=0;AC=4;AN=4;DP4=0,1,37,1349;MQ=59;FS=CATCCTGGATCCATTAAGCCGGTAAGGGTTCAACATTGGCTTTCACGACC[A/G]CAAAGGGGCTATCTCTTAGTCAGAGTAGATAGAAAAGATCTTCTGATCAA;ANN=G|downstream_gene_variant|MODIFIER|GLYMA_01G136900|gene1382|transcript|rna2060|protein_coding||c.*2144T>C|||||2144|,G|intergenic_region|MODIFIER|GLYMA_01G136800-GLYMA_01G136900|gene1381-ge…	GT:PL	1/1:255,255,0	1/1:255,255,0
Chr 1	53485402	.	A	G	486	.	DP=1403;VDB=4.30339e-06;SGB=39.3401;MQSB=7.10818e-11;MQ0F=0.00285103;AC=4;AN=4;DP4=0,0,480,384;MQ=53;FS=aaatagaatgccATGTGTATTGTGTATCTAGGGAGaattctttttgaaat[A/G]attaatccCTAGATACATCTATTCCATTTTAGGTCTATTCCAaacatatg;ANN=G|upstream_gene_variant|MODIFIER|GLYMA_01G201600|gene2033|transcript|rna3133|protein_coding||c.-2239A>G|||||2239|,G|downstream_gene_variant|MODIFIER|GLYMA_01G201400|gene2031|transcript|…	GT:PL	1/1:255,255,0	1/1:255,255,0
Chr 1	53485404	.	T	C	486	.	DP=1407;VDB=5.1651e-06;SGB=38.8401;MQSB=5.81373e-11;MQ0F=0.00284293;AC=4;AN=4;DP4=0,0,480,385;MQ=53;FS=atagaatgccATGTGTATTGTGTATCTAGGGAGaattctttttgaaataa[T/C]taatccCTAGATACATCTATTCCATTTTAGGTCTATTCCAaacatatgaa;ANN=C|upstream_gene_variant|MODIFIER|GLYMA_01G201600|gene2033|transcript|rna3133|protein_coding||c.-2237T>C|||||2237|,C|downstream_gene_variant|MODIFIER|GLYMA_01G201400|gene2031|transcript|r…	GT:PL	1/1:255,255,0	1/1:255,255,0
Chr 1	56727929	.	A	T	80	.	DP=141;VDB=0.441597;SGB=2.63044;RPB=0.201975;MQB=1;MQSB=1;BQB=0.74013;MQ0F=0;ICB=0.3;HOB=0.125;AC=1;AN=4;DP4=62,33,5,1;MQ=60;FS=TAACCTTTGGCATCAGGAAGTTGATACGCATCTACATCCCCAATGGTTCC[A/T]ATTATGGCTTTTGTTAAAGTGTCGTCATCTATTTGTAGTTCTCTTAAGAA;ANN=T|synonymous_variant|LOW|GLYMA_01G244900|gene2467|transcript|rna3855|protein_coding|17/19|c.2967T>A|p.Ile989Ile|3094/3578|2967/3237|989/1078||,T|upstream_gene_va…	GT:PL	0/1:116,0,255	0/0:0,214,255
Chr 1	46187902	.	A	G	486	.	DP=141;VDB=0.793107;SGB=-1.38627;RPB=1;MQB=1;MQSB=1;BQB=1;MQ0F=0;AC=4;AN=4;DP4=0,1,53,43;MQ=60;FS=ATCAGAAAGATACACGGACGACTTTACTATAGTATAGGTTGGATGTTTCC[A/G]TGGGCAGTAAGCAGCAAATCTCTCCTTATTGATGTGGGAAAGTTGGCGGC;ANN=G|downstream_gene_variant|MODIFIER|GLYMA_01G136900|gene1382|transcript|rna2060|protein_coding||c.*788T>C|||||788|,G|intergenic_region|MODIFIER|GLYMA_01G136800-GLYMA_01G136900|gene1381-gene138…	GT:PL	1/1:255,166,0	1/1:255,91,0
Chr 1	55434861	.	G	C	135	.	DP=141;VDB=0.809098;SGB=4.69269;RPB=0.995578;MQB=0.99817;MQSB=0.958048;BQB=0.637927;MQ0F=0;ICB=0.3;HOB=0.125;AC=1;AN=4;DP4=58,23,7,2;MQ=59;FS=TGGCCATTTGCTCATACTCTGCAATTGAGTCTTCCTTGTCAAGTAGAAAA[G/C]CAATCTGCTTCTGCTTGTAAAACTCCAAACAATTATTGCATTTGCATAGA;ANN=C|missense_variant|MODERATE|GLYMA_01G225700|gene2275|transcript|rna3534|protein_coding|5/6|c.989C>G|p.Ala330Gly|1197/1684|989/1263|330/420||,C|miss…	GT:PL	0/1:171,0,255	0/0:0,114,255
Chr 1	51431285	.	T	C	411	.	DP=141;VDB=0;SGB=-1.26374;MQSB=0.0644692;MQ0F=0.134752;AC=4;AN=4;DP4=0,0,127,6;MQ=19;FS=TGGGACCAATATCTGTATTAATCGATATTATTACATTCCAAAATTCCTTC[T/C]CAATAACTCCTAAGGAACCGAATTGGATCTCAAATTGACGGGTTAGTGTG;ANN=C|upstream_gene_variant|MODIFIER|GLYMA_01G177900|gene1794|transcript|rna2749|protein_coding||c.-1128A>G|||||1128|,C|downstream_gene_variant|MODIFIER|GLYMA_01G178000|gene1795|transcript|rna2750|protein_…	GT:PL	1/1:234,255,0	1/1:201,117,0
Chr 1	56343489	.	G	A	486	.	DP=141;VDB=0;SGB=-1.38629;RPB=0.482609;MQB=0.486957;MQSB=0.865812;BQB=0.595652;MQ0F=0.106383;AC=4;AN=4;DP4=2,0,85,30;MQ=46;FS=CGTTGCTGCGCGCGCGTTTCATTCGGTGGTTGTTTTTGTTTGCAGAGGAA[G/A]TCGTGAACGTGATTGTTGAAGGAGGCGCCATTCCGGCGTTGGTTAAGCAT;ANN=A|missense_variant|MODERATE|GLYMA_01G239200|gene2410|transcript|rna3758|protein_coding|2/19|c.250G>A|p.Val84Ile|401/2673|250/2121|84/706||,A|downstream_gene_varian…	GT:PL	1/1:255,129,0	1/1:255,157,0
Chr 1	40892338	.	A	G	486	.	DP=141;VDB=2.13789e-30;SGB=-1.38628;MQSB=0.0151753;MQ0F=0.0212766;AC=4;AN=4;DP4=0,0,54,31;MQ=33;FS=tctgaataaaaaaatcttttttcccGTATTCGATGAAAGTTGTATGTACA[A/G]TTTGCAGGGAGATCTTTCATATCTTTGGAGATCCACCTTACAATATGGAG;ANN=G|downstream_gene_variant|MODIFIER|GLYMA_01G118900|gene1202|transcript|rna1825|protein_coding||c.*1793A>G|||||1505|,G|downstream_gene_variant|MODIFIER|GLYMA_01G118900|gene1202|transcript|rna…	GT:PL	1/1:255,138,0	1/1:255,117,0
Chr 1	40892339	.	T	C	486	.	DP=141;VDB=3.68138e-30;SGB=-1.38628;MQSB=0.0151753;MQ0F=0.0212766;AC=4;AN=4;DP4=0,0,54,31;MQ=33;FS=ctgaataaaaaaatcttttttcccGTATTCGATGAAAGTTGTATGTACAA[T/C]TTGCAGGGAGATCTTTCATATCTTTGGAGATCCACCTTACAATATGGAGC;ANN=C|downstream_gene_variant|MODIFIER|GLYMA_01G118900|gene1202|transcript|rna1825|protein_coding||c.*1794T>C|||||1506|,C|downstream_gene_variant|MODIFIER|GLYMA_01G118900|gene1202|transcript|rna…	GT:PL	1/1:255,138,0	1/1:255,117,0
Chr 1	135	.	A	C	222	.	DP=141;VDB=3.82905e-06;SGB=58.2244;RPB=0.99783;MQB=0.947137;MQSB=0.850784;BQB=0.297735;MQ0F=0;ICB=1;HOB=0.5;AC=1;AN=2;DP4=9,4,45,43;MQ=59;FS=aaATAATTTGGGTCTTTCAtctttcaacaaaaaattaagggatttagagt[A/C]atttttagggtttagggtttaaggtTTTAGGTTTCGGGTTTGGGTTTTAG;ANN=C|intergenic_region|MODIFIER|CHR_START-GLYMA_01G000100|CHR_START-gene0|intergenic_region|CHR_START-gene0|||n.135A>C||||||	GT:PL	0/1:255,0,172	./.:0,0,0
Chr 1	49096566	.	A	C	42.2452	.	DP=141;VDB=3.86998e-08;SGB=-8.4055;RPB=0.00446496;MQB=0.288498;MQSB=0.304209;BQB=0.000259812;MQ0F=0.035461;ICB=0.3;HOB=0.125;AC=1;AN=4;DP4=0,117,7,14;MQ=24;FS=CGAAATATAGCTACTACACCAAAACTAGGAGCAAAGAAACAACCAGACTG[A/C]CCCGGTGGATAAATAAggaatacaaaaacaaaaacagcaaTTGGACTAGA;ANN=C|synonymous_variant|LOW|GLYMA_01G153500|gene1548|transcript|rna2346|protein_coding|2/2|c.441T>G|p.Gly147Gly|441/750|441/750|147/2…	GT:PL	0/1:77,0,118	0/0:0,141,178
Chr 1	53485401	.	T	C	486	.	DP=1414;VDB=3.55998e-06;SGB=38.6469;MQSB=4.34969e-11;MQ0F=0.00282885;AC=4;AN=4;DP4=0,0,479,385;MQ=53;FS=aaaatagaatgccATGTGTATTGTGTATCTAGGGAGaattctttttgaaa[T/C]aattaatccCTAGATACATCTATTCCATTTTAGGTCTATTCCAaacatat;ANN=C|upstream_gene_variant|MODIFIER|GLYMA_01G201600|gene2033|transcript|rna3133|protein_coding||c.-2240T>C|||||2240|,C|downstream_gene_variant|MODIFIER|GLYMA_01G201400|gene2031|transcript|…	GT:PL	1/1:255,255,0	1/1:255,255,0
Chr 1	8489765	.	G	A	31.6061	.	DP=1415;VDB=0.000231845;SGB=-4.09964;RPB=0.00150344;MQB=1;MQSB=1;BQB=0.00199437;MQ0F=0.00282686;ICB=0.3;HOB=0.125;AC=1;AN=4;DP4=7,6,4,3;MQ=60;FS=TTTATTCCCTTGACTCGTATTGAAGATAATTTGAATGGGACACAAATTGC[G/A]CACATAAAGCTGGCGAATTATCTGTCAATCTGAGATCTTATTTCGGTTCG;ANN=A|upstream_gene_variant|MODIFIER|GLYMA_01G061600|gene622|transcript|rna969|protein_coding||c.-3085C>T|||||3085|,A|intron_variant|MODIFIER|GLYMA_…	GT:PL	0/0:0,3,188	0/1:65,0,223
Chr 1	53682051	.	A	G	83	.	DP=142;VDB=0.0694872;SGB=4.00342;RPB=0.80681;MQB=0.218256;MQSB=0.970937;BQB=0.712807;MQ0F=0.028169;ICB=0.3;HOB=0.125;AC=1;AN=4;DP4=65,11,7,1;MQ=39;FS=TTGGACCGAGGATAGTAAATGTCTTCACACCTAGGGCAGTATATTTTCAC[A/G]GTACTAGACCTAGGGATGTCTGACTGACCAACTGGAATACAAGGTTGTCC;ANN=G|synonymous_variant|LOW|GLYMA_01G203800|gene2055|transcript|rna3163|protein_coding|4/6|c.666T>C|p.Thr222Thr|843/1400|666/858|222/285||,G|s…	GT:PL	0/1:118,0,255	0/0:0,144,255
Chr 1	51343021	.	A	C	23.1521	.	DP=142;VDB=0.0949329;SGB=1.27626;RPB=0.947951;MQB=0.703186;MQSB=0.994317;BQB=0.709605;MQ0F=0;ICB=0.3;HOB=0.125;AC=1;AN=4;DP4=61,16,4,0;MQ=46;FS=ACCTCCAGAATTTTATTCAATGACTTTGCCAATGCTGGTTTAAGGTCACC[A/C]GGATGTAACTCTCCACTTTCATAGGCTGCAGTCAGCTCAGCAAAGCTTGT;ANN=C|synonymous_variant|LOW|GLYMA_01G176800|gene1783|transcript|rna2719|protein_coding|8/10|c.1017T>G|p.Pro339Pro|1142/1482|1017/1146|339/381||,C|sy…	GT:PL	0/1:60,0,255	0/0:0,135,255
Chr 1	54274806	.	G	A	107	.	DP=142;VDB=0.372161;SGB=3.31571;RPB=0.226946;MQB=0.0603019;MQSB=0.580251;BQB=0.198456;MQ0F=0;ICB=0.3;HOB=0.125;AC=1;AN=4;DP4=46,36,3,4;MQ=58;FS=GAAAAGGAAGCGGGCAATGCAGCGTATAAGAAGAAGGATTTTGATACCGC[G/A]ATTCAACATTAcaccaaggctttggagttGGATGATGAGGATATTTCGTA;ANN=A|synonymous_variant|LOW|GLYMA_01G211200|gene2129|transcript|rna3286|protein_coding|1/7|c.828G>A|p.Ala276Ala|974/2324|828/1782|276/593||,A|synony…	GT:PL	0/1:143,0,255	0/0:0,160,255
Chr 1	30282834	.	T	C	486	.	DP=142;VDB=0.538928;SGB=-1.38629;RPB=0.140187;MQB=0.719626;MQSB=0.370246;BQB=0.528037;MQ0F=0;AC=4;AN=4;DP4=0,2,39,68;MQ=57;FS=TTCAAATCCATTCTCTTCAATTGGAGAGGAAGCCAGCATAAGGGAGCCCA[T/C]TCAACCTAAAGCTAACAAAGACTTATGGCAAGGAAATCTATTCCATTCAT;ANN=C|intergenic_region|MODIFIER|GLYMA_01G095900-GLYMA_01G096000|gene970-gene971|intergenic_region|gene970-gene971|||n.30282834T>C||||||	GT:PL	1/1:255,116,0	1/1:255,148,0
Chr 1	46191595	.	T	C	486	.	DP=142;VDB=0.651676;SGB=-1.38629;MQSB=0.000504573;MQ0F=0.0352113;AC=4;AN=4;DP4=0,0,68,50;MQ=29;FS=CAACATAGCATTTGTACTCATGTGCCTTCCAGAACCAAAGGTATTTGAGC[T/C]AGCTGCATACGATTAGCCAGCGTTGAGGGTGCAAGAGGATTAGACATCCT;ANN=C|intron_variant|MODIFIER|GLYMA_01G136900|gene1382|transcript|rna2060|protein_coding|1/2|c.33+343A>G||||||	GT:PL	1/1:255,178,0	1/1:255,178,0
Chr 1	46187905	.	G	A	486	.	DP=142;VDB=0.859754;SGB=-1.38626;MQSB=1;MQ0F=0;AC=4;AN=4;DP4=0,0,48,46;MQ=60;FS=AGAAAGATACACGGACGACTTTACTATAGTATAGGTTGGATGTTTCCATG[G/A]GCAGTAAGCAGCAAATCTCTCCTTATTGATGTGGGAAAGTTGGCGGCCGC;ANN=A|downstream_gene_variant|MODIFIER|GLYMA_01G136900|gene1382|transcript|rna2060|protein_coding||c.*785C>T|||||785|,A|intergenic_region|MODIFIER|GLYMA_01G136800-GLYMA_01G136900|gene1381-gene1382|intergenic_regio…	GT:PL	1/1:255,163,0	1/1:255,120,0
Chr 1	1690137	.	A	T	22.313	.	DP=142;VDB=0.971468;SGB=1.27626;RPB=0.965887;MQB=0.00424231;MQSB=0.780796;BQB=0.999873;MQ0F=0;ICB=0.3;HOB=0.125;AC=1;AN=4;DP4=50,56,2,2;MQ=58;FS=AAAAATACCCACTATCACTAATATTCTATGATTAGTCCCACCATTGGGGC[A/T]CGGTGTGGTATTCCCTTTCTTCTCTTGGCCGTTCTGTAATTAACCGAAGT;ANN=T|synonymous_variant|LOW|GLYMA_01G017700|gene178|transcript|rna294|protein_coding|4/4|c.678T>A|p.Arg226Arg|832/1939|678/711|226/236||	GT:PL	0/1:58,0,255	0/0:0,255,255
Chr 1	46178129	.	A	G	486	.	DP=142;VDB=0.996037;SGB=-1.38629;MQSB=0.97533;MQ0F=0;AC=4;AN=4;DP4=0,0,61,37;MQ=59;FS=ACAATACCCTATGAAGAGATTTTCCACTTTTTGTAAAGTAGGGTTACCGC[A/G]CTCTTTATCTAGAATCAGCCATGTTAGAAGTCTTAAGGTAGAGATACTTT;ANN=G|upstream_gene_variant|MODIFIER|GLYMA_01G136800|gene1381|transcript|rna2059|protein_coding||c.-459T>C|||||459|,G|intergenic_region|MODIFIER|GLYMA_01G136800-GLYMA_01G136900|gene1381-gene1382|intergenic_r…	GT:PL	1/1:255,135,0	1/1:255,160,0
Chr 1	40892337	.	A	G	486	.	DP=142;VDB=1.97678e-30;SGB=-1.38628;MQSB=0.0151753;MQ0F=0.0211268;AC=4;AN=4;DP4=0,0,54,31;MQ=33;FS=atctgaataaaaaaatcttttttcccGTATTCGATGAAAGTTGTATGTAC[A/G]ATTTGCAGGGAGATCTTTCATATCTTTGGAGATCCACCTTACAATATGGA;ANN=G|downstream_gene_variant|MODIFIER|GLYMA_01G118900|gene1202|transcript|rna1825|protein_coding||c.*1792A>G|||||1504|,G|downstream_gene_variant|MODIFIER|GLYMA_01G118900|gene1202|transcript|rna…	GT:PL	1/1:255,138,0	1/1:255,117,0
Chr 1	20177368	.	A	G	468	.	DP=142;VDB=4.27465e-11;SGB=10.6901;MQSB=0.288272;MQ0F=0;AC=4;AN=4;DP4=0,0,33,69;MQ=36;FS=CATATGAATTGCATTTGGTTAAATCTTTATTTTGAGCCATAcgatattca[A/G]ttattttatttctctatttttgtgGTACTAATCTAGACTATCTACTTTTA;ANN=G|downstream_gene_variant|MODIFIER|GLYMA_01G078500|gene792|transcript|rna1210|protein_coding||c.*2489T>C|||||2489|WARNING_TRANSCRIPT_NO_START_CODON,G|intergenic_region|MODIFIER|GLYMA_01G078400-GLYMA_0…	GT:PL	1/1:255,255,0	1/1:237,30,0
Chr 1	46191460	.	T	C	486	.	DP=143;VDB=0.000299738;SGB=-1.38629;MQSB=0.0387124;MQ0F=0;AC=4;AN=4;DP4=0,0,48,53;MQ=52;FS=AAGAAGAATTGTGCTCTGCCTTCCTGATCCCTATAAAGCGAAAGAGCTGC[T/C]TGGTGATTCCTAGGTTGCAGCACGTCCAGTCGTTAGCTCCTCCCCTGCAC;ANN=C|intron_variant|MODIFIER|GLYMA_01G136900|gene1382|transcript|rna2060|protein_coding|1/2|c.34-357A>G||||||	GT:PL	1/1:255,160,0	1/1:255,144,0
Chr 1	46191582	.	A	G	486	.	DP=143;VDB=0.000333912;SGB=-1.38629;MQSB=0.114132;MQ0F=0.034965;AC=4;AN=4;DP4=0,0,70,35;MQ=35;FS=TCAGTCGCATATTCAACATAGCATTTGTACTCATGTGCCTTCCAGAACCA[A/G]AGGTATTTGAGCTAGCTGCATACGATTAGCCAGCGTTGAGGGTGCAAGAG;ANN=G|intron_variant|MODIFIER|GLYMA_01G136900|gene1382|transcript|rna2060|protein_coding|1/2|c.33+356T>C||||||	GT:PL	1/1:255,148,0	1/1:255,169,0
Chr 1	46191669	.	T	C	486	.	DP=143;VDB=0.000460371;SGB=-1.38629;MQSB=0.000112669;MQ0F=0;AC=4;AN=4;DP4=0,0,74,52;MQ=51;FS=TGAGGGTGCAAGAGGATTAGACATCCTCCCATAGTACAGTTCCCTGCAGT[T/C]TGAACCCAGTGCCGCATTAGGTTAGGGAGCTGGGCTTTTTTCGCTCCTCT;ANN=C|intron_variant|MODIFIER|GLYMA_01G136900|gene1382|transcript|rna2060|protein_coding|1/2|c.33+269A>G||||||	GT:PL	1/1:255,178,0	1/1:255,202,0
Chr 1	46191666	.	A	G	486	.	DP=143;VDB=0.000520584;SGB=-1.38629;MQSB=0.000112669;MQ0F=0;AC=4;AN=4;DP4=0,0,74,52;MQ=51;FS=CGTTGAGGGTGCAAGAGGATTAGACATCCTCCCATAGTACAGTTCCCTGC[A/G]GTTTGAACCCAGTGCCGCATTAGGTTAGGGAGCTGGGCTTTTTTCGCTCC;ANN=G|intron_variant|MODIFIER|GLYMA_01G136900|gene1382|transcript|rna2060|protein_coding|1/2|c.33+272T>C||||||	GT:PL	1/1:255,178,0	1/1:255,202,0
Chr 1	48785212	.	C	T	486	.	DP=143;VDB=0.00190942;SGB=0.21199;MQSB=1;MQ0F=0;AC=4;AN=4;DP4=0,0,42,62;MQ=60;FS=ACCCCTCCTCCGAGGAGGCGAAGGAGAATTCGAAGACCTCACAGAAGAGT[C/T]CTGTTTGGAACCTTCTTCCTTTTGCTTCGGTTTGAACAAGGAAGACATGG;ANN=T|missense_variant|MODERATE|GLYMA_01G150900|gene1522|transcript|rna2298|protein_coding|1/1|c.475G>A|p.Asp159Asn|679/1364|475/771|159/256||,T|upstream_gene_variant|MODIFIER|GLYMA_01G151000|gene1523|transcript|…	GT:PL	1/1:255,235,0	1/1:255,78,0
Chr 1	46187865	.	A	G	486	.	DP=143;VDB=0.00310493;SGB=-1.38629;MQSB=1;MQ0F=0;AC=4;AN=4;DP4=0,0,49,42;MQ=60;FS=AATGgtcaaagccaaaattctgaTAAAAGGAAGAAAGATCAGAAAGATAC[A/G]CGGACGACTTTACTATAGTATAGGTTGGATGTTTCCATGGGCAGTAAGCA;ANN=G|downstream_gene_variant|MODIFIER|GLYMA_01G136900|gene1382|transcript|rna2060|protein_coding||c.*825T>C|||||825|,G|intergenic_region|MODIFIER|GLYMA_01G136800-GLYMA_01G136900|gene1381-gene1382|intergenic_reg…	GT:PL	1/1:255,148,0	1/1:255,126,0
Chr 1	53991933	.	T	A	74	.	DP=143;VDB=0.107308;SGB=4.00342;RPB=0.92909;MQB=2.23844e-05;MQSB=0.998492;BQB=0.981184;MQ0F=0;ICB=0.3;HOB=0.125;AC=1;AN=4;DP4=53,40,5,3;MQ=57;FS=TACATTACATATGGAGAATCAGAATGGAAGAAGCTAGCTGAGGAGTGCCT[T/A]TCTAATATGAGCCTGTATTCTGATGAGACACGACATGGATTTGAGCACAC;ANN=A|synonymous_variant|LOW|GLYMA_01G208100|gene2098|transcript|rna3231|protein_coding|3/4|c.1743T>A|p.Leu581Leu|1810/3808|1743/3348|581/1115||,A|s…	GT:PL	0/1:110,0,255	0/0:0,175,255
Chr 1	5106714	.	A	G	476	.	DP=143;VDB=0.343382;SGB=-23.4414;RPB=0.755993;MQB=1;MQSB=1;BQB=0.731818;MQ0F=0;ICB=0.5;HOB=0.5;AC=2;AN=4;DP4=13,12,38,32;MQ=60;FS=CTTCAAGCCTCTGATGATGAACTTGGGATTCCAAATAGTGGGGATGGGTT[A/G]TGGGGTTTTGAAGATAATGAATTTACTAGCGGGGATGGATTTTCTTCTTT;ANN=G|synonymous_variant|LOW|GLYMA_01G045200|gene457|transcript|rna716|protein_coding|1/1|c.408A>G|p.Leu136Leu|662/1083|408/549|136/182||	GT:PL	0/1:255,0,198	0/1:255,0,255
Chr 1	45293285	.	T	A	486	.	DP=143;VDB=0.942659;SGB=-1.38559;MQSB=0.990477;MQ0F=0;AC=4;AN=4;DP4=0,0,43,63;MQ=59;FS=GAAGATAAGATGAATATCAAAAATTACCTTTAGTGTAGTAAGGAGGTCCC[T/A]TGTCCTCAAATTCAAGGTCCCTTTCCCGTTGTCTTTCCCTTTGCCTCTAT;ANN=A|intron_variant|MODIFIER|GLYMA_01G133100|gene1344|transcript|rna2013|protein_coding|2/4|c.607+1361A>T||||||,A|intron_variant|MODIFIER|GLYMA_01G133100|gene1344|transcript|rna2012|protein_coding|2/4|c.60…	GT:PL	1/1:255,202,0	1/1:255,117,0
Chr 1	3872292	.	T	C	486	.	DP=143;VDB=1.38746e-07;SGB=-1.38629;MQSB=1;MQ0F=0;AC=4;AN=4;DP4=0,0,53,33;MQ=60;FS=TAGAAGCAGAGGCAGAGAAAAACACGTCACCACCACGGTTTGAATTCGGA[T/C]TCAGCTTCgaattagagagagagagagaagagggaaGGGGTTATTggtgg;ANN=C|5_prime_UTR_variant|MODIFIER|GLYMA_01G036700|gene371|transcript|rna577|protein_coding|1/7|c.-171A>G|||||171|,C|5_prime_UTR_variant|MODIFIER|GLYMA_01G036700|gene371|transcript|rna578|protein_coding|1/5|c.-…	GT:PL	1/1:255,120,0	1/1:255,138,0
Chr 1	46188582	.	T	C	486	.	DP=144;VDB=0.00589721;SGB=-1.38621;MQSB=0.478341;MQ0F=0;AC=4;AN=4;DP4=0,0,64,31;MQ=50;FS=TACATAGAGGGTCTCTACAAgtctatatattcttttttattttgttcccc[T/C]CGTAAGATCACCAATGAGGTCTGCAAGTTTCACATATAAGTAATTCTTGA;ANN=C|downstream_gene_variant|MODIFIER|GLYMA_01G136900|gene1382|transcript|rna2060|protein_coding||c.*108A>G|||||108|,C|intergenic_region|MODIFIER|GLYMA_01G136800-GLYMA_01G136900|gene1381-gene1382|interge…	GT:PL	1/1:255,117,0	1/1:255,169,0
Chr 1	56727965	.	T	C	164	.	DP=144;VDB=0.0878155;SGB=4.00342;RPB=0.86692;MQB=1;MQSB=1;BQB=0.999822;MQ0F=0;ICB=0.3;HOB=0.125;AC=1;AN=4;DP4=52,41,6,2;MQ=60;FS=TCCCCAATGGTTCCAATTATGGCTTTTGTTAAAGTGTCGTCATCTATTTG[T/C]AGTTCTCTTAAGAAGTCACCAGTTCCATCATATACATCAAGTGTCTTCAG;ANN=C|synonymous_variant|LOW|GLYMA_01G244900|gene2467|transcript|rna3855|protein_coding|17/19|c.2931A>G|p.Leu977Leu|3058/3578|2931/3237|977/1078||,C|upstream_gene_v…	GT:PL	0/1:199,0,255	0/0:0,208,255
Chr 1	49404457	.	A	G	486	.	DP=144;VDB=0.203209;SGB=-1.3862;MQSB=1;MQ0F=0;AC=4;AN=4;DP4=0,0,61,24;MQ=60;FS=ATCGGAAGCGGCCCCGCCGCCCATACCGCCGCCGTCTACGCCGCCCGTGC[A/G]GAGCTGAAGCCTATCCTCTTCGAGGGCTGGATGGCCAACGACATCGCCCC;ANN=G|synonymous_variant|LOW|GLYMA_01G156600|gene1579|transcript|rna2385|protein_coding|1/2|c.198A>G|p.Ala66Ala|254/1598|198/1113|66/370||	GT:PL	1/1:255,148,0	1/1:255,108,0
Chr 1	53991946	.	C	T	38.1721	.	DP=144;VDB=0.213268;SGB=3.31571;RPB=0.759294;MQB=6.27426e-05;MQSB=0.819451;BQB=0.777931;MQ0F=0;ICB=0.3;HOB=0.125;AC=1;AN=4;DP4=60,34,5,2;MQ=57;FS=GAGAATCAGAATGGAAGAAGCTAGCTGAGGAGTGCCTTTCTAATATGAGC[C/T]TGTATTCTGATGAGACACGACATGGATTTGAGCACACTTTAAGCTGGTTG;ANN=T|synonymous_variant|LOW|GLYMA_01G208100|gene2098|transcript|rna3231|protein_coding|3/4|c.1756C>T|p.Leu586Leu|1823/3808|1756/3348|586/1115||,T|…	GT:PL	0/1:75,0,255	0/0:0,175,255
Chr 1	46191768	.	T	C	486	.	DP=144;VDB=1.99228e-07;SGB=-1.38629;MQSB=0.225404;MQ0F=0;AC=4;AN=4;DP4=0,0,57,51;MQ=58;FS=CTCATATTCATTCGTTTGAGCTACTTCACTCCTCCGCATCCTAAAGTGCG[T/C]TGCCCTCCTAGGCACACAACACTAAGTAATCCAGGCCAACCCACATTATT;ANN=C|intron_variant|MODIFIER|GLYMA_01G136900|gene1382|transcript|rna2060|protein_coding|1/2|c.33+170A>G||||||	GT:PL	1/1:255,178,0	1/1:255,148,0
Chr 1	50057319	.	C	G	288	.	DP=144;VDB=8.05677e-09;SGB=-10.2467;RPB=0.723726;MQB=3.53069e-12;MQSB=0.443383;BQB=0.059169;MQ0F=0.0138889;ICB=0.5;HOB=0.5;AC=2;AN=4;DP4=41,14,25,2;MQ=49;FS=CGTCTTCCACCTCGCAAGTCATCGTCGTCTTCCACGCTGATTCTGACTCT[C/G]TTCCTGGTCTTCACCTTCCTCGTTCTCATTCTCCTCGCTCTCGGCATCCT;ANN=G|synonymous_variant|LOW|GLYMA_01G162700|gene1641|transcript|rna2483|protein_coding|1/8|c.72C>G|p.Leu24Leu|187/1481|72/870|24/289||,…	GT:PL	0/1:171,0,255	0/1:153,0,255
Chr 1	50113607	.	T	C	486	.	DP=1448;VDB=5.18612e-20;SGB=-1.38629;RPB=0.692873;MQB=0.0169683;MQSB=2.91459e-33;BQB=0.94457;MQ0F=0.421961;AC=4;AN=4;DP4=1,1,461,423;MQ=11;FS=GAATACTTAGAGGCGCGAGACAACTCTCTCTAAGGAACTCGGCAAAATAG[T/C]CCCGTAACTTTGGGAAAAGGGGTGCCTCCTCACAAAGGGGATCGCAGTGA;ANN=C|upstream_gene_variant|MODIFIER|GLYMA_01G163500|gene1649|transcript|rna2504|protein_coding||c.-4514T>C|||||4514|,C|downstream_gene_variant|MODIFIE…	GT:PL	1/1:255,255,0	1/1:255,255,0
Chr 1	56526023	.	T	C	486	.	DP=145;VDB=0.13078;SGB=5.16969;MQSB=0.0706366;MQ0F=0.0275862;AC=4;AN=4;DP4=0,0,62,15;MQ=27;FS=ACGGAcggtaaaaaaaagaatcaagacaGATTCATTTGCATACTTatact[T/C]tttcttatttctatttgaaaaaatttcGTAATGTCTCCCGATTCGTTctc;ANN=C|intron_variant|MODIFIER|GLYMA_01G241300|gene2431|transcript|rna3797|protein_coding|41/56|c.5383-2152T>C||||||,C|intron_variant|MODIFIER|GLYMA_01G241300|gene2431|transcript|rna3798|protein_codin…	GT:PL	1/1:255,199,0	1/1:255,33,0
Chr 1	32572667	.	A	G	486	.	DP=145;VDB=0.434899;SGB=-1.38629;MQSB=0.420085;MQ0F=0;AC=4;AN=4;DP4=0,0,82,15;MQ=54;FS=GATAGAAGCTCCTGATGTATGGTTATGACCAGTTCCATTTGCCGCTGAAG[A/G]AAGTTCTGTAACACCTTGCTTGGTATTTCTTTCACTGTGGTAGGCTGAAC;ANN=G|splice_region_variant&intron_variant|LOW|GLYMA_01G098000|gene991|transcript|rna1521|protein_coding|1/5|c.416-7T>C||||||,G|downstream_gene_variant|MODIFIER|GLYMA_01G098100|gene992|transcript|rna1522|pr…	GT:PL	1/1:255,135,0	1/1:255,157,0
Chr 1	56727923	.	G	T	45.2971	.	DP=145;VDB=0.745967;SGB=1.27626;RPB=0.181447;MQB=1;MQSB=1;BQB=0.718164;MQ0F=0;ICB=0.3;HOB=0.125;AC=1;AN=4;DP4=63,25,3,1;MQ=60;FS=CTACTATAACCTTTGGCATCAGGAAGTTGATACGCATCTACATCCCCAAT[G/T]GTTCCAATTATGGCTTTTGTTAAAGTGTCGTCATCTATTTGTAGTTCTCT;ANN=T|synonymous_variant|LOW|GLYMA_01G244900|gene2467|transcript|rna3855|protein_coding|17/19|c.2973C>A|p.Thr991Thr|3100/3578|2973/3237|991/1078||,T|upstream_gene_v…	GT:PL	0/1:82,0,255	0/0:0,196,255
Chr 1	1488543	.	C	T	486	.	DP=145;VDB=1;SGB=-1.3861;MQSB=0.0803817;MQ0F=0.0137931;AC=4;AN=4;DP4=0,0,61,24;MQ=32;FS=caacttctaaatgtaattttatttcgtTAGATGCATATGAGTCCGGACTT[C/T]TTCCACATTCCTGTTTGCTCAAATTATAAGGTTTTTCATCAGAAGCAGCA;ANN=T|missense_variant|MODERATE|GLYMA_01G015000|gene151|transcript|rna256|protein_coding|3/8|c.539G>A|p.Arg180Lys|1065/2742|539/1752|180/583||,T|downstream_gene_variant|MODIFIER|GLYMA_01G014900|gene150|tra…	GT:PL	1/1:255,105,0	1/1:255,151,0
Chr 1	53485335	.	A	C	486	.	DP=1450;VDB=0.161323;SGB=-1.38629;RPB=1;MQB=1;MQSB=0.943581;BQB=1;MQ0F=0.00206897;AC=4;AN=4;DP4=0,1,605,422;MQ=43;FS=ATTGAGAAATCCCCAACTTTAGGTcttttttaaacttataaaattgattc[A/C]attttgaaataaaataaaatagaatgccATGTGTATTGTGTATCTAGGGA;ANN=C|upstream_gene_variant|MODIFIER|GLYMA_01G201600|gene2033|transcript|rna3133|protein_coding||c.-2306A>C|||||2306|,C|downstream_gene_variant|MODIFIER|GLYMA_01G201400|gene203…	GT:PL	1/1:255,255,0	1/1:255,255,0
Chr 1	46191990	.	G	A	475	.	DP=1451;VDB=0.00198081;SGB=-90.6421;RPB=6.23177e-05;MQB=0.971513;MQSB=0.982551;BQB=0.00353821;MQ0F=0;ICB=0.5;HOB=0.5;AC=2;AN=4;DP4=563,164,254,35;MQ=59;FS=gTGGAAGGATCCgaacaaattttgttttcattttccccATATGGAGCACT[G/A]AGTTACAAATGTTATGATCTTCAATAGGCAGGCTGCACTTTTGGCGACAG;ANN=A|upstream_gene_variant|MODIFIER|GLYMA_01G136900|gene1382|transcript|rna2060|protein_coding||c.-20C>T|||||20|,A|intergenic_region|MODI…	GT:PL	0/1:255,0,255	0/1:255,0,255
Chr 1	46262332	.	G	A	477	.	DP=1457;VDB=1.86935e-24;SGB=-132.374;RPB=0.991144;MQB=0.448959;MQSB=0.0137705;BQB=0.00484582;MQ0F=0.00137268;ICB=0.5;HOB=0.5;AC=2;AN=4;DP4=330,269,159,266;MQ=59;FS=TCTCCAAAATCTTCTTTTTGATCAATGATTCACTGACCACTAGATCTAGG[G/A]ATCCCACATTATTCTCAACCTAATGGCTAGGTTGATTGGCACTACTATAG;ANN=A|intergenic_region|MODIFIER|GLYMA_01G137100-GLYMA_01G137200|gene1384-gene1385|intergenic_region|gene1384-gene1385|||n.462623…	GT:PL	0/1:255,0,255	0/1:255,0,255
Chr 1	46188574	.	T	C	486	.	DP=146;VDB=0.000305037;SGB=-1.38625;MQSB=0.0560523;MQ0F=0.0136986;AC=4;AN=4;DP4=0,0,57,35;MQ=50;FS=TAGACAACTACATAGAGGGTCTCTACAAgtctatatattcttttttattt[T/C]gttccccTCGTAAGATCACCAATGAGGTCTGCAAGTTTCACATATAAGTA;ANN=C|downstream_gene_variant|MODIFIER|GLYMA_01G136900|gene1382|transcript|rna2060|protein_coding||c.*116A>G|||||116|,C|intergenic_region|MODIFIER|GLYMA_01G136800-GLYMA_01G136900|gene1381-gene13…	GT:PL	1/1:255,117,0	1/1:255,160,0
Chr 1	16863844	.	A	G	477	.	DP=146;VDB=0.00539978;SGB=-17.3043;RPB=0.109424;MQB=0.79237;MQSB=0.658686;BQB=0.958439;MQ0F=0;ICB=0.5;HOB=0.5;AC=2;AN=4;DP4=33,15,29,21;MQ=59;FS=CTCGCCTCTCCGACGATGGTTCCTCTGTTGGGTTTTCCGACGACACCCCA[A/G]GGCTTACGTCCGGACTCCTTCATCGACGGCGGCGACAATGGGCCACGGCC;ANN=G|intergenic_region|MODIFIER|GLYMA_01G075300-GLYMA_01G075400|gene760-gene761|intergenic_region|gene760-gene761|||n.16863844A>G||||||	GT:PL	0/1:255,0,255	0/1:255,0,255
Chr 1	30282787	.	A	G	486	.	DP=146;VDB=0.0306373;SGB=-1.38629;RPB=0.505376;MQB=0.376344;MQSB=0.00074708;BQB=0.419355;MQ0F=0.0136986;AC=4;AN=4;DP4=0,2,57,36;MQ=50;FS=GTGAGACTCCCTAGCTGTAGCTCGAATTGCTATTGCTTGATTGAGCATTC[A/G]AATCCATTCTCTTCAATTGGAGAGGAAGCCAGCATAAGGGAGCCCATTCA;ANN=G|intergenic_region|MODIFIER|GLYMA_01G095900-GLYMA_01G096000|gene970-gene971|intergenic_region|gene970-gene971|||n.30282787A>G||||||	GT:PL	1/1:255,68,0	1/1:255,148,0
Chr 1	4056683	.	T	C	486	.	DP=146;VDB=0.347676;SGB=-1.38604;MQSB=0.374048;MQ0F=0.0273973;AC=4;AN=4;DP4=0,0,70,20;MQ=44;FS=TCTGATGGAAGTGTGATTTCGTAACCCTTAGGCAAGAAGGTGTTAAATCC[T/C]AATATAAGATCTCTGTGGCCTTTAAACAGTTCCTTCACTCTTGCAATGAC;ANN=C|synonymous_variant|LOW|GLYMA_01G038300|gene387|transcript|rna602|protein_coding|4/23|c.297A>G|p.Leu99Leu|785/4436|297/3948|99/1315||,C|synonymous_variant|LOW|GLYMA_01G038300|gene387|transcript…	GT:PL	1/1:255,108,0	1/1:255,163,0
Chr 1	46191602	.	A	G	486	.	DP=146;VDB=0.990631;SGB=-1.38629;MQSB=4.47198e-07;MQ0F=0.0342466;AC=4;AN=4;DP4=0,0,75,49;MQ=27;FS=GCATTTGTACTCATGTGCCTTCCAGAACCAAAGGTATTTGAGCTAGCTGC[A/G]TACGATTAGCCAGCGTTGAGGGTGCAAGAGGATTAGACATCCTCCCATAG;ANN=G|intron_variant|MODIFIER|GLYMA_01G136900|gene1382|transcript|rna2060|protein_coding|1/2|c.33+336T>C||||||	GT:PL	1/1:255,175,0	1/1:255,199,0
Chr 1	40781410	.	T	C	207	.	DP=146;VDB=0;SGB=-1.38616;RPB=0.952868;MQB=0.843892;MQSB=0.210129;BQB=0.0131864;MQ0F=0.212329;AC=4;AN=4;DP4=1,2,3,98;MQ=19;FS=AAAAAtccgatataattttttttaaaagaactgTTCAAGAAACAAATGAT[T/C]CCCTCTTTCACTCCTGGTCTCAAATTGGAAAAGGAAGGGAGTAAACAATT;ANN=C|upstream_gene_variant|MODIFIER|GLYMA_01G118400|gene1196|transcript|rna1817|protein_coding||c.-3015T>C|||||2821|,C|upstream_gene_variant|MODIFIER|GLYMA_01G118400|…	GT:PL	1/1:124,125,0	1/1:107,96,0
Chr 1	46190947	.	A	G	486	.	DP=146;VDB=2.43771e-17;SGB=-1.38629;RPB=1;MQB=1;MQSB=0.777572;BQB=1;MQ0F=0;AC=4;AN=4;DP4=1,0,44,53;MQ=56;FS=CAATGCATCTTGCTTAGCTGGCAAGGTGTAGCTTGGAATGGGATTGTAGC[A/G]TGGGTAAGGTAAGCAAAATGTGGCCGCCAGAGAGGAAGCCAACCTATTAA;ANN=G|missense_variant|MODERATE|GLYMA_01G136900|gene1382|transcript|rna2060|protein_coding|2/3|c.190T>C|p.Cys64Arg|190/600|190/600|64/199||	GT:PL	1/1:255,120,0	1/1:255,138,0
Chr 1	46191521	.	A	G	486	.	DP=146;VDB=7.00649e-45;SGB=-1.38629;MQSB=0.55119;MQ0F=0.0136986;AC=4;AN=4;DP4=0,0,82,20;MQ=47;FS=TAGGTTGCAGCACGTCCAGTCGTTAGCTCCTCCCCTGCACATGTACCTAC[A/G]TAGTATAGTGTCAGTCGCATATTCAACATAGCATTTGTACTCATGTGCCT;ANN=G|intron_variant|MODIFIER|GLYMA_01G136900|gene1382|transcript|rna2060|protein_coding|1/2|c.33+417T>C||||||	GT:PL	1/1:255,144,0	1/1:255,163,0
Chr 1	50057334	.	C	T	285	.	DP=146;VDB=7.54931e-09;SGB=-10.2467;RPB=0.121199;MQB=3.34785e-12;MQSB=0.0370765;BQB=0.0277898;MQ0F=0.0136986;ICB=0.5;HOB=0.5;AC=2;AN=4;DP4=38,19,25,2;MQ=49;FS=AAGTCATCGTCGTCTTCCACGCTGATTCTGACTCTCTTCCTGGTCTTCAC[C/T]TTCCTCGTTCTCATTCTCCTCGCTCTCGGCATCCTCTCCATTCCCAGCTC;ANN=T|synonymous_variant|LOW|GLYMA_01G162700|gene1641|transcript|rna2483|protein_coding|1/8|c.87C>T|p.Thr29Thr|202/1481|87/870|29/289|…	GT:PL	0/1:163,0,255	0/1:158,0,255
Chr 1	46192037	.	A	G	486	.	DP=1462;VDB=4.02599e-23;SGB=-1.38629;MQSB=0.978536;MQ0F=0;AC=4;AN=4;DP4=0,0,502,480;MQ=59;FS=ACTGAGTTACAAATGTTATGATCTTCAATAGGCAGGCTGCACTTTTGGCG[A/G]CAGCTAGGAGGGATCGCTAGACTAGCAGCCAAACCAACAATGCTTGTTTC;ANN=G|upstream_gene_variant|MODIFIER|GLYMA_01G136900|gene1382|transcript|rna2060|protein_coding||c.-67T>C|||||67|,G|intergenic_region|MODIFIER|GLYMA_01G136900-GLYMA_01G137000|gene1382-gene1383|interge…	GT:PL	1/1:255,255,0	1/1:255,255,0
Chr 1	46192032	.	T	A	486	.	DP=1464;VDB=5.26794e-22;SGB=-1.38629;MQSB=0.964694;MQ0F=0;AC=4;AN=4;DP4=0,0,500,484;MQ=59;FS=GGAGCACTGAGTTACAAATGTTATGATCTTCAATAGGCAGGCTGCACTTT[T/A]GGCGACAGCTAGGAGGGATCGCTAGACTAGCAGCCAAACCAACAATGCTT;ANN=A|upstream_gene_variant|MODIFIER|GLYMA_01G136900|gene1382|transcript|rna2060|protein_coding||c.-62A>T|||||62|,A|intergenic_region|MODIFIER|GLYMA_01G136900-GLYMA_01G137000|gene1382-gene1383|interge…	GT:PL	1/1:255,255,0	1/1:255,255,0
Chr 1	32987375	.	T	C	486	.	DP=1467;VDB=0.0273829;SGB=-1.38629;MQSB=0.0268983;MQ0F=0;AC=4;AN=4;DP4=0,0,636,290;MQ=54;FS=ATCTGATCCTTTGTAGGAACTACCCGTAATAACGAGCttgcaaaatgaat[T/C]tgtttATCATAAAGGGATTCGTTGTTCCTGACTCTGCTTcaccttaatta;ANN=C|intergenic_region|MODIFIER|GLYMA_01G098900-GLYMA_01G099000|gene1000-gene1001|intergenic_region|gene1000-gene1001|||n.32987375T>C||||||	GT:PL	1/1:255,255,0	1/1:255,255,0
Chr 1	46192039	.	A	G	486	.	DP=1468;VDB=2.39563e-23;SGB=-1.38629;MQSB=0.978631;MQ0F=0;AC=4;AN=4;DP4=0,0,502,479;MQ=59;FS=TGAGTTACAAATGTTATGATCTTCAATAGGCAGGCTGCACTTTTGGCGAC[A/G]GCTAGGAGGGATCGCTAGACTAGCAGCCAAACCAACAATGCTTGTTTCAA;ANN=G|upstream_gene_variant|MODIFIER|GLYMA_01G136900|gene1382|transcript|rna2060|protein_coding||c.-69T>C|||||69|,G|intergenic_region|MODIFIER|GLYMA_01G136900-GLYMA_01G137000|gene1382-gene1383|interge…	GT:PL	1/1:255,255,0	1/1:255,255,0
Chr 1	53991953	.	C	T	75	.	DP=147;VDB=0.0305072;SGB=4.00342;RPB=0.978265;MQB=1.79003e-05;MQSB=0.711523;BQB=0.870219;MQ0F=0;ICB=0.3;HOB=0.125;AC=1;AN=4;DP4=53,39,4,4;MQ=57;FS=AGAATGGAAGAAGCTAGCTGAGGAGTGCCTTTCTAATATGAGCCTGTATT[C/T]TGATGAGACACGACATGGATTTGAGCACACTTTAAGCTGGTTGAACCAGT;ANN=T|missense_variant|MODERATE|GLYMA_01G208100|gene2098|transcript|rna3231|protein_coding|3/4|c.1763C>T|p.Ser588Phe|1830/3808|1763/3348|588/1115|…	GT:PL	0/1:111,0,255	0/0:0,169,255
Chr 1	53991916	.	C	T	111	.	DP=147;VDB=0.778152;SGB=5.38303;RPB=0.513068;MQB=2.48114e-05;MQSB=0.988413;BQB=0.892488;MQ0F=0;ICB=0.3;HOB=0.125;AC=1;AN=4;DP4=56,42,7,3;MQ=57;FS=CTCTCACAGATCAGTGGTACATTACATATGGAGAATCAGAATGGAAGAAG[C/T]TAGCTGAGGAGTGCCTTTCTAATATGAGCCTGTATTCTGATGAGACACGA;ANN=T|synonymous_variant|LOW|GLYMA_01G208100|gene2098|transcript|rna3231|protein_coding|3/4|c.1726C>T|p.Leu576Leu|1793/3808|1726/3348|576/1115||,T|…	GT:PL	0/1:147,0,255	0/0:0,178,255
Chr 1	53991921	.	T	A	117	.	DP=147;VDB=0.873155;SGB=-5.33419;RPB=0.89012;MQB=7.526e-05;MQSB=0.99873;BQB=0.981549;MQ0F=0;ICB=0.3;HOB=0.125;AC=1;AN=4;DP4=58,39,8,3;MQ=57;FS=ACAGATCAGTGGTACATTACATATGGAGAATCAGAATGGAAGAAGCTAGC[T/A]GAGGAGTGCCTTTCTAATATGAGCCTGTATTCTGATGAGACACGACATGG;ANN=A|synonymous_variant|LOW|GLYMA_01G208100|gene2098|transcript|rna3231|protein_coding|3/4|c.1731T>A|p.Ala577Ala|1798/3808|1731/3348|577/1115||,A|syn…	GT:PL	0/1:152,0,255	0/0:0,124,255
Chr 1	46192030	.	T	C	486	.	DP=1470;VDB=4.81465e-22;SGB=-1.38629;MQSB=0.965624;MQ0F=0;AC=4;AN=4;DP4=0,0,504,481;MQ=59;FS=ATGGAGCACTGAGTTACAAATGTTATGATCTTCAATAGGCAGGCTGCACT[T/C]TTGGCGACAGCTAGGAGGGATCGCTAGACTAGCAGCCAAACCAACAATGC;ANN=C|upstream_gene_variant|MODIFIER|GLYMA_01G136900|gene1382|transcript|rna2060|protein_coding||c.-60A>G|||||60|,C|intergenic_region|MODIFIER|GLYMA_01G136900-GLYMA_01G137000|gene1382-gene1383|interge…	GT:PL	1/1:255,255,0	1/1:255,255,0
Chr 1	51431355	.	A	G	486	.	DP=1471;VDB=0;SGB=-1.38629;MQSB=0.09364;MQ0F=0.0441876;AC=4;AN=4;DP4=0,0,560,227;MQ=29;FS=GAATTGGATCTCAAATTGACGGGTTAGTGTGAGCTTATCCATGCGGTTAT[A/G]CACCCTTCGAATAGGAATCCATTTTCTGAAAGATTTTGACTTTCGTGCGT;ANN=G|upstream_gene_variant|MODIFIER|GLYMA_01G177900|gene1794|transcript|rna2749|protein_coding||c.-1198T>C|||||1198|,G|downstream_gene_variant|MODIFIER|GLYMA_01G178000|gene1795|transcript|rna2750|protei…	GT:PL	1/1:255,255,0	1/1:255,255,0
Chr 1	49243652	.	A	C	486	.	DP=148;VDB=0.00096569;SGB=-1.38629;MQSB=4.12759e-05;MQ0F=0.0878378;AC=4;AN=4;DP4=0,0,52,40;MQ=41;FS=GCCAGGCCAATGCCGTTAGCGGGGTTAAACTGCCCCGTTAAGAAACGTGC[A/C]GCGGAGAGGGAGCCACGTGCCGCGGAGGCCACGAGGGAGTTGAAGCCGGA;ANN=C|synonymous_variant|LOW|GLYMA_01G154900|gene1562|transcript|rna2361|protein_coding|1/2|c.651T>G|p.Ala217Ala|765/2252|651/1773|217/590||	GT:PL	1/1:255,132,0	1/1:255,144,0
Chr 1	42832358	.	A	G	486	.	DP=148;VDB=0.0116624;SGB=-1.38312;MQSB=0.909669;MQ0F=0;AC=4;AN=4;DP4=0,0,64,39;MQ=59;FS=CCACCAGTTCGACCGCTCCGAGGTGTACCTCGAGCAATGCGCGGTATTCC[A/G]GGGGCTGGCCGACCCGAAGCTCTTCCGCCGCAGCCTCCGCGCCGCCCGGC;ANN=G|missense_variant|MODERATE|GLYMA_01G123900|gene1252|transcript|rna1889|protein_coding|1/4|c.401A>G|p.Gln134Arg|830/3910|401/2865|134/954||	GT:PL	1/1:255,202,0	1/1:255,108,0
Chr 1	54838430	.	C	T	486	.	DP=148;VDB=0.0159293;SGB=-1.38628;RPB=1;MQB=1;MQSB=0.757145;BQB=1;MQ0F=0;AC=4;AN=4;DP4=0,1,67,16;MQ=59;FS=CATCGCAAGCCAGCCACCGCCTCCACTGGTGGCACTGTCATAATCCGGCG[C/T]GAAGTTGCCCCCTCAACGTGGGAGAGTGTCGCTGAAGAAGTTGTTTCGGG;ANN=T|5_prime_UTR_variant|MODIFIER|GLYMA_01G218300|gene2200|transcript|rna3403|protein_coding|1/6|c.-88C>T|||||1410|,T|5_prime_UTR_variant|MODIFIER|GLYMA_01G218300|gene2200|transcript|rna…	GT:PL	1/1:255,100,0	1/1:255,135,0
Chr 1	46809006	.	A	G	477	.	DP=148;VDB=0.0396316;SGB=-1.38629;RPB=0.890026;MQB=0.544069;MQSB=0.384039;BQB=0.236505;MQ0F=0.00675676;ICB=0.3;HOB=0.125;AC=3;AN=4;DP4=2,2,72,26;MQ=49;FS=CACTCATGCTTGCGTGCTCGTAGGATGAAGGAGGCAAAGAAGAAGGGCCG[A/G]CACTCTGGTTATGGTAAGAGAAAGGGTACAAGGGAGGCGAGGCTTCCCAC;ANN=G|synonymous_variant|LOW|GLYMA_01G140100|gene1414|transcript|rna2102|protein_coding|1/3|c.222A>G|p.Arg74Arg|222/1023|222/1023|74/340||,…	GT:PL	0/1:255,0,10	1/1:255,91,0
Chr 1	45359411	.	T	C	486	.	DP=148;VDB=0.0574386;SGB=-1.38629;RPB=0.71978;MQB=0.747253;MQSB=0.298004;BQB=0.71978;MQ0F=0.0337838;AC=4;AN=4;DP4=1,1,45,46;MQ=36;FS=CCAGAGGCCGCACCACCGGTTGTTCTCCTTCTCCTCATGCTGGCAGTAGC[T/C]GCTGCACTTCCTCTCGGGGGAGCTGTTCCACCTAAAGCCATTTTCTGAAA;ANN=C|synonymous_variant|LOW|GLYMA_01G133400|gene1347|transcript|rna2017|protein_coding|2/2|c.42A>G|p.Ala14Ala|167/582|42/249|14/82||,C|upstream_gene_variant|MO…	GT:PL	1/1:255,57,0	1/1:255,135,0
Chr 1	50407882	.	T	A	52	.	DP=148;VDB=0.286646;SGB=1.27626;RPB=0.31049;MQB=0.815393;MQSB=0.92467;BQB=0.905618;MQ0F=0;ICB=0.3;HOB=0.125;AC=1;AN=4;DP4=73,14,3,1;MQ=59;FS=TCCATTATATCTTTTGCAGCCTCAAAAGCACTGGCAGCTGAAGCCACAAA[T/A]CCTAAAGCACCAGGACGTCTTAAAGTATTTTGACCACCTTCATTTCCAGA;ANN=A|synonymous_variant|LOW|GLYMA_01G166400|gene1678|transcript|rna2546|protein_coding|30/35|c.9948A>T|p.Gly3316Gly|10332/12365|9948/11631|3316/3876||,…	GT:PL	0/1:89,0,255	0/0:0,169,255
Chr 1	54933707	.	G	A	57	.	DP=148;VDB=0.612255;SGB=2.63044;RPB=0.949487;MQB=0.0243728;MQSB=0.829433;BQB=0.444787;MQ0F=0;ICB=0.3;HOB=0.125;AC=1;AN=4;DP4=49,42,6,0;MQ=59;FS=CCAGAGTGGTCCCTCAGAAACCTAGAGTAATCCAAGTCAAAGGTCTTGGA[G/A]TCACAGGCAGCAGGGCGAGACTGGAGCTTGTGAATGGCCTGAGTCTTGGT;ANN=A|synonymous_variant|LOW|GLYMA_01G219800|gene2215|transcript|rna3430|protein_coding|1/33|c.291C>T|p.Asp97Asp|530/6116|291/5493|97/1830||,A|upstre…	GT:PL	0/1:94,0,255	0/0:0,144,255
Chr 1	1889374	.	T	G	216	.	DP=148;VDB=0.94467;SGB=16.4657;RPB=0.862137;MQB=0.960059;MQSB=0.95787;BQB=0.953827;MQ0F=0;ICB=0.5;HOB=0.5;AC=2;AN=4;DP4=47,18,19,7;MQ=59;FS=GGAAGCACCTGTATGGTTATGACCGGTTCCATTCTTAGTTGAACAGGGCC[T/G]TTCTTGCAACTTGCTTGGTATTTCTTTCATAGCAGAAGGCTGAGCTCCAG;ANN=G|synonymous_variant|LOW|GLYMA_01G019400|gene195|transcript|rna318|protein_coding|3/7|c.529A>C|p.Arg177Arg|766/1738|529/1080|177/359||,G|synonymous_v…	GT:PL	1/1:255,78,0	0/0:0,196,255
Chr 1	51431287	.	A	G	410	.	DP=148;VDB=1.4013e-45;SGB=-1.33945;RPB=1;MQB=1;MQSB=0.374974;BQB=1;MQ0F=0.135135;AC=4;AN=4;DP4=0,1,127,8;MQ=19;FS=GGACCAATATCTGTATTAATCGATATTATTACATTCCAAAATTCCTTCTC[A/G]ATAACTCCTAAGGAACCGAATTGGATCTCAAATTGACGGGTTAGTGTGAG;ANN=G|upstream_gene_variant|MODIFIER|GLYMA_01G177900|gene1794|transcript|rna2749|protein_coding||c.-1130T>C|||||1130|,G|downstream_gene_variant|MODIFIER|GLYMA_01G178000|gene1795|t…	GT:PL	1/1:236,255,0	1/1:198,89,0
Chr 1	53487803	.	T	C	444	.	DP=148;VDB=1.62628e-30;SGB=-1.38628;RPB=1;MQB=1;MQSB=0.999827;BQB=1;MQ0F=0.216216;AC=4;AN=4;DP4=1,0,58,27;MQ=17;FS=TTATCCACACAAGTAACGAAGAACATATTAAAGCTTTGGAATATTATTTT[T/C]GGGCGCTCGAGCGAGACCCATTCTTACCCCAAGCTTTTAATATGGTCGTG;ANN=C|missense_variant|MODERATE|GLYMA_01G201600|gene2033|transcript|rna3133|protein_coding|1/2|c.163T>C|p.Trp55Arg|163/366|163/366|55/121||,C|upstream_gene_variant|MODIFIER|GLYMA…	GT:PL	1/1:213,87,0	1/1:255,138,0
Chr 1	53487818	.	G	A	466	.	DP=148;VDB=3.10559e-35;SGB=-1.38629;MQSB=0.685174;MQ0F=0.216216;AC=4;AN=4;DP4=0,0,57,28;MQ=16;FS=ACGAAGAACATATTAAAGCTTTGGAATATTATTTTTGGGCGCTCGAGCGA[G/A]ACCCATTCTTACCCCAAGCTTTTAATATGGTCGTGATCTGTCATTACGTG;ANN=A|missense_variant|MODERATE|GLYMA_01G201600|gene2033|transcript|rna3133|protein_coding|1/2|c.178G>A|p.Asp60Asn|178/366|178/366|60/121||,A|upstream_gene_variant|MODIFIER|GLYMA_01G201800|gene203…	GT:PL	1/1:235,120,0	1/1:255,135,0
Chr 1	46185736	.	T	C	486	.	DP=148;VDB=8.26485e-06;SGB=8.14499;RPB=0.989583;MQB=1;MQSB=1;BQB=0.947917;MQ0F=0;AC=4;AN=4;DP4=1,1,69,27;MQ=60;FS=TGTAAGGGAGAGGAATGGAAGTGAGAAGCGGCGGATAGGTTAGTTTAGTT[T/C]AAAGCCTAAGCAAAAATGGGTCTAGTTCAATAAGCATATGATTGGTGAAG;ANN=C|downstream_gene_variant|MODIFIER|GLYMA_01G136900|gene1382|transcript|rna2060|protein_coding||c.*2954A>G|||||2954|,C|intergenic_region|MODIFIER|GLYMA_01G136800-GLYMA_01G13690…	GT:PL	1/1:255,162,0	1/1:255,36,0
Chr 1	56735404	.	C	T	99	.	DP=149;VDB=0.00014289;SGB=4.69269;RPB=0.744101;MQB=0.00399062;MQSB=0.979888;BQB=0.253339;MQ0F=0;ICB=0.3;HOB=0.125;AC=1;AN=4;DP4=69,47,6,3;MQ=59;FS=CAAGCCAAGCATTAGGATTAGGATTAGAATAGATTGAAGAATGACCTTGG[C/T]ATTTGTGGAAGCAACTGGGTAACATGTCCTATCGGGATAGGTGAACGCAT;ANN=T|missense_variant|MODERATE|GLYMA_01G244900|gene2467|transcript|rna3855|protein_coding|3/19|c.625G>A|p.Ala209Thr|752/3578|625/3237|209/1078||,…	GT:PL	0/1:135,0,255	0/0:0,226,255
Chr 1	3922712	.	C	T	486	.	DP=149;VDB=0.0114548;SGB=-1.38629;MQSB=1;MQ0F=0;AC=4;AN=4;DP4=0,0,56,38;MQ=60;FS=GAGTGGTCAAGCCCTAGTAAATGCCCTATCTCGTGCATTGCCGCACTCTC[C/T]AAGTCCAAAACTCCTTCCTCCCACGACAACCTACCGTTTTCACTGGGAAG;ANN=T|synonymous_variant|LOW|GLYMA_01G036900|gene373|transcript|rna581|protein_coding|1/1|c.822G>A|p.Leu274Leu|1326/1812|822/1074|274/357||,T|upstream_gene_variant|MODIFIER|GLYMA_01G036800|gene372|transcript|rna5…	GT:PL	1/1:255,157,0	1/1:255,126,0
Chr 1	53540749	.	G	A	112	.	DP=149;VDB=0.0239387;SGB=3.31571;RPB=0.770908;MQB=0.25723;MQSB=0.197071;BQB=0.674876;MQ0F=0.120805;ICB=0.3;HOB=0.125;AC=1;AN=4;DP4=51,44,5,2;MQ=39;FS=CTTTTACACcatcattattatattttttttcctcaggTACTTATTGATGA[G/A]TCCACTCAAGCAACTGAACCTGAGTGCCTCATACCCTTGGTTCTTGGAGC;ANN=A|synonymous_variant|LOW|GLYMA_01G202600|gene2043|transcript|rna3145|protein_coding|15/29|c.1953G>A|p.Glu651Glu|2209/4776|1953/3801|651/126…	GT:PL	0/1:147,0,255	0/0:0,181,255
Chr 1	46185795	.	T	C	476	.	DP=149;VDB=0.119045;SGB=6.71375;RPB=0.602243;MQB=1;MQSB=1;BQB=0.631315;MQ0F=0;ICB=0.3;HOB=0.125;AC=3;AN=4;DP4=7,1,46,39;MQ=60;FS=AGCAAAAATGGGTCTAGTTCAATAAGCATATGATTGGTGAAGCTATGAAT[T/C]GACAAATTTTGGAGTGAAATAGATGTTGAAGTGTGAATCGGTAGATTTCT;ANN=C|downstream_gene_variant|MODIFIER|GLYMA_01G136900|gene1382|transcript|rna2060|protein_coding||c.*2895A>G|||||2895|,C|intergenic_region|MODIFIER|GLYMA_01G136800…	GT:PL	1/1:255,49,0	0/1:255,0,147
Chr 1	1339273	.	A	G	216	.	DP=149;VDB=0.908719;SGB=18.5451;RPB=0.925289;MQB=0.964147;MQSB=0.970151;BQB=0.739495;MQ0F=0;ICB=0.5;HOB=0.5;AC=2;AN=4;DP4=47,25,21,8;MQ=59;FS=ACATATACAGGACCTTGAATTCCATCTAGAGCACGCATATTGACATCAAA[A/G]AAGACAGTATTATGGTTCGCATAGCGATCATTGGGGTCGATTCCTTCAAA;ANN=G|synonymous_variant|LOW|GLYMA_01G014000|gene140|transcript|rna223|protein_coding|3/3|c.1974T>C|p.Phe658Phe|2150/3686|1974/3357|658/1118||,G|synony…	GT:PL	1/1:255,87,0	0/0:0,217,255
Chr 1	23683576	.	G	A	222	.	DP=15;VDB=0.000156924;SGB=3.16415;RPB=0.9375;MQB=0.375;MQSB=0.0476173;BQB=0.4375;MQ0F=0;ICB=1;HOB=0.5;AC=1;AN=2;DP4=0,2,5,3;MQ=57;FS=GGAAATAACTAAAACAGAACGTGAAATGTGGGGAAAAATAAAGCTTGAAC[G/A]TGGGCCACTCCATCATTCTCCAACTTGATCCATTTAACTCAACATCAACC;ANN=A|downstream_gene_variant|MODIFIER|GLYMA_01G081600|gene824|transcript|rna1264|protein_coding||c.*2563G>A|||||2000|,A|intergenic_region|MODIFIER|GLYMA_01G081…	GT:PL	0/1:255,0,42	./.:0,0,0
Chr 1	47772050	.	T	C	213	.	DP=15;VDB=0.000176421;SGB=-0.933479;MQSB=0.202566;MQ0F=0;AC=4;AN=4;DP4=0,0,4,3;MQ=47;FS=AAGTTATGATAAGTAATTTGTGTTAGTCAATGATGTGTCTGAAATATCTC[T/C]GAGAAGAAGTTCTACTAGATCTACACCATTTGCTGCTTCATGCCCGATTG;ANN=C|intergenic_region|MODIFIER|GLYMA_01G143800-GLYMA_01G143900|gene1451-gene1452|intergenic_region|gene1451-gene1452|||n.47772050T>C||||||	GT:PL	1/1:183,15,0	1/1:54,6,0
Chr 1	36863520	.	C	T	277	.	DP=15;VDB=0.00024287;SGB=-1.23363;MQSB=0.813189;MQ0F=0.133333;AC=4;AN=4;DP4=0,0,6,6;MQ=32;FS=GTGGTGGTGGTgctttacggatcaacttgatctgcatGTAGATTTTAAAG[C/T]TGCAGATCAAGTTGACTgttacgaatcaacttgatccgcataTAGATTTT;ANN=T|intergenic_region|MODIFIER|GLYMA_01G107900-GLYMA_01G108000|gene1090-gene1091|intergenic_region|gene1090-gene1091|||n.36863520C>T||||||	GT:PL	1/1:158,18,0	1/1:143,18,0
Chr 1	52551065	.	C	G	321	.	DP=15;VDB=0.000364361;SGB=-1.13755;MQSB=0.857143;MQ0F=0;AC=4;AN=4;DP4=0,0,7,2;MQ=58;FS=GAAGACTTCCcatttaatggtgattttcaatgTAACAGAGTATGATTGCC[C/G]GGCTTTCTGAACATCGTATGCAACTTCCTAACTCAGTTGGAAGTTATAAG;ANN=G|missense_variant|MODERATE|GLYMA_01G190800|gene1925|transcript|rna2952|protein_coding|11/12|c.1681C>G|p.Arg561Gly|1788/2298|1681/1938|561/645||,G|downstream_gene_variant|MODIFIER|GLYMA_01G190900|gene19…	GT:PL	1/1:169,15,0	1/1:176,12,0
Chr 1	2298426	.	A	C	271	.	DP=15;VDB=0.000491352;SGB=-0.490673;MQSB=1;MQ0F=0;AC=4;AN=4;DP4=0,0,1,8;MQ=60;FS=TAATGGagttcccttcttcttcttcttcttcatcctccATCTTCTCCCCG[A/C]GCCCATCAGACGACACCGTTTTCTACGCCATATACCCTGNNNNNNNNNNN;ANN=C|upstream_gene_variant|MODIFIER|GLYMA_01G0228001|gene231|transcript|rna367|protein_coding||c.-277A>C|||||275|WARNING_TRANSCRIPT_NO_START_CODON,C|upstream_gene_variant|MODIFIER|GLYMA_01G0228001|gene231|transc…	GT:PL	1/1:255,24,0	1/1:40,3,0
Chr 1	7582525	.	G	T	231	.	DP=15;VDB=0.000505615;SGB=3.16415;MQSB=1;MQ0F=0;AC=2;AN=2;DP4=0,0,7,1;MQ=59;FS=cttgATTCTATTTTTTACCGCCAATGCCTCTTTGAATGTAGTATGATAAT[G/T]CTTCTTAGCTTCCTTAAATTATCCGCTAGCATGACCACAATAGTAATTCC;ANN=T|downstream_gene_variant|MODIFIER|GLYMA_01G057400|gene580|transcript|rna906|protein_coding||c.*4104G>T|||||3944|,T|downstream_gene_variant|MODIFIER|GLYMA_01G057400|gene580|transcript|rna907|protein_coding||c.*…	GT:PL	1/1:255,24,0	./.:0,0,0
Chr 1	47459588	.	A	G	341	.	DP=15;VDB=0.000604457;SGB=-0.827256;MQSB=0.924584;MQ0F=0;AC=4;AN=4;DP4=0,0,6,3;MQ=60;FS=AGGATGAGGATCATGAGGAGAAAATTCAGGCACTGTAGAACCAACTTGTC[A/G]TGTCCTACGTTGATATGTAATAAGAAGTGGAGGAGCAACTTCAGTTGAAT;ANN=G|downstream_gene_variant|MODIFIER|GLYMA_01G142300|gene1436|transcript|rna2144|protein_coding||c.*936T>C|||||727|,G|downstream_gene_variant|MODIFIER|GLYMA_01G142300|gene1436|transcript|rna2143|protein_…	GT:PL	1/1:255,21,0	1/1:110,6,0
Chr 1	3784854	.	A	G	231	.	DP=15;VDB=0.00079512;SGB=7.05893;MQSB=1;MQ0F=0;AC=2;AN=2;DP4=0,0,13,1;MQ=60;FS=GTGACTTGTTGTGTGATAGCGGGTAGTGAATTGTGTAAGTGTAAGATATT[A/G]TGTTGTACTTAAGATTTATTGTTCTAAACACCCAATTAATGTGAAAGtgt;ANN=G|intergenic_region|MODIFIER|GLYMA_01G036000-GLYMA_01G036100|gene364-gene365|intergenic_region|gene364-gene365|||n.3784854A>G||||||	GT:PL	1/1:255,42,0	./.:0,0,0
Chr 1	54765835	.	A	G	231	.	DP=15;VDB=0.000803696;SGB=2.55596;MQSB=1;MQ0F=0;AC=2;AN=2;DP4=0,0,2,5;MQ=60;FS=AAAACAACATtacaaattacttaaaaaaatagagaaacacAAAAGTAGTG[A/G]GTTTGACACTAATTTGGTTTTTAGGTGGATCAATTtgattaatcaaaatt;ANN=G|downstream_gene_variant|MODIFIER|GLYMA_01G217300|gene2190|transcript|rna3385|protein_coding||c.*3371A>G|||||3023|,G|downstream_gene_variant|MODIFIER|GLYMA_01G217400|gene2191|transcript|rna3386|protein_coding|…	GT:PL	1/1:255,21,0	./.:0,0,0
Chr 1	44210443	.	T	A	231	.	DP=15;VDB=0.000885116;SGB=3.16415;MQSB=0.900802;MQ0F=0;AC=2;AN=2;DP4=0,0,3,5;MQ=60;FS=attgTTCGCTTAAATCACTCCAAATATGGCTTTTCTCTCCGGCTTGAGTG[T/A]ATTTTTGTTTCCCATTTCCATTCCCATTCGTATTTTGTTGTAAGAGTTGC;ANN=A|upstream_gene_variant|MODIFIER|GLYMA_01G128800|gene1301|transcript|rna1955|protein_coding||c.-3817A>T|||||3817|,A|intergenic_region|MODIFIER|GLYMA_01G128800-GLYMA_01G128900|gene1301-gene1302|intergenic…	GT:PL	1/1:255,24,0	./.:0,0,0
Chr 1	1381050	.	A	T	219	.	DP=15;VDB=0.000885116;SGB=3.16415;RPB=1;MQB=1;MQSB=0.974597;BQB=1;MQ0F=0;ICB=0.3;HOB=0.125;AC=3;AN=4;DP4=0,1,5,3;MQ=60;FS=TTCTGTCaatcaaatcatatatatttttctcatgACAAAATTGCCAATAT[A/T]ATCACGAACTATCAACAAATTTTCACTCTCTCCCTTTCTTAATTCTCTAC;ANN=T|intron_variant|MODIFIER|GLYMA_01G014200|gene142|transcript|rna235|protein_coding|1/12|c.314-363T>A||||||,T|intron_variant|MODIFIER|GLYMA_01G014200|gene142|transcript…	GT:PL	1/1:255,24,0	0/1:0,3,60
Chr 1	36723156	.	C	T	231	.	DP=15;VDB=0.000952118;SGB=3.78914;MQSB=0.924584;MQ0F=0;AC=2;AN=2;DP4=0,0,6,3;MQ=60;FS=gtatgtcggggtagagggtctCATAGAAGTTGCATAAAAGGATTCTCATT[C/T]TTTTTTCCAATGACAAAGCACAAAAGGGAAACCATTGGTAGAAAAATTGA;ANN=T|intergenic_region|MODIFIER|GLYMA_01G107500-GLYMA_01G107600|gene1086-gene1087|intergenic_region|gene1086-gene1087|||n.36723156C>T||||||	GT:PL	1/1:255,27,0	./.:0,0,0
Chr 1	5106017	.	C	T	193	.	DP=15;VDB=0.00108242;SGB=3.16415;RPB=0;MQB=1;BQB=0.25;MQ0F=0;ICB=1;HOB=0.5;AC=1;AN=2;DP4=2,0,8,0;MQ=60;FS=tttttttcatatttctttaattaattttgaaatcttCTAGACATCTTTCC[C/T]TCTCCTACTCTAGTCCAACAATAACAAACTGACTTTACAATGTTtcccaa;ANN=T|upstream_gene_variant|MODIFIER|GLYMA_01G045200|gene457|transcript|rna716|protein_coding||c.-290C>T|||||36|,T|intergenic_region|MODIFIER|GLYMA_01G045100-GLYMA_01G045200|gene456-gene4…	GT:PL	0/1:226,0,41	./.:0,0,0
Chr 1	47460706	.	G	A	378	.	DP=15;VDB=0.00110382;SGB=-1.13755;MQSB=1;MQ0F=0;AC=4;AN=4;DP4=0,0,2,7;MQ=60;FS=TCCTCGTGATTCACATCCTTCTCCAATCAGTCGACCCGTGTTATGTTCCT[G/A]AATAACAAAAGAATTAGCAGTAAATGTTATTGAGCAATTTAATGAACGAG;ANN=A|splice_region_variant&intron_variant|LOW|GLYMA_01G142300|gene1436|transcript|rna2144|protein_coding|6/6|c.796-3C>T||||||,A|3_prime_UTR_variant|MODIFIER|GLYMA_01G142300|gene1436|transcript|rna2143|protein_codi…	GT:PL	1/1:229,15,0	1/1:173,12,0
Chr 1	44230222	.	C	T	185	.	DP=15;VDB=0.00112642;SGB=3.16415;MQ0F=0;AC=2;AN=2;DP4=0,0,8,0;MQ=60;FS=GCATGTGAGTTTAATTTGCCCCtttcaataattttgtttttcttgcgaCA[C/T]GATAAGATAATTAAATCTTTCTTTCAACATGTCTACGAAACTCATCTACC;ANN=T|intergenic_region|MODIFIER|GLYMA_01G128900-GLYMA_01G129000|gene1302-gene1303|intergenic_region|gene1302-gene1303|||n.44230222C>T||||||	GT:PL	1/1:209,24,0	./.:0,0,0
Chr 1	3490534	.	A	G	401	.	DP=15;VDB=0.00113712;SGB=-1.20005;MQSB=0.964642;MQ0F=0;AC=4;AN=4;DP4=0,0,7,4;MQ=57;FS=TTCACACGCGGGACCTTCCCGAGTCATGCGTACTTTTAACCCCGTTGTTA[A/G]TATAGACAGACATGAAGTTGAAGACAAAGAAGTGGAGAAAGCCTTAAACT;ANN=G|missense_variant|MODERATE|GLYMA_01G033200|gene335|transcript|rna521|protein_coding|4/7|c.2315A>G|p.Asn772Ser|2396/4826|2315/4254|772/1417||	GT:PL	1/1:212,18,0	1/1:213,15,0
Chr 1	3578471	.	C	A	343	.	DP=15;VDB=0.00184362;SGB=-1.13854;MQSB=0.857112;MQ0F=0;AC=4;AN=4;DP4=0,0,5,5;MQ=55;FS=CTCCTGTCTCGGATCCATTTGCCATCAAAGTAGTCACATGGAGGCTCATa[C/A]gttttttccttttctgccaATAAAAAACATGGTAAGTCTAGTGAACCAAC;ANN=A|synonymous_variant|LOW|GLYMA_01G034300|gene347|transcript|rna537|protein_coding|2/3|c.231G>T|p.Thr77Thr|391/1584|231/1323|77/440||,A|synonymous_variant|LOW|GLYMA_01G034300|gene347|transcript|rna538|pro…	GT:PL	1/1:155,12,0	1/1:212,18,0
Chr 1	53575360	.	A	G	135	.	DP=15;VDB=0.00266814;SGB=1.94933;RPB=0.0297172;MQB=0.950952;MQSB=1;BQB=0.564628;MQ0F=0;ICB=1;HOB=0.5;AC=1;AN=2;DP4=5,1,5,0;MQ=60;FS=TAGATTATCCTATCATCTGAGAAATGATTAGACTCTTAGAGAGTGGGGAG[A/G]GTCCTGAGGGAAATTATTCATTTTGTATCTTCTAACCCTAGTCCTAGGCT;ANN=G|intron_variant|MODIFIER|GLYMA_01G203000|gene2047|transcript|rna3149|protein_coding|14/23|c.2458-213A>G||||||,G|intron_variant|MODIFIER|GLYMA_01G203000|gene…	GT:PL	0/1:165,0,170	./.:0,0,0
Chr 1	50161134	.	A	G	291	.	DP=15;VDB=0.00270021;SGB=-0.490673;MQSB=0.924584;MQ0F=0;AC=4;AN=4;DP4=0,0,6,3;MQ=60;FS=GGCTGGTGAAGGAGTGTTACTTACGTGAAAGAGAAGAGAGCAATGCGGAT[A/G]AAGGGAAAAGGAGCATAGAATTCAGGTGATGGCAGGCATTGCTTTGTGCG;ANN=G|5_prime_UTR_variant|MODIFIER|GLYMA_01G164000|gene1654|transcript|rna2510|protein_coding|1/9|c.-221T>C|||||822|,G|5_prime_UTR_variant|MODIFIER|GLYMA_01G164000|gene1654|transcript|rna2511|protein_coding…	GT:PL	1/1:60,3,0	1/1:255,24,0
Chr 1	46890736	.	C	T	256	.	DP=15;VDB=0.00299537;SGB=-0.956117;RPB=0;MQB=1;MQSB=0.900802;BQB=0.833333;MQ0F=0;ICB=0.3;HOB=0.125;AC=3;AN=4;DP4=0,2,5,1;MQ=60;FS=GGGGAACAGAAGCTACTAACATCAATGACTTCAATAATTGGATAGCTGAA[C/T]TGGAGCTTGAAGAAATACCTTGTGTGGGGAAACGTTTCACGTGGTTCAGA;ANN=T|downstream_gene_variant|MODIFIER|GLYMA_01G140500|gene1418|transcript|rna2106|protein_coding||c.*2933C>T|||||2933|,T|intergenic_region|MODIFIER|GLYMA_01G14050…	GT:PL	0/1:98,0,98	1/1:192,12,0
Chr 1	47773241	.	A	G	274	.	DP=15;VDB=0.00324071;SGB=-1.18652;MQSB=0.127819;MQ0F=0;AC=4;AN=4;DP4=0,0,3,10;MQ=33;FS=gtctctctttttttccaaTGCTACCAGAAATATAAGAAATACAAACAAGC[A/G]GCTAAGCCCCTGGTAgataaagcaaaacaaaaatgtggGTACCTCGATCG;ANN=G|intergenic_region|MODIFIER|GLYMA_01G143800-GLYMA_01G143900|gene1451-gene1452|intergenic_region|gene1451-gene1452|||n.47773241A>G||||||	GT:PL	1/1:173,24,0	1/1:125,15,0
Chr 1	44290361	.	G	A	216	.	DP=15;VDB=0.00429645;SGB=2.55596;RPB=1;MQB=1;MQSB=1;BQB=1;MQ0F=0;ICB=1;HOB=0.5;AC=1;AN=2;DP4=1,0,6,1;MQ=57;FS=GAGAAACTTTTTTCACATcgttagtttttttaaattttcagacAGATGAT[G/A]ACTTTTTTGCCCTTTTTTACGTTatttccttctttctctctccttacaaa;ANN=A|downstream_gene_variant|MODIFIER|GLYMA_01G129100|gene1304|transcript|rna1958|protein_coding||c.*1094G>A|||||807|,A|intergenic_region|MODIFIER|GLYMA_01G129100-GLYMA_01G129200|gen…	GT:PL	0/1:250,0,16	./.:0,0,0
Chr 1	4399295	.	T	A	25.2804	.	DP=15;VDB=0.0058656;SGB=1.27626;RPB=0.0559863;MQB=0.0559863;MQSB=0.0559863;BQB=0.0559863;MQ0F=0;ICB=0.3;HOB=0.125;AC=1;AN=4;DP4=6,0,0,4;MQ=54;FS=GGAAGAACCTGCGCCAGCCCCGAACCAGGGTGTATGCGAACATTCTGTGA[T/A]TGTTTAACAGTCTTATATATTCCATACTTTTGCAGTCTCGCAGAGTGTGG;ANN=A|missense_variant|MODERATE|GLYMA_01G040900|gene413|transcript|rna636|protein_coding|1/4|c.2907A>T|p.Gln969His|3167/4511|2907/3099|969/1032||,A|…	GT:PL	0/0:0,15,201	0/1:59,0,45
Chr 1	55235527	.	G	C	297	.	DP=15;VDB=0.00676979;SGB=-0.827256;MQSB=0.974597;MQ0F=0;AC=4;AN=4;DP4=0,0,5,4;MQ=60;FS=GATTAGGAAGCAAATGATGATTGGTTTCATCCCTAGGGAGTCATATTACT[G/C]ACTCTTAGCCCTATTTGCTAGGGACTCCTTTGTAACCATTAAACAGAGAA;ANN=C|intron_variant|MODIFIER|GLYMA_01G223600|gene2254|transcript|rna3499|protein_coding|3/4|c.202-304C>G||||||,C|intron_variant|MODIFIER|GLYMA_01G223600|gene2254|transcript|rna3503|protein_coding|2/3|c.202…	GT:PL	1/1:66,6,0	1/1:255,21,0
Chr 1	40757960	.	A	C	231	.	DP=15;VDB=0.00796861;SGB=3.16415;MQSB=1;MQ0F=0;AC=2;AN=2;DP4=0,0,7,1;MQ=60;FS=CTTTGGTAACGGATGTAATCATCCTGAGAGGCTTGTTGGTACTGCTGGTA[A/C]CTATCGAGCTTAtctcctttattaatatataatactttTCATTATCCAAA;ANN=C|intron_variant|MODIFIER|GLYMA_01G118300|gene1195|transcript|rna1815|protein_coding|1/15|c.94+181A>C||||||,C|intron_variant|MODIFIER|GLYMA_01G118300|gene1195|transcript|rna1814|protein_coding|1/16|c.94+181A>C||…	GT:PL	1/1:255,24,0	./.:0,0,0
Chr 1	4142096	.	A	G	91	.	DP=15;VDB=0.00843736;SGB=-1.18652;MQ0F=0.2;AC=4;AN=4;DP4=0,0,0,13;MQ=13;FS=GTGGCTTTTTAAGTTTGTTGTCAAATCTCAGGGCTCAACCTTGGATAGGC[A/G]GTGGAAACTACCAAGCTGGAGTACGGTAGGGGCAGAGGGAATTTCCGGTG;ANN=G|intergenic_region|MODIFIER|GLYMA_01G0386002-GLYMA_01G038700|gene390-gene391|intergenic_region|gene390-gene391|||n.4142096A>G||||||	GT:PL	1/1:76,24,0	1/1:39,15,0
Chr 1	45660086	.	A	T	355	.	DP=15;VDB=0.00958657;SGB=-1.03866;MQSB=1;MQ0F=0;AC=4;AN=4;DP4=0,0,8,1;MQ=60;FS=AACTTGGTAAGTGGGTCGCATGAATTTCCATCtcttcttttgttttaggg[A/T]tGTCTTCATTTTCGTAAGAGAAAGAGTTGAGAGAAACAACTTGGAGGGCA;ANN=T|upstream_gene_variant|MODIFIER|GLYMA_01G134800|gene1361|transcript|rna2037|protein_coding||c.-1464A>T|||||1464|,T|downstream_gene_variant|MODIFIER|GLYMA_01G134700|gene1360|transcript|rna2036|protein_coding||c…	GT:PL	1/1:151,9,0	1/1:228,18,0
Chr 1	28812241	.	A	G	249	.	DP=15;VDB=0.0107766;SGB=-1.03866;MQSB=0.487298;MQ0F=0;AC=4;AN=4;DP4=0,0,4,5;MQ=37;FS=gacaactttagcattgataaggaaaCCCTTAGGAAAGACTTTTATTCTCC[A/G]GAGAATGAACTtcaaaggagatggtttttcCAACATTACAAGGGTACAAA;ANN=G|downstream_gene_variant|MODIFIER|GLYMA_01G094200|gene953|transcript|rna1465|protein_coding||c.*3134A>G|||||2767|,G|downstream_gene_variant|MODIFIER|GLYMA_01G094300|gene954|transcript|rna1466|protein_cod…	GT:PL	1/1:161,18,0	1/1:112,9,0
Chr 1	48691285	.	A	G	306	.	DP=15;VDB=0.0135472;SGB=-1.13755;MQSB=0.730948;MQ0F=0;AC=4;AN=4;DP4=0,0,4,5;MQ=48;FS=ATGCCGAGTGCAACTGTGGAAACATCGGCCCTCACAAGCTGTACAGCGTC[A/G]TAGATAGCCATTGTAGcactaaattaaaaacaagcaaAGTAAATAAGCAG;ANN=G|synonymous_variant|LOW|GLYMA_01G149700|gene1510|transcript|rna2274|protein_coding|2/2|c.456T>C|p.Tyr152Tyr|525/1247|456/921|152/306||,G|downstream_gene_variant|MODIFIER|GLYMA_01G149600|gene1509|transcri…	GT:PL	1/1:111,12,0	1/1:219,15,0
Chr 1	787300	.	T	C	340	.	DP=15;VDB=0.0144946;SGB=-1.05859;MQSB=1;MQ0F=0;AC=4;AN=4;DP4=0,0,7,1;MQ=60;FS=GAGATGGGTTGCAATAGCTCCAAGGCTGAACCACCGTTGGAAAACtccaa[T/C]catcatcatcatcatcatcatcatgcagAGTTCCAAAAACCCAAAACTCT;ANN=C|synonymous_variant|LOW|GLYMA_01G008100|gene81|transcript|rna144|protein_coding|1/5|c.48T>C|p.Asn16Asn|204/1501|48/1134|16/377||,C|upstream_gene_variant|MODIFIER|GLYMA_01G008000|gene80|transcript|rna142|protein…	GT:PL	1/1:151,9,0	1/1:213,15,0
Chr 1	787299	.	A	T	340	.	DP=15;VDB=0.0151657;SGB=-1.05859;MQSB=1;MQ0F=0;AC=4;AN=4;DP4=0,0,7,1;MQ=60;FS=AGAGATGGGTTGCAATAGCTCCAAGGCTGAACCACCGTTGGAAAACtcca[A/T]tcatcatcatcatcatcatcatcatgcagAGTTCCAAAAACCCAAAACTC;ANN=T|missense_variant|MODERATE|GLYMA_01G008100|gene81|transcript|rna144|protein_coding|1/5|c.47A>T|p.Asn16Ile|203/1501|47/1134|16/377||,T|upstream_gene_variant|MODIFIER|GLYMA_01G008000|gene80|transcript|rna142|prot…	GT:PL	1/1:151,9,0	1/1:213,15,0
Chr 1	36045844	.	C	T	231	.	DP=15;VDB=0.0151657;SGB=3.16415;MQSB=1;MQ0F=0;AC=2;AN=2;DP4=0,0,6,2;MQ=60;FS=taTTTTCTTGAATCAACTTAAAGTCGTTTCCGTAATTTACGTATTTCTGA[C/T]GCactaaatttcattattttcatatttttcgtTATTTTCGTTGTTCCCGT;ANN=T|intergenic_region|MODIFIER|GLYMA_01G106300-GLYMA_01G106400|gene1074-gene1075|intergenic_region|gene1074-gene1075|||n.36045844C>T||||||	GT:PL	1/1:255,24,0	./.:0,0,0
Chr 1	37912247	.	T	C	156	.	DP=15;VDB=0.0163937;SGB=-0.956117;RPB=0.577865;MQB=0.924584;MQSB=0.924584;BQB=0.346719;MQ0F=0;ICB=0.5;HOB=0.5;AC=2;AN=4;DP4=3,0,3,3;MQ=60;FS=TGCGACGTCAGAGTCCGTAACACCCTCTCTAACCTCTTCCACCAAGACAT[T/C]ACCATTCACATTAACCCTCCACGTGTCGTTGAACCGCATCCCCAACAAAA;ANN=C|synonymous_variant|LOW|GLYMA_01G111900|gene1130|transcript|rna1705|protein_coding|1/1|c.351T>C|p.Ile117Ile|579/2307|351/1914|117/637||	GT:PL	0/1:143,0,92	0/1:46,0,51
Chr 1	2622986	.	A	G	79	.	DP=15;VDB=0.0177872;SGB=-0.949327;RPB=0.363636;MQB=0;MQSB=0;BQB=0;MQ0F=0.266667;ICB=0.3;HOB=0.125;AC=3;AN=4;DP4=0,2,11,0;MQ=21;FS=GCATGGgggagcaaaaaaagaaaaaaaaagagggagtTATTACAGAACCT[A/G]TTAAAGTAAGAGATCTGAACATTTTAGACCCAGGTTGAAATTCATGCACC;ANN=G|downstream_gene_variant|MODIFIER|GLYMA_01G025200|gene255|transcript|rna401|protein_coding||c.*2046A>G|||||1800|,G|intergenic_region|MODIFIER|GLYMA_01G025200-…	GT:PL	0/1:79,0,96	1/1:34,24,0
Chr 1	3033479	.	A	C	146	.	DP=15;VDB=0.0196196;SGB=-0.662163;RPB=1;MQB=1;MQSB=0.5;BQB=1;MQ0F=0.133333;AC=4;AN=4;DP4=0,1,2,9;MQ=27;FS=TAGTTCATATTTAGTATATTGGCATGACTCATAAGAAATAAGTATTGTTC[A/C]TATTTTAGAATCTTAAAGAACATATATCTGATTTTTAAtccatatattat;ANN=C|downstream_gene_variant|MODIFIER|GLYMA_01G028800|gene291|transcript|rna453|protein_coding||c.*3925T>G|||||3766|,C|intergenic_region|MODIFIER|GLYMA_01G028700-GLYMA_01G028800|gene290-…	GT:PL	1/1:145,0,7	1/1:31,6,0
Chr 1	42989195	.	C	T	28.0464	.	DP=15;VDB=0.02;SGB=0.00473136;RPB=0.4;MQB=1;MQSB=0.982603;BQB=0.55;MQ0F=0;ICB=0.3;HOB=0.125;AC=1;AN=4;DP4=4,6,2,0;MQ=60;FS=TGATGGTTTTAGAACTTATCTATGCATACACCATCTCTTGTAACCTCGTA[C/T]GCTTCCCTActccttgttttcttcatgcCAGCTGTCACATAGAGCTTCGA;ANN=T|downstream_gene_variant|MODIFIER|GLYMA_01G124600|gene1259|transcript|rna1899|protein_coding||c.*4418G>A|||||4243|,T|intergenic_region|MODIFIER|GLYMA_01G124500-GLYMA…	GT:PL	0/1:62,0,31	0/0:0,27,255
Chr 1	50716741	.	G	T	50	.	DP=15;VDB=0.02;SGB=0.00473136;RPB=0.5;MQB=0.375;MQSB=0.183296;BQB=0.375;MQ0F=0;ICB=0.3;HOB=0.125;AC=1;AN=4;DP4=3,5,0,2;MQ=53;FS=aaaagaaacacaGAGTAGATCAAACCCAAATTTAGACCCTCGTGAGGGAG[G/T]TGGAGACATTTCAAAGATGAATATGAACATTGAAATATACTTAAAAGTTG;ANN=T|intron_variant|MODIFIER|GLYMA_01G169700|gene1711|transcript|rna2596|protein_coding|4/5|c.302-1057C>A||||||	GT:PL	0/1:84,0,188	0/0:0,3,47
Chr 1	50147841	.	T	G	56	.	DP=15;VDB=0.02;SGB=0.00473136;RPB=0.5;MQB=1;MQSB=0.916482;BQB=0.375;MQ0F=0;ICB=0.3;HOB=0.125;AC=1;AN=4;DP4=7,1,0,2;MQ=60;FS=AATTGAAGCAGTAAACTTGATGATGGATGAACTAGCTCATAGATTCAGTT[T/G]GCCAAGTTCTGATTTAGGTCAGAAACAAAGTACTAGCTAGAATGTCAGCA;ANN=G|missense_variant|MODERATE|GLYMA_01G163800|gene1652|transcript|rna2507|protein_coding|1/1|c.1700T>G|p.Leu567Trp|1900/2409|1700/1740|567/579||,G|downstream_gene_vari…	GT:PL	0/0:0,9,118	0/1:90,0,180
Chr 1	9071250	.	G	T	25.2293	.	DP=15;VDB=0.02;SGB=0.00473136;RPB=0.625;MQB=0.75;MQSB=1;BQB=0.625;MQ0F=0;ICB=0.3;HOB=0.125;AC=1;AN=4;DP4=7,1,2,0;MQ=36;FS=AGTCTGTTTCGCAGCAATAACTTATCCATGGGACAGGCATGAAATataaa[G/T]gaggaaagatgatGGACAACAAGAGTATATGCAACTGATCCTCGAATTGC;ANN=T|synonymous_variant|LOW|GLYMA_01G063600|gene642|transcript|rna994|protein_coding|9/10|c.4659C>A|p.Ser1553Ser|4719/5262|4659/4950|1553/1649||,T|synonymous_variant|LOW|…	GT:PL	0/1:59,0,92	0/0:0,15,116
Chr 1	56515052	.	C	T	28.2232	.	DP=15;VDB=0.02;SGB=0.00473136;RPB=0.666667;MQB=0.333333;MQSB=0.297172;BQB=0.666667;MQ0F=0.133333;ICB=0.3;HOB=0.125;AC=1;AN=4;DP4=3,6,2,0;MQ=37;FS=GGGTAAACTCTTTGGGTGCATTCCCACATAACTCCAAAGATCACTTTCTG[C/T]AACACGACAACAGGTCTGCTAATGGAGTAAAAGCTAGAAGATGGAAGTGC;ANN=T|intron_variant|MODIFIER|GLYMA_01G241300|gene2431|transcript|rna3797|protein_coding|35/56|c.4552-1821C>T||||||,T|intron_variant|MODIFIER|GLYMA…	GT:PL	0/0:0,21,211	0/1:62,0,38
Chr 1	19007489	.	A	C	25.1541	.	DP=15;VDB=0.02;SGB=0.00473136;RPB=0.666667;MQB=1;MQSB=1;BQB=0.888889;MQ0F=0;ICB=0.3;HOB=0.125;AC=1;AN=4;DP4=7,2,2,0;MQ=60;FS=gatattgcaACCTTTGTCACTCATTCCATGATCTGCTGTAAAAATATATG[A/C]TGTCCGATTATCCTTGAAATAATCTTGAACAAGATTGTAAACACTTTCAG;ANN=C|missense_variant|MODERATE|GLYMA_01G077400|gene781|transcript|rna1196|protein_coding|4/19|c.817T>G|p.Ser273Ala|941/3464|817/2934|273/977||,C|missense_variant|MODER…	GT:PL	0/1:59,0,97	0/0:0,18,223
Chr 1	55315391	.	A	G	35.7767	.	DP=15;VDB=0.02;SGB=0.00473136;RPB=0.833333;MQB=0.333333;MQSB=0.0183156;BQB=0.75;MQ0F=0.266667;ICB=0.5;HOB=0.5;AC=2;AN=4;DP4=8,4,2,0;MQ=35;FS=taaaaaaatggaGAGGCGTCATGAACTTGTCTACACACCTCAAAAAGGAG[A/G]ACACCAAGACAATAGATATTTGATGATGTTGTGTAACCTCCCTCAGGACT;ANN=G|synonymous_variant|LOW|GLYMA_01G224200|gene2260|transcript|rna3511|protein_coding|2/8|c.1668T>C|p.Val556Val|1939/4454|1668/3390|556/1129||,G|synon…	GT:PL	1/1:73,6,0	0/0:0,36,173
Chr 1	43747226	.	G	A	33.855	.	DP=15;VDB=0.02;SGB=0.00473136;RPB=0.857143;MQB=0.285714;MQSB=0.649731;BQB=0.571429;MQ0F=0.266667;ICB=1;HOB=0.5;AC=1;AN=2;DP4=5,2,0,2;MQ=26;FS=aggcgaggatggaggattgcactagagggtcctcactagtcaatcatgaa[G/A]catagctccaaactctttgggtggaggatgcatgaacgaaaacgcaattc;ANN=A|intergenic_region|MODIFIER|GLYMA_01G127100-GLYMA_01G127200|gene1284-gene1285|intergenic_region|gene1284-gene1285|||n.43747226G>A||||||	GT:PL	0/1:64,0,102	./.:0,0,0
Chr 1	43747229	.	T	C	33.855	.	DP=15;VDB=0.02;SGB=0.00473136;RPB=0.857143;MQB=0.285714;MQSB=0.649731;BQB=0.571429;MQ0F=0.266667;ICB=1;HOB=0.5;AC=1;AN=2;DP4=5,2,0,2;MQ=26;FS=cgaggatggaggattgcactagagggtcctcactagtcaatcatgaagca[T/C]agctccaaactctttgggtggaggatgcatgaacgaaaacgcaattcatg;ANN=C|intergenic_region|MODIFIER|GLYMA_01G127100-GLYMA_01G127200|gene1284-gene1285|intergenic_region|gene1284-gene1285|||n.43747229T>C||||||	GT:PL	0/1:64,0,102	./.:0,0,0
Chr 1	50716758	.	A	G	53	.	DP=15;VDB=0.02;SGB=0.00473136;RPB=0.857143;MQB=0.571429;MQSB=0.214286;BQB=0.571429;MQ0F=0;ICB=0.3;HOB=0.125;AC=1;AN=4;DP4=2,5,0,2;MQ=55;FS=GATCAAACCCAAATTTAGACCCTCGTGAGGGAGGTGGAGACATTTCAAAG[A/G]TGAATATGAACATTGAAATATACTTAAAAGTTGTCAAATCTTGAATCATA;ANN=G|intron_variant|MODIFIER|GLYMA_01G169700|gene1711|transcript|rna2596|protein_coding|4/5|c.302-1074T>C||||||	GT:PL	0/1:87,0,208	0/0:0,3,47
Chr 1	43747231	.	G	T	33.9655	.	DP=15;VDB=0.02;SGB=0.00473136;RPB=0.857143;MQB=0;MQSB=0.243649;BQB=0.571429;MQ0F=0.333333;ICB=1;HOB=0.5;AC=1;AN=2;DP4=4,3,0,2;MQ=24;FS=aggatggaggattgcactagagggtcctcactagtcaatcatgaagcata[G/T]ctccaaactctttgggtggaggatgcatgaacgaaaacgcaattcatggg;ANN=T|intergenic_region|MODIFIER|GLYMA_01G127100-GLYMA_01G127200|gene1284-gene1285|intergenic_region|gene1284-gene1285|||n.43747231G>T||||||	GT:PL	0/1:64,0,82	./.:0,0,0
Chr 1	54547336	.	A	T	28.2984	.	DP=15;VDB=0.02;SGB=0.00473136;RPB=0.888889;MQB=0.555556;MQSB=0.777778;BQB=0.888889;MQ0F=0.2;ICB=0.3;HOB=0.125;AC=1;AN=4;DP4=7,2,2,0;MQ=41;FS=TCTTAATCATTCTTCATGTAGATTTGGGATGTATCTCAAGGCAAGTCAAT[A/T]AGAACTATGGAGGGTCATCGTTTACGTGTTGGGGCCTTGGCTTGGAGTTC;ANN=T|synonymous_variant|LOW|GLYMA_01G214500|gene2162|transcript|rna3346|protein_coding|4/10|c.684A>T|p.Ile228Ile|846/1936|684/1380|228/459||	GT:PL	0/1:62,0,81	0/0:0,21,142
Chr 1	49701471	.	G	T	29.8123	.	DP=15;VDB=0.02;SGB=0.00473136;RPB=0;MQB=0;MQSB=0.503877;BQB=0.125;MQ0F=0;ICB=0.5;HOB=0.5;AC=2;AN=4;DP4=6,2,0,2;MQ=58;FS=AAGAAGCTACTAAAAGCAGCCATGAATGCTCTACTTACGCTGCCTGTATC[G/T]GGAAACTCTGAAAGCATTCCAAGTGTTCAAAGTGACAGTGAAGATATAAA;ANN=T|synonymous_variant|LOW|GLYMA_01G159000|gene1603|transcript|rna2429|protein_coding|7/9|c.1383G>T|p.Ser461Ser|1505/2340|1383/1662|461/553||,T|downstream_gene_variant|MOD…	GT:PL	1/1:67,6,0	0/0:0,24,255
Chr 1	22856392	.	C	T	29.9868	.	DP=15;VDB=0.02;SGB=0.00473136;RPB=0;MQB=1;MQSB=0.952347;BQB=0.5;MQ0F=0;ICB=0.3;HOB=0.125;AC=1;AN=4;DP4=5,3,0,2;MQ=60;FS=ATAAGCCACTAAGCCACCTCTATCCAAGATCCAAAAATGGTCCATAATAC[C/T]TAGGAGCCAACTTTTCATTCATCCTTTGTGCCAAAGATTTTCAATCTATA;ANN=T|upstream_gene_variant|MODIFIER|GLYMA_01G080700|gene815|transcript|rna1254|protein_coding||c.-2789C>T|||||2275|,T|intron_variant|MODIFIER|GLYMA_01G080700|gene815|transc…	GT:PL	0/0:0,21,255	0/1:64,0,28
Chr 1	55102160	.	T	A	28.2768	.	DP=15;VDB=0.02;SGB=0.00473136;RPB=1;MQB=1;MQSB=1;BQB=0.7;MQ0F=0;ICB=0.3;HOB=0.125;AC=1;AN=4;DP4=9,1,2,0;MQ=60;FS=AAAAACACTTAATTCAAAATCTTCATTGCATAAATAACCGAATAAGTAAA[T/A]TGTCAGACAGAACAAACAACTTTGGGGAGAGGGGAACTTCTATTAACTCC;ANN=A|3_prime_UTR_variant|MODIFIER|GLYMA_01G222100|gene2239|transcript|rna3471|protein_coding|5/5|c.*96A>T|||||96|,A|upstream_gene_variant|MODIFIER|GLYMA_01G222000|gene2238|transcr…	GT:PL	0/1:62,0,79	0/0:0,24,237
Chr 1	53394243	.	G	A	48.1137	.	DP=15;VDB=0.0221621;SGB=0.620439;RPB=1;MQB=1;BQB=0.968368;MQ0F=0;ICB=0.3;HOB=0.125;AC=1;AN=4;DP4=10,0,3,0;MQ=60;FS=AAAGAGCTTGCATACATCTCACCCATTGTGAACAAAATGGCATACATATC[G/A]TGTTACTCTGAGCATCACATTACCTGCAATAAAGGAACTTCCTCTATTGG;ANN=A|upstream_gene_variant|MODIFIER|GLYMA_01G200300|gene2020|transcript|rna3115|protein_coding||c.-4658G>A|||||4633|,A|downstream_gene_variant|MODIFIER|GLYMA_01G200100|gene2018|…	GT:PL	0/1:82,0,142	0/0:0,18,146
Chr 1	7153090	.	C	G	29.7734	.	DP=15;VDB=0.0221621;SGB=-0.8159;RPB=0.5;MQB=0.666667;MQSB=1;BQB=0;MQ0F=0;ICB=0.3;HOB=0.125;AC=3;AN=4;DP4=1,1,0,3;MQ=53;FS=TACAGACTGGTTAGCCACATATTTTTGCTTTTGAAATAGATGGATACTTA[C/G]ACAACTTTCATCTCTGCAATTTCAGACAAATTTAAGGATTTTGCTTTTGA;ANN=G|splice_donor_variant&intron_variant|HIGH|GLYMA_01G055300|gene559|transcript|rna873|protein_coding|9/14|c.1199+1G>C||||||,G|splice_donor_variant&intron_variant|HIGH|G…	GT:PL	1/1:26,3,0	0/1:36,0,88
Chr 1	47773254	.	G	C	279	.	DP=15;VDB=0.0234286;SGB=-1.18652;MQSB=0.127819;MQ0F=0;AC=4;AN=4;DP4=0,0,3,10;MQ=33;FS=tccaaTGCTACCAGAAATATAAGAAATACAAACAAGCAGCTAAGCCCCTG[G/C]TAgataaagcaaaacaaaaatgtggGTACCTCGATCGATCACATACATGG;ANN=C|intergenic_region|MODIFIER|GLYMA_01G143800-GLYMA_01G143900|gene1451-gene1452|intergenic_region|gene1451-gene1452|||n.47773254G>C||||||	GT:PL	1/1:181,24,0	1/1:122,15,0
Chr 1	48844025	.	A	C	341	.	DP=15;VDB=0.0241058;SGB=-0.827256;MQSB=0.714286;MQ0F=0;AC=4;AN=4;DP4=0,0,7,2;MQ=57;FS=TTAGACTTAGCGTTtcgttttgtttttaattcacTTATCAGGTACGATGG[A/C]TTGAACTTGTGTGCATTAATCGTGGAATCAGTGGGCTTCTACTAACGTTG;ANN=C|missense_variant|MODERATE|GLYMA_01G151600|gene1529|transcript|rna2307|protein_coding|15/17|c.1279A>C|p.Ile427Leu|1624/2132|1279/1353|427/450||,C|missense_variant|MODERATE|GLYMA_01G151600|gene1529|trans…	GT:PL	1/1:110,6,0	1/1:255,21,0
Chr 1	45265261	.	C	T	231	.	DP=15;VDB=0.0258883;SGB=3.16415;MQ0F=0;AC=2;AN=2;DP4=0,0,8,0;MQ=60;FS=CACATCGAATAAAGATAGTGTcgagataaattatataaatagagAACAAT[C/T]CCCACTTTAAAAGtcgattttgtaaaattaagttaaagtcCAAATCCACT;ANN=T|intergenic_region|MODIFIER|GLYMA_01G133000-GLYMA_01G133100|gene1343-gene1344|intergenic_region|gene1343-gene1344|||n.45265261C>T||||||	GT:PL	1/1:255,24,0	./.:0,0,0
Chr 1	45265263	.	C	T	231	.	DP=15;VDB=0.0266148;SGB=3.16415;MQ0F=0;AC=2;AN=2;DP4=0,0,8,0;MQ=60;FS=CATCGAATAAAGATAGTGTcgagataaattatataaatagagAACAATCC[C/T]CACTTTAAAAGtcgattttgtaaaattaagttaaagtcCAAATCCACTTT;ANN=T|intergenic_region|MODIFIER|GLYMA_01G133000-GLYMA_01G133100|gene1343-gene1344|intergenic_region|gene1343-gene1344|||n.45265263C>T||||||	GT:PL	1/1:255,24,0	./.:0,0,0
Chr 1	45583175	.	T	C	252	.	DP=15;VDB=0.0269844;SGB=-0.592404;RPB=1;MQB=1;MQSB=0.809011;BQB=1;MQ0F=0;ICB=0.3;HOB=0.125;AC=3;AN=4;DP4=1,0,5,3;MQ=57;FS=CTGTCTGGAGCACTCTCAGGGCTTCAAGCAGTTTACCCACCTGACATCAA[T/C]GCTCTGTCTAATGCAATTAATGCTCAAGTTCAACAAGGTGATAATGATCC;ANN=C|synonymous_variant|LOW|GLYMA_01G134400|gene1357|transcript|rna2028|protein_coding|2/2|c.1050T>C|p.Asn350Asn|1177/1812|1050/1341|350/446||,C|downstream_gene_variant|M…	GT:PL	0/1:31,0,34	1/1:255,21,0
Chr 1	7323232	.	C	T	231	.	DP=15;VDB=0.0273202;SGB=3.78914;MQSB=0.924584;MQ0F=0;AC=2;AN=2;DP4=0,0,3,6;MQ=45;FS=TGCTCGTGTGTTAAAGTAGGTGAATGTTTGTGTATAGGGTTCAATGGAAC[C/T]TGGTGTTTATAGGAGTTGAGCGTAGTTGTGGGTCCTTGTTTGTAGGAAAT;ANN=T|intergenic_region|MODIFIER|GLYMA_01G056500-GLYMA_01G056600|gene571-gene572|intergenic_region|gene571-gene572|||n.7323232C>T||||||	GT:PL	1/1:255,27,0	./.:0,0,0
Chr 1	45265267	.	T	C	231	.	DP=15;VDB=0.0281189;SGB=3.16415;MQ0F=0;AC=2;AN=2;DP4=0,0,8,0;MQ=60;FS=GAATAAAGATAGTGTcgagataaattatataaatagagAACAATCCCCAC[T/C]TTAAAAGtcgattttgtaaaattaagttaaagtcCAAATCCACTTTCCAG;ANN=C|intergenic_region|MODIFIER|GLYMA_01G133000-GLYMA_01G133100|gene1343-gene1344|intergenic_region|gene1343-gene1344|||n.45265267T>C||||||	GT:PL	1/1:255,24,0	./.:0,0,0
Chr 1	40788829	.	C	T	164	.	DP=15;VDB=0.0291996;SGB=2.63044;RPB=0.335918;MQB=0.783809;MQSB=0.895781;BQB=0.559863;MQ0F=0;ICB=1;HOB=0.5;AC=1;AN=2;DP4=3,1,1,5;MQ=56;FS=ggcaaaTGCAATCCTTACTGCTGCATATTTAATTAATCGCATGCCATCTT[C/T]TATATTGAATGGTGTAATTCCTTACTCTATTCTCTTCCCCTCTCATTCTT;ANN=T|downstream_gene_variant|MODIFIER|GLYMA_01G118500|gene1197|transcript|rna1820|protein_coding||c.*1602C>T|||||1598|,T|downstream_gene_variant|MODIFIER|G…	GT:PL	0/1:194,0,151	./.:0,0,0
Chr 1	4093842	.	T	C	177	.	DP=15;VDB=0.0322726;SGB=3.78914;MQ0F=0;AC=2;AN=2;DP4=0,0,9,0;MQ=42;FS=tttgttgttggtttttCTCACAGGCACAGATGATGGTAAAAGTCAGTGTG[T/C]CACTAAAAGTTCACCCAATGTTGGCTTTAAGTCTTCTTCTAAAACAGTCA;ANN=C|missense_variant|MODERATE|GLYMA_01G038400|gene388|transcript|rna603|protein_coding|3/5|c.965T>C|p.Val322Ala|1214/2720|965/2004|322/667||	GT:PL	1/1:201,27,0	./.:0,0,0
Chr 1	47773256	.	A	T	280	.	DP=15;VDB=0.0323776;SGB=-1.18652;MQSB=0.127819;MQ0F=0;AC=4;AN=4;DP4=0,0,3,10;MQ=33;FS=caaTGCTACCAGAAATATAAGAAATACAAACAAGCAGCTAAGCCCCTGGT[A/T]gataaagcaaaacaaaaatgtggGTACCTCGATCGATCACATACATGGCT;ANN=T|intergenic_region|MODIFIER|GLYMA_01G143800-GLYMA_01G143900|gene1451-gene1452|intergenic_region|gene1451-gene1452|||n.47773256A>T||||||	GT:PL	1/1:179,24,0	1/1:125,15,0
Chr 1	56296037	.	T	C	145	.	DP=15;VDB=0.0331786;SGB=1.27626;RPB=0.406082;MQB=0.974597;MQSB=1;BQB=0.730948;MQ0F=0;ICB=0.5;HOB=0.5;AC=2;AN=4;DP4=5,0,2,2;MQ=60;FS=CCACCAGAAGGGATGTTATCTTTGAAGGTTACATATGATTTCATAATCTT[T/C]TGATTCCTTGTGTTCTTCAAAAGCTCCACTTGGGAGCCATTCCACACAGC;ANN=C|synonymous_variant|LOW|GLYMA_01G238600|gene2404|transcript|rna3750|protein_coding|2/2|c.168A>G|p.Gln56Gln|306/2061|168/1716|56/571||,C|upstream_gene_varian…	GT:PL	1/1:183,12,0	0/0:0,15,202
Chr 1	48669405	.	A	G	74	.	DP=15;VDB=0.0347691;SGB=1.97062;RPB=0.809011;MQB=0.231146;MQSB=0.406082;BQB=0.924584;MQ0F=0;ICB=1;HOB=0.5;AC=1;AN=2;DP4=2,1,3,3;MQ=35;FS=aCATTAGAACACGatactctgataggatgtgacattgggacatgagcttt[A/G]attttaaatgcatGATGTTTTGAGCCGAAAATATTTCTAACAAGTTTTAT;ANN=G|downstream_gene_variant|MODIFIER|GLYMA_01G149500|gene1508|transcript|rna2272|protein_coding||c.*1561T>C|||||1162|,G|intergenic_region|MODIFIER|GLYMA_0…	GT:PL	0/1:104,0,116	./.:0,0,0
Chr 1	41191337	.	T	C	73	.	DP=15;VDB=0.036866;SGB=-3.1648;RPB=0.487298;MQB=0.730948;MQSB=0.115573;BQB=0.89338;MQ0F=0.0666667;ICB=0.3;HOB=0.125;AC=3;AN=4;DP4=3,2,3,1;MQ=35;FS=GCTCTGATGTATATTCGCTTATTATATGGTCTATTCCATGTCTTTCTATT[T/C]CTTCTTGAACATTTAAAACAAGACTGCTGGAACCGAAATGTGACGCCAAT;ANN=C|missense_variant|MODERATE|GLYMA_01G119700|gene1210|transcript|rna1837|protein_coding|2/2|c.290A>G|p.Glu97Gly|385/512|290/417|97/138||	GT:PL	0/1:31,0,147	1/1:75,6,0
Chr 1	55123581	.	C	T	231	.	DP=15;VDB=0.0376527;SGB=4.42685;MQ0F=0;AC=2;AN=2;DP4=0,0,10,0;MQ=60;FS=CGGATGTTAACTAGAGAAGAGTTGGGAAGGAGATTGATGGTATGGTCTGT[C/T]GGGCGAAAGGGGGGTAAGGCATTGATGGGTTGAAACAGGGCAGCGTATTT;ANN=T|upstream_gene_variant|MODIFIER|GLYMA_01G222400|gene2242|transcript|rna3474|protein_coding||c.-1787C>T|||||1638|,T|downstream_gene_variant|MODIFIER|GLYMA_01G222300|gene2241|transcript|rna3473|protein_coding||c.*3998C>…	GT:PL	1/1:255,30,0	./.:0,0,0
Chr 1	41191332	.	C	T	71	.	DP=15;VDB=0.0389723;SGB=-2.83311;RPB=0.150134;MQB=0.900802;MQSB=0;BQB=0.600535;MQ0F=0.0666667;ICB=0.3;HOB=0.125;AC=3;AN=4;DP4=3,2,3,0;MQ=40;FS=TAAAAGCTCTGATGTATATTCGCTTATTATATGGTCTATTCCATGTCTTT[C/T]TATTTCTTCTTGAACATTTAAAACAAGACTGCTGGAACCGAAATGTGACG;ANN=T|missense_variant|MODERATE|GLYMA_01G119700|gene1210|transcript|rna1837|protein_coding|2/2|c.295G>A|p.Glu99Lys|390/512|295/417|99/138||	GT:PL	0/1:29,0,149	1/1:75,6,0
Chr 1	24338409	.	C	G	20.3227	.	DP=15;VDB=0.0395055;SGB=1.27626;RPB=0.0401934;MQB=0.0401934;MQSB=0.950952;BQB=0.442128;MQ0F=0;ICB=0.3;HOB=0.125;AC=1;AN=4;DP4=3,4,3,1;MQ=39;FS=acagctccaaactcgaaagtggaggacacatgaacagcgcaaggcaataa[C/G]attcatggggctccgaaaaagggtgagaatgaaggattgccttgagggtc;ANN=G|intergenic_region|MODIFIER|GLYMA_01G083500-GLYMA_01G083600|gene844-gene845|intergenic_region|gene844-gene845|||n.24338409C>G||||||	GT:PL	0/1:54,0,165	0/0:0,3,40
Chr 1	27839625	.	G	T	20.806	.	DP=15;VDB=0.0433485;SGB=0.620439;RPB=0.577865;MQB=0.577865;MQSB=1;BQB=0.115573;MQ0F=0.2;ICB=1;HOB=0.5;AC=1;AN=2;DP4=5,1,3,0;MQ=36;FS=TTTGGCTTAGGGTTTAGTGGATAGGGTTGAtggttagggtttatggttat[G/T]tttttaactaacgAATTCATTGAACCCCACAAATAACTAATGTACACAAA;ANN=T|intergenic_region|MODIFIER|GLYMA_01G091700-GLYMA_01G091800|gene927-gene928|intergenic_region|gene927-gene928|||n.27839625G>T||||||	GT:PL	0/1:52,0,173	./.:0,0,0
Chr 1	27839653	.	C	T	23.3172	.	DP=15;VDB=0.0433485;SGB=0.620439;RPB=0.750668;MQB=0.750668;MQSB=1;BQB=0.750668;MQ0F=0.2;ICB=1;HOB=0.5;AC=1;AN=2;DP4=4,1,3,0;MQ=33;FS=GAtggttagggtttatggttatgtttttaactaacgAATTCATTGAACCC[C/T]ACAAATAACTAATGTACACAAACCAAAATAagtaatgtttttaactaacG;ANN=T|intergenic_region|MODIFIER|GLYMA_01G091700-GLYMA_01G091800|gene927-gene928|intergenic_region|gene927-gene928|||n.27839653C>T||||||	GT:PL	0/1:54,0,141	./.:0,0,0
Chr 1	27839652	.	C	T	23.326	.	DP=15;VDB=0.0433485;SGB=0.620439;RPB=0.750668;MQB=0.750668;MQSB=1;BQB=0.750668;MQ0F=0.2;ICB=1;HOB=0.5;AC=1;AN=2;DP4=4,1,3,0;MQ=33;FS=TGAtggttagggtttatggttatgtttttaactaacgAATTCATTGAACC[C/T]CACAAATAACTAATGTACACAAACCAAAATAagtaatgtttttaactaac;ANN=T|intergenic_region|MODIFIER|GLYMA_01G091700-GLYMA_01G091800|gene927-gene928|intergenic_region|gene927-gene928|||n.27839652C>T||||||	GT:PL	0/1:54,0,140	./.:0,0,0
Chr 1	27839649	.	A	T	23.3172	.	DP=15;VDB=0.0481132;SGB=0.620439;RPB=0.750668;MQB=0.750668;MQSB=1;BQB=0.750668;MQ0F=0.2;ICB=1;HOB=0.5;AC=1;AN=2;DP4=4,1,3,0;MQ=33;FS=GGTTGAtggttagggtttatggttatgtttttaactaacgAATTCATTGA[A/T]CCCCACAAATAACTAATGTACACAAACCAAAATAagtaatgtttttaact;ANN=T|intergenic_region|MODIFIER|GLYMA_01G091700-GLYMA_01G091800|gene927-gene928|intergenic_region|gene927-gene928|||n.27839649A>T||||||	GT:PL	0/1:54,0,141	./.:0,0,0
Chr 1	7323237	.	G	A	231	.	DP=15;VDB=0.0496804;SGB=3.78914;MQSB=0.924584;MQ0F=0;AC=2;AN=2;DP4=0,0,3,6;MQ=45;FS=GTGTGTTAAAGTAGGTGAATGTTTGTGTATAGGGTTCAATGGAACCTGGT[G/A]TTTATAGGAGTTGAGCGTAGTTGTGGGTCCTTGTTTGTAGGAAATGTTAT;ANN=A|intergenic_region|MODIFIER|GLYMA_01G056500-GLYMA_01G056600|gene571-gene572|intergenic_region|gene571-gene572|||n.7323237G>A||||||	GT:PL	1/1:255,27,0	./.:0,0,0
Chr 1	40780313	.	A	G	323	.	DP=15;VDB=0.0504901;SGB=-1.13854;MQSB=0.875;MQ0F=0;AC=4;AN=4;DP4=0,0,8,2;MQ=50;FS=AAATAAATGCTGCTAGTAGCATTGAAAGGATTGTGGCTATgaaccttgaa[A/G]atgatcaagATAAAGAAAGTTCAGTATCAACTAGAAACCATCCTAGAAAG;ANN=G|upstream_gene_variant|MODIFIER|GLYMA_01G118400|gene1196|transcript|rna1817|protein_coding||c.-4112A>G|||||3918|,G|upstream_gene_variant|MODIFIER|GLYMA_01G118400|gene1196|transcript|rna1818|protein_coding||…	GT:PL	1/1:152,12,0	1/1:195,18,0
Chr 1	55132668	.	C	T	100	.	DP=15;VDB=0.0516381;SGB=1.27626;RPB=0.442128;MQB=0.924449;MQSB=0.8618;BQB=0.763675;MQ0F=0.0666667;ICB=0.3;HOB=0.125;AC=1;AN=4;DP4=5,2,1,3;MQ=57;FS=GAGACCTGAGGCAGATTCATTGGGGTTCGAGAAAAATGTTGTTGTCTTTC[C/T]GTATCACTTAGTATGGCATTCAAAGTATCTACAGAGGTAGGGTTGGACAA;ANN=T|synonymous_variant|LOW|GLYMA_01G222500|gene2243|transcript|rna3475|protein_coding|15/16|c.1857G>A|p.Thr619Thr|2210/3141|1857/2631|619/876||,…	GT:PL	0/1:133,0,140	0/0:0,9,102
Chr 1	24380907	.	C	T	108	.	DP=15;VDB=0.0560499;SGB=2.55596;RPB=0.214286;MQB=0.5;MQSB=0.809011;BQB=0.571429;MQ0F=0;ICB=1;HOB=0.5;AC=1;AN=2;DP4=2,0,4,3;MQ=34;FS=CttgtcttttaataattttaggagtaacatcattatttaattaccatATC[C/T]GTTTCTTGAACAATGGTAAGTACAAAGACTTATCTATTGTCAATAACATG;ANN=T|intergenic_region|MODIFIER|GLYMA_01G083600-GLYMA_01G083700|gene845-gene846|intergenic_region|gene845-gene846|||n.24380907C>T||||||	GT:PL	0/1:139,0,59	./.:0,0,0
Chr 1	24380908	.	G	C	108	.	DP=15;VDB=0.0560499;SGB=2.55596;RPB=0.214286;MQB=0.5;MQSB=0.809011;BQB=0.571429;MQ0F=0;ICB=1;HOB=0.5;AC=1;AN=2;DP4=2,0,4,3;MQ=34;FS=ttgtcttttaataattttaggagtaacatcattatttaattaccatATCC[G/C]TTTCTTGAACAATGGTAAGTACAAAGACTTATCTATTGTCAATAACATGt;ANN=C|intergenic_region|MODIFIER|GLYMA_01G083600-GLYMA_01G083700|gene845-gene846|intergenic_region|gene845-gene846|||n.24380908G>C||||||	GT:PL	0/1:139,0,59	./.:0,0,0
Chr 1	24380900	.	C	A	101	.	DP=15;VDB=0.0560499;SGB=2.55596;RPB=0.214286;MQB=0.5;MQSB=0.809011;BQB=0.571429;MQ0F=0;ICB=1;HOB=0.5;AC=1;AN=2;DP4=2,0,4,3;MQ=34;FS=TTGTTGTCttgtcttttaataattttaggagtaacatcattatttaatta[C/A]catATCCGTTTCTTGAACAATGGTAAGTACAAAGACTTATCTATTGTCAA;ANN=A|intergenic_region|MODIFIER|GLYMA_01G083600-GLYMA_01G083700|gene845-gene846|intergenic_region|gene845-gene846|||n.24380900C>A||||||	GT:PL	0/1:131,0,59	./.:0,0,0
Chr 1	48006960	.	G	A	291	.	DP=15;VDB=0.0561217;SGB=-0.377142;MQSB=1.00775;MQ0F=0;AC=4;AN=4;DP4=0,0,6,4;MQ=60;FS=tccttctttCATGCTAATGGAGGCCAATTTGCCCAGTTGAAAATGGTAAG[G/A]ACTGGCTCCATTTCCCAGAATACGAAAGCTGCCAGGAACGTTTCCCATGT;ANN=A|missense_variant|MODERATE|GLYMA_01G145200|gene1465|transcript|rna2191|protein_coding|3/3|c.124C>T|p.Pro42Ser|385/2272|124/1032|42/343||,A|missense_variant|MODERATE|GLYMA_01G145200|gene1465|transcript|rn…	GT:PL	1/1:60,3,0	1/1:255,27,0
Chr 1	13675372	.	A	G	33.8327	.	DP=15;VDB=0.0588947;SGB=0.620439;RPB=0.0443614;MQB=0.151887;MQSB=0.996401;BQB=0.983051;MQ0F=0.133333;ICB=1;HOB=0.5;AC=1;AN=2;DP4=5,4,3,0;MQ=49;FS=cacatgaatgaaaacgctattcatggggctccgaaaaagggttgagaatg[A/G]agaattgtactaagcaatcactacgcatggctccaaactcgaaggtggag;ANN=G|intergenic_region|MODIFIER|GLYMA_01G073100-GLYMA_01G073200|gene738-gene739|intergenic_region|gene738-gene739|||n.13675372A>G||||||	GT:PL	0/1:65,0,233	./.:0,0,0
Chr 1	4120871	.	C	A	101	.	DP=15;VDB=0.0618664;SGB=0.620439;RPB=0.300267;MQB=0.150134;MQSB=0.900802;BQB=0.900802;MQ0F=0;ICB=0.3;HOB=0.125;AC=1;AN=4;DP4=4,1,1,2;MQ=45;FS=TTCCATTCGTGTCATTTTTTCTTCCATTCTATTTCTATCCCCAATTCCAG[C/A]CTCCATTCTGGCCTCCAACCCCTCAAGCTTTCCCTCTAACAAATCCATAC;ANN=A|downstream_gene_variant|MODIFIER|GLYMA_01G038500|gene389|transcript|rna604|protein_coding||c.*2806C>A|||||2430|,A|intergenic_region|MODIFIER|GLYM…	GT:PL	0/1:135,0,42	0/0:0,12,111
Chr 1	56648421	.	G	T	99	.	DP=15;VDB=0.0649539;SGB=0.620439;RPB=0.366593;MQB=0.916482;MQSB=0.916482;BQB=0.916482;MQ0F=0;ICB=0.3;HOB=0.125;AC=1;AN=4;DP4=5,2,2,1;MQ=60;FS=GAGAATTATTTCTCTAGACATCGTGTAACACATATCATCTGCAGTAATCT[G/T]CCTGATAGTAAAGTTAAGAACCTCAGGTTTGATTTTATGCCCTTATTTAA;ANN=T|synonymous_variant|LOW|GLYMA_01G243900|gene2457|transcript|rna3836|protein_coding|3/24|c.405G>T|p.Leu135Leu|544/4263|405/3348|135/1115||,T|synony…	GT:PL	0/1:133,0,79	0/0:0,15,210
Chr 1	56648427	.	T	C	99	.	DP=15;VDB=0.0649539;SGB=0.620439;RPB=0.366593;MQB=0.916482;MQSB=0.916482;BQB=0.916482;MQ0F=0;ICB=0.3;HOB=0.125;AC=1;AN=4;DP4=5,2,2,1;MQ=60;FS=TATTTCTCTAGACATCGTGTAACACATATCATCTGCAGTAATCTGCCTGA[T/C]AGTAAAGTTAAGAACCTCAGGTTTGATTTTATGCCCTTATTTAAATTTGG;ANN=C|synonymous_variant|LOW|GLYMA_01G243900|gene2457|transcript|rna3836|protein_coding|3/24|c.411T>C|p.Asp137Asp|550/4263|411/3348|137/1115||,C|synony…	GT:PL	0/1:133,0,76	0/0:0,15,210
Chr 1	53994086	.	A	T	40.1259	.	DP=15;VDB=0.0649539;SGB=0.620439;RPB=0.382304;MQB=0.151887;MQSB=0.811069;BQB=0.707404;MQ0F=0;ICB=0.3;HOB=0.125;AC=1;AN=4;DP4=6,3,3,0;MQ=53;FS=TCGTCATTTATAGGTTGCAATAGTGTACTTCATTCCGCTGAGGAACGTGT[A/T]GTATGATTATCCTGATCTGAATCATGCTTTGTTGGTGGTTGGGGagcttg;ANN=T|3_prime_UTR_variant|MODIFIER|GLYMA_01G208100|gene2098|transcript|rna3231|protein_coding|4/4|c.*45A>T|||||548|,T|3_prime_UTR_variant|MODIFIER|GLYM…	GT:PL	0/1:74,0,149	0/0:0,15,162
Chr 1	4730601	.	C	T	45.1918	.	DP=15;VDB=0.0665622;SGB=1.27626;RPB=0.803868;MQB=0.0803868;MQSB=0.0594345;BQB=0.442128;MQ0F=0.0666667;ICB=0.3;HOB=0.125;AC=1;AN=4;DP4=5,2,1,3;MQ=44;FS=AATCATACCGATGGGCACCTTTTGTTCCAGTTGCAAGAAACAGTGCTATG[C/T]TGACTGTCCTGCTGCTTCTCTCAAAGTATAGGCTGAGGAATGTGCCTGTG;ANN=T|synonymous_variant|LOW|GLYMA_01G043400|gene439|transcript|rna679|protein_coding|4/6|c.679C>T|p.Leu227Leu|846/1622|679/1332|227/443||,T|s…	GT:PL	0/1:79,0,45	0/0:0,18,227
Chr 1	6106528	.	G	A	231	.	DP=15;VDB=0.0694872;SGB=3.16415;MQSB=1;MQ0F=0;AC=2;AN=2;DP4=0,0,2,6;MQ=60;FS=AAGAATCTTCCTAcaaccttcattttttttctagatcCCCTGGATAATAT[G/A]TATTAGCCACTACAATGTTTGAATTTCTCCCACGCCACACTCCTTCAAGA;ANN=A|upstream_gene_variant|MODIFIER|GLYMA_01G051500|gene520|transcript|rna795|protein_coding||c.-689C>T|||||689|,A|intergenic_region|MODIFIER|GLYMA_01G051500-GLYMA_01G051600|gene520-gene521|intergenic_region|gene520…	GT:PL	1/1:255,24,0	./.:0,0,0
Chr 1	38950435	.	A	G	231	.	DP=15;VDB=0.0694872;SGB=3.16415;MQSB=1;MQ0F=0;AC=2;AN=2;DP4=0,0,6,2;MQ=60;FS=AGTTCCTTTATAGTTATTTTCAAGATGATCCTAAGTTGGTTAAGGTCTAA[A/G]TTCCTTTATAGTTATTTCCAAGATGATCCTAAGTTGTCTTTTCTCATAAA;ANN=G|upstream_gene_variant|MODIFIER|GLYMA_01G113600|gene1147|transcript|rna1727|protein_coding||c.-746A>G|||||746|,G|intergenic_region|MODIFIER|GLYMA_01G113500-GLYMA_01G113600|gene1146-gene1147|intergenic_region|gen…	GT:PL	1/1:255,24,0	./.:0,0,0
Chr 1	40631019	.	G	T	369	.	DP=15;VDB=0.07273;SGB=-1.05859;MQSB=0.900802;MQ0F=0;AC=4;AN=4;DP4=0,0,3,5;MQ=60;FS=ACTACTCCCTTctctaattgttttttattcctTCTCTCTCCTTCTCAACT[G/T]CCAAACAAATCTACTTATATAAGATGAGATGTAATCAGTGTATTTGGTGA;ANN=T|downstream_gene_variant|MODIFIER|GLYMA_01G117900|gene1191|transcript|rna1800|protein_coding||c.*10480C>A|||||4934|,T|downstream_gene_variant|MODIFIER|GLYMA_01G117900|gene1191|transcript|rna1788|protein_co…	GT:PL	1/1:246,15,0	1/1:147,9,0
Chr 1	37331624	.	G	T	231	.	DP=15;VDB=0.07273;SGB=3.16415;MQ0F=0;AC=2;AN=2;DP4=0,0,8,0;MQ=60;FS=TAACATTCCTGATCCTCAAACCAAATCAATTACGAATAAGAAgttcattt[G/T]ttcatgtataAATCACAAAGGCTTTCAATATTTAGAGTATAACGTGTAAA;ANN=T|upstream_gene_variant|MODIFIER|GLYMA_01G109700|gene1108|transcript|rna1677|protein_coding||c.-2219G>T|||||2113|,T|upstream_gene_variant|MODIFIER|GLYMA_01G109700|gene1108|transcript|rna1678|protein_coding||c.-2219G>T||||…	GT:PL	1/1:255,24,0	./.:0,0,0
Chr 1	49127911	.	A	T	34.1794	.	DP=15;VDB=0.074936;SGB=0.620439;RPB=0.0894312;MQB=0.597928;MQSB=0.961166;BQB=0.356243;MQ0F=0;ICB=0.3;HOB=0.125;AC=1;AN=4;DP4=6,4,1,2;MQ=31;FS=ACTCATACTTACCTATGCAGCTTAAAAGTATCAGGACCATATCTATGAGT[A/T]GTATCCCTGTCCAAGTCCTTTGGCAAGTTGATAATCTAGATAGCTTCAAA;ANN=T|downstream_gene_variant|MODIFIER|GLYMA_01G153900|gene1552|transcript|rna2350|protein_coding||c.*4455A>T|||||3675|,T|downstream_gene_variant|MODIF…	GT:PL	0/1:68,0,158	0/0:0,6,64
Chr 1	5681288	.	T	A	70	.	DP=15;VDB=0.0751808;SGB=1.27626;RPB=0.651439;MQB=0.0211283;MQSB=0.466776;BQB=0.953497;MQ0F=0;ICB=0.3;HOB=0.125;AC=1;AN=4;DP4=5,4,4,0;MQ=55;FS=CCAACGGGAAAGGTGGTCGACCACCGGCTTCTAAGGAGTCCATTGAGGCC[T/A]TGCCAAGTGTGGAAATTGGAGAAGATAATGAGGATTTGGAGTGTGTAGTT;ANN=A|missense_variant|MODERATE|GLYMA_01G048700|gene492|transcript|rna763|protein_coding|1/1|c.307T>A|p.Leu103Met|307/690|307/690|103/229||,A|downstrea…	GT:PL	0/1:105,0,25	0/0:0,24,255
Chr 1	54549143	.	A	C	304	.	DP=15;VDB=0.0971011;SGB=-0.751012;MQSB=1.00775;MQ0F=0;AC=4;AN=4;DP4=0,0,6,4;MQ=60;FS=CAAGAAACTGTGGGGAAAATTTTGTATATGCAAAAGTCATTACCatgttt[A/C]tttataattgaGGACGTCTTACGGGTGCTATGAATCTACAATATAGCTGC;ANN=C|3_prime_UTR_variant|MODIFIER|GLYMA_01G214500|gene2162|transcript|rna3346|protein_coding|10/10|c.*105A>C|||||105|,C|downstream_gene_variant|MODIFIER|GLYMA_01G214600|gene2163|transcript|rna3347|protein_co…	GT:PL	1/1:73,6,0	1/1:255,24,0
Chr 1	46090190	.	A	G	36.0348	.	DP=15;VDB=0.0983484;SGB=0.620439;RPB=0.346719;MQB=0.115573;BQB=0.462292;MQ0F=0;ICB=1;HOB=0.5;AC=1;AN=2;DP4=6,0,3,0;MQ=51;FS=AGGGTCTAGGTGTTTGGGTTAGGGTTAGAGCTTAGGGGTTTCGATTAGGG[A/G]TTGGGGTTatgttttagggttagggttagtgtTATGGGTTAGGTTTTATg;ANN=G|intergenic_region|MODIFIER|GLYMA_01G136400-GLYMA_01G136500|gene1377-gene1378|intergenic_region|gene1377-gene1378|||n.46090190A>G||||||	GT:PL	0/1:67,0,176	./.:0,0,0
Chr 1	48761239	.	C	T	231	.	DP=15;VDB=0.0987508;SGB=3.16415;MQ0F=0;AC=2;AN=2;DP4=0,0,8,0;MQ=59;FS=CAACTCTACATTCCTCCTCCGCCCTCATTCTCCCATCTTCCCCTTGAAAA[C/T]CCTAACCCCCAAAAAACCTAAACCCAAGCCCTCCTCTGCCCTCCAATGGA;ANN=T|upstream_gene_variant|MODIFIER|GLYMA_01G150600|gene1519|transcript|rna2293|protein_coding||c.-1579G>A|||||1460|,T|upstream_gene_variant|MODIFIER|GLYMA_01G150700|gene1520|transcript|rna2294|protein_coding||c.-5629C>T||…	GT:PL	1/1:255,24,0	./.:0,0,0
Chr 1	1600023	.	T	G	231	.	DP=15;VDB=0.0993498;SGB=4.42685;MQSB=0.366593;MQ0F=0;AC=2;AN=2;DP4=0,0,7,3;MQ=54;FS=TTCAACCCGTCATGGTTGAAAACCAACGCCATCTTGTGCGACTTCGCGCT[T/G]CCGTCGGCGACCAAGGGCTTCGCGATCACCGGAAACTTCAGCGCCTCCCA;ANN=G|synonymous_variant|LOW|GLYMA_01G016700|gene168|transcript|rna283|protein_coding|1/2|c.444A>C|p.Gly148Gly|444/1074|444/1074|148/357||,G|downstream_gene_variant|MODIFIER|GLYMA_01G016600|gene167|transcript|…	GT:PL	1/1:255,30,0	./.:0,0,0
Chr 1	24345264	.	C	T	33.784	.	DP=15;VDB=0.102722;SGB=0.620439;RPB=0.900802;MQB=0.900802;MQSB=0.166667;BQB=0.900802;MQ0F=0.133333;ICB=1;HOB=0.5;AC=1;AN=2;DP4=3,2,3,0;MQ=32;FS=tttcggagccccgtgaatgttattgcctagcgttgttcatgtgtcctcca[C/T]tttcgagtttggagctgtgtttcatgattgcctaagtgaggaccctcaag;ANN=T|intergenic_region|MODIFIER|GLYMA_01G083500-GLYMA_01G083600|gene844-gene845|intergenic_region|gene844-gene845|||n.24345264C>T||||||	GT:PL	0/1:64,0,119	./.:0,0,0
Chr 1	53430220	.	A	G	375	.	DP=15;VDB=0.107308;SGB=-1.05859;MQSB=0.992367;MQ0F=0;AC=4;AN=4;DP4=0,0,4,4;MQ=60;FS=ATAAGACATTTTCAATAAGCTACTCAAGTACATTTTGAGAACTAGAAGTA[A/G]CATTGTATTATATCACAACAGGAGGCTTCTCACAGGCACATTGTTTACAA;ANN=G|intron_variant|MODIFIER|GLYMA_01G200700|gene2024|transcript|rna3120|protein_coding|5/6|c.532-476T>C||||||	GT:PL	1/1:249,15,0	1/1:150,9,0
Chr 1	56263344	.	G	A	343	.	DP=15;VDB=0.110731;SGB=-1.03866;MQSB=1;MQ0F=0;AC=4;AN=4;DP4=0,0,7,2;MQ=60;FS=ACAATCAGTATTTGCTTCTGTCGAAGAGCCGCTGTATATACCCCCCAGTA[G/A]CTTCAACTATTCTGCTACACATGATTATACGGCAACAGGTCTGGTGCCAG;ANN=A|3_prime_UTR_variant|MODIFIER|GLYMA_01G238200|gene2400|transcript|rna3744|protein_coding|8/8|c.*286C>T|||||286|,A|3_prime_UTR_variant|MODIFIER|GLYMA_01G238200|gene2400|transcript|rna3743|protein_coding|8/8|c.*28…	GT:PL	1/1:112,9,0	1/1:255,18,0
Chr 1	44479622	.	C	T	85	.	DP=15;VDB=0.114666;SGB=1.94933;RPB=0.89338;MQB=0.406082;MQSB=0.571429;BQB=0.89338;MQ0F=0;ICB=1;HOB=0.5;AC=1;AN=2;DP4=2,2,5,0;MQ=52;FS=CTTCTTTATTCTGAATCTTACAAACTTGTGTTTGTCGCCATCATCTGATT[C/T]AGATCCTACGCTATCAAGTTCTTCAGTCTCATACCCCTCACTCAATTTTC;ANN=T|intergenic_region|MODIFIER|GLYMA_01G130100-GLYMA_01G130200|gene1314-gene1315|intergenic_region|gene1314-gene1315|||n.44479622C>T||||||	GT:PL	0/1:115,0,177	./.:0,0,0
Chr 1	40966099	.	A	G	359	.	DP=15;VDB=0.115116;SGB=-1.12178;MQSB=0.8618;MQ0F=0;AC=4;AN=4;DP4=0,0,6,5;MQ=58;FS=aactttttttgaaAGTACAAAAACAACTCAATTGAAGGAAacatgagaaa[A/G]atgaaaacccACAATCACAAAACCATCCAACCATACTTGCAAACCAGAAC;ANN=G|3_prime_UTR_variant|MODIFIER|GLYMA_01G119300|gene1206|transcript|rna1831|protein_coding|4/4|c.*234T>C|||||234|	GT:PL	1/1:211,21,0	1/1:172,12,0
Chr 1	3333666	.	T	G	328	.	DP=15;VDB=0.115419;SGB=-0.827256;MQSB=0.924584;MQ0F=0;AC=4;AN=4;DP4=0,0,6,3;MQ=60;FS=GACAGAATGGCAGTTGTAGGGACATGTTCTACACATTCCCTTTTGATGAC[T/G]GAGAATAAAGTAGATAATGTGGAGAATGTAGACTTGCCAGGACCATCAGA;ANN=G|synonymous_variant|LOW|GLYMA_01G031800|gene321|transcript|rna505|protein_coding|8/8|c.2004T>G|p.Thr668Thr|2265/2747|2004/2367|668/788||,G|synonymous_variant|LOW|GLYMA_01G031800|gene321|transcript|rna506…	GT:PL	1/1:97,6,0	1/1:255,21,0
Chr 1	44443933	.	T	C	231	.	DP=15;VDB=0.133561;SGB=3.16415;MQ0F=0;AC=2;AN=2;DP4=0,0,8,0;MQ=60;FS=AACCATAAATCCTTGTTTCTACAATGGTTGTCTTACTGAAAAAATAGGGT[T/C]CCTTCAACACCAACCCACACCATCAAGAACCTATTTTTTCAGCACTACCC;ANN=C|upstream_gene_variant|MODIFIER|GLYMA_01G130000|gene1313|transcript|rna1969|protein_coding||c.-4101A>G|||||4069|,C|intergenic_region|MODIFIER|GLYMA_01G130000-GLYMA_01G130100|gene1313-gene1314|intergenic_region|gene1313-…	GT:PL	1/1:255,24,0	./.:0,0,0
Chr 1	52593483	.	G	A	286	.	DP=15;VDB=0.134494;SGB=-0.680382;MQSB=1;MQ0F=0;AC=4;AN=4;DP4=0,0,5,2;MQ=60;FS=AAGCTCAAACACACTCAAATAGTCCCATggaactataatttttttagggg[G/A]gaaaaagaaataaagaagacatgcaaatatatttttttaagtgcagAATG;ANN=A|intron_variant|MODIFIER|GLYMA_01G191300|gene1930|transcript|rna2958|protein_coding|2/3|c.645+224C>T||||||	GT:PL	1/1:55,3,0	1/1:255,18,0
Chr 1	46090181	.	C	G	35.9144	.	DP=15;VDB=0.137328;SGB=0.620439;RPB=0.809011;MQB=0.115573;MQSB=1;BQB=0.462292;MQ0F=0;ICB=1;HOB=0.5;AC=1;AN=2;DP4=5,1,3,0;MQ=51;FS=CTTGGGGTTAGGGTCTAGGTGTTTGGGTTAGGGTTAGAGCTTAGGGGTTT[C/G]GATTAGGGATTGGGGTTatgttttagggttagggttagtgtTATGGGTTA;ANN=G|intergenic_region|MODIFIER|GLYMA_01G136400-GLYMA_01G136500|gene1377-gene1378|intergenic_region|gene1377-gene1378|||n.46090181C>G||||||	GT:PL	0/1:67,0,205	./.:0,0,0
Chr 1	52593484	.	G	A	286	.	DP=15;VDB=0.137644;SGB=-0.680382;MQSB=1;MQ0F=0;AC=4;AN=4;DP4=0,0,5,2;MQ=60;FS=AGCTCAAACACACTCAAATAGTCCCATggaactataatttttttaggggg[G/A]aaaaagaaataaagaagacatgcaaatatatttttttaagtgcagAATGT;ANN=A|intron_variant|MODIFIER|GLYMA_01G191300|gene1930|transcript|rna2958|protein_coding|2/3|c.645+223C>T||||||	GT:PL	1/1:55,3,0	1/1:255,18,0
Chr 1	6756609	.	G	A	71	.	DP=15;VDB=0.141787;SGB=1.27626;RPB=1;MQB=0.878264;MQSB=0.1;BQB=0.94394;MQ0F=0;ICB=0.5;HOB=0.5;AC=2;AN=4;DP4=2,6,0,4;MQ=45;FS=gagagacacaaaaagaattcaggcggttagtccttggcgaattctttttg[G/A]caaagggagaagagagacacaaaagaattcaggcggttagtccttcgttc;ANN=A|intron_variant|MODIFIER|GLYMA_01G053400|gene540|transcript|rna830|protein_coding|5/5|c.74+1254G>A||||||	GT:PL	1/1:109,12,0	0/0:0,24,212
Chr 1	52322986	.	G	T	373	.	DP=15;VDB=0.141978;SGB=-1.12178;MQSB=1;MQ0F=0;AC=4;AN=4;DP4=0,0,8,3;MQ=60;FS=AAGCCCAGGAGTCAGCACAGCTAACCTTGTCCTCACTGCCAATGTCAGAC[G/T]TTGATGACAAAGATATGTCTTGCAATGCAGGATTACTTTTAGGCTGCTCC;ANN=T|missense_variant|MODERATE|GLYMA_01G188200|gene1899|transcript|rna2909|protein_coding|5/7|c.1190C>A|p.Thr397Lys|1469/3685|1190/3237|397/1078||,T|missense_variant|MODERATE|GLYMA_01G188200|gene1899|transcript|rna2…	GT:PL	1/1:159,12,0	1/1:238,21,0
Chr 1	3502665	.	C	T	219	.	DP=15;VDB=0.155969;SGB=-0.956117;RPB=0.346719;MQB=0.115573;MQSB=0.214286;BQB=0.231146;MQ0F=0;ICB=0.3;HOB=0.125;AC=3;AN=4;DP4=3,0,4,2;MQ=42;FS=GGCAATTTGGTTCATCTTCAAACCTTGCGCCTGAACATGTGCACTAATCT[C/T]GAGTCACTTCCCAACAGCATTTTCAAATTGAAGttgacaaaacttgattt;ANN=T|synonymous_variant|LOW|GLYMA_01G033300|gene336|transcript|rna522|protein_coding|4/4|c.2133C>T|p.Leu711Leu|2133/3606|2133/3606|711/1201||,T|upstre…	GT:PL	0/1:72,0,34	1/1:179,0,0
Chr 1	40899915	.	A	G	231	.	DP=15;VDB=0.159342;SGB=2.55596;MQSB=1;MQ0F=0;AC=2;AN=2;DP4=0,0,5,2;MQ=60;FS=GTGGTGGAGGTTGCTATGATGGAGATGGGGTGTTGATGATGATGGTTGTG[A/G]TGGTGATAACGACGATGACAATGATGGAGTGGTAGTGGTGGAAATGATGG;ANN=G|downstream_gene_variant|MODIFIER|GLYMA_01G119000|gene1203|transcript|rna1828|protein_coding||c.*4022T>C|||||2987|,G|downstream_gene_variant|MODIFIER|GLYMA_01G119100|gene1204|transcript|rna1829|protein_coding||c.…	GT:PL	1/1:255,21,0	./.:0,0,0
Chr 1	56640861	.	T	C	314	.	DP=15;VDB=0.163924;SGB=-1.05859;MQSB=1;MQ0F=0;AC=4;AN=4;DP4=0,0,6,2;MQ=60;FS=CTGCTGATGTTCTCGCCCATATATCTGATTTACTATGTGCCACCCAACCA[T/C]TTGCTTGGTAATTCACCTTCAGTGTTCCATAATTGAATGAGAGAAACTCG;ANN=C|missense_variant|MODERATE|GLYMA_01G243600|gene2454|transcript|rna3831|protein_coding|5/10|c.1334A>G|p.Asn445Ser|1624/2891|1334/2466|445/821||,C|missense_variant|MODERATE|GLYMA_01G243600|gene2454|transcript|rna3…	GT:PL	1/1:218,15,0	1/1:120,9,0
Chr 1	55727263	.	A	G	185	.	DP=15;VDB=0.16458;SGB=1.94933;RPB=0.857112;MQB=0.952347;MQSB=1;BQB=0.142852;MQ0F=0;ICB=0.5;HOB=0.5;AC=2;AN=4;DP4=4,1,4,1;MQ=60;FS=AAtcctgaaaacaaaaaattacccACATTAAACATTTTTTGCTCTATCTG[A/G]CATCTACTTTTTCTTCCATCTAAATAATAAGTTGACCATTAACCTGAATT;ANN=G|upstream_gene_variant|MODIFIER|GLYMA_01G229400|gene2312|transcript|rna3595|protein_coding||c.-5531T>C|||||4938|,G|upstream_gene_variant|MODIFIER|GLYMA_01G229…	GT:PL	1/1:223,15,0	0/0:0,15,159
Chr 1	14650813	.	A	G	126	.	DP=15;VDB=0.172586;SGB=-1.03866;RPB=0.133734;MQB=0.269146;MQSB=0.695312;BQB=0.898397;MQ0F=0.333333;ICB=0.5;HOB=0.5;AC=2;AN=4;DP4=2,2,5,4;MQ=39;FS=CTGGTAACTGTAACTTATAGGCAACTTCCCCCACCTGAGTTATAATCTTG[A/G]AAGGGCCATAAAACCGTGCAGCAAGCTTGGCATTAATCCTTTTTACCACA;ANN=G|intron_variant|MODIFIER|GLYMA_01G074000|gene747|transcript|rna1147|protein_coding|5/18|c.754+6352A>G||||||,G|intron_variant|MODIFIER|GLYMA_01…	GT:PL	0/1:23,0,93	0/1:136,0,16
Chr 1	56641847	.	A	G	329	.	DP=15;VDB=0.177201;SGB=-1.13854;MQSB=1;MQ0F=0;AC=4;AN=4;DP4=0,0,9,1;MQ=60;FS=AAATAACGACCATACTGAAATAGAAGCTCCACCAAGGAAGGATCTTCATC[A/G]GTCTGAAACGATTTCACCCTGTCTGAAGTTGAAGCTTGTGTTACAGTACT;ANN=G|synonymous_variant|LOW|GLYMA_01G243600|gene2454|transcript|rna3831|protein_coding|3/10|c.1053T>C|p.Thr351Thr|1343/2891|1053/2466|351/821||,G|synonymous_variant|LOW|GLYMA_01G243600|gene2454|transcript|rna3832|pr…	GT:PL	1/1:137,12,0	1/1:216,18,0
Chr 1	22690439	.	T	A	24.8416	.	DP=15;VDB=0.18;SGB=0.00473136;RPB=0.777778;MQB=1;MQSB=0.964642;BQB=0.777778;MQ0F=0;ICB=0.3;HOB=0.125;AC=1;AN=4;DP4=6,3,1,1;MQ=60;FS=AAGCCTGGCATTCCAATCAAGGCCTCTGTGTGTTTCTGTCATGGATATGG[T/A]GATACTTGCACCTTCTTTTTTGAAGGTTTGTAATGGTGTGTGTTGTGTTA;ANN=A|synonymous_variant|LOW|GLYMA_01G080600|gene814|transcript|rna1248|protein_coding|3/8|c.426T>A|p.Gly142Gly|652/2312|426/1185|142/394||	GT:PL	0/1:59,0,136	0/0:0,15,224
Chr 1	3491594	.	T	G	344	.	DP=15;VDB=0.182239;SGB=-1.05859;MQSB=0.450401;MQ0F=0;AC=4;AN=4;DP4=0,0,5,3;MQ=55;FS=ATTGTGAACCTTCCTGAGAGCATTGCTCATCTTTCAAGCTTGGAATTACT[T/G]GATTTAAGTGAATGCAAAAAGCTTGAATGCATCCCTCGGCTTCCCGCATT;ANN=G|synonymous_variant|LOW|GLYMA_01G033200|gene335|transcript|rna521|protein_coding|4/7|c.3375T>G|p.Leu1125Leu|3456/4826|3375/4254|1125/1417||	GT:PL	1/1:209,15,0	1/1:159,9,0
Chr 1	36687	.	T	C	26.8917	.	DP=15;VDB=0.189048;SGB=1.27626;RPB=0.0812164;MQB=0.243649;MQSB=0.809011;BQB=0.649731;MQ0F=0.133333;ICB=0.3;HOB=0.125;AC=1;AN=4;DP4=3,2,3,1;MQ=35;FS=TCCCCCTTCTCTTTACACCATTGTTTTATAACCAATCTCAGGTtcctcaa[T/C]ttatttttaagagcaACTCCCCCCCATCCACCCTGCACATCTGAGATCCA;ANN=C|intergenic_region|MODIFIER|GLYMA_01G000100-GLYMA_01G000200|gene0-gene1|intergenic_region|gene0-gene1|||n.36687T>C||||||	GT:PL	0/1:60,0,138	0/0:0,3,53
Chr 1	49387675	.	C	T	253	.	DP=15;VDB=0.192198;SGB=-0.751012;MQSB=0.916482;MQ0F=0;AC=4;AN=4;DP4=0,0,7,3;MQ=48;FS=GCCATCTTCACCTTACATGGATAATGCAGTCAAAGCTGCACGCAGTAAAC[C/T]GTCTAAACCACAGTTAAGATCTGGTTGCTTCATTTTCAATATCGCTTTTC;ANN=T|missense_variant|MODERATE|GLYMA_01G156400|gene1577|transcript|rna2382|protein_coding|10/14|c.1238C>T|p.Pro413Leu|1702/2316|1238/1563|413/520||,T|missense_variant|MODERATE|GLYMA_01G156400|gene1577|transc…	GT:PL	1/1:87,6,0	1/1:190,24,0
Chr 1	50659490	.	C	T	286	.	DP=15;VDB=0.200108;SGB=-0.88904;MQ0F=0;AC=4;AN=4;DP4=0,0,8,0;MQ=60;FS=TTTATGTATCACTTTGTTTTACTAGCTGCTGGAGCTGGACTCACTGGAAG[C/T]AAAATGGCTAGAAGAGTTGGGGATGTTGAGGAGTTTGAATTCAAAGCTGT;ANN=T|synonymous_variant|LOW|GLYMA_01G169100|gene1705|transcript|rna2587|protein_coding|6/15|c.1161C>T|p.Ser387Ser|1439/2564|1161/2004|387/667||,T|downstream_gene_variant|MODIFIER|GLYMA_01G169000|gene1704|transcript|rna2585…	GT:PL	1/1:200,18,0	1/1:110,6,0
Chr 1	56808542	.	T	C	139	.	DP=15;VDB=0.204138;SGB=-0.949327;MQ0F=0.533333;AC=4;AN=4;DP4=0,0,11,0;MQ=19;FS=GGATTGCTGACCCAATTAAGGTGAAGGAGGAAGTGAGATCCTTTTTTGCA[T/C]AGAAATTTCAGGAACCATATGCCCACCGAATCAGGCTTGACGGAATCTGT;ANN=C|intergenic_region|MODIFIER|GLYMA_01G245600-GLYMA_01G245700|gene2474-gene2475|intergenic_region|gene2474-gene2475|||n.56808542T>C||||||	GT:PL	1/1:103,24,0	1/1:60,9,0
Chr 1	2781921	.	A	G	190	.	DP=15;VDB=0.208285;SGB=1.97062;RPB=0;MQB=1;BQB=0;MQ0F=0;ICB=0.5;HOB=0.5;AC=2;AN=4;DP4=2,0,6,0;MQ=60;FS=GGGTTATATATTTTTCCCACCTCTATGATATCAATTAGCTAGTCCTTTCA[A/G]CATGGCGTATAAACACAGTTTCTAAGTCCGGTGGAGTGAAGAACTCTCTT;ANN=G|missense_variant|MODERATE|GLYMA_01G026600|gene269|transcript|rna419|protein_coding|1/1|c.308T>C|p.Val103Ala|680/1110|308/324|103/107||	GT:PL	0/0:0,6,67	1/1:227,18,0
Chr 1	55519398	.	T	C	271	.	DP=15;VDB=0.211686;SGB=-0.377142;MQSB=0.952347;MQ0F=0;AC=4;AN=4;DP4=0,0,5,5;MQ=60;FS=AGCTGGTAGATCATCTGCTGTCCCTTTTGTAGTCTTAAGATTGCCATTAT[T/C]CCCTTTATTATcacaagttttattttcttcctgaGTGTGCGGTTCATCAA;ANN=C|missense_variant|MODERATE|GLYMA_01G226800|gene2286|transcript|rna3556|protein_coding|3/7|c.502A>G|p.Asn168Asp|641/1564|502/1155|168/384||,C|missense_variant|MODERATE|GLYMA_01G226800|gene2286|transcript|…	GT:PL	1/1:40,3,0	1/1:255,27,0
Chr 1	41242042	.	T	C	31.0928	.	DP=15;VDB=0.22;SGB=0.00473136;RPB=0.277778;MQB=0.5;MQSB=0.8618;BQB=0.888889;MQ0F=0;ICB=0.3;HOB=0.125;AC=1;AN=4;DP4=5,4,1,1;MQ=58;FS=TGAAAGAGAACAAGGTAGTTGCATTCATTAAGGGCCCTAGAAGTGCACCC[T/C]TATGTGGATTCTCACAGAGGGTGATAGCCATTCTTGAAAATGAAGGAGTA;ANN=C|synonymous_variant|LOW|GLYMA_01G119900|gene1212|transcript|rna1839|protein_coding|2/2|c.730T>C|p.Leu244Leu|750/1259|730/963|244/320||	GT:PL	0/1:65,0,116	0/0:0,18,247
Chr 1	40835603	.	T	C	25.2708	.	DP=15;VDB=0.22;SGB=0.00473136;RPB=0.285714;MQB=0.428571;MQSB=0.142857;BQB=0.571429;MQ0F=0;ICB=0.3;HOB=0.125;AC=1;AN=4;DP4=5,2,2,0;MQ=40;FS=CTTGCTGCTACACATCATTAACCTTTATTTCAATTGGATGTGAAGAATGC[T/C]TTCTTGCATGGTGACTTACATGAAGAGGTGTATATATACCAATCACCTGG;ANN=C|intron_variant|MODIFIER|GLYMA_01G1188001|gene1201|transcript|rna1824|protein_coding|5/8|c.859-1391T>C||||||WARNING_TRANSCRIPT_NO_START_CODON	GT:PL	0/1:59,0,41	0/0:0,18,185
Chr 1	29010711	.	A	G	96	.	DP=15;VDB=0.23129;SGB=1.97062;RPB=0.333333;MQB=0;BQB=0.833333;MQ0F=0;ICB=1;HOB=0.5;AC=1;AN=2;DP4=2,0,6,0;MQ=38;FS=CAGATCCCTTCTTGTCCttgatgactaaatcaaattcttgaagtAACAAT[A/G]TCCATCTGATAAGTCGTGGTTTGGAATCAGCTTTGcgcaacaaatattta;ANN=G|intergenic_region|MODIFIER|GLYMA_01G094300-GLYMA_01G094400|gene954-gene955|intergenic_region|gene954-gene955|||n.29010711A>G||||||	GT:PL	0/1:127,0,69	./.:0,0,0
Chr 1	44479646	.	C	T	177	.	DP=15;VDB=0.236588;SGB=1.97062;RPB=0.666667;MQB=0.5;MQSB=0.666667;BQB=0.833333;MQ0F=0;ICB=1;HOB=0.5;AC=1;AN=2;DP4=1,1,5,1;MQ=51;FS=CTTGTGTTTGTCGCCATCATCTGATTCAGATCCTACGCTATCAAGTTCTT[C/T]AGTCTCATACCCCTCACTCAATTTTCCATCTACTACAATACTCCCCACAT;ANN=T|intergenic_region|MODIFIER|GLYMA_01G130100-GLYMA_01G130200|gene1314-gene1315|intergenic_region|gene1314-gene1315|||n.44479646C>T||||||	GT:PL	0/1:208,0,96	./.:0,0,0
Chr 1	56234449	.	T	G	208	.	DP=15;VDB=0.236588;SGB=2.63044;RPB=0.895781;MQB=1.00775;MQSB=1.00775;BQB=0.783809;MQ0F=0;ICB=0.5;HOB=0.5;AC=2;AN=4;DP4=2,2,4,2;MQ=60;FS=GTTTCTTCCGCTACCTTATATTCAAGCTCCTGTGACTTTCTCAGAGCTCG[T/G]AGAACCTGATCAACCTCAGACTCAAGTTTTATCGAACGAGGTAGAAAATC;ANN=G|synonymous_variant|LOW|GLYMA_01G237400|gene2392|transcript|rna3735|protein_coding|4/4|c.1152A>C|p.Leu384Leu|1413/2019|1152/1443|384/480||,G|downstream_…	GT:PL	0/0:0,12,179	1/1:246,18,0
Chr 1	47461310	.	G	A	342	.	DP=15;VDB=0.239056;SGB=-1.03866;MQSB=1;MQ0F=0;AC=4;AN=4;DP4=0,0,7,2;MQ=60;FS=CTCCTCCTCTCCCACAAGGTGTAATCATGGCTGATGTTTCCACAACATCA[G/A]CAggattttcatctttcaatacATGAGGCACAGAAGAAGTCTAGTGATGA;ANN=A|3_prime_UTR_variant|MODIFIER|GLYMA_01G142300|gene1436|transcript|rna2143|protein_coding|7/7|c.*953C>T|||||953|,A|intron_variant|MODIFIER|GLYMA_01G142300|gene1436|transcript|rna2144|protein_coding|6/6|c.796-607C…	GT:PL	1/1:242,18,0	1/1:124,9,0
Chr 1	28592945	.	T	C	106	.	DP=15;VDB=0.269684;SGB=1.94933;RPB=0.208021;MQB=0.297172;MQSB=0.920044;BQB=0.683497;MQ0F=0;ICB=0.3;HOB=0.125;AC=1;AN=4;DP4=4,2,4,1;MQ=55;FS=AATGGATCCACACCGCTCCTGGACCTTCAGAAATGGTCCCAGGACATCAG[T/C]CCGACACATAGGCTGGCATGGGTTCTCCTGTGGGGCTTGCCGCCGACGGT;ANN=C|intergenic_region|MODIFIER|GLYMA_01G093800-GLYMA_01G093900|gene949-gene950|intergenic_region|gene949-gene950|||n.28592945T>C||||||	GT:PL	0/0:0,12,142	0/1:140,0,99
Chr 1	1393239	.	T	C	170	.	DP=15;VDB=0.27062;SGB=1.27626;RPB=0.895781;MQB=1.00775;MQSB=0.916482;BQB=0.111973;MQ0F=0;ICB=0.5;HOB=0.5;AC=2;AN=4;DP4=1,5,2,2;MQ=60;FS=TTCCTCATGTTAATACCGGCAGCTTTTGGAGCACAATCTTTTTAAGGGAG[T/C]AGTGTGTGGGGAGAATGGTGTTAAAAACATATTGAATGTACTAAACGAGG;ANN=C|3_prime_UTR_variant|MODIFIER|GLYMA_01G014400|gene144|transcript|rna239|protein_coding|7/7|c.*121T>C|||||121|,C|3_prime_UTR_variant|MODIFIER|GLYMA_01G01…	GT:PL	0/0:0,18,189	1/1:208,12,0
Chr 1	49205736	.	T	C	241	.	DP=15;VDB=0.281852;SGB=-1.13755;MQSB=0.89338;MQ0F=0.133333;AC=4;AN=4;DP4=0,0,4,5;MQ=36;FS=ttgagattgagtataagtggcaagttgaacatgtgttaatttgtgggATA[T/C]ACgtgaacatgtgatggtggattgtgacattgtgagatgttaaattgtgg;ANN=C|upstream_gene_variant|MODIFIER|GLYMA_01G154700|gene1560|transcript|rna2359|protein_coding||c.-4140T>C|||||3825|,C|downstream_gene_variant|MODIFIER|GLYMA_01G154500|gene1558|transcript|rna2357|protei…	GT:PL	1/1:145,15,0	1/1:120,12,0
Chr 1	3333636	.	G	A	52	.	DP=15;VDB=0.28399;SGB=0.620439;RPB=0.898672;MQB=0.0443614;MQSB=0.838008;BQB=0.760709;MQ0F=0;ICB=0.3;HOB=0.125;AC=1;AN=4;DP4=6,3,1,2;MQ=56;FS=AACTCTTCAAATGATGAGCCCGTAAAGGATGACAGAATGGCAGTTGTAGG[G/A]ACATGTTCTACACATTCCCTTTTGATGACTGAGAATAAAGTAGATAATGT;ANN=A|synonymous_variant|LOW|GLYMA_01G031800|gene321|transcript|rna505|protein_coding|8/8|c.1974G>A|p.Gly658Gly|2235/2747|1974/2367|658/788||,A|synonymo…	GT:PL	0/1:86,0,42	0/0:0,24,255
Chr 1	5164975	.	G	A	152	.	DP=15;VDB=0.300397;SGB=1.94933;RPB=0.243649;MQB=0.406082;MQSB=0.462292;BQB=0.162433;MQ0F=0;ICB=1;HOB=0.5;AC=1;AN=2;DP4=1,3,5,0;MQ=57;FS=gaatgtaactTGGTGGCAATCTTGTAATTAGTATGAATTAAGACAACGAC[G/A]GTTTTGATGTAAGACCATCTTCGTAGACCCGTTTCATTAATTGCCACAGT;ANN=A|intergenic_region|MODIFIER|GLYMA_01G045400-GLYMA_01G045500|gene459-gene460|intergenic_region|gene459-gene460|||n.5164975G>A||||||	GT:PL	0/1:182,0,133	./.:0,0,0
Chr 1	36725	.	C	T	114	.	DP=15;VDB=0.303719;SGB=-0.680382;RPB=0.857143;MQB=0;MQSB=0.89338;BQB=0.928571;MQ0F=0.133333;ICB=0.3;HOB=0.125;AC=3;AN=4;DP4=1,1,3,4;MQ=31;FS=CAGGTtcctcaatttatttttaagagcaACTCCCCCCCATCCACCCTGCA[C/T]ATCTGAGATCCAAGCCTCTTTAATCATAGAATGGTACCCTTTATGTTTAA;ANN=T|intergenic_region|MODIFIER|GLYMA_01G000100-GLYMA_01G000200|gene0-gene1|intergenic_region|gene0-gene1|||n.36725C>T||||||	GT:PL	1/1:112,18,0	0/1:36,0,81
Chr 1	38398405	.	T	C	231	.	DP=15;VDB=0.333755;SGB=3.16415;MQSB=1;MQ0F=0;AC=2;AN=2;DP4=0,0,7,1;MQ=60;FS=ggtatataaataaattaatgatacacaaaaattatttacaattatattca[T/C]tgatTATAAGAATAACTAAACCGGTGAACGATTCATAAATAccttataac;ANN=C|upstream_gene_variant|MODIFIER|GLYMA_01G112700|gene1138|transcript|rna1716|protein_coding||c.-3843T>C|||||3803|,C|upstream_gene_variant|MODIFIER|GLYMA_01G112700|gene1138|transcript|rna1715|protein_coding||c.-403…	GT:PL	1/1:255,24,0	./.:0,0,0
Chr 1	787723	.	G	T	343	.	DP=15;VDB=0.334172;SGB=-1.18153;MQSB=0.25;MQ0F=0;AC=4;AN=4;DP4=0,0,8,2;MQ=55;FS=TGCTTTTCTGGTTTGGAAAGGAATAAGAAGAGTGATCTTAATTGGGAGAA[G/T]TTTGCTCCAAGGGTTGAAGATTACAATCATTTTCTGGCTAGGGCAATTGC;ANN=T|missense_variant|MODERATE|GLYMA_01G008100|gene81|transcript|rna144|protein_coding|1/5|c.471G>T|p.Lys157Asn|627/1501|471/1134|157/377||,T|upstream_gene_variant|MODIFIER|GLYMA_01G008000|gene80|transcript|rna14…	GT:PL	1/1:160,15,0	1/1:207,15,0
Chr 1	1866816	.	C	G	174	.	DP=15;VDB=0.342481;SGB=4.00342;RPB=0.543691;MQB=1;MQSB=1;BQB=0.746718;MQ0F=0;ICB=0.5;HOB=0.5;AC=2;AN=4;DP4=4,0,7,1;MQ=60;FS=GTGGTGGAAACGAGCGAGGGTTTGTGGATACTGATCCCGGCGTGCGAGTC[C/G]TTGATATCGGAGAGGACTACAATGCTCGCGACGACGTTCTTCTCGCGGCG;ANN=G|missense_variant|MODERATE|GLYMA_01G019300|gene194|transcript|rna317|protein_coding|2/2|c.1212G>C|p.Lys404Asn|1565/2689|1212/2043|404/680||	GT:PL	0/0:0,12,152	1/1:212,24,0
Chr 1	54544231	.	C	T	330	.	DP=15;VDB=0.35322;SGB=-1.05588;MQSB=1;MQ0F=0;AC=4;AN=4;DP4=0,0,5,2;MQ=60;FS=TTATCATGGACGAATCATTCACTCCAGCACCACCACCTCCTCCAATGTCC[C/T]TTTCTCGGCACGATCACGTCCAACGAATGATAAACTCGAAGCGCTACAAG;ANN=T|missense_variant|MODERATE|GLYMA_01G214500|gene2162|transcript|rna3346|protein_coding|1/10|c.46C>T|p.Leu16Phe|208/1936|46/1380|16/459||,T|downstream_gene_variant|MODIFIER|GLYMA_01G214400|gene2161|transcript|rna33…	GT:PL	1/1:210,12,0	1/1:144,9,0
Chr 1	1930452	.	G	T	218	.	DP=15;VDB=0.355905;SGB=2.55596;RPB=0.714286;MQB=1;MQSB=0.974597;BQB=0.285714;MQ0F=0;ICB=0.5;HOB=0.5;AC=2;AN=4;DP4=0,2,4,3;MQ=60;FS=GGTTTTggtggaggaagaaagaaggagagaaaCAGGAAGAGGGTTGAAGT[G/T]GAAACGCAAGAAAGTGTCGTTTCGGACGAGGGGTTTGGTGGAGGAATAAA;ANN=T|synonymous_variant|LOW|GLYMA_01G019600|gene197|transcript|rna323|protein_coding|1/2|c.351G>T|p.Val117Val|583/2008|351/1530|117/509||	GT:PL	0/0:0,6,73	1/1:255,21,0
Chr 1	52015925	.	T	G	30.9174	.	DP=15;VDB=0.36;SGB=0.00473136;RPB=0.7;MQB=1;MQSB=1;BQB=0.8;MQ0F=0;ICB=0.3;HOB=0.125;AC=1;AN=4;DP4=2,8,1,1;MQ=60;FS=CCACCGGAACTTGTCTGCAAAATCAGGCTAGCTGATGACAAGCCCAGACT[T/G]TTagggaagaaaacaaaacaaattaaagctGATTCACCAGGTCTTAGTGA;ANN=G|missense_variant|MODERATE|GLYMA_01G184700|gene1864|transcript|rna2870|protein_coding|2/3|c.846A>C|p.Lys282Asn|1012/4160|846/3858|282/1285||	GT:PL	0/1:65,0,136	0/0:0,21,212
Chr 1	52015924	.	T	A	30.9174	.	DP=15;VDB=0.36;SGB=0.00473136;RPB=0.7;MQB=1;MQSB=1;BQB=0.9;MQ0F=0;ICB=0.3;HOB=0.125;AC=1;AN=4;DP4=2,8,1,1;MQ=60;FS=TCCACCGGAACTTGTCTGCAAAATCAGGCTAGCTGATGACAAGCCCAGAC[T/A]TTTagggaagaaaacaaaacaaattaaagctGATTCACCAGGTCTTAGTG;ANN=A|missense_variant|MODERATE|GLYMA_01G184700|gene1864|transcript|rna2870|protein_coding|2/3|c.847A>T|p.Ser283Cys|1013/4160|847/3858|283/1285||	GT:PL	0/1:65,0,136	0/0:0,21,210
Chr 1	3149128	.	T	A	35.8005	.	DP=15;VDB=0.38;SGB=0.00473136;RPB=0.285714;MQB=0;MQSB=0.89338;BQB=0.928571;MQ0F=0;ICB=0.3;HOB=0.125;AC=1;AN=4;DP4=3,4,1,1;MQ=58;FS=TTATTCGTTGCGACCCGTTTCGATTTTCATGCTGCTGTTTTTTCTCGATT[T/A]GTTTGAGATCTGGTTGAATCCGGTAATGTTGACGTGACTGTGTTTTGATC;ANN=A|downstream_gene_variant|MODIFIER|GLYMA_01G029900|gene302|transcript|rna474|protein_coding||c.*3103A>T|||||3103|,A|downstream_gene_variant|MODIFIER|GLYMA_01G…	GT:PL	0/1:70,0,172	0/0:0,9,150
Chr 1	2199619	.	C	T	70	.	DP=15;VDB=0.38486;SGB=1.27626;RPB=0.727822;MQB=0.167959;MQSB=0.916482;BQB=0.895781;MQ0F=0;ICB=0.3;HOB=0.125;AC=1;AN=4;DP4=1,5,2,2;MQ=51;FS=ACCCACAACGGCTGGAACTCAACCTTGGACAGTGTGGTGGCTGGGGTGCC[C/T]ATGATTTGCTGGCCTTACTTTGCGGATCAGCAGATTAACAGCAGGTTTGT;ANN=T|synonymous_variant|LOW|GLYMA_01G021700|gene218|transcript|rna353|protein_coding|2/2|c.1170C>T|p.Pro390Pro|1217/1830|1170/1446|390/481||,T|upstream_g…	GT:PL	0/1:103,0,116	0/0:0,9,150
Chr 1	40822207	.	A	T	360	.	DP=15;VDB=0.389015;SGB=-1.162;MQSB=0.0833333;MQ0F=0;AC=4;AN=4;DP4=0,0,2,12;MQ=49;FS=AAAGTTGCTTTGTTCTCTGAGACAGAGCTTGTGAGTTTTGAGCAAGCTCT[A/T]CAAGTCTCCAATTGGGTGGCTACAATGGAAGAAGAGTAGAAGTCAATTTA;ANN=T|upstream_gene_variant|MODIFIER|GLYMA_01G1188001|gene1201|transcript|rna1824|protein_coding||c.-3844A>T|||||3843|WARNING_TRANSCRIPT_NO_START_CODON,T|intergenic_region|MODIFIER|GLYMA_01G1188002-GLYMA_01G11…	GT:PL	1/1:135,15,0	1/1:249,27,0
Chr 1	53430581	.	T	A	345	.	DP=15;VDB=0.419626;SGB=-1.05859;MQSB=0.62023;MQ0F=0;AC=4;AN=4;DP4=0,0,4,4;MQ=54;FS=GAAAGGGGGCAGGGGAATCCTATTGTTGAATGTCGATGATGATTGACGAG[T/A]GACTCCCATGAAATTATTAACAGGATGGTGGTAATAATCAATTCATTTTC;ANN=A|intron_variant|MODIFIER|GLYMA_01G200700|gene2024|transcript|rna3120|protein_coding|5/6|c.531+312A>T||||||	GT:PL	1/1:131,9,0	1/1:238,15,0
Chr 1	3149125	.	A	G	32.7426	.	DP=15;VDB=0.42;SGB=0.00473136;RPB=0.285714;MQB=0;MQSB=0.89338;BQB=0.857143;MQ0F=0;ICB=0.3;HOB=0.125;AC=1;AN=4;DP4=3,4,1,1;MQ=58;FS=TTATTATTCGTTGCGACCCGTTTCGATTTTCATGCTGCTGTTTTTTCTCG[A/G]TTTGTTTGAGATCTGGTTGAATCCGGTAATGTTGACGTGACTGTGTTTTG;ANN=G|downstream_gene_variant|MODIFIER|GLYMA_01G029900|gene302|transcript|rna474|protein_coding||c.*3106T>C|||||3106|,G|downstream_gene_variant|MODIFIER|GLYMA_01G…	GT:PL	0/1:67,0,172	0/0:0,9,147
Chr 1	2356010	.	G	A	231	.	DP=15;VDB=0.448353;SGB=4.42685;MQSB=0.952347;MQ0F=0;AC=2;AN=2;DP4=0,0,5,5;MQ=60;FS=ACCATTGTCATCACTACTTCAATTGTCATCACTGTCATAATAATTACTAC[G/A]ATCGCCGTTGTCACAACTCCCACCATTTTCATCATCGTTGTTATCTTCAT;ANN=A|intergenic_region|MODIFIER|GLYMA_01G023300-GLYMA_01G023400|gene236-gene237|intergenic_region|gene236-gene237|||n.2356010G>A||||||	GT:PL	1/1:255,30,0	./.:0,0,0
Chr 1	6332853	.	G	A	219	.	DP=15;VDB=0.460862;SGB=3.78914;RPB=1;MQB=1;MQSB=0.895781;BQB=1;MQ0F=0;ICB=0.3;HOB=0.125;AC=3;AN=4;DP4=1,0,5,4;MQ=47;FS=AGGCACCTAGGGGACAAGGAGAGGGAATTGGAAGTACATTCTGGATGGAA[G/A]AAGAATGGTCCATAGATGGTGAGAAAAAGGGTGTGTCTTCAAAGAAGGTT;ANN=A|upstream_gene_variant|MODIFIER|GLYMA_01G052300|gene528|transcript|rna806|protein_coding||c.-4404G>A|||||4153|,A|intron_variant|MODIFIER|GLYMA_01G052200|gene527|transcri…	GT:PL	1/1:255,27,0	0/1:0,3,60
Chr 1	44738130	.	A	G	336	.	DP=15;VDB=0.464746;SGB=-1.03866;MQSB=1;MQ0F=0;AC=4;AN=4;DP4=0,0,7,2;MQ=60;FS=CATTTCAAGAAAATGGGAGAAGCTGCTAAATCAGAAGTCATGAAAGCAAT[A/G]TCTGAGATTGAACAAACAAAAGCTATGATAAAAACTGCTGAAATCAGGTT;ANN=G|missense_variant|MODERATE|GLYMA_01G131300|gene1326|transcript|rna1982|protein_coding|3/3|c.825A>G|p.Ile275Met|898/2010|825/1680|275/559||,G|missense_variant|MODERATE|GLYMA_01G131300|gene1326|transcript|rna1983|…	GT:PL	1/1:130,9,0	1/1:230,18,0
Chr 1	37698184	.	C	T	244	.	DP=15;VDB=0.472523;SGB=-1.13755;MQSB=0.649731;MQ0F=0;AC=4;AN=4;DP4=0,0,5,4;MQ=59;FS=CAAacctcactttctctctctctctatctaacACCAACAAACAAACCCCT[C/T]CTCTCTCCACCACCTctactttctctctctaggGTTTCGTCGCGAACTCT;ANN=T|5_prime_UTR_variant|MODIFIER|GLYMA_01G111200|gene1123|transcript|rna1694|protein_coding|1/18|c.-356C>T|||||646|,T|5_prime_UTR_variant|MODIFIER|GLYMA_01G111200|gene1123|transcript|rna1696|protein_coding|1…	GT:PL	1/1:83,12,0	1/1:185,15,0
Chr 1	3149120	.	T	G	35.8777	.	DP=15;VDB=0.48;SGB=0.00473136;RPB=0.357143;MQB=0;MQSB=0.89338;BQB=0.857143;MQ0F=0;ICB=0.3;HOB=0.125;AC=1;AN=4;DP4=3,4,1,1;MQ=58;FS=ACCTGTTATTATTCGTTGCGACCCGTTTCGATTTTCATGCTGCTGTTTTT[T/G]CTCGATTTGTTTGAGATCTGGTTGAATCCGGTAATGTTGACGTGACTGTG;ANN=G|downstream_gene_variant|MODIFIER|GLYMA_01G029900|gene302|transcript|rna474|protein_coding||c.*3111A>C|||||3111|,G|downstream_gene_variant|MODIFIER|GLYMA_01G…	GT:PL	0/1:70,0,162	0/0:0,9,103
Chr 1	3149117	.	T	C	28.858	.	DP=15;VDB=0.5;SGB=0.00473136;RPB=0.166667;MQB=0;MQSB=0.868321;BQB=0.833333;MQ0F=0;ICB=0.3;HOB=0.125;AC=1;AN=4;DP4=3,3,1,1;MQ=57;FS=tgaACCTGTTATTATTCGTTGCGACCCGTTTCGATTTTCATGCTGCTGTT[T/C]TTTCTCGATTTGTTTGAGATCTGGTTGAATCCGGTAATGTTGACGTGACT;ANN=C|downstream_gene_variant|MODIFIER|GLYMA_01G029900|gene302|transcript|rna474|protein_coding||c.*3114A>G|||||3114|,C|downstream_gene_variant|MODIFIER|GLYMA_01G…	GT:PL	0/1:63,0,168	0/0:0,6,87
Chr 1	40822317	.	G	C	291	.	DP=15;VDB=0.5;SGB=-0.592404;MQSB=0.750668;MQ0F=0;AC=4;AN=4;DP4=0,0,3,5;MQ=58;FS=AACTTGGAAATTAGTCTGTTTGCTTCATCAAAAGAGACCCATAACTATAA[G/C]GTGGGTTTACAAGATCAAAGGGAAGCTTACTAGAGAAGTGGCTAAATACA;ANN=C|upstream_gene_variant|MODIFIER|GLYMA_01G1188001|gene1201|transcript|rna1824|protein_coding||c.-3734G>C|||||3733|WARNING_TRANSCRIPT_NO_START_CODON,C|intergenic_region|MODIFIER|GLYMA_01G1188002-GLYMA_01G118800…	GT:PL	1/1:60,3,0	1/1:255,21,0
Chr 1	56816894	.	T	C	271	.	DP=15;VDB=0.50952;SGB=-1.05859;MQSB=1;MQ0F=0;AC=4;AN=4;DP4=0,0,6,2;MQ=60;FS=ttgttggagGGGTTTGTGAAAAATTACCCTTTTTAGCTGTTTTTGCCAGG[T/C]AATTGGTCATTCAGTTGACAGTTGCAatagaagagaaacaaaaatgaagG;ANN=C|intron_variant|MODIFIER|GLYMA_01G245700|gene2475|transcript|rna3871|protein_coding|5/6|c.391-634A>G||||||,C|intron_variant|MODIFIER|GLYMA_01G245700|gene2475|transcript|rna3870|protein_coding|5/5|c.391-634A>G||||…	GT:PL	1/1:104,9,0	1/1:191,15,0
Chr 1	939843	.	A	C	299	.	DP=15;VDB=0.511505;SGB=-0.827256;MQSB=0.974597;MQ0F=0;AC=4;AN=4;DP4=0,0,5,4;MQ=60;FS=ttcatttggtgCAGCAAGTAAATATAGATTCTGAAAACACCCCATTATTT[A/C]ACCTTTTCTTCCCTTCTTTCAACATCAGTTCCAACAAAAACTTATCCTCC;ANN=C|downstream_gene_variant|MODIFIER|GLYMA_01G009500|gene95|transcript|rna165|protein_coding||c.*3226A>C|||||2899|,C|intron_variant|MODIFIER|GLYMA_01G009600|gene96|transcript|rna166|protein_coding|1/5|c.136…	GT:PL	1/1:74,6,0	1/1:249,21,0
Chr 1	56486007	.	T	C	210	.	DP=15;VDB=0.535655;SGB=3.16415;MQ0F=0;AC=2;AN=2;DP4=0,0,8,0;MQ=60;FS=TTGACTAAGCTCTGTTGTCATAATTTGTACCATATGATTGTAGTCTTCCT[T/C]ATCACGATATGAATATTGACAAACCTGCCTCAAAAGATAAACCAATGTGG;ANN=C|upstream_gene_variant|MODIFIER|GLYMA_01G241300|gene2431|transcript|rna3797|protein_coding||c.-2997T>C|||||2663|,C|intergenic_region|MODIFIER|GLYMA_01G241200-GLYMA_01G241300|gene2430-gene2431|intergenic_region|gene2430-…	GT:PL	1/1:234,24,0	./.:0,0,0
Chr 1	48004595	.	G	C	231	.	DP=15;VDB=0.536808;SGB=3.78914;MQSB=1;MQ0F=0;AC=2;AN=2;DP4=0,0,7,2;MQ=60;FS=TTCACTATATTCATGCCTCCATATCCAAGTATCCGCCTCACACTTCATAA[G/C]CAAAATATTGTTTAACATATTCACAAGTTCTTCTATCAATGTCTCCTCCG;ANN=C|downstream_gene_variant|MODIFIER|GLYMA_01G145200|gene1465|transcript|rna2191|protein_coding||c.*1457C>G|||||478|,C|downstream_gene_variant|MODIFIER|GLYMA_01G145200|gene1465|transcript|rna2192|protein_coding||c.*…	GT:PL	1/1:255,27,0	./.:0,0,0
Chr 1	55372016	.	G	A	112	.	DP=15;VDB=0.549396;SGB=0.620439;RPB=0.458241;MQB=0.733186;MQSB=0.733186;BQB=0.733186;MQ0F=0;ICB=0.5;HOB=0.5;AC=2;AN=4;DP4=5,2,2,1;MQ=59;FS=TTGGGGAAGTTCAAACGCGCGTACTCTCCACGGAGCTTGTACGCGGCGCG[G/A]TCGTAGGCGTAGGCAGCAGCTTCGGCGGTGTCGTAGGTTCCCAACCACAC;ANN=A|synonymous_variant|LOW|GLYMA_01G225000|gene2268|transcript|rna3526|protein_coding|1/1|c.471C>T|p.Asp157Asp|471/945|471/945|157/314||	GT:PL	0/0:0,21,246	1/1:150,9,0
Chr 1	56333160	.	A	T	48.2326	.	DP=15;VDB=0.559209;SGB=0.620439;RPB=0.985816;MQB=0.748798;MQSB=0.096972;BQB=0.996435;MQ0F=0;ICB=0.3;HOB=0.125;AC=1;AN=4;DP4=7,3,2,1;MQ=39;FS=ACAGAGGAAAACACCAAAGCCAAGTTGATCAGGACATATACAACAAATCC[A/T]GCAATATATGATTTCTGAATTATATTAAATGTCACTGAGAACTTCCAGCC;ANN=T|synonymous_variant|LOW|GLYMA_01G239000|gene2408|transcript|rna3756|protein_coding|3/23|c.357T>A|p.Ala119Ala|784/3127|357/2406|119/801||,T|synonymo…	GT:PL	0/1:82,0,121	0/0:0,15,150
Chr 1	3492211	.	G	A	284	.	DP=15;VDB=0.565335;SGB=-1.05588;MQSB=1.01283;MQ0F=0;AC=4;AN=4;DP4=0,0,4,3;MQ=60;FS=ATATAACTTAGAATCCCCAGGGATGAGTGGCATGAGCCGTATGCTCCCTC[G/A]TGCTCGCAGCTTCACTTTTGAGATCAGTCCATATATTGATGATAATTACA;ANN=A|missense_variant|MODERATE|GLYMA_01G033200|gene335|transcript|rna521|protein_coding|4/7|c.3992G>A|p.Arg1331His|4073/4826|3992/4254|1331/1417||	GT:PL	1/1:155,12,0	1/1:153,9,0
Chr 1	4730591	.	C	T	49.2365	.	DP=15;VDB=0.573211;SGB=1.27626;RPB=0.895781;MQB=0.111973;MQSB=0.335918;BQB=1.00775;MQ0F=0.0666667;ICB=0.3;HOB=0.125;AC=1;AN=4;DP4=4,2,2,2;MQ=43;FS=TCAATAATTAAATCATACCGATGGGCACCTTTTGTTCCAGTTGCAAGAAA[C/T]AGTGCTATGCTGACTGTCCTGCTGCTTCTCTCAAAGTATAGGCTGAGGAA;ANN=T|synonymous_variant|LOW|GLYMA_01G043400|gene439|transcript|rna679|protein_coding|4/6|c.669C>T|p.Asn223Asn|836/1622|669/1332|223/443||,T|synon…	GT:PL	0/1:83,0,45	0/0:0,15,201
Chr 1	40758879	.	G	A	231	.	DP=15;VDB=0.575705;SGB=3.16415;MQSB=0.992367;MQ0F=0;AC=2;AN=2;DP4=0,0,4,4;MQ=60;FS=TCATATCCATTGATGGGATAATAGAGTAATGagtgaataataataatgac[G/A]tgaaagagagagaatatGAGATAATAATTTAGGTTAAACACTTAATTAGT;ANN=A|intron_variant|MODIFIER|GLYMA_01G118300|gene1195|transcript|rna1815|protein_coding|2/15|c.251+574G>A||||||,A|intron_variant|MODIFIER|GLYMA_01G118300|gene1195|transcript|rna1814|protein_coding|2/16|c.251+5…	GT:PL	1/1:255,24,0	./.:0,0,0
Chr 1	56333163	.	A	G	48.2449	.	DP=15;VDB=0.578719;SGB=0.620439;RPB=0.985816;MQB=0.748798;MQSB=0.096972;BQB=0.447727;MQ0F=0;ICB=0.3;HOB=0.125;AC=1;AN=4;DP4=7,3,2,1;MQ=39;FS=GAGGAAAACACCAAAGCCAAGTTGATCAGGACATATACAACAAATCCAGC[A/G]ATATATGATTTCTGAATTATATTAAATGTCACTGAGAACTTCCAGCCAGC;ANN=G|synonymous_variant|LOW|GLYMA_01G239000|gene2408|transcript|rna3756|protein_coding|3/23|c.354T>C|p.Ile118Ile|781/3127|354/2406|118/801||,G|synonymo…	GT:PL	0/1:82,0,119	0/0:0,15,146
Chr 1	56333157	.	T	G	48.2326	.	DP=15;VDB=0.578719;SGB=0.620439;RPB=0.985816;MQB=0.748798;MQSB=0.096972;BQB=0.649117;MQ0F=0;ICB=0.3;HOB=0.125;AC=1;AN=4;DP4=7,3,2,1;MQ=39;FS=TATACAGAGGAAAACACCAAAGCCAAGTTGATCAGGACATATACAACAAA[T/G]CCAGCAATATATGATTTCTGAATTATATTAAATGTCACTGAGAACTTCCA;ANN=G|synonymous_variant|LOW|GLYMA_01G239000|gene2408|transcript|rna3756|protein_coding|3/23|c.360A>C|p.Gly120Gly|787/3127|360/2406|120/801||,G|synonymo…	GT:PL	0/1:82,0,121	0/0:0,15,150
Chr 1	25548477	.	T	C	39.1896	.	DP=15;VDB=0.58;SGB=0.00473136;RPB=0.6;MQB=1;MQSB=0.95494;BQB=0.9;MQ0F=0;ICB=0.3;HOB=0.125;AC=1;AN=4;DP4=7,3,0,2;MQ=60;FS=ACCCCAAAAGCACCAAAACCACTCTTAGCAAAGTTAATTTTGAGGCCCGA[T/C]ACTAACTCGAAAGTCCTCAGCATTGCTTTAATTGCTCGCACATTCTCCAT;ANN=C|intergenic_region|MODIFIER|GLYMA_01G086100-GLYMA_01G086200|gene870-gene871|intergenic_region|gene870-gene871|||n.25548477T>C||||||	GT:PL	0/1:73,0,116	0/0:0,21,224
Chr 1	52323550	.	A	G	256	.	DP=15;VDB=0.580586;SGB=-0.377142;MQSB=0.727822;MQ0F=0;AC=4;AN=4;DP4=0,0,6,4;MQ=58;FS=CCTTTTCAAGCACTTGAGCTTCATACTTTAGGGATGCATTATCTTTCTCA[A/G]TGGACTCTAATCTAATCATCAGTGCATTATGATCAGCCTCTGCATGAGCC;ANN=G|missense_variant|MODERATE|GLYMA_01G188200|gene1899|transcript|rna2909|protein_coding|5/7|c.626T>C|p.Ile209Thr|905/3685|626/3237|209/1078||,G|missense_variant|MODERATE|GLYMA_01G188200|gene1899|transcript…	GT:PL	1/1:255,27,0	1/1:25,3,0
Chr 1	3033463	.	G	T	126	.	DP=15;VDB=0.591503;SGB=-0.662163;RPB=1;MQB=1;MQSB=0.760709;BQB=1;MQ0F=0.133333;ICB=0.3;HOB=0.125;AC=3;AN=4;DP4=0,1,3,8;MQ=25;FS=TGATAAAGAATTTTTGTAGTTCATATTTAGTATATTGGCATGACTCATAA[G/T]AAATAAGTATTGTTCATATTTTAGAATCTTAAAGAACATATATCTGATTT;ANN=T|downstream_gene_variant|MODIFIER|GLYMA_01G028800|gene291|transcript|rna453|protein_coding||c.*3941C>A|||||3782|,T|intergenic_region|MODIFIER|GLYMA_01G028700-GL…	GT:PL	0/1:127,0,10	1/1:31,6,0
Chr 1	49399897	.	T	G	231	.	DP=15;VDB=0.594311;SGB=3.16415;MQSB=1;MQ0F=0;AC=2;AN=2;DP4=0,0,6,2;MQ=60;FS=AACGGTAACATTTCTAGATCaacaatcataatttttttgtaaaaatattt[T/G]atcaacgttccagatccttcctcacTAATTAATTGTTCTAATCAACGTTC;ANN=G|upstream_gene_variant|MODIFIER|GLYMA_01G156600|gene1579|transcript|rna2385|protein_coding||c.-4363T>G|||||4307|,G|downstream_gene_variant|MODIFIER|GLYMA_01G156500|gene1578|transcript|rna2384|protein_coding||c.*4…	GT:PL	1/1:255,24,0	./.:0,0,0
Chr 1	56295113	.	C	T	37.9569	.	DP=15;VDB=0.6;SGB=0.00473136;RPB=0.4375;MQB=0.5;MQSB=0.875;BQB=0.875;MQ0F=0;ICB=0.3;HOB=0.125;AC=1;AN=4;DP4=6,2,2,0;MQ=59;FS=GTAACAAGATTTTTCACCCTCGGGATGTAAGAACATCCGCCTACAATTAT[C/T]ACATCATTTACTTCTTCAACTTCTACCTTGGCATCTTGCAAACACTGTAT;ANN=T|synonymous_variant|LOW|GLYMA_01G238600|gene2404|transcript|rna3750|protein_coding|2/2|c.1092G>A|p.Val364Val|1230/2061|1092/1716|364/571||,T|upstream_gene_variant|…	GT:PL	0/1:72,0,163	0/0:0,12,174
Chr 1	25548479	.	C	T	42.202	.	DP=15;VDB=0.6;SGB=0.00473136;RPB=0.6;MQB=1;MQSB=0.95494;BQB=0.95;MQ0F=0;ICB=0.3;HOB=0.125;AC=1;AN=4;DP4=7,3,0,2;MQ=60;FS=CCCAAAAGCACCAAAACCACTCTTAGCAAAGTTAATTTTGAGGCCCGATA[C/T]TAACTCGAAAGTCCTCAGCATTGCTTTAATTGCTCGCACATTCTCCATTG;ANN=T|intergenic_region|MODIFIER|GLYMA_01G086100-GLYMA_01G086200|gene870-gene871|intergenic_region|gene870-gene871|||n.25548479C>T||||||	GT:PL	0/1:76,0,118	0/0:0,21,226
Chr 1	28597221	.	T	G	312	.	DP=15;VDB=0.605799;SGB=-1.03866;MQ0F=0;AC=4;AN=4;DP4=0,0,9,0;MQ=59;FS=CTGACTCTAGTGGTGTCTATTCCACTAAATCAGCTTATAGGTTGTTGATG[T/G]CCTCCAACAGCCCTTTTCCTAGCAGGAGGAACTTCCAGATCCTTTGGCAA;ANN=G|intergenic_region|MODIFIER|GLYMA_01G093800-GLYMA_01G093900|gene949-gene950|intergenic_region|gene949-gene950|||n.28597221T>G||||||	GT:PL	1/1:151,9,0	1/1:185,18,0
Chr 1	21248946	.	T	A	23.0234	.	DP=15;VDB=0.643019;SGB=3.31571;RPB=0.641538;MQB=0.183296;MQSB=0.503877;BQB=0.0916482;MQ0F=0.533333;ICB=1;HOB=0.5;AC=1;AN=2;DP4=0,3,6,1;MQ=24;FS=atgaattcatggggctccgaataaaagtggagaatggagaattggcgaac[T/A]gcgctaggcaatcaattcgcggggctccagactcgaagatggaggacaca;ANN=A|intergenic_region|MODIFIER|GLYMA_01G079700-GLYMA_01G079800|gene805-gene806|intergenic_region|gene805-gene806|||n.21248946T>A||||||	GT:PL	0/1:53,0,43	./.:0,0,0
Chr 1	54335168	.	G	A	267	.	DP=15;VDB=0.653136;SGB=-0.751012;MQSB=1;MQ0F=0;AC=4;AN=4;DP4=0,0,9,1;MQ=60;FS=TTGCACCAGTTCCTCAGAAATCAGACAAACTGATTCAAATATTCATCGAC[G/A]GTGGTGTATTCCACGTTAGGATAAGCTTCAGAAGCCTCAAGGTCTTTTGC;ANN=A|synonymous_variant|LOW|GLYMA_01G211800|gene2135|transcript|rna3293|protein_coding|5/5|c.927C>T|p.Thr309Thr|1141/1577|927/957|309/318||,A|downstream_gene_variant|MODIFIER|GLYMA_01G211800|gene2135|transcript|rna…	GT:PL	1/1:73,6,0	1/1:218,24,0
Chr 1	28589186	.	C	T	364	.	DP=15;VDB=0.65376;SGB=-1.03866;MQSB=0.649731;MQ0F=0;AC=4;AN=4;DP4=0,0,5,4;MQ=58;FS=AAAGTCTCATAGCCTGTCTTCTCGTGCTTCCACTTCAGTTTATTCTCCTT[C/T]AGAACTTGTCTTTACAGATTTATGGGGGCCATCTCATTTAACCTCCTACC;ANN=T|intergenic_region|MODIFIER|GLYMA_01G093800-GLYMA_01G093900|gene949-gene950|intergenic_region|gene949-gene950|||n.28589186C>T||||||	GT:PL	1/1:133,9,0	1/1:255,18,0
Chr 1	52593424	.	A	G	291	.	DP=15;VDB=0.656326;SGB=-0.377142;MQSB=0.916482;MQ0F=0;AC=4;AN=4;DP4=0,0,7,3;MQ=60;FS=ATGCATAGTAAAATTCAGTTTCCAGGTGACCGTACAGAATCGCATGACAT[A/G]ATTTATTGAAGCTCAAACACACTCAAATAGTCCCATggaactataatttt;ANN=G|intron_variant|MODIFIER|GLYMA_01G191300|gene1930|transcript|rna2958|protein_coding|2/3|c.645+283T>C||||||	GT:PL	1/1:60,3,0	1/1:255,27,0
Chr 1	3410625	.	A	G	151	.	DP=15;VDB=0.658104;SGB=-3.15886;RPB=0.895781;MQB=0.783809;MQSB=0.895781;BQB=0.279932;MQ0F=0;ICB=0.3;HOB=0.125;AC=3;AN=4;DP4=4,2,2,2;MQ=59;FS=AGTTTTCCTATGTCAACTCTCTCAACTTCTATTTCAGGTCCAAATGTGGC[A/G]GCTATCCTTGAAAAATTAGAGACCCTTTTGGAGACCTCCCTTGAAAATAT;ANN=G|synonymous_variant|LOW|GLYMA_01G032400|gene327|transcript|rna512|protein_coding|6/6|c.3735A>G|p.Ala1245Ala|4018/4846|3735/4362|1245/1453||,G|synon…	GT:PL	1/1:150,9,0	0/1:35,0,200
Chr 1	3410622	.	G	A	143	.	DP=15;VDB=0.658104;SGB=-3.15886;RPB=0.895781;MQB=0.783809;MQSB=0.895781;BQB=0.503877;MQ0F=0;ICB=0.3;HOB=0.125;AC=3;AN=4;DP4=4,2,2,2;MQ=59;FS=AAGAGTTTTCCTATGTCAACTCTCTCAACTTCTATTTCAGGTCCAAATGT[G/A]GCAGCTATCCTTGAAAAATTAGAGACCCTTTTGGAGACCTCCCTTGAAAA;ANN=A|synonymous_variant|LOW|GLYMA_01G032400|gene327|transcript|rna512|protein_coding|6/6|c.3732G>A|p.Val1244Val|4015/4846|3732/4362|1244/1453||,A|synon…	GT:PL	1/1:150,9,0	0/1:27,0,201
Chr 1	52015548	.	G	C	20.179	.	DP=15;VDB=0.66;SGB=0.00473136;RPB=0.444444;MQB=0;MQSB=0.829029;BQB=0.722222;MQ0F=0;ICB=0.3;HOB=0.125;AC=1;AN=4;DP4=6,3,2,0;MQ=55;FS=CAAATCCAACCATAATATCCATCTCCATGAGATTTTCAGAGCCATGTGGA[G/C]CAATATCCCAATTCCTATGGGGCCTGATTGCTATCATTGGTGAATGACCA;ANN=C|missense_variant|MODERATE|GLYMA_01G184700|gene1864|transcript|rna2870|protein_coding|2/3|c.1223C>G|p.Ala408Gly|1389/4160|1223/3858|408/1285||	GT:PL	0/1:54,0,31	0/0:0,24,255
Chr 1	6328630	.	G	A	56	.	DP=15;VDB=0.66;SGB=0.00473136;RPB=0.916667;MQB=0.333333;MQSB=0.916667;BQB=0.666667;MQ0F=0.0666667;ICB=0.5;HOB=0.5;AC=2;AN=4;DP4=4,2,2,0;MQ=50;FS=TTTATCAGCGGGCCACCTGCAACGTTTCCTCGATCTGCAGGGAAAATTCC[G/A]ACCATCACTCTTCCTGAGGATGTTTATGTGAAGAAGTTTTATAAGAAATA;ANN=A|synonymous_variant|LOW|GLYMA_01G052200|gene527|transcript|rna803|protein_coding|2/4|c.138G>A|p.Pro46Pro|248/1069|138/561|46/186||,A|upstream_g…	GT:PL	1/1:93,6,0	0/0:0,18,240
Chr 1	46184955	.	G	C	247	.	DP=15;VDB=0.687358;SGB=-0.490673;RPB=1;MQB=1;MQSB=1;BQB=1;MQ0F=0;ICB=0.3;HOB=0.125;AC=3;AN=4;DP4=1,0,7,2;MQ=59;FS=CGCTCATGGAGGAAAAGTAAGACTTATATATTTCAAGCAAGTAAGGGAGG[G/C]TTGCCTTAAGATTGACAATAGGTTGGTCTATATCGATACCGGTTCAGCCT;ANN=C|downstream_gene_variant|MODIFIER|GLYMA_01G136900|gene1382|transcript|rna2060|protein_coding||c.*3735C>G|||||3735|,C|intergenic_region|MODIFIER|GLYMA_01G136800-GLYMA_01G13690…	GT:PL	0/1:26,0,31	1/1:255,24,0
Chr 1	37742914	.	T	C	354	.	DP=15;VDB=0.713138;SGB=-1.13854;MQSB=0.916482;MQ0F=0;AC=4;AN=4;DP4=0,0,3,7;MQ=60;FS=TGTGCAAGAATGAGTTCCAAAcctggtgttcaaatttcacgacgatccaa[T/C]ggttaacgagtcaaagatcatagttttactaggATAGGTTTGAATGTATG;ANN=C|intron_variant|MODIFIER|GLYMA_01G111300|gene1124|transcript|rna1698|protein_coding|9/12|c.1764+2260T>C||||||,C|intron_variant|MODIFIER|GLYMA_01G111300|gene1124|transcript|rna1699|protein_coding|9/12|c.16…	GT:PL	1/1:192,12,0	1/1:186,18,0
Chr 1	46891014	.	T	C	377	.	DP=15;VDB=0.73286;SGB=-1.04872;MQSB=0.953497;MQ0F=0;AC=4;AN=4;DP4=0,0,4,9;MQ=59;FS=TGGTTTAAGGATAAGAGCTTTCAAAAGGTTGTTAGAGAATGCTGGACAAG[T/C]AATCAGCCAAGGGGCTGGGGGGGCTTTGCACTCAAAGTAAAACTAAAGAG;ANN=C|downstream_gene_variant|MODIFIER|GLYMA_01G140500|gene1418|transcript|rna2106|protein_coding||c.*3211T>C|||||3211|,C|intergenic_region|MODIFIER|GLYMA_01G140500-GLYMA_01G140600|gene1418-gene1419|intergenic_…	GT:PL	1/1:146,12,0	1/1:255,27,0
Chr 1	46891641	.	T	A	336	.	DP=15;VDB=0.73483;SGB=-1.00117;MQSB=1.00775;MQ0F=0;AC=4;AN=4;DP4=0,0,6,4;MQ=58;FS=GAAGGGTTTAATTTCAAGTTCATTAAACAGTTTTGGGATGTAATCAAACC[T/A]GACATCAAACGCTTCCTGGACGAATTCCATGCAAATGGGATCTTCCCTAG;ANN=A|downstream_gene_variant|MODIFIER|GLYMA_01G140500|gene1418|transcript|rna2106|protein_coding||c.*3838T>A|||||3838|,A|intergenic_region|MODIFIER|GLYMA_01G140500-GLYMA_01G140600|gene1418-gene1419|intergenic_r…	GT:PL	1/1:247,21,0	1/1:113,9,0
Chr 1	3596210	.	A	C	231	.	DP=15;VDB=0.755657;SGB=4.42685;MQSB=0.952347;MQ0F=0;AC=2;AN=2;DP4=0,0,5,5;MQ=60;FS=TTAATTTGAGCATAActttaatttatcatgtatcttcctttttaatacat[A/C]aaaattgatACTACCTCTAATCTTAATTGCTCTCCTAGTGCTTTCAAATA;ANN=C|downstream_gene_variant|MODIFIER|GLYMA_01G034700|gene351|transcript|rna543|protein_coding||c.*4314T>G|||||3713|,C|intergenic_region|MODIFIER|GLYMA_01G034600-GLYMA_01G034700|gene350-gene351|intergenic_regi…	GT:PL	1/1:255,30,0	./.:0,0,0
Chr 1	37230209	.	A	G	366	.	DP=15;VDB=0.775568;SGB=-1.13854;MQSB=0.733186;MQ0F=0;AC=4;AN=4;DP4=0,0,7,3;MQ=54;FS=CTCTATTGGAGAAAAGTTGCATGTTTGGATTGACTATGAAGCTAGTTCAA[A/G]GCGCTTAGAAGTGAGACTGAGTCAGCATGGTAAATCGAGGCCATCTTATC;ANN=G|missense_variant|MODERATE|GLYMA_01G109200|gene1103|transcript|rna1671|protein_coding|1/1|c.572A>G|p.Lys191Arg|984/1785|572/1047|191/348||,G|downstream_gene_variant|MODIFIER|GLYMA_01G109300|gene1104|trans…	GT:PL	1/1:160,12,0	1/1:230,18,0
Chr 1	39767925	.	G	A	53	.	DP=15;VDB=0.779245;SGB=0.620439;RPB=0.472367;MQB=0.0497871;MQSB=0.964642;BQB=0.954207;MQ0F=0;ICB=0.3;HOB=0.125;AC=1;AN=4;DP4=3,5,1,2;MQ=54;FS=TCATGCAACAAAACACTGATACTATTTCTTCCTCTATCGAAAAGCCAATG[G/A]CTATTGTTGCAGAAAATATAAGTTCTTCGGAAGATCTCATCAACAGTACA;ANN=A|missense_variant|MODERATE|GLYMA_01G115000|gene1161|transcript|rna1748|protein_coding|4/5|c.811G>A|p.Ala271Thr|965/1957|811/1389|271/462||,A|misse…	GT:PL	0/1:87,0,28	0/0:0,21,255
Chr 1	46891009	.	A	T	372	.	DP=15;VDB=0.791295;SGB=-1.04872;MQSB=0.953497;MQ0F=0;AC=4;AN=4;DP4=0,0,4,9;MQ=59;FS=ACTGCTGGTTTAAGGATAAGAGCTTTCAAAAGGTTGTTAGAGAATGCTGG[A/T]CAAGTAATCAGCCAAGGGGCTGGGGGGGCTTTGCACTCAAAGTAAAACTA;ANN=T|downstream_gene_variant|MODIFIER|GLYMA_01G140500|gene1418|transcript|rna2106|protein_coding||c.*3206A>T|||||3206|,T|intergenic_region|MODIFIER|GLYMA_01G140500-GLYMA_01G140600|gene1418-gene1419|intergenic…	GT:PL	1/1:141,12,0	1/1:255,27,0
Chr 1	35246979	.	C	T	171	.	DP=15;VDB=0.822504;SGB=-0.662163;RPB=1;MQB=1;MQSB=0.94394;BQB=1;MQ0F=0.0666667;AC=4;AN=4;DP4=0,1,4,7;MQ=28;FS=CATCTTCATTATCCAATAAAACCCAGATTGTCGAAGCAGAGGAACAATTT[C/T]CTCTGGTATTTGTTCTTCACCTTGATACGTCAGGACTGCTCGTCTGATGT;ANN=T|downstream_gene_variant|MODIFIER|GLYMA_01G104600|gene1057|transcript|rna1614|protein_coding||c.*2796G>A|||||2549|,T|downstream_gene_variant|MODIFIER|GLYMA_01G104600|gene1057|tra…	GT:PL	1/1:133,0,7	1/1:68,6,0
Chr 1	37430063	.	C	T	268	.	DP=15;VDB=0.838691;SGB=-0.25326;MQSB=1;MQ0F=0;AC=4;AN=4;DP4=0,0,9,2;MQ=60;FS=TAAACAAAATCTATAGTCATGCTAACCAAGTAGGCCAAAGCCCAGGTGTA[C/T]GCCATGAAAGTAAACTGATAATCCGTGACCACATAAAGCACGCTGCCGGC;ANN=T|synonymous_variant|LOW|GLYMA_01G110200|gene1113|transcript|rna1683|protein_coding|2/2|c.573G>A|p.Ala191Ala|791/1706|573/1149|191/382||	GT:PL	1/1:37,3,0	1/1:255,30,0
Chr 1	39802028	.	A	G	385	.	DP=15;VDB=0.848205;SGB=-1.09109;MQSB=1;MQ0F=0;AC=4;AN=4;DP4=0,0,8,4;MQ=60;FS=GCGCTTTGGCCGGCTACTCCCTCTCCAACTTCGACGCGGTCAAGGACTCC[A/G]CCGGTGACTCCTCCCCGATTATCGGTGGCGCGCCGTACAATGCCGGTGGA;ANN=G|synonymous_variant|LOW|GLYMA_01G115100|gene1162|transcript|rna1751|protein_coding|1/3|c.57A>G|p.Pro19Pro|57/896|57/783|19/260||	GT:PL	1/1:255,24,0	1/1:154,12,0
Chr 1	49405709	.	G	A	319	.	DP=15;VDB=0.86321;SGB=-1.00117;MQSB=1;MQ0F=0;AC=4;AN=4;DP4=0,0,9,1;MQ=60;FS=AAGTTTGTAGACTTAAAGGAGGTGGGGTCGGTTCAACAGAGACCATAGGT[G/A]TACCAACAGTGAAGTGAACTCACCTTCAATGCAGTATAGGTTTGTAAAAA;ANN=A|intron_variant|MODIFIER|GLYMA_01G156600|gene1579|transcript|rna2385|protein_coding|1/1|c.1042+408G>A||||||	GT:PL	1/1:197,21,0	1/1:146,9,0
Chr 1	48128844	.	T	C	395	.	DP=15;VDB=0.920734;SGB=-1.12178;MQSB=0.964642;MQ0F=0;AC=4;AN=4;DP4=0,0,7,4;MQ=60;FS=TTCAGATAATTAGCTGCCTGTTGCTTCCATAGATCAGATTGGCCAAAGCT[T/C]CAAAACAACTctttgcaaaattgattttaaggcCTGAGGCAAGTTCAAAT;ANN=C|5_prime_UTR_variant|MODIFIER|GLYMA_01G146100|gene1474|transcript|rna2211|protein_coding|1/14|c.-165T>C|||||544|,C|intron_variant|MODIFIER|GLYMA_01G146100|gene1474|transcript|rna2207|protein_coding|2/15|c…	GT:PL	1/1:253,21,0	1/1:166,12,0
Chr 1	56641856	.	C	T	361	.	DP=15;VDB=0.943878;SGB=-1.13854;MQSB=0.952347;MQ0F=0;AC=4;AN=4;DP4=0,0,5,5;MQ=60;FS=CCATACTGAAATAGAAGCTCCACCAAGGAAGGATCTTCATCAGTCTGAAA[C/T]GATTTCACCCTGTCTGAAGTTGAAGCTTGTGTTACAGTACTGTCTACAAG;ANN=T|synonymous_variant|LOW|GLYMA_01G243600|gene2454|transcript|rna3831|protein_coding|3/10|c.1044G>A|p.Ser348Ser|1334/2891|1044/2466|348/821||,T|synonymous_variant|LOW|GLYMA_01G243600|gene2454|transcript|rna…	GT:PL	1/1:156,12,0	1/1:229,18,0
Chr 1	1478195	.	C	T	231	.	DP=15;VDB=0.971996;SGB=3.78914;MQSB=0.924584;MQ0F=0;AC=2;AN=2;DP4=0,0,6,3;MQ=60;FS=AACCTCCAACACAAAATTGTGGTCTAGACAGAGAAATCCATTGAGCCCAA[C/T]AATCACAGCCCAACCTCTTGTAGATATTTATAGGCAATTACTATTTCCAC;ANN=T|upstream_gene_variant|MODIFIER|GLYMA_01G014900|gene150|transcript|rna255|protein_coding||c.-1886C>T|||||1791|,T|intergenic_region|MODIFIER|GLYMA_01G0148001-GLYMA_01G014900|gene149-gene150|intergenic_regio…	GT:PL	1/1:255,27,0	./.:0,0,0
Chr 1	432378	.	C	A	300	.	DP=15;VDB=0.979888;SGB=-1.12178;MQSB=0.950952;MQ0F=0;AC=4;AN=4;DP4=0,0,6,5;MQ=60;FS=TTCAACATCATGCTTAACAATTTGGGCATGGATTGCTCTGCCAACCAGCG[C/A]ATTGCCGGAATCGGAACACGCCTTGAGGGCAATGGAAAACGCGAAATTCC;ANN=A|missense_variant|MODERATE|GLYMA_01G004400|gene43|transcript|rna65|protein_coding|2/5|c.496G>T|p.Ala166Ser|496/1689|496/1689|166/562||,A|upstream_gene_variant|MODIFIER|GLYMA_01G004500|gene44|transcript|rn…	GT:PL	1/1:208,21,0	1/1:116,12,0
Chr 1	54515475	.	T	A	328	.	DP=15;VDB=0.990964;SGB=-1.20005;MQSB=0.148586;MQ0F=0;AC=4;AN=4;DP4=0,0,6,5;MQ=52;FS=TCAAAtacaccaaaattcaaataagcAAGTATAATAATGAGGGTTGCAGC[T/A]GGAAAGGTAAAATGTGGAGGAATTGCTTGTTCCGCCTTCACATGCTTTTC;ANN=A|downstream_gene_variant|MODIFIER|GLYMA_01G214000|gene2157|transcript|rna3333|protein_coding||c.*2555T>A|||||2555|,A|intron_variant|MODIFIER|GLYMA_01G214100|gene2158|transcript|rna3339|protein_coding|6/8|…	GT:PL	1/1:170,15,0	1/1:182,18,0
Chr 1	50156781	.	G	A	248	.	DP=15;VDB=1.08602e-05;SGB=-0.885054;RPB=1;MQB=1;MQSB=0;BQB=1;MQ0F=0.0666667;AC=4;AN=4;DP4=0,1,11,1;MQ=30;FS=ATTCATCACTTTAATACTAACACAGTGCATTATAGCTAACTTACATATGG[G/A]CCTGTTTCTTGCAACAGAAGCAATCTTTGAAAATGTTCCACAAGGGTAGA;ANN=A|missense_variant|MODERATE|GLYMA_01G164000|gene1654|transcript|rna2510|protein_coding|6/9|c.991C>T|p.Pro331Ser|1397/2050|991/1248|331/415||,A|missense_variant|MODERATE|GLYMA_01G164…	GT:PL	1/1:69,9,0	1/1:203,20,0
Chr 1	45339866	.	T	C	127	.	DP=15;VDB=1.87036e-06;SGB=-0.33102;MQSB=1;MQ0F=0.266667;AC=4;AN=4;DP4=0,0,13,1;MQ=15;FS=TCTATAAAGCAAACTTGTTATGCAGCATATTATTGATGTATTGTCCATAT[T/C]TTACCAAAAACAAGTCATTTATGGATTTTATTAGGAAAAATCATACAAGt;ANN=C|downstream_gene_variant|MODIFIER|GLYMA_01G133200|gene1345|transcript|rna2014|protein_coding||c.*2802A>G|||||2588|,C|intergenic_region|MODIFIER|GLYMA_01G133100-GLYMA_01G133200|gene1344-gene1345|interg…	GT:PL	1/1:112,36,0	1/1:39,6,0
Chr 1	3490513	.	G	C	401	.	DP=15;VDB=2.56737e-06;SGB=-1.20005;MQSB=0.964642;MQ0F=0;AC=4;AN=4;DP4=0,0,7,4;MQ=57;FS=TGTCGAAGGTGGATTAGAGTGTTCACACGCGGGACCTTCCCGAGTCATGC[G/C]TACTTTTAACCCCGTTGTTAATATAGACAGACATGAAGTTGAAGACAAAG;ANN=C|missense_variant|MODERATE|GLYMA_01G033200|gene335|transcript|rna521|protein_coding|4/7|c.2294G>C|p.Arg765Pro|2375/4826|2294/4254|765/1417||	GT:PL	1/1:212,18,0	1/1:213,15,0
Chr 1	53229176	.	C	A	152	.	DP=15;VDB=2.89478e-05;SGB=-4.41425;RPB=0.0249144;MQB=0.94394;MQSB=1;BQB=0.072179;MQ0F=0;ICB=0.5;HOB=0.5;AC=2;AN=4;DP4=4,0,7,1;MQ=57;FS=GCATTTTCTACATATGATGTCTTAATCTCAACCATTCTATTTTTGGTTTG[C/A]AGCCTGGTATGAAAAACggcaaatgaaaaaaatctatTCCCCACTTCTGG;ANN=A|splice_region_variant&intron_variant|LOW|GLYMA_01G198500|gene2002|transcript|rna3086|protein_coding|7/7|c.884-3C>A||||||,A|splice_region_variant&intron_…	GT:PL	0/1:122,0,90	0/1:63,0,79
Chr 1	244292	.	A	G	274	.	DP=15;VDB=2.93463e-05;SGB=-1.20005;MQ0F=0;AC=4;AN=4;DP4=0,0,11,0;MQ=40;FS=AATTTGGTTGAATCTAGCCTTGTCTGTTGCACATGACATAGCAATTGAGA[A/G]GAATTTTCTGCTTTGCCTCCAGGTTGTTGGTGTATTGTGGGTAATATCTT;ANN=G|missense_variant|MODERATE|GLYMA_01G001400|gene13|transcript|rna21|protein_coding|1/1|c.182A>G|p.Lys61Arg|182/345|182/345|61/114||,G|upstream_gene_variant|MODIFIER|GLYMA_01G001500|gene14|transcript|rna22|protein_co…	GT:PL	1/1:133,15,0	1/1:165,18,0
Chr 1	244299	.	T	G	274	.	DP=15;VDB=2.93463e-05;SGB=-1.20005;MQ0F=0;AC=4;AN=4;DP4=0,0,11,0;MQ=40;FS=TTGAATCTAGCCTTGTCTGTTGCACATGACATAGCAATTGAGAAGAATTT[T/G]CTGCTTTGCCTCCAGGTTGTTGGTGTATTGTGGGTAATATCTTACATCGA;ANN=G|missense_variant|MODERATE|GLYMA_01G001400|gene13|transcript|rna21|protein_coding|1/1|c.189T>G|p.Phe63Leu|189/345|189/345|63/114||,G|upstream_gene_variant|MODIFIER|GLYMA_01G001500|gene14|transcript|rna22|protein_co…	GT:PL	1/1:133,15,0	1/1:165,18,0
Chr 1	56667029	.	A	T	393	.	DP=15;VDB=3.36075e-05;SGB=-1.12178;MQSB=0.950952;MQ0F=0;AC=4;AN=4;DP4=0,0,5,6;MQ=60;FS=CAGGAGTAACCATCACAGAACTAGTGTGCAGATCTCCATGTATGAGTGCC[A/T]GTGCCCTCTCGGAGAACCtggaggaaaaaataaaaagttatttactAAAG;ANN=T|missense_variant|MODERATE|GLYMA_01G244200|gene2460|transcript|rna3841|protein_coding|3/6|c.683T>A|p.Leu228Gln|683/1215|683/1215|228/404||,T|upstream_gene_variant|MODIFIER|GLYMA_01G244300|gene2461|tran…	GT:PL	1/1:181,12,0	1/1:236,21,0
Chr 1	29051935	.	A	G	108	.	DP=15;VDB=4.99225e-07;SGB=-0.662163;RPB=1;MQB=0.818182;MQSB=0.989343;BQB=0.181818;MQ0F=0;ICB=0.3;HOB=0.125;AC=3;AN=4;DP4=1,1,7,4;MQ=54;FS=CAACAAGTACCATTTTGACTTGGGGGGTGATAATTTAGTAGCAGTGggtg[A/G]taatttatttaatataggaGAGATAGTTTGGTGGAATACTATGCCTCCTT;ANN=G|intergenic_region|MODIFIER|GLYMA_01G094300-GLYMA_01G094400|gene954-gene955|intergenic_region|gene954-gene955|||n.29051935A>G||||||	GT:PL	0/1:27,0,28	1/1:112,0,0
Chr 1	1482537	.	T	A	329	.	DP=15;VDB=7.48012e-07;SGB=-1.20005;MQSB=0.994805;MQ0F=0.133333;AC=4;AN=4;DP4=0,0,8,3;MQ=44;FS=TAACAGATATTATCTGCTGCATCTGAGTGGTTTGCCAGTCATGCTAGGGC[T/A]GTAGTTGCAACATTAGGAGGGCAACACAGTGCTGCTGGAAGAGCTGGTAA;ANN=A|synonymous_variant|LOW|GLYMA_01G014900|gene150|transcript|rna255|protein_coding|6/8|c.714T>A|p.Ala238Ala|809/1696|714/1110|238/369||,A|downstream_gene_variant|MODIFIER|GLYMA_01G015000|gene151|t…	GT:PL	1/1:149,15,0	1/1:204,18,0
Chr 1	7586760	.	A	G	231	.	DP=15;VDB=8.14125e-05;SGB=3.16415;MQSB=0.992367;MQ0F=0;AC=2;AN=2;DP4=0,0,4,4;MQ=60;FS=GCCCGGATAAAGAGAGCATTATCATGACTAATAGGCATAGATAGATTAAC[A/G]ACATGGTTCTACAATCTATATATGATCTGATGATGCAAGATAACAGAATG;ANN=G|upstream_gene_variant|MODIFIER|GLYMA_01G057500|gene581|transcript|rna908|protein_coding||c.-4077A>G|||||4077|,G|intergenic_region|MODIFIER|GLYMA_01G057400-GLYMA_01G057500|gene580-gene581|intergenic_reg…	GT:PL	1/1:255,24,0	./.:0,0,0
Chr 1	46191670	.	T	C	486	.	DP=150;VDB=0.0003471;SGB=-1.38629;MQSB=7.3605e-05;MQ0F=0;AC=4;AN=4;DP4=0,0,73,52;MQ=51;FS=GAGGGTGCAAGAGGATTAGACATCCTCCCATAGTACAGTTCCCTGCAGTT[T/C]GAACCCAGTGCCGCATTAGGTTAGGGAGCTGGGCTTTTTTCGCTCCTCTC;ANN=C|intron_variant|MODIFIER|GLYMA_01G136900|gene1382|transcript|rna2060|protein_coding|1/2|c.33+268A>G||||||	GT:PL	1/1:255,178,0	1/1:255,199,0
Chr 1	46185886	.	T	C	486	.	DP=150;VDB=0.00866485;SGB=4.10388;RPB=1;MQB=1;MQSB=0.387801;BQB=1;MQ0F=0;AC=4;AN=4;DP4=0,1,71,22;MQ=56;FS=GTAGATTTCTAGTGCGAAAGTTTGAGGTTGTATTTCTTTGATTCTGGTTT[T/C]CGATCTAATCATGTGATTCTTTCAATCAACATGTTATTCTCTAATGTATT;ANN=C|downstream_gene_variant|MODIFIER|GLYMA_01G136900|gene1382|transcript|rna2060|protein_coding||c.*2804A>G|||||2804|,C|intergenic_region|MODIFIER|GLYMA_01G136800-GLYMA_01G136900|gene13…	GT:PL	1/1:255,195,0	1/1:255,51,0
Chr 1	46185887	.	C	T	24.0457	.	DP=150;VDB=0.0221621;SGB=-2.83311;RPB=0.740947;MQB=0.860335;MQSB=0.387801;BQB=0.381951;MQ0F=0;ICB=0.3;HOB=0.125;AC=1;AN=4;DP4=68,23,3,0;MQ=56;FS=TAGATTTCTAGTGCGAAAGTTTGAGGTTGTATTTCTTTGATTCTGGTTTT[C/T]GATCTAATCATGTGATTCTTTCAATCAACATGTTATTCTCTAATGTATTC;ANN=T|downstream_gene_variant|MODIFIER|GLYMA_01G136900|gene1382|transcript|rna2060|protein_coding||c.*2803G>A|||||2803|,T|intergenic_region|MODIFIER…	GT:PL	0/0:0,172,255	0/1:60,0,255
Chr 1	46178969	.	T	C	486	.	DP=150;VDB=0.0553457;SGB=-1.3862;MQSB=0.84957;MQ0F=0;AC=4;AN=4;DP4=0,0,63,47;MQ=59;FS=ATTCAACTAAAAGATAAGACAACAAGGAAGGACGACCTATGAAGGAAGTA[T/C]GAACTAGGATACTTCTAACTTCTCTCCTTAGGGCTCTATCTTGGCTACTT;ANN=C|upstream_gene_variant|MODIFIER|GLYMA_01G136800|gene1381|transcript|rna2059|protein_coding||c.-1299A>G|||||1299|,C|intergenic_region|MODIFIER|GLYMA_01G136800-GLYMA_01G136900|gene1381-gene1382|intergenic…	GT:PL	1/1:255,202,0	1/1:255,129,0
Chr 1	56730759	.	T	C	118	.	DP=150;VDB=0.0901918;SGB=2.63044;RPB=0.700968;MQB=0.916493;MQSB=0.979289;BQB=0.884717;MQ0F=0;ICB=0.3;HOB=0.125;AC=1;AN=4;DP4=40,48,4,2;MQ=55;FS=GTTTTTCTTCCAATTAATTGGTTTAATTGGACAAAAGTCAGGTCCTTTGT[T/C]CCCATCTCCAACAATGATTGGCTGTCAAAAATAACATGACAGTTACAAAC;ANN=C|synonymous_variant|LOW|GLYMA_01G244900|gene2467|transcript|rna3855|protein_coding|12/19|c.2064A>G|p.Gly688Gly|2191/3578|2064/3237|688/1078||	GT:PL	0/1:154,0,255	0/0:0,169,255
Chr 1	46188736	.	A	G	486	.	DP=150;VDB=0.187152;SGB=-1.38629;MQSB=0.127367;MQ0F=0.0133333;AC=4;AN=4;DP4=0,0,62,59;MQ=43;FS=ATTTTTAGGTATCGGTAGTTGTCCAATCGTACCCAAACAgtaagattcca[A/G]aggaaaatGCACCTGAGATCAAATATTTTGAGCCGACCTCCATGGAAAAT;ANN=G|missense_variant|MODERATE|GLYMA_01G136900|gene1382|transcript|rna2060|protein_coding|3/3|c.554T>C|p.Phe185Ser|554/600|554/600|185/199||	GT:PL	1/1:255,184,0	1/1:255,181,0
Chr 1	50421987	.	A	C	26.8057	.	DP=150;VDB=0.308315;SGB=1.94933;RPB=0.993053;MQB=0.999319;MQSB=0.987891;BQB=0.970779;MQ0F=0;ICB=0.3;HOB=0.125;AC=1;AN=4;DP4=52,50,5,0;MQ=59;FS=GCTTTTGCACCCCAGGGATAGGGAGCTGGTCTTAAGTGAGACCACAAGGC[A/C]AGAATCACCTCAGACATAACACTAGCCATGATGGGTTCAAGGAAATCAGG;ANN=C|synonymous_variant|LOW|GLYMA_01G166400|gene1678|transcript|rna2546|protein_coding|13/35|c.2400T>G|p.Leu800Leu|2784/12365|2400/11631|800/3876||	GT:PL	0/1:64,0,255	0/0:0,193,255
Chr 1	53682066	.	G	A	94	.	DP=150;VDB=0.340487;SGB=4.69269;RPB=0.995905;MQB=0.224609;MQSB=0.975901;BQB=0.993803;MQ0F=0.0333333;ICB=0.3;HOB=0.125;AC=1;AN=4;DP4=60,18,8,1;MQ=37;FS=TAAATGTCTTCACACCTAGGGCAGTATATTTTCACAGTACTAGACCTAGG[G/A]ATGTCTGACTGACCAACTGGAATACAAGGTTGTCCAGAGCAGTAAACTCG;ANN=A|synonymous_variant|LOW|GLYMA_01G203800|gene2055|transcript|rna3163|protein_coding|4/6|c.651C>T|p.Ile217Ile|828/1400|651/858|217/285||,A|…	GT:PL	0/1:129,0,255	0/0:0,154,255
Chr 1	45293089	.	T	C	486	.	DP=150;VDB=0.781916;SGB=-1.38628;MQSB=1;MQ0F=0;AC=4;AN=4;DP4=0,0,58,47;MQ=60;FS=ATTAAGGACTATGTATGACTTTCGTGAACGTTAGATAGCAGCATAGCTTT[T/C]TGTTTGACAAAATGCCAAAGTTTGTTAGTAGTTATTAGTGACATAGTCTT;ANN=C|intron_variant|MODIFIER|GLYMA_01G133100|gene1344|transcript|rna2013|protein_coding|2/4|c.607+1557A>G||||||,C|intron_variant|MODIFIER|GLYMA_01G133100|gene1344|transcript|rna2012|protein_coding|2/4|c.607+1557A…	GT:PL	1/1:255,184,0	1/1:255,132,0
Chr 1	40892343	.	C	G	486	.	DP=150;VDB=5.32394e-27;SGB=-1.38628;MQSB=0.026526;MQ0F=0.02;AC=4;AN=4;DP4=0,0,54,33;MQ=33;FS=ataaaaaaatcttttttcccGTATTCGATGAAAGTTGTATGTACAATTTG[C/G]AGGGAGATCTTTCATATCTTTGGAGATCCACCTTACAATATGGAGCAAAA;ANN=G|downstream_gene_variant|MODIFIER|GLYMA_01G118900|gene1202|transcript|rna1825|protein_coding||c.*1798C>G|||||1510|,G|downstream_gene_variant|MODIFIER|GLYMA_01G118900|gene1202|transcript|rna1826|p…	GT:PL	1/1:255,144,0	1/1:255,117,0
Chr 1	3356206	.	A	C	486	.	DP=1502;VDB=8.43033e-35;SGB=-1.38629;RPB=0.618562;MQB=0.369635;MQSB=3.37808e-07;BQB=0.31867;MQ0F=0.0193076;AC=4;AN=4;DP4=1,1,385,547;MQ=35;FS=TATTCTGAAAATATAGAAACAAAGAAATTCCACTATCAAACTACCAAATC[A/C]AAATGGAATAGGTTAACAaacaataagaaacaaaaatgctTAATCttctt;ANN=C|intergenic_region|MODIFIER|GLYMA_01G031900-GLYMA_01G032000|gene322-gene323|intergenic_region|gene322-gene323|||n.3356206A>C||||||	GT:PL	1/1:255,255,0	1/1:255,255,0
Chr 1	53991960	.	G	A	75	.	DP=151;VDB=0.0281189;SGB=4.00342;RPB=0.99387;MQB=1.73566e-05;MQSB=0.447982;BQB=0.820826;MQ0F=0;ICB=0.3;HOB=0.125;AC=1;AN=4;DP4=56,39,4,4;MQ=57;FS=AAGAAGCTAGCTGAGGAGTGCCTTTCTAATATGAGCCTGTATTCTGATGA[G/A]ACACGACATGGATTTGAGCACACTTTAAGCTGGTTGAACCAGTGGGCTTG;ANN=A|synonymous_variant|LOW|GLYMA_01G208100|gene2098|transcript|rna3231|protein_coding|3/4|c.1770G>A|p.Glu590Glu|1837/3808|1770/3348|590/1115||,A|…	GT:PL	0/1:111,0,255	0/0:0,181,255
Chr 1	39687880	.	C	T	486	.	DP=151;VDB=0.270063;SGB=-1.38629;MQSB=0.0145921;MQ0F=0;AC=4;AN=4;DP4=0,0,62,33;MQ=58;FS=GAGGGCCACTGAGGCCTTATGCTCCACCGGCACCTTCCAAAAAAGACAGG[C/T]TCGAAGATAATGAGGTGGTGAAGATTGAAATTGACGAGTCTCTCTTTTCT;ANN=T|missense_variant|MODERATE|GLYMA_01G114800|gene1159|transcript|rna1745|protein_coding|3/3|c.310C>T|p.Leu104Phe|425/737|310/366|104/121||,T|downstream_gene_variant|MODIFIER|GLYMA_01G114900|gene1160|tra…	GT:PL	1/1:255,157,0	1/1:255,129,0
Chr 1	46187891	.	T	C	486	.	DP=151;VDB=0.282481;SGB=-1.38615;MQSB=1;MQ0F=0;AC=4;AN=4;DP4=0,0,53,41;MQ=60;FS=AAGGAAGAAAGATCAGAAAGATACACGGACGACTTTACTATAGTATAGGT[T/C]GGATGTTTCCATGGGCAGTAAGCAGCAAATCTCTCCTTATTGATGTGGGA;ANN=C|downstream_gene_variant|MODIFIER|GLYMA_01G136900|gene1382|transcript|rna2060|protein_coding||c.*799A>G|||||799|,C|intergenic_region|MODIFIER|GLYMA_01G136800-GLYMA_01G136900|gene1381-gene1382|intergenic_regio…	GT:PL	1/1:255,169,0	1/1:255,114,0
Chr 1	46177945	.	T	C	486	.	DP=151;VDB=0.515508;SGB=-1.38599;RPB=1;MQB=1;MQSB=0.15201;BQB=1;MQ0F=0;AC=4;AN=4;DP4=1,0,65,33;MQ=52;FS=CCTTATTCTAAGGTAATTTTTTGgggttttctattttcaatcaAAAATCT[T/C]AGATTTTCTATCAAGGTTCAGCTGAATTCACAAAAAGGTTCAGGGTTCAT;ANN=C|upstream_gene_variant|MODIFIER|GLYMA_01G136800|gene1381|transcript|rna2059|protein_coding||c.-275A>G|||||275|,C|intergenic_region|MODIFIER|GLYMA_01G136800-GLYMA_01G136900|gene1381-gen…	GT:PL	1/1:255,124,0	1/1:255,114,0
Chr 1	3345129	.	T	C	486	.	DP=151;VDB=0.888218;SGB=-1.38629;MQSB=0.719899;MQ0F=0;AC=4;AN=4;DP4=0,0,71,19;MQ=54;FS=CTTTGGCCTCTCTTTCATTACATGCTACCTATGTTCCCTGATCATGGTGA[T/C]CGGTTTGACCGCTCGTTGTGGCAGGCTTATGTTTCTGCAAACAAAATATT;ANN=C|synonymous_variant|LOW|GLYMA_01G031900|gene322|transcript|rna507|protein_coding|2/4|c.507T>C|p.Asp169Asp|931/3365|507/2583|169/860||	GT:PL	1/1:255,126,0	1/1:255,144,0
Chr 1	179	.	G	A	223	.	DP=151;VDB=0.956788;SGB=14.3863;RPB=0.949046;MQB=0.460195;MQSB=0.977082;BQB=0.918775;MQ0F=0;ICB=1;HOB=0.5;AC=1;AN=2;DP4=30,57,12,11;MQ=58;FS=tagagtaatttttagggtttagggtttaaggtTTTAGGTTTCGGGTTTGG[G/A]TTTTAGATTTTACGGCTTACGGTTTAaagtttaggggttagggtttaggg;ANN=A|intergenic_region|MODIFIER|CHR_START-GLYMA_01G000100|CHR_START-gene0|intergenic_region|CHR_START-gene0|||n.179G>A||||||	GT:PL	0/1:255,0,255	./.:0,0,0
Chr 1	46178950	.	A	G	486	.	DP=151;VDB=0.999994;SGB=-1.38623;RPB=1;MQB=1;MQSB=0.961534;BQB=1;MQ0F=0;AC=4;AN=4;DP4=1,0,52,67;MQ=59;FS=CAACCATCTGAGGCTTCTGATTCAACTAAAAGATAAGACAACAAGGAAGG[A/G]CGACCTATGAAGGAAGTATGAACTAGGATACTTCTAACTTCTCTCCTTAG;ANN=G|upstream_gene_variant|MODIFIER|GLYMA_01G136800|gene1381|transcript|rna2059|protein_coding||c.-1280T>C|||||1280|,G|intergenic_region|MODIFIER|GLYMA_01G136800-GLYMA_01G136900|gene1381-…	GT:PL	1/1:255,190,0	1/1:255,138,0
Chr 1	46177946	.	A	T	132	.	DP=152;VDB=0.000355303;SGB=3.31571;RPB=0.998883;MQB=0.216462;MQSB=0.19887;BQB=0.0682917;MQ0F=0;ICB=0.3;HOB=0.125;AC=1;AN=4;DP4=63,30,3,4;MQ=52;FS=CTTATTCTAAGGTAATTTTTTGgggttttctattttcaatcaAAAATCTT[A/T]GATTTTCTATCAAGGTTCAGCTGAATTCACAAAAAGGTTCAGGGTTCATA;ANN=T|upstream_gene_variant|MODIFIER|GLYMA_01G136800|gene1381|transcript|rna2059|protein_coding||c.-276T>A|||||276|,T|intergenic_region|MODIFIER|GL…	GT:PL	0/1:168,0,255	0/0:0,114,255
Chr 1	49243645	.	A	C	486	.	DP=152;VDB=0.0051205;SGB=-1.38629;MQSB=0.000184584;MQ0F=0.0855263;AC=4;AN=4;DP4=0,0,57,32;MQ=41;FS=GGTGTTGGCCAGGCCAATGCCGTTAGCGGGGTTAAACTGCCCCGTTAAGA[A/C]ACGTGCAGCGGAGAGGGAGCCACGTGCCGCGGAGGCCACGAGGGAGTTGA;ANN=C|missense_variant|MODERATE|GLYMA_01G154900|gene1562|transcript|rna2361|protein_coding|1/2|c.658T>G|p.Phe220Val|772/2252|658/1773|220/590||	GT:PL	1/1:255,129,0	1/1:255,138,0
Chr 1	46178114	.	A	G	486	.	DP=152;VDB=0.46029;SGB=-1.38629;MQSB=0.977652;MQ0F=0;AC=4;AN=4;DP4=0,0,57,39;MQ=59;FS=TATGGTTGTACAACTACAATACCCTATGAAGAGATTTTCCACTTTTTGTA[A/G]AGTAGGGTTACCGCACTCTTTATCTAGAATCAGCCATGTTAGAAGTCTTA;ANN=G|upstream_gene_variant|MODIFIER|GLYMA_01G136800|gene1381|transcript|rna2059|protein_coding||c.-444T>C|||||444|,G|intergenic_region|MODIFIER|GLYMA_01G136800-GLYMA_01G136900|gene1381-gene1382|intergenic_r…	GT:PL	1/1:255,129,0	1/1:255,160,0
Chr 1	51431392	.	T	C	357	.	DP=152;VDB=0;SGB=-1.38629;MQ0F=0.131579;AC=4;AN=4;DP4=0,0,0,151;MQ=18;FS=TCCATGCGGTTATACACCCTTCGAATAGGAATCCATTTTCTGAAAGATTT[T/C]GACTTTCGTGCGTTGGTAAGTCTTCGAGATCCTTTCGATGACCTATATTG;ANN=C|upstream_gene_variant|MODIFIER|GLYMA_01G177900|gene1794|transcript|rna2749|protein_coding||c.-1235A>G|||||1235|,C|downstream_gene_variant|MODIFIER|GLYMA_01G178000|gene1795|transcript|rna2750|protein_coding||c.*4216…	GT:PL	1/1:193,255,0	1/1:188,193,0
Chr 1	51431391	.	T	C	353	.	DP=152;VDB=0;SGB=-1.38629;MQ0F=0.131579;AC=4;AN=4;DP4=0,0,0,152;MQ=18;FS=ATCCATGCGGTTATACACCCTTCGAATAGGAATCCATTTTCTGAAAGATT[T/C]TGACTTTCGTGCGTTGGTAAGTCTTCGAGATCCTTTCGATGACCTATATT;ANN=C|upstream_gene_variant|MODIFIER|GLYMA_01G177900|gene1794|transcript|rna2749|protein_coding||c.-1234A>G|||||1234|,C|downstream_gene_variant|MODIFIER|GLYMA_01G178000|gene1795|transcript|rna2750|protein_coding||c.*4217…	GT:PL	1/1:192,255,0	1/1:185,193,0
Chr 1	51431394	.	A	G	357	.	DP=152;VDB=0;SGB=-1.38629;MQ0F=0.131579;AC=4;AN=4;DP4=0,0,0,152;MQ=18;FS=CATGCGGTTATACACCCTTCGAATAGGAATCCATTTTCTGAAAGATTTTG[A/G]CTTTCGTGCGTTGGTAAGTCTTCGAGATCCTTTCGATGACCTATATTGTG;ANN=G|upstream_gene_variant|MODIFIER|GLYMA_01G177900|gene1794|transcript|rna2749|protein_coding||c.-1237T>C|||||1237|,G|downstream_gene_variant|MODIFIER|GLYMA_01G178000|gene1795|transcript|rna2750|protein_coding||c.*4214…	GT:PL	1/1:193,255,0	1/1:188,193,0
Chr 1	40906514	.	T	C	486	.	DP=1525;VDB=0.0302009;SGB=-1.38629;MQSB=5.10564e-10;MQ0F=0.00327869;AC=4;AN=4;DP4=0,0,540,300;MQ=53;FS=CTATTCAATAtccttatgaaaaaataatctcATCAGAACGTTTCCGCGGT[T/C]GAAtacattttgaatttgataaatGCATTGCTTGTGAAGTATGTGTTCGT;ANN=C|upstream_gene_variant|MODIFIER|GLYMA_01G119000|gene1203|transcript|rna1828|protein_coding||c.-2353A>G|||||2338|,C|intron_variant|MODIFIER|GLYMA_01G119100|gene1204|transcript|rna1829|pr…	GT:PL	1/1:255,255,0	1/1:255,255,0
Chr 1	46178933	.	T	C	486	.	DP=153;VDB=0.0755055;SGB=-1.37967;MQSB=0.873619;MQ0F=0;AC=4;AN=4;DP4=0,0,61,53;MQ=59;FS=aaaacataGAATCAGAGCAACCATCTGAGGCTTCTGATTCAACTAAAAGA[T/C]AAGACAACAAGGAAGGACGACCTATGAAGGAAGTATGAACTAGGATACTT;ANN=C|upstream_gene_variant|MODIFIER|GLYMA_01G136800|gene1381|transcript|rna2059|protein_coding||c.-1263A>G|||||1263|,C|intergenic_region|MODIFIER|GLYMA_01G136800-GLYMA_01G136900|gene1381-gene1382|intergen…	GT:PL	1/1:255,229,0	1/1:255,114,0
Chr 1	42832353	.	A	G	486	.	DP=153;VDB=0.528794;SGB=-1.38286;MQSB=0.896221;MQ0F=0;AC=4;AN=4;DP4=0,0,71,36;MQ=59;FS=GACCGCCACCAGTTCGACCGCTCCGAGGTGTACCTCGAGCAATGCGCGGT[A/G]TTCCAGGGGCTGGCCGACCCGAAGCTCTTCCGCCGCAGCCTCCGCGCCGC;ANN=G|synonymous_variant|LOW|GLYMA_01G123900|gene1252|transcript|rna1889|protein_coding|1/4|c.396A>G|p.Val132Val|825/3910|396/2865|132/954||	GT:PL	1/1:255,211,0	1/1:255,111,0
Chr 1	37608836	.	C	T	486	.	DP=153;VDB=3.16718e-18;SGB=-1.38629;MQSB=0.822052;MQ0F=0;AC=4;AN=4;DP4=0,0,19,99;MQ=53;FS=AAGAATACATTagcaattcaatttcaaatggtTTGAGCTCGGAAGCAACC[C/T]ACTATCTATCGATAGGCTAAAACAAATTGCTATTGAATGCTTTGCCTATC;ANN=T|upstream_gene_variant|MODIFIER|GLYMA_01G110800|gene1119|transcript|rna1690|protein_coding||c.-882C>T|||||471|,T|downstream_gene_variant|MODIFIER|GLYMA_01G110900|gene1120|transcript|rna1691|protein_…	GT:PL	1/1:255,178,0	1/1:255,178,0
Chr 1	20177355	.	C	T	486	.	DP=153;VDB=6.14134e-11;SGB=10.6901;RPB=0.313726;MQB=0.0784314;MQSB=0.412753;BQB=0.745098;MQ0F=0;AC=4;AN=4;DP4=2,0,39,63;MQ=39;FS=AATTGGCTTTTTTCATATGAATTGCATTTGGTTAAATCTTTATTTTGAGC[C/T]ATAcgatattcaattattttatttctctatttttgtgGTACTAATCTAGA;ANN=T|downstream_gene_variant|MODIFIER|GLYMA_01G078500|gene792|transcript|rna1210|protein_coding||c.*2502G>A|||||2502|WARNING_TRANSCRIPT_NO_START_CODON,T|intergenic…	GT:PL	1/1:255,247,0	1/1:255,30,0
Chr 1	4046786	.	T	A	261	.	DP=154;VDB=0.000130297;SGB=-12.0878;RPB=0.314821;MQB=1.25911e-09;MQSB=0.95823;BQB=0.554905;MQ0F=0.0974026;ICB=0.5;HOB=0.5;AC=2;AN=4;DP4=34,17,23,10;MQ=42;FS=GAGCTTGTATCACTTGAAGCCTTCCATTTCCTATCAGCAGATGATGAGTT[T/A]ATCTTTGCTGATTGTATCCTCTCATACAATGTCTGTCAGATTAATAGAAG;ANN=A|synonymous_variant|LOW|GLYMA_01G038300|gene387|transcript|rna602|protein_coding|18/23|c.3159A>T|p.Ile1053Ile|3647/4436|3159/3948|1…	GT:PL	0/1:180,0,224	0/1:116,0,255
Chr 1	46188774	.	C	T	486	.	DP=154;VDB=0.00759575;SGB=-1.38629;MQSB=0.210792;MQ0F=0.012987;AC=4;AN=4;DP4=0,0,89,44;MQ=38;FS=AgtaagattccaaaggaaaatGCACCTGAGATCAAATATTTTGAGCCGAC[C/T]TCCATGGAAAATTCAAACTTTCTTTTTGATGCTACCatcacataaaaaca;ANN=T|synonymous_variant|LOW|GLYMA_01G136900|gene1382|transcript|rna2060|protein_coding|3/3|c.516G>A|p.Glu172Glu|516/600|516/600|172/199||	GT:PL	1/1:255,190,0	1/1:255,211,0
Chr 1	46187585	.	A	G	486	.	DP=154;VDB=0.00762097;SGB=-0.754945;RPB=1;MQB=1;MQSB=1;BQB=1;MQ0F=0;AC=4;AN=4;DP4=1,0,97,10;MQ=60;FS=CCCATGATATACTAAAAATGGAATGGAAAGGCAAAAAAATGATTCTATAT[A/G]CAGACATGAAAGCTCTATCGATAAAAGCATTCATTCTAGCCTAGcctatc;ANN=G|downstream_gene_variant|MODIFIER|GLYMA_01G136900|gene1382|transcript|rna2060|protein_coding||c.*1105T>C|||||1105|,G|intergenic_region|MODIFIER|GLYMA_01G136800-GLYMA_01G136900|gene1381-ge…	GT:PL	1/1:255,201,0	1/1:255,87,0
Chr 1	46188772	.	A	G	486	.	DP=154;VDB=0.0087718;SGB=-1.38629;MQSB=0.210792;MQ0F=0.012987;AC=4;AN=4;DP4=0,0,89,44;MQ=38;FS=ACAgtaagattccaaaggaaaatGCACCTGAGATCAAATATTTTGAGCCG[A/G]CCTCCATGGAAAATTCAAACTTTCTTTTTGATGCTACCatcacataaaaa;ANN=G|missense_variant|MODERATE|GLYMA_01G136900|gene1382|transcript|rna2060|protein_coding|3/3|c.518T>C|p.Val173Ala|518/600|518/600|173/199||	GT:PL	1/1:255,190,0	1/1:255,211,0
Chr 1	46191832	.	A	T	475	.	DP=154;VDB=0.841106;SGB=-1.38611;RPB=0.616639;MQB=0.0160674;MQSB=0.480293;BQB=0.0901832;MQ0F=0.025974;ICB=0.3;HOB=0.125;AC=3;AN=4;DP4=3,0,86,31;MQ=34;FS=ACACAACACTAAGTAATCCAGGCCAACCCACATTATTGACTAACAGTGGA[A/T]AATCATATTTCTTAAGAGGTACTAAATACAACTCCATGAATGAGCAAAAT;ANN=T|intron_variant|MODIFIER|GLYMA_01G136900|gene1382|transcript|rna2060|protein_coding|1/2|c.33+106T>A||||||	GT:PL	0/1:255,0,16	1/1:255,220,0
Chr 1	3345138	.	C	T	486	.	DP=154;VDB=0.854681;SGB=-1.38629;MQSB=0.872158;MQ0F=0;AC=4;AN=4;DP4=0,0,72,26;MQ=55;FS=CTCTTTCATTACATGCTACCTATGTTCCCTGATCATGGTGATCGGTTTGA[C/T]CGCTCGTTGTGGCAGGCTTATGTTTCTGCAAACAAAATATTTGCGGACAA;ANN=T|synonymous_variant|LOW|GLYMA_01G031900|gene322|transcript|rna507|protein_coding|2/4|c.516C>T|p.Asp172Asp|940/3365|516/2583|172/860||	GT:PL	1/1:255,135,0	1/1:255,160,0
Chr 1	46191826	.	A	G	473	.	DP=154;VDB=0.89049;SGB=-1.38598;RPB=0.415945;MQB=0.0178105;MQSB=0.65549;BQB=0.121207;MQ0F=0.0194805;ICB=0.3;HOB=0.125;AC=3;AN=4;DP4=3,0,87,22;MQ=34;FS=CTAGGCACACAACACTAAGTAATCCAGGCCAACCCACATTATTGACTAAC[A/G]GTGGAAAATCATATTTCTTAAGAGGTACTAAATACAACTCCATGAATGAG;ANN=G|intron_variant|MODIFIER|GLYMA_01G136900|gene1382|transcript|rna2060|protein_coding|1/2|c.33+112T>C||||||	GT:PL	0/1:255,0,25	1/1:255,205,0
Chr 1	50788787	.	G	A	486	.	DP=154;VDB=0.918953;SGB=-1.38629;MQSB=0.844871;MQ0F=0;AC=4;AN=4;DP4=0,0,59,45;MQ=59;FS=CGGTTGCATGATAATCAGGAAATGATCCTTGCAGCCGGGGAACAAGAAGC[G/A]GTGATAATATCACCTGGAGGTAGTTTATTGGCCACAATTGAACTACCTGG;ANN=A|synonymous_variant|LOW|GLYMA_01G170600|gene1720|transcript|rna2613|protein_coding|13/13|c.1815G>A|p.Ala605Ala|1895/2715|1815/2094|605/697||,A|downstream_gene_variant|MODIFIER|GLYMA_01G170700|gene1721|…	GT:PL	1/1:255,135,0	1/1:255,166,0
Chr 1	48603691	.	T	C	180	.	DP=154;VDB=0;SGB=-1.38619;RPB=0.484687;MQB=3.39244e-06;MQSB=0.0178763;BQB=0.0207368;MQ0F=0.00649351;ICB=0.3;HOB=0.125;AC=3;AN=4;DP4=3,6,0,139;MQ=32;FS=ACGTCAAAAGGAATCAATGTTGGACTCATTGGATCTTCTAGCAATTCGTG[T/C]GAGGATTGGTAGTTGGGGTTTCATAGAAAGCCCATTTTATGAAATCTctg;ANN=C|downstream_gene_variant|MODIFIER|GLYMA_01G148900|gene1502|transcript|rna2257|protein_coding||c.*4261T>C|||||3866|,C|downstream_gene_vari…	GT:PL	1/1:106,101,0	0/1:109,0,91
Chr 1	4142045	.	T	G	486	.	DP=154;VDB=0;SGB=-1.38628;MQSB=0.00865622;MQ0F=0.0909091;AC=4;AN=4;DP4=0,0,64,87;MQ=30;FS=GACAGAGGATGCAAGTGTTATCTAGAATGATTGGGCGTAAAGCGTCTGTG[T/G]GTGGCTTTTTAAGTTTGTTGTCAAATCTCAGGGCTCAACCTTGGATAGGC;ANN=G|intergenic_region|MODIFIER|GLYMA_01G0386002-GLYMA_01G038700|gene390-gene391|intergenic_region|gene390-gene391|||n.4142045T>G||||||	GT:PL	1/1:255,255,0	1/1:255,172,0
Chr 1	4142044	.	G	A	486	.	DP=154;VDB=0;SGB=-1.38628;RPB=1;MQB=1;MQSB=0.0129794;BQB=1;MQ0F=0.0909091;AC=4;AN=4;DP4=1,0,64,87;MQ=29;FS=AGACAGAGGATGCAAGTGTTATCTAGAATGATTGGGCGTAAAGCGTCTGT[G/A]TGTGGCTTTTTAAGTTTGTTGTCAAATCTCAGGGCTCAACCTTGGATAGG;ANN=A|intergenic_region|MODIFIER|GLYMA_01G0386002-GLYMA_01G038700|gene390-gene391|intergenic_region|gene390-gene391|||n.4142044G>A||||||	GT:PL	1/1:255,255,0	1/1:255,172,0
Chr 1	40892328	.	T	C	475	.	DP=154;VDB=1.04429e-25;SGB=-1.38629;RPB=0.00413701;MQB=0.0143584;MQSB=0.0101641;BQB=0.678513;MQ0F=0.0194805;ICB=0.3;HOB=0.125;AC=3;AN=4;DP4=7,1,57,29;MQ=33;FS=tatttacaaatctgaataaaaaaatcttttttcccGTATTCGATGAAAGT[T/C]GTATGTACAATTTGCAGGGAGATCTTTCATATCTTTGGAGATCCACCTTA;ANN=C|downstream_gene_variant|MODIFIER|GLYMA_01G118900|gene1202|transcript|rna1825|protein_coding||c.*1783T>C|||||1495|,C|downstream_g…	GT:PL	0/1:255,0,82	1/1:255,31,0
Chr 1	46179081	.	T	C	486	.	DP=154;VDB=1.59449e-15;SGB=-1.38606;MQSB=0.48845;MQ0F=0;AC=4;AN=4;DP4=0,0,47,39;MQ=53;FS=TCTAAGTATGATAGCTATTTTAGATCATTGTAGTCCACACTAAGAAGATT[T/C]TATCTTGGCTTAGCATCCTTAATTCATGAATCATTAACTGGCTTTACGCG;ANN=C|upstream_gene_variant|MODIFIER|GLYMA_01G136800|gene1381|transcript|rna2059|protein_coding||c.-1411A>G|||||1411|,C|intergenic_region|MODIFIER|GLYMA_01G136800-GLYMA_01G136900|gene1381-gene1382|interge…	GT:PL	1/1:255,154,0	1/1:255,105,0
Chr 1	53485350	.	T	A	486	.	DP=1547;VDB=0.834997;SGB=-1.38629;RPB=1;MQB=1;MQSB=0.00104894;BQB=1;MQ0F=0.00193924;AC=4;AN=4;DP4=1,0,507,525;MQ=46;FS=ACTTTAGGTcttttttaaacttataaaattgattcaattttgaaataaaa[T/A]aaaatagaatgccATGTGTATTGTGTATCTAGGGAGaattctttttgaaa;ANN=A|upstream_gene_variant|MODIFIER|GLYMA_01G201600|gene2033|transcript|rna3133|protein_coding||c.-2291T>A|||||2291|,A|downstream_gene_variant|MODIFIER|GLYMA_01G201400|gene2…	GT:PL	1/1:255,255,0	1/1:255,255,0
Chr 1	46178927	.	A	C	486	.	DP=155;VDB=0.00323352;SGB=-1.38385;MQSB=0.88371;MQ0F=0;AC=4;AN=4;DP4=0,0,60,56;MQ=59;FS=acaaagaaaacataGAATCAGAGCAACCATCTGAGGCTTCTGATTCAACT[A/C]AAAGATAAGACAACAAGGAAGGACGACCTATGAAGGAAGTATGAACTAGG;ANN=C|upstream_gene_variant|MODIFIER|GLYMA_01G136800|gene1381|transcript|rna2059|protein_coding||c.-1257T>G|||||1257|,C|intergenic_region|MODIFIER|GLYMA_01G136800-GLYMA_01G136900|gene1381-gene1382|intergen…	GT:PL	1/1:255,229,0	1/1:255,120,0
Chr 1	46187584	.	T	C	486	.	DP=155;VDB=0.0062027;SGB=-0.754945;RPB=1;MQB=1;MQSB=1;BQB=1;MQ0F=0;AC=4;AN=4;DP4=1,0,97,10;MQ=60;FS=GCCCATGATATACTAAAAATGGAATGGAAAGGCAAAAAAATGATTCTATA[T/C]ACAGACATGAAAGCTCTATCGATAAAAGCATTCATTCTAGCCTAGcctat;ANN=C|downstream_gene_variant|MODIFIER|GLYMA_01G136900|gene1382|transcript|rna2060|protein_coding||c.*1106A>G|||||1106|,C|intergenic_region|MODIFIER|GLYMA_01G136800-GLYMA_01G136900|gene1381-gen…	GT:PL	1/1:255,201,0	1/1:255,87,0
Chr 1	56727977	.	G	A	211	.	DP=155;VDB=0.076945;SGB=4.00342;RPB=0.790283;MQB=1;MQSB=1;BQB=0.793719;MQ0F=0;ICB=0.3;HOB=0.125;AC=1;AN=4;DP4=60,32,6,2;MQ=60;FS=CCAATTATGGCTTTTGTTAAAGTGTCGTCATCTATTTGTAGTTCTCTTAA[G/A]AAGTCACCAGTTCCATCATATACATCAAGTGTCTTCAGCAAATTGGGATC;ANN=A|synonymous_variant|LOW|GLYMA_01G244900|gene2467|transcript|rna3855|protein_coding|17/19|c.2919C>T|p.Phe973Phe|3046/3578|2919/3237|973/1078||,A|upstream_gene_v…	GT:PL	0/1:245,0,255	0/0:0,217,255
Chr 1	46191590	.	T	C	486	.	DP=155;VDB=0.951018;SGB=-1.38629;MQSB=0.0393985;MQ0F=0.0322581;AC=4;AN=4;DP4=0,0,79,44;MQ=31;FS=ATATTCAACATAGCATTTGTACTCATGTGCCTTCCAGAACCAAAGGTATT[T/C]GAGCTAGCTGCATACGATTAGCCAGCGTTGAGGGTGCAAGAGGATTAGAC;ANN=C|intron_variant|MODIFIER|GLYMA_01G136900|gene1382|transcript|rna2060|protein_coding|1/2|c.33+348A>G||||||	GT:PL	1/1:255,184,0	1/1:255,187,0
Chr 1	53488387	.	G	C	470	.	DP=156;VDB=0.000142098;SGB=6.29183;MQSB=0.661001;MQ0F=0;AC=4;AN=4;DP4=0,0,5,146;MQ=30;FS=taaaatagaGATAGTTACTTTTCAGAAAATTCTAATGAGGGTGTTAATGC[G/C]GATGCTTTATTCCCTTTTCTAAAGGTAGGAGAAAagataaaacttaaaaa;ANN=C|upstream_gene_variant|MODIFIER|GLYMA_01G201800|gene2035|transcript|rna3135|protein_coding||c.-3039G>C|||||3039|,C|downstream_gene_variant|MODIFIER|GLYMA_01G201700|gene2034|transcript|rna3134|protein…	GT:PL	1/1:255,255,0	1/1:239,90,0
Chr 1	50411297	.	G	T	81	.	DP=156;VDB=0.720054;SGB=3.31571;RPB=0.0947373;MQB=0.820277;MQSB=0.978153;BQB=0.445433;MQ0F=0;ICB=0.3;HOB=0.125;AC=1;AN=4;DP4=59,39,5,2;MQ=59;FS=CATCACTCAATGCCCCCCAGTCTTGATTTTGGATAATAAATTGAAGTCTG[G/T]TAAAAAGAGTTTTCCCGAGAGACTCatgatagagagagaaaaatttcATC;ANN=T|missense_variant|MODERATE|GLYMA_01G166400|gene1678|transcript|rna2546|protein_coding|26/35|c.7418C>A|p.Thr2473Asn|7802/12365|7418/11631|2473/38…	GT:PL	0/1:117,0,255	0/0:0,196,255
Chr 1	48603827	.	G	A	476	.	DP=156;VDB=4.98639e-19;SGB=-1.38624;RPB=0.000778271;MQB=0.000950797;MQSB=0.997339;BQB=0.463021;MQ0F=0.0448718;ICB=0.3;HOB=0.125;AC=3;AN=4;DP4=6,3,40,31;MQ=31;FS=ATGTACAGATGAATACTATATGGTAGCAACAGGAAATTCTTTTGACACTT[G/A]ATCGAGATATTAAGGAGGAACAGACTGTTCCAGCCCGATacagttattat;ANN=A|downstream_gene_variant|MODIFIER|GLYMA_01G148900|gene1502|transcript|rna2257|protein_coding||c.*4397G>A|||||4002|,A|downstream…	GT:PL	1/1:255,114,0	0/1:255,0,208
Chr 1	50411275	.	T	C	70	.	DP=157;VDB=0.0530329;SGB=2.63044;RPB=0.0346673;MQB=0.0028946;MQSB=0.867062;BQB=1;MQ0F=0;ICB=0.3;HOB=0.125;AC=1;AN=4;DP4=73,28,2,4;MQ=59;FS=AGGCCTTGTTTAAGCCAGAAAACATCACTCAATGCCCCCCAGTCTTGATT[T/C]TGGATAATAAATTGAAGTCTGGTAAAAAGAGTTTTCCCGAGAGACTCatg;ANN=C|synonymous_variant|LOW|GLYMA_01G166400|gene1678|transcript|rna2546|protein_coding|26/35|c.7440A>G|p.Gln2480Gln|7824/12365|7440/11631|2480/3876||	GT:PL	0/1:107,0,255	0/0:0,199,255
Chr 1	50411273	.	T	A	69	.	DP=157;VDB=0.0568748;SGB=2.63044;RPB=0.0412258;MQB=0.0028946;MQSB=0.867062;BQB=0.998145;MQ0F=0;ICB=0.3;HOB=0.125;AC=1;AN=4;DP4=73,28,2,4;MQ=59;FS=CAAGGCCTTGTTTAAGCCAGAAAACATCACTCAATGCCCCCCAGTCTTGA[T/A]TTTGGATAATAAATTGAAGTCTGGTAAAAAGAGTTTTCCCGAGAGACTCa;ANN=A|missense_variant|MODERATE|GLYMA_01G166400|gene1678|transcript|rna2546|protein_coding|26/35|c.7442A>T|p.Asn2481Ile|7826/12365|7442/11631|2481/…	GT:PL	0/1:106,0,255	0/0:0,202,255
Chr 1	46178929	.	A	C	47.9782	.	DP=158;VDB=0.000327359;SGB=4.69269;RPB=0.524716;MQB=0.990838;MQSB=0.881119;BQB=0.885801;MQ0F=0;ICB=0.3;HOB=0.125;AC=1;AN=4;DP4=60,50,3,6;MQ=59;FS=aaagaaaacataGAATCAGAGCAACCATCTGAGGCTTCTGATTCAACTAA[A/C]AGATAAGACAACAAGGAAGGACGACCTATGAAGGAAGTATGAACTAGGAT;ANN=C|upstream_gene_variant|MODIFIER|GLYMA_01G136800|gene1381|transcript|rna2059|protein_coding||c.-1259T>G|||||1259|,C|intergenic_region|MODIFIER|…	GT:PL	0/1:85,0,255	0/0:0,117,255
Chr 1	177	.	G	A	52	.	DP=158;VDB=0.299228;SGB=7.4578;RPB=0.446369;MQB=0.86597;MQSB=0.999467;BQB=0.992366;MQ0F=0;ICB=1;HOB=0.5;AC=1;AN=2;DP4=45,53,4,9;MQ=58;FS=tttagagtaatttttagggtttagggtttaaggtTTTAGGTTTCGGGTTT[G/A]GGTTTTAGATTTTACGGCTTACGGTTTAaagtttaggggttagggtttag;ANN=A|intergenic_region|MODIFIER|CHR_START-GLYMA_01G000100|CHR_START-gene0|intergenic_region|CHR_START-gene0|||n.177G>A||||||	GT:PL	0/1:86,0,255	./.:0,0,0
Chr 1	4046768	.	A	T	70	.	DP=158;VDB=0.348933;SGB=1.27626;RPB=0.814275;MQB=0.539006;MQSB=0.997574;BQB=0.985608;MQ0F=0.101266;ICB=0.3;HOB=0.125;AC=1;AN=4;DP4=66,18,2,2;MQ=40;FS=CTGTCATATTGATCAGTGGAGCTTGTATCACTTGAAGCCTTCCATTTCCT[A/T]TCAGCAGATGATGAGTTTATCTTTGCTGATTGTATCCTCTCATACAATGT;ANN=T|missense_variant|MODERATE|GLYMA_01G038300|gene387|transcript|rna602|protein_coding|18/23|c.3177T>A|p.Asp1059Glu|3665/4436|3177/3948|1059/…	GT:PL	0/1:105,0,255	0/0:0,181,255
Chr 1	53991897	.	A	G	167	.	DP=158;VDB=0.970425;SGB=6.07412;RPB=0.760759;MQB=0.00832747;MQSB=0.541792;BQB=0.0377633;MQ0F=0;ICB=0.3;HOB=0.125;AC=1;AN=4;DP4=62,24,6,5;MQ=58;FS=GGCGATGAGTGTGTTGTAGCTCTCACAGATCAGTGGTACATTACATATGG[A/G]GAATCAGAATGGAAGAAGCTAGCTGAGGAGTGCCTTTCTAATATGAGCCT;ANN=G|synonymous_variant|LOW|GLYMA_01G208100|gene2098|transcript|rna3231|protein_coding|3/4|c.1707A>G|p.Gly569Gly|1774/3808|1707/3348|569/1115||,G|…	GT:PL	0/1:203,0,255	0/0:0,144,255
Chr 1	46186599	.	T	C	486	.	DP=158;VDB=1.29669e-09;SGB=0.157705;MQSB=0.892372;MQ0F=0.00632911;AC=4;AN=4;DP4=0,0,92,26;MQ=49;FS=AAGGGGCTATCTCTTAGTCAGAGTAGATAGAAAAGATCTTCTGATCAATC[T/C]AGATATCATTTCGATTCCATTAGTAATAAGGATTCAGAATATCACGCATT;ANN=C|downstream_gene_variant|MODIFIER|GLYMA_01G136900|gene1382|transcript|rna2060|protein_coding||c.*2091A>G|||||2091|,C|intergenic_region|MODIFIER|GLYMA_01G136800-GLYMA_01G136900|gene1381-gene…	GT:PL	1/1:255,255,0	1/1:255,90,0
Chr 1	35678261	.	A	G	481	.	DP=158;VDB=1.82774e-32;SGB=-1.38629;RPB=1;MQB=1;MQSB=2.5496e-08;BQB=1;MQ0F=0.0506329;AC=4;AN=4;DP4=1,0,20,104;MQ=31;FS=TTATTCACTAGAACAATTATGATCTCGAAGTCAATCCGGGGCAAGTGTTC[A/G]AATCTATTATGACATAACAGTGGGGCGCTCAACggaacattatttttttt;ANN=G|intergenic_region|MODIFIER|GLYMA_01G105500-GLYMA_01G105600|gene1066-gene1067|intergenic_region|gene1066-gene1067|||n.35678261A>G||||||	GT:PL	1/1:250,135,0	1/1:255,202,0
Chr 1	46262998	.	A	G	486	.	DP=158;VDB=5.01385e-34;SGB=-1.38585;MQSB=0.988859;MQ0F=0;AC=4;AN=4;DP4=0,0,43,57;MQ=59;FS=GATAAGCAAACCTGGCCAAAGAATCACTATTTCAATTGAAGCTCTCCCAC[A/G]GTGACCCAATTcccatatataaataattaagaatgttgTTTCTGACACAA;ANN=G|intergenic_region|MODIFIER|GLYMA_01G137100-GLYMA_01G137200|gene1384-gene1385|intergenic_region|gene1384-gene1385|||n.46262998A>G||||||	GT:PL	1/1:255,114,0	1/1:255,187,0
Chr 1	52501612	.	T	G	486	.	DP=158;VDB=5.85787e-08;SGB=-1.38627;MQSB=1;MQ0F=0;AC=4;AN=4;DP4=0,0,55,40;MQ=60;FS=GATAGATGTTACCCATTAGATAAAATCTGAAATCTCTgttgtaacttttt[T/G]tatccTCTCTATTGGTcctgttctctttgaaaacaaaaagaaaaaataat;ANN=G|3_prime_UTR_variant|MODIFIER|GLYMA_01G190100|gene1918|transcript|rna2944|protein_coding|1/1|c.*228T>G|||||228|	GT:PL	1/1:255,123,0	1/1:255,163,0
Chr 1	46262996	.	A	G	486	.	DP=158;VDB=7.89698e-34;SGB=-1.38585;MQSB=0.988859;MQ0F=0;AC=4;AN=4;DP4=0,0,43,57;MQ=59;FS=TGGATAAGCAAACCTGGCCAAAGAATCACTATTTCAATTGAAGCTCTCCC[A/G]CAGTGACCCAATTcccatatataaataattaagaatgttgTTTCTGACAC;ANN=G|intergenic_region|MODIFIER|GLYMA_01G137100-GLYMA_01G137200|gene1384-gene1385|intergenic_region|gene1384-gene1385|||n.46262996A>G||||||	GT:PL	1/1:255,114,0	1/1:255,187,0
Chr 1	46187574	.	T	C	486	.	DP=159;VDB=0.0491616;SGB=-0.108058;RPB=1;MQB=1;MQSB=0.998347;BQB=1;MQ0F=0;AC=4;AN=4;DP4=1,0,97,12;MQ=59;FS=CAACCCAGCTGCCCATGATATACTAAAAATGGAATGGAAAGGCAAAAAAA[T/C]GATTCTATATACAGACATGAAAGCTCTATCGATAAAAGCATTCATTCTAG;ANN=C|downstream_gene_variant|MODIFIER|GLYMA_01G136900|gene1382|transcript|rna2060|protein_coding||c.*1116A>G|||||1116|,C|intergenic_region|MODIFIER|GLYMA_01G136800-GLYMA_01G136900|gene1…	GT:PL	1/1:255,210,0	1/1:255,84,0
Chr 1	55452785	.	C	T	60	.	DP=159;VDB=0.11383;SGB=3.31571;RPB=0.907297;MQB=0.210857;MQSB=0.744764;BQB=0.944698;MQ0F=0.0188679;ICB=0.3;HOB=0.125;AC=1;AN=4;DP4=52,45,2,5;MQ=54;FS=TCCGAGGTTGCCATCCACAGAGTCAGGGAGCTCGCCGGCGAATTTGGGAA[C/T]AACCTCTCCTTTCACAAGGTgctcctccttctccttctaTTGCCTGTttc;ANN=T|synonymous_variant|LOW|GLYMA_01G225800|gene2276|transcript|rna3539|protein_coding|1/9|c.294C>T|p.Asn98Asn|434/1697|294/1176|98/391||,T|sy…	GT:PL	0/1:97,0,255	0/0:0,169,255
Chr 1	46188862	.	G	A	476	.	DP=159;VDB=0.163386;SGB=-26.5099;RPB=0.982621;MQB=0.238666;MQSB=0.594959;BQB=0.353018;MQ0F=0;ICB=0.5;HOB=0.5;AC=2;AN=4;DP4=13,34,23,57;MQ=54;FS=tcacataaaaacataaactttGAGGCTCAATAGCTAAATACATGGCAATT[G/A]AATCATGAGCCAAGATCATAAAGAGCATATTGCGAGTAGGAAGTGGAATT;ANN=A|missense_variant|MODERATE|GLYMA_01G136900|gene1382|transcript|rna2060|protein_coding|3/3|c.428C>T|p.Ser143Leu|428/600|428/600|143/199||	GT:PL	0/1:255,0,255	0/1:255,0,182
Chr 1	47746324	.	G	T	228	.	DP=159;VDB=0.948672;SGB=-7.485;RPB=0.116742;MQB=0.837612;MQSB=0.837612;BQB=0.949056;MQ0F=0;ICB=0.5;HOB=0.5;AC=2;AN=4;DP4=90,12,12,6;MQ=58;FS=GACCGCATCAAGCACCACTGGACTGTGGGCGCCAAATTCTACGGCATCCC[G/T]GAGAGCTTCATCCGCGTCTGCGTCGCCGCCTGCCCCGTCTGCTCCTCTGC;ANN=T|synonymous_variant|LOW|GLYMA_01G143700|gene1450|transcript|rna2164|protein_coding|1/3|c.591G>T|p.Pro197Pro|591/3213|591/1878|197/625||,T|synonymou…	GT:PL	0/1:68,0,255	0/1:199,0,255
Chr 1	46191526	.	A	G	486	.	DP=159;VDB=2.19557e-37;SGB=-1.38629;MQSB=0.620269;MQ0F=0.0125786;AC=4;AN=4;DP4=0,0,84,21;MQ=47;FS=TGCAGCACGTCCAGTCGTTAGCTCCTCCCCTGCACATGTACCTACATAGT[A/G]TAGTGTCAGTCGCATATTCAACATAGCATTTGTACTCATGTGCCTTCCAG;ANN=G|intron_variant|MODIFIER|GLYMA_01G136900|gene1382|transcript|rna2060|protein_coding|1/2|c.33+412T>C||||||	GT:PL	1/1:255,151,0	1/1:255,166,0
Chr 1	46192706	.	A	C	486	.	DP=159;VDB=4.44628e-35;SGB=-1.38594;RPB=1;MQB=1;MQSB=0.636141;BQB=1;MQ0F=0.00628931;AC=4;AN=4;DP4=0,1,92,14;MQ=34;FS=GGCCTGCTGTAACTTGGGCCTTGTTAGATAGAAGCAAAAGACTTTCACTT[A/C]TAAATCCAAAGGGAGAATGAACCTAAGAGGAACATAGAAAGTCAAGAAGA;ANN=C|upstream_gene_variant|MODIFIER|GLYMA_01G136900|gene1382|transcript|rna2060|protein_coding||c.-736T>G|||||736|,C|intergenic_region|MODIFIER|GLYMA_01G136900-GLYMA_01G137000…	GT:PL	1/1:255,83,0	1/1:255,199,0
Chr 1	46178986	.	A	G	486	.	DP=159;VDB=6.85896e-06;SGB=-1.38626;MQSB=0.851509;MQ0F=0;AC=4;AN=4;DP4=0,0,61,47;MQ=59;FS=GACAACAAGGAAGGACGACCTATGAAGGAAGTATGAACTAGGATACTTCT[A/G]ACTTCTCTCCTTAGGGCTCTATCTTGGCTACTTTCGCTCCTAACTCTAAG;ANN=G|upstream_gene_variant|MODIFIER|GLYMA_01G136800|gene1381|transcript|rna2059|protein_coding||c.-1316T>C|||||1316|,G|intergenic_region|MODIFIER|GLYMA_01G136800-GLYMA_01G136900|gene1381-gene1382|interg…	GT:PL	1/1:255,193,0	1/1:255,132,0
Chr 1	24358216	.	T	C	486	.	DP=1595;VDB=2.75285e-10;SGB=-1.38629;RPB=0.605802;MQB=0.695392;MQSB=0.237015;BQB=0.00426621;MQ0F=0.000626959;AC=4;AN=4;DP4=0,2,245,927;MQ=53;FS=TCATTATGAATATACAAACCAAAATGTGAAAGCCTAAAAATATACATACC[T/C]AGTTAAAGTGTAATATGATTGCATCGTGATGTCTAAGGACATGATCTAAT;ANN=C|downstream_gene_variant|MODIFIER|GLYMA_01G083600|gene845|transcript|rna1290|protein_coding||c.*2820A>G|||||2049|,C|intergenic_region|MODIFIER|G…	GT:PL	1/1:255,255,0	1/1:255,255,0
Chr 1	44778259	.	T	C	231	.	DP=16;VDB=0.000111506;SGB=3.78914;MQSB=0.974597;MQ0F=0;AC=2;AN=2;DP4=0,0,5,4;MQ=60;FS=ttaaacttcaTCAATTGATTAACAATGAagtaagaaaatcaaaatcattg[T/C]ataagataattttctttctcaaaactAATCTAATTCATAAACCCCTCACA;ANN=C|upstream_gene_variant|MODIFIER|GLYMA_01G131400|gene1327|transcript|rna1984|protein_coding||c.-686T>C|||||68|,C|upstream_gene_variant|MODIFIER|GLYMA_01G131400|gene1327|transcript|rna1985|protein_coding|…	GT:PL	1/1:255,27,0	./.:0,0,0
Chr 1	39979541	.	A	G	231	.	DP=16;VDB=0.000139842;SGB=3.16415;MQSB=0.5;MQ0F=0;AC=2;AN=2;DP4=0,0,2,6;MQ=53;FS=TCATGTGGTGTCTGGAACTCCTGGCCGATTTTGTGACATGATCAAAAGGA[A/G]AACATTACACACGAGGGCTATGTGGATGCTAGTTTTTGTGagtttatttt;ANN=G|intergenic_region|MODIFIER|GLYMA_01G115500-GLYMA_01G115600|gene1166-gene1167|intergenic_region|gene1166-gene1167|||n.39979541A>G||||||	GT:PL	1/1:255,24,0	./.:0,0,0
Chr 1	44778256	.	T	C	231	.	DP=16;VDB=0.000185838;SGB=3.78914;MQSB=0.974597;MQ0F=0;AC=2;AN=2;DP4=0,0,5,4;MQ=60;FS=attttaaacttcaTCAATTGATTAACAATGAagtaagaaaatcaaaatca[T/C]tgtataagataattttctttctcaaaactAATCTAATTCATAAACCCCTC;ANN=C|upstream_gene_variant|MODIFIER|GLYMA_01G131400|gene1327|transcript|rna1984|protein_coding||c.-689T>C|||||71|,C|upstream_gene_variant|MODIFIER|GLYMA_01G131400|gene1327|transcript|rna1985|protein_coding|…	GT:PL	1/1:255,27,0	./.:0,0,0
Chr 1	7586789	.	G	A	231	.	DP=16;VDB=0.000206216;SGB=3.16415;MQSB=0.992367;MQ0F=0;AC=2;AN=2;DP4=0,0,4,4;MQ=60;FS=AATAGGCATAGATAGATTAACAACATGGTTCTACAATCTATATATGATCT[G/A]ATGATGCAAGATAACAGAATGGGCCTGAAAACACAGTTGAGTAATCCAGT;ANN=A|upstream_gene_variant|MODIFIER|GLYMA_01G057500|gene581|transcript|rna908|protein_coding||c.-4048G>A|||||4048|,A|intergenic_region|MODIFIER|GLYMA_01G057400-GLYMA_01G057500|gene580-gene581|intergenic_reg…	GT:PL	1/1:255,24,0	./.:0,0,0
Chr 1	45818509	.	A	T	231	.	DP=16;VDB=0.000272437;SGB=4.42685;MQSB=1;MQ0F=0;AC=2;AN=2;DP4=0,0,8,2;MQ=60;FS=GAGGgagagaaaaataagtgaaaaggaggaagaaaaaaataaaaaaaaat[A/T]aagaaaaagagagaaaatgaggaagaaaaaaataaaaaaaataaggaaaa;ANN=T|intergenic_region|MODIFIER|GLYMA_01G135800-GLYMA_01G135900|gene1371-gene1372|intergenic_region|gene1371-gene1372|||n.45818509A>T||||||	GT:PL	1/1:255,30,0	./.:0,0,0
Chr 1	7586798	.	A	G	231	.	DP=16;VDB=0.000350984;SGB=3.16415;MQSB=0.992367;MQ0F=0;AC=2;AN=2;DP4=0,0,4,4;MQ=60;FS=AGATAGATTAACAACATGGTTCTACAATCTATATATGATCTGATGATGCA[A/G]GATAACAGAATGGGCCTGAAAACACAGTTGAGTAATCCAGTACCTTCCAA;ANN=G|upstream_gene_variant|MODIFIER|GLYMA_01G057500|gene581|transcript|rna908|protein_coding||c.-4039A>G|||||4039|,G|intergenic_region|MODIFIER|GLYMA_01G057400-GLYMA_01G057500|gene580-gene581|intergenic_reg…	GT:PL	1/1:255,24,0	./.:0,0,0
Chr 1	41236544	.	T	C	174	.	DP=16;VDB=0.00043287;SGB=-1.24744;RPB=1;MQB=1;MQSB=0.0833333;BQB=1;MQ0F=0.3125;ICB=0.3;HOB=0.125;AC=3;AN=4;DP4=1,0,1,12;MQ=27;FS=aacggtgaatgagtccgagatcgtcatttttctgagacaggttaggTGGC[T/C]TGCGGGAAAAAGATAGGgttttgagagaaaagagaaaaaacgaaattgtg;ANN=C|upstream_gene_variant|MODIFIER|GLYMA_01G119900|gene1212|transcript|rna1839|protein_coding||c.-3417T>C|||||3397|,C|intergenic_region|MODIFIER|GLYMA_01G119800-G…	GT:PL	0/1:119,0,39	1/1:90,21,0
Chr 1	9828622	.	G	A	70	.	DP=16;VDB=0.000931423;SGB=-0.933479;RPB=0.285714;MQB=0;MQSB=0.785714;BQB=0.714286;MQ0F=0;ICB=0.5;HOB=0.5;AC=2;AN=4;DP4=1,1,6,1;MQ=29;FS=TCTGTGGATGAAAGACCTTTAACTGACAATACAAATATTGACTGATTTGA[G/A]TTGTGTCATGAATTATTGGGTGTCGTGCCTGACGTGTTGGAAGCCCATGT;ANN=A|downstream_gene_variant|MODIFIER|GLYMA_01G064700|gene654|transcript|rna1022|protein_coding||c.*3280G>A|||||3280|,A|intergenic_region|MODIFIER|GLYMA_01G…	GT:PL	0/1:73,0,42	0/1:30,0,31
Chr 1	6676199	.	G	A	231	.	DP=16;VDB=0.00140533;SGB=5.07446;MQSB=0.475476;MQ0F=0;AC=2;AN=2;DP4=0,0,6,5;MQ=44;FS=tagtttaaaatatcaattaggacttgtgggaaagcttgggcagagcaaat[G/A]agaaaaatgagtgatAAATGTGAAAGCAAGAGTCATTTTTAGGGTAAATT;ANN=A|intergenic_region|MODIFIER|GLYMA_01G053200-GLYMA_01G053300|gene538-gene539|intergenic_region|gene538-gene539|||n.6676199G>A||||||	GT:PL	1/1:255,33,0	./.:0,0,0
Chr 1	1736764	.	C	A	37.8607	.	DP=16;VDB=0.00187095;SGB=1.94933;RPB=0.0297172;MQB=0.950952;MQSB=0.950952;BQB=0.148586;MQ0F=0;ICB=0.3;HOB=0.125;AC=1;AN=4;DP4=4,2,1,4;MQ=60;FS=TCACAACATCAGGTGGCAAATTCAATTCTTGGGACACTGCTTCGCCCTCA[C/A]TGCACAAGAATTTGGGAACAGAACGGTGTTCAGTACATTGCAAGTTGCAA;ANN=A|splice_acceptor_variant&intron_variant|HIGH|GLYMA_01G018000|gene181|transcript|rna298|protein_coding|2/2|c.207-1G>T||||||,A|splice_acceptor_vari…	GT:PL	0/0:0,6,110	0/1:71,0,107
Chr 1	27713357	.	A	G	157	.	DP=16;VDB=0.00235615;SGB=2.63044;RPB=0.0559863;MQB=0.279932;MQSB=0.559863;BQB=0.783809;MQ0F=0;ICB=1;HOB=0.5;AC=1;AN=2;DP4=3,1,3,3;MQ=51;FS=gtaATGATTGGTACACTGTTACAATGTTTAGTTTAGTAAATTGGTAGAAC[A/G]TTTATTTTGGATCATTTTTATTGTGACAGACAAATTATGATTGTCAATca;ANN=G|intergenic_region|MODIFIER|GLYMA_01G091500-GLYMA_01G091600|gene925-gene926|intergenic_region|gene925-gene926|||n.27713357A>G||||||	GT:PL	0/1:187,0,164	./.:0,0,0
Chr 1	27713356	.	C	T	159	.	DP=16;VDB=0.00235615;SGB=2.63044;RPB=0.0559863;MQB=0.279932;MQSB=0.559863;BQB=0.783809;MQ0F=0;ICB=1;HOB=0.5;AC=1;AN=2;DP4=3,1,3,3;MQ=51;FS=tgtaATGATTGGTACACTGTTACAATGTTTAGTTTAGTAAATTGGTAGAA[C/T]ATTTATTTTGGATCATTTTTATTGTGACAGACAAATTATGATTGTCAATc;ANN=T|intergenic_region|MODIFIER|GLYMA_01G091500-GLYMA_01G091600|gene925-gene926|intergenic_region|gene925-gene926|||n.27713356C>T||||||	GT:PL	0/1:189,0,164	./.:0,0,0
Chr 1	27713350	.	G	A	159	.	DP=16;VDB=0.002554;SGB=2.63044;RPB=0.0559863;MQB=0.279932;MQSB=0.559863;BQB=0.783809;MQ0F=0;ICB=1;HOB=0.5;AC=1;AN=2;DP4=3,1,3,3;MQ=51;FS=taaatttgtaATGATTGGTACACTGTTACAATGTTTAGTTTAGTAAATTG[G/A]TAGAACATTTATTTTGGATCATTTTTATTGTGACAGACAAATTATGATTG;ANN=A|intergenic_region|MODIFIER|GLYMA_01G091500-GLYMA_01G091600|gene925-gene926|intergenic_region|gene925-gene926|||n.27713350G>A||||||	GT:PL	0/1:189,0,164	./.:0,0,0
Chr 1	31654394	.	G	C	77	.	DP=16;VDB=0.00296109;SGB=-0.802589;MQ0F=0;AC=4;AN=4;DP4=0,0,0,5;MQ=36;FS=TCTGAAAAGTAACTATCtctattttatatatcatatactttataatatat[G/C]caatttgtagatcaaaaaagtttgttcaacgcatatgcatgatgatgcaa;ANN=C|intergenic_region|MODIFIER|GLYMA_01G097000-GLYMA_01G097100|gene981-gene982|intergenic_region|gene981-gene982|||n.31654394G>C||||||	GT:PL	1/1:64,12,0	1/1:37,3,0
Chr 1	46890735	.	A	G	256	.	DP=16;VDB=0.00299537;SGB=-0.956117;RPB=0;MQB=1;MQSB=0.900802;BQB=0.833333;MQ0F=0;ICB=0.3;HOB=0.125;AC=3;AN=4;DP4=0,2,5,1;MQ=60;FS=AGGGGAACAGAAGCTACTAACATCAATGACTTCAATAATTGGATAGCTGA[A/G]CTGGAGCTTGAAGAAATACCTTGTGTGGGGAAACGTTTCACGTGGTTCAG;ANN=G|downstream_gene_variant|MODIFIER|GLYMA_01G140500|gene1418|transcript|rna2106|protein_coding||c.*2932A>G|||||2932|,G|intergenic_region|MODIFIER|GLYMA_01G14050…	GT:PL	0/1:98,0,98	1/1:192,12,0
Chr 1	25032471	.	T	C	136	.	DP=16;VDB=0.00306499;SGB=1.94933;RPB=0.162433;MQB=0.0812164;MQSB=0.285714;BQB=0.487298;MQ0F=0;ICB=1;HOB=0.5;AC=1;AN=2;DP4=2,2,5,0;MQ=55;FS=gtaaataataggttgtgagTATCCTAGCTATAAATAAAGACATGCTAGGT[T/C]AGTTTTCAGACTAACGATAGGTTCTacaactcttcttcttctcaatttcg;ANN=C|intergenic_region|MODIFIER|GLYMA_01G084600-GLYMA_01G084700|gene855-gene856|intergenic_region|gene855-gene856|||n.25032471T>C||||||	GT:PL	0/1:166,0,155	./.:0,0,0
Chr 1	25032467	.	A	T	136	.	DP=16;VDB=0.00376034;SGB=1.94933;RPB=0.243649;MQB=0.0812164;MQSB=0.285714;BQB=0.487298;MQ0F=0;ICB=1;HOB=0.5;AC=1;AN=2;DP4=2,2,5,0;MQ=55;FS=tatagtaaataataggttgtgagTATCCTAGCTATAAATAAAGACATGCT[A/T]GGTTAGTTTTCAGACTAACGATAGGTTCTacaactcttcttcttctcaat;ANN=T|intergenic_region|MODIFIER|GLYMA_01G084600-GLYMA_01G084700|gene855-gene856|intergenic_region|gene855-gene856|||n.25032467A>T||||||	GT:PL	0/1:166,0,152	./.:0,0,0
Chr 1	546959	.	A	G	322	.	DP=16;VDB=0.00498595;SGB=-1.03866;MQSB=1;MQ0F=0;AC=4;AN=4;DP4=0,0,8,1;MQ=54;FS=AGAGATGGGTTGAGCAGGCACTTCTTCCATAGACCTTCAAAGGCTTACAC[A/G]ACTGGGACAAGAAAGAGGAGAAAAATTCAAAACGAATGCGACTTGCAAGG;ANN=G|synonymous_variant|LOW|GLYMA_01G005500|gene54|transcript|rna86|protein_coding|4/7|c.363A>G|p.Thr121Thr|793/2210|363/1356|121/451||,G|synonymous_variant|LOW|GLYMA_01G005500|gene54|transcript|rna84|protein_codi…	GT:PL	1/1:187,18,0	1/1:159,9,0
Chr 1	47880897	.	G	C	304	.	DP=16;VDB=0.00537451;SGB=-0.662163;MQSB=0.964642;MQ0F=0;AC=4;AN=4;DP4=0,0,7,4;MQ=60;FS=AGCCCTCGGATAATACAAGTGACAATCTTCATTATTCAACCATCTTATTT[G/C]CCAGCCTATCAGCCTCGATCTTATCCCTTTCCTCCTGATTAATCATCATA;ANN=C|intron_variant|MODIFIER|GLYMA_01G144500|gene1458|transcript|rna2178|protein_coding|9/18|c.1395+1622C>G||||||,C|intron_variant|MODIFIER|GLYMA_01G144500|gene1458|transcript|rna2176|protein_coding|9/17|c…	GT:PL	1/1:255,27,0	1/1:73,6,0
Chr 1	4399287	.	T	G	72	.	DP=16;VDB=0.0058656;SGB=1.27626;RPB=0.279932;MQB=0.0559863;MQSB=0.142852;BQB=0.279932;MQ0F=0.0625;ICB=0.3;HOB=0.125;AC=1;AN=4;DP4=5,1,0,4;MQ=54;FS=CCCATCTAGGAAGAACCTGCGCCAGCCCCGAACCAGGGTGTATGCGAACA[T/G]TCTGTGATTGTTTAACAGTCTTATATATTCCATACTTTTGCAGTCTCGCA;ANN=G|missense_variant|MODERATE|GLYMA_01G040900|gene413|transcript|rna636|protein_coding|1/4|c.2915A>C|p.Asn972Thr|3175/4511|2915/3099|972/1032||,…	GT:PL	0/0:0,15,223	0/1:106,0,45
Chr 1	49512817	.	C	A	51	.	DP=16;VDB=0.0058656;SGB=-3.1648;RPB=0.0249144;MQB=0.793923;MQSB=0.506703;BQB=0.10502;MQ0F=0;ICB=0.5;HOB=0.5;AC=2;AN=4;DP4=3,5,4,0;MQ=52;FS=GTGTGTTGTTAGATCTCATTACTGAAATTGAACATACATGTTTGTACACT[C/A]TTGCAGCGGGTATGACCTACATCAAGAAGGAATTTGTCTTGGATGCCACA;ANN=A|splice_region_variant&intron_variant|LOW|GLYMA_01G157300|gene1586|transcript|rna2403|protein_coding|2/5|c.146-7C>A||||||,A|splice_region_variant&int…	GT:PL	0/1:51,0,65	0/1:34,0,211
Chr 1	21343629	.	A	G	57	.	DP=16;VDB=0.00596054;SGB=1.94933;RPB=0.600535;MQB=0.450401;BQB=0.900802;MQ0F=0.125;ICB=1;HOB=0.5;AC=1;AN=2;DP4=3,0,5,0;MQ=35;FS=GAACACATGTTGTGTTTGTCCAGTAGCAGGTACTACTGAGGATTAAGCCT[A/G]GAGAGGCTTGTTGAAAGAATACTTGGGTGAGCTTAGAGGTTTGGAGAATA;ANN=G|downstream_gene_variant|MODIFIER|GLYMA_01G079800|gene806|transcript|rna1240|protein_coding||c.*965A>G|||||682|,G|intergenic_region|MODIFIER|GLYMA_01G079800-GLY…	GT:PL	0/1:87,0,112	./.:0,0,0
Chr 1	53490482	.	G	C	37.6248	.	DP=16;VDB=0.00911214;SGB=-3.1648;RPB=0.124046;MQB=0.124046;MQSB=0.150134;BQB=0.62023;MQ0F=0;ICB=0.3;HOB=0.125;AC=3;AN=4;DP4=1,3,4,0;MQ=45;FS=TCCATCGTTTCtatgatttattttagaaaCGGGCAGTCCTCCCTATACGC[G/C]GGagcctttctttcttttcattttttattaatttaattaatgttattgtt;ANN=C|upstream_gene_variant|MODIFIER|GLYMA_01G201700|gene2034|transcript|rna3134|protein_coding||c.-320C>G|||||320|,C|upstream_gene_variant|MODIFIER|GLY…	GT:PL	0/1:22,0,156	1/1:49,6,0
Chr 1	53780627	.	C	G	231	.	DP=16;VDB=0.00972359;SGB=4.42685;MQSB=0.952347;MQ0F=0;AC=2;AN=2;DP4=0,0,5,5;MQ=60;FS=GATATGGCTTTGAATTTCAACACCCCTAATTTATACTTCAATCAAGGGAC[C/G]AACGAAGGCTAATTTCGCAGAAGGTTCCACTTAAGATTATTTCCTTTTCA;ANN=G|5_prime_UTR_variant|MODIFIER|GLYMA_01G205200|gene2069|transcript|rna3187|protein_coding|1/6|c.-89G>C|||||89|,G|5_prime_UTR_variant|MODIFIER|GLYMA_01G205200|gene2069|transcript|rna3188|protein_coding|1/4…	GT:PL	./.:0,0,0	1/1:255,30,0
Chr 1	45359911	.	A	T	341	.	DP=16;VDB=0.010438;SGB=-0.662163;MQSB=0.964642;MQ0F=0;AC=4;AN=4;DP4=0,0,7,4;MQ=60;FS=ACCTATGGAACTGCATCTAAGTTTTATCCTTTAAGAAACTCCATCCATTC[A/T]GCCCCATTACATCTTCTATGAATGAATTAATGAACAAGTGCATATGCAAA;ANN=T|upstream_gene_variant|MODIFIER|GLYMA_01G133300|gene1346|transcript|rna2015|protein_coding||c.-4757T>A|||||3704|,T|upstream_gene_variant|MODIFIER|GLYMA_01G133300|gene1346|transcript|rna2016|protein_codin…	GT:PL	1/1:255,27,0	1/1:110,6,0
Chr 1	38265661	.	G	T	26.7306	.	DP=16;VDB=0.011063;SGB=1.94933;RPB=0.150134;MQB=0.150134;MQSB=1;BQB=0.900802;MQ0F=0.375;AC=2;AN=2;DP4=2,1,5,0;MQ=11;FS=cgttgTACAAATGataatcgaaacaacaaaaacaaacattagtctctcaa[G/T]tcaaaacaataacataacataaaaatgataaaagaaatatgaaagaaaac;ANN=T|intergenic_region|MODIFIER|GLYMA_01G112500-GLYMA_01G112600|gene1136-gene1137|intergenic_region|gene1136-gene1137|||n.38265661G>T||||||	GT:PL	1/1:51,5,0	./.:0,0,0
Chr 1	46890969	.	T	G	363	.	DP=16;VDB=0.0112009;SGB=-1.03866;MQSB=0.857143;MQ0F=0;AC=4;AN=4;DP4=0,0,7,2;MQ=59;FS=AAAGTCATTGATTGGGGGTCGAAACCGTTCAGGGTCTTCGACTGCTGGTT[T/G]AAGGATAAGAGCTTTCAAAAGGTTGTTAGAGAATGCTGGACAAGTAATCA;ANN=G|downstream_gene_variant|MODIFIER|GLYMA_01G140500|gene1418|transcript|rna2106|protein_coding||c.*3166T>G|||||3166|,G|intergenic_region|MODIFIER|GLYMA_01G140500-GLYMA_01G140600|gene1418-gene1419|intergeni…	GT:PL	1/1:150,9,0	1/1:237,18,0
Chr 1	56277636	.	C	A	296	.	DP=16;VDB=0.0116766;SGB=-0.751012;MQSB=0.0559863;MQ0F=0;AC=4;AN=4;DP4=0,0,4,6;MQ=42;FS=ACAAATACCACAAGTATCATCATTTGGATCATTTCCATCAATATCCACTG[C/A]ATGGAAACCAATTTTTTCAGCATGCTCTTGTCTATTCCATGCATCTATCT;ANN=A|missense_variant|MODERATE|GLYMA_01G238300|gene2401|transcript|rna3745|protein_coding|1/8|c.1507G>T|p.Ala503Ser|2463/5030|1507/3303|503/1100||	GT:PL	1/1:237,24,0	1/1:83,6,0
Chr 1	26087729	.	C	A	134	.	DP=16;VDB=0.0117389;SGB=1.27626;RPB=0.124046;MQB=0.992367;BQB=0.868321;MQ0F=0;ICB=1;HOB=0.5;AC=1;AN=2;DP4=4,0,4,0;MQ=59;FS=ACAAAATTGGGTCCACTTTTCCTTGCTAATGTCGTACTTTTTGCAAACAA[C/A]GTCATCGACACTATCCTTGCcggctgcaagtgcccatttctATGTCAAAT;ANN=A|intergenic_region|MODIFIER|GLYMA_01G086700-GLYMA_01G086800|gene877-gene878|intergenic_region|gene877-gene878|||n.26087729C>A||||||	GT:PL	0/1:164,0,162	./.:0,0,0
Chr 1	26087728	.	A	G	134	.	DP=16;VDB=0.0117389;SGB=1.27626;RPB=0.124046;MQB=0.992367;BQB=0.868321;MQ0F=0;ICB=1;HOB=0.5;AC=1;AN=2;DP4=4,0,4,0;MQ=59;FS=GACAAAATTGGGTCCACTTTTCCTTGCTAATGTCGTACTTTTTGCAAACA[A/G]CGTCATCGACACTATCCTTGCcggctgcaagtgcccatttctATGTCAAA;ANN=G|intergenic_region|MODIFIER|GLYMA_01G086700-GLYMA_01G086800|gene877-gene878|intergenic_region|gene877-gene878|||n.26087728A>G||||||	GT:PL	0/1:164,0,148	./.:0,0,0
Chr 1	16492956	.	G	C	199	.	DP=16;VDB=0.0124389;SGB=-1.11282;RPB=0;MQB=0.125;MQSB=0.916482;BQB=0.5;MQ0F=0;ICB=0.3;HOB=0.125;AC=3;AN=4;DP4=2,0,5,3;MQ=46;FS=GAGTATGGCAGGTATAAGAGTACCTCGTATTATATGCCTATTAGTTGAAG[G/C]TCACGACCCACGAAGTACGGAAGCCGACGATGGAGTCCACGACGGCCGCA;ANN=C|intergenic_region|MODIFIER|GLYMA_01G074600-GLYMA_01G074700|gene753-gene754|intergenic_region|gene753-gene754|||n.16492956G>C||||||	GT:PL	0/1:116,0,93	1/1:117,12,0
Chr 1	46892026	.	G	T	392	.	DP=16;VDB=0.0131408;SGB=-1.12178;MQSB=0.950952;MQ0F=0;AC=4;AN=4;DP4=0,0,6,5;MQ=59;FS=CATATGACTCAGTCTCCTGGGCTTTTCTATCCTACATGGTGCGGAGATTA[G/T]GTTTTTATACTAAGTGGATCAGTTGGATAGAGGGATGTCTTCACTCAGCC;ANN=T|downstream_gene_variant|MODIFIER|GLYMA_01G140500|gene1418|transcript|rna2106|protein_coding||c.*4223G>T|||||4223|,T|intergenic_region|MODIFIER|GLYMA_01G140500-GLYMA_01G140600|gene1418-gene1419|intergeni…	GT:PL	1/1:161,12,0	1/1:255,21,0
Chr 1	16492957	.	T	C	199	.	DP=16;VDB=0.0132287;SGB=-1.11282;RPB=0;MQB=0.125;MQSB=0.916482;BQB=0.5;MQ0F=0;ICB=0.3;HOB=0.125;AC=3;AN=4;DP4=2,0,5,3;MQ=46;FS=AGTATGGCAGGTATAAGAGTACCTCGTATTATATGCCTATTAGTTGAAGG[T/C]CACGACCCACGAAGTACGGAAGCCGACGATGGAGTCCACGACGGCCGCAC;ANN=C|intergenic_region|MODIFIER|GLYMA_01G074600-GLYMA_01G074700|gene753-gene754|intergenic_region|gene753-gene754|||n.16492957T>C||||||	GT:PL	0/1:116,0,93	1/1:117,12,0
Chr 1	16492961	.	G	A	199	.	DP=16;VDB=0.0149391;SGB=-1.11282;RPB=0;MQB=0.125;MQSB=0.916482;BQB=0.5;MQ0F=0;ICB=0.3;HOB=0.125;AC=3;AN=4;DP4=2,0,5,3;MQ=46;FS=TGGCAGGTATAAGAGTACCTCGTATTATATGCCTATTAGTTGAAGGTCAC[G/A]ACCCACGAAGTACGGAAGCCGACGATGGAGTCCACGACGGCCGCACGGTG;ANN=A|intergenic_region|MODIFIER|GLYMA_01G074600-GLYMA_01G074700|gene753-gene754|intergenic_region|gene753-gene754|||n.16492961G>A||||||	GT:PL	0/1:116,0,93	1/1:117,12,0
Chr 1	28574768	.	C	T	102	.	DP=16;VDB=0.0162466;SGB=-3.1648;RPB=0.279932;MQB=0.0559863;MQSB=0.5;BQB=0.279932;MQ0F=0;ICB=0.5;HOB=0.5;AC=2;AN=4;DP4=4,2,4,0;MQ=53;FS=AAATGGGTGTTTAGGGTGAAGGAGAATCTTGATGGCACTATCAACAAGTA[C/T]AAAGCAAGACTTGTAGCAAAGGGATTTCATCAGAAACTTGGTTATCATCA;ANN=T|intergenic_region|MODIFIER|GLYMA_01G093800-GLYMA_01G093900|gene949-gene950|intergenic_region|gene949-gene950|||n.28574768C>T||||||	GT:PL	0/1:62,0,82	0/1:73,0,137
Chr 1	6894475	.	T	C	182	.	DP=16;VDB=0.0165884;SGB=3.16415;RPB=0.25;MQB=0;MQSB=0.895781;BQB=0.5;MQ0F=0;ICB=1;HOB=0.5;AC=1;AN=2;DP4=2,0,2,6;MQ=46;FS=CCCTAAGCAATAAACCTTACCCCTAACCCTAAATCGtgaaccctaacccc[T/C]aaccctaaaccctaaccacaaACCCTAAACCTATATCCTAAACCCCAAAC;ANN=C|intergenic_region|MODIFIER|GLYMA_01G053900-GLYMA_01G054000|gene545-gene546|intergenic_region|gene545-gene546|||n.6894475T>C||||||	GT:PL	0/1:213,0,81	./.:0,0,0
Chr 1	3492390	.	A	T	341	.	DP=16;VDB=0.0167595;SGB=-0.949327;MQSB=0.8618;MQ0F=0;AC=4;AN=4;DP4=0,0,6,5;MQ=58;FS=CTCTTTATACCAAAGAgaaagatgatgataataatgctGATGCAGGTGGC[A/T]ATTATGGATCTGtgagattttcaaaaaatggCATTGAAGAACCTAGTGGA;ANN=T|missense_variant|MODERATE|GLYMA_01G033200|gene335|transcript|rna521|protein_coding|4/7|c.4171A>T|p.Asn1391Tyr|4252/4826|4171/4254|1391/1417||	GT:PL	1/1:110,9,0	1/1:255,24,0
Chr 1	48835065	.	C	T	231	.	DP=16;VDB=0.0179158;SGB=4.42685;MQSB=0.952347;MQ0F=0;AC=2;AN=2;DP4=0,0,5,5;MQ=60;FS=taaaattaaaaagtataaaacacCACAAAAAGTCTTTTCTTGAACATTTC[C/T]TTTTCTCAAAGCCAACCCCACCCACTAGACCATATCCCACTCCTCTCTCT;ANN=T|upstream_gene_variant|MODIFIER|GLYMA_01G151600|gene1529|transcript|rna2307|protein_coding||c.-4471C>T|||||3347|,T|upstream_gene_variant|MODIFIER|GLYMA_01G151600|gene1529|transcript|rna2308|protein_coding…	GT:PL	1/1:255,30,0	./.:0,0,0
Chr 1	41191369	.	A	G	87	.	DP=16;VDB=0.0190313;SGB=-0.956117;RPB=0.924584;MQB=0.115573;MQSB=0.115573;BQB=0.809011;MQ0F=0.125;ICB=0.3;HOB=0.125;AC=3;AN=4;DP4=3,0,3,3;MQ=35;FS=ATTCCATGTCTTTCTATTTCTTCTTGAACATTTAAAACAAGACTGCTGGA[A/G]CCGAAATGTGACGCCAATTTGTGATATATTTGCCTTGCAATTATAGTCTT;ANN=G|synonymous_variant|LOW|GLYMA_01G119700|gene1210|transcript|rna1837|protein_coding|2/2|c.258T>C|p.Gly86Gly|353/512|258/417|86/138||	GT:PL	0/1:45,0,132	1/1:75,6,0
Chr 1	3492394	.	A	C	344	.	DP=16;VDB=0.0198113;SGB=-0.949327;MQSB=0.8618;MQ0F=0;AC=4;AN=4;DP4=0,0,6,5;MQ=58;FS=TTATACCAAAGAgaaagatgatgataataatgctGATGCAGGTGGCAATT[A/C]TGGATCTGtgagattttcaaaaaatggCATTGAAGAACCTAGTGGAAGCA;ANN=C|missense_variant|MODERATE|GLYMA_01G033200|gene335|transcript|rna521|protein_coding|4/7|c.4175A>C|p.Tyr1392Ser|4256/4826|4175/4254|1392/1417||	GT:PL	1/1:113,9,0	1/1:255,24,0
Chr 1	45583293	.	G	A	62	.	DP=16;VDB=0.02;SGB=0.00473136;RPB=0.444444;MQB=1;MQSB=0.950952;BQB=0.333333;MQ0F=0;ICB=0.3;HOB=0.125;AC=1;AN=4;DP4=3,6,2,0;MQ=60;FS=AGCTCCTGATGACCGTACTATCTCAAGCACAAGTTCCAGCAACAGCACCA[G/A]TGACAGGTGCCATAGCTTCTCAGATACCAGCACCAACATCTATGGCTGGA;ANN=A|missense_variant|MODERATE|GLYMA_01G134400|gene1357|transcript|rna2028|protein_coding|2/2|c.1168G>A|p.Val390Met|1295/1812|1168/1341|390/446||,A|downstream_g…	GT:PL	0/1:96,0,123	0/0:0,18,219
Chr 1	14718826	.	G	C	51	.	DP=16;VDB=0.02;SGB=0.00473136;RPB=0.5;MQB=0;MQSB=0.824834;BQB=0.5;MQ0F=0.125;ICB=1;HOB=0.5;AC=1;AN=2;DP4=5,3,2,0;MQ=28;FS=aggatgcatgaatgataagcaattcatggggctccgaataagatttgagg[G/C]tggaggatagacgaacagcgctaggcaatcaattcatggggctccagact;ANN=C|intergenic_region|MODIFIER|GLYMA_01G074000-GLYMA_01G074100|gene747-gene748|intergenic_region|gene747-gene748|||n.14718826G>C||||||	GT:PL	0/1:81,0,93	./.:0,0,0
Chr 1	46835814	.	T	C	59	.	DP=16;VDB=0.02;SGB=0.00473136;RPB=0.571429;MQB=1;MQSB=0.924584;BQB=0.714286;MQ0F=0;ICB=0.3;HOB=0.125;AC=1;AN=4;DP4=3,4,0,2;MQ=60;FS=CCTCCAAAGAAAATGTTGTTATCTAACTCTCTTTCCAACCTCTGTTCATC[T/C]TCAACCTCCTTAAACCTGACAAAACCAAATCTATGACCTTCCTTGTTTTT;ANN=C|downstream_gene_variant|MODIFIER|GLYMA_01G140300|gene1416|transcript|rna2104|protein_coding||c.*1406A>G|||||1406|,C|intron_variant|MODIFIER|GLYMA_01G140200…	GT:PL	0/1:93,0,160	0/0:0,9,170
Chr 1	48601950	.	A	C	62	.	DP=16;VDB=0.02;SGB=0.00473136;RPB=0.571429;MQB=1;MQSB=1;BQB=0.714286;MQ0F=0;ICB=0.3;HOB=0.125;AC=1;AN=4;DP4=5,2,2,0;MQ=60;FS=CAATGCGTGTATCATGTCATGTCACAGCTGTAGAACATTCCACATCATAC[A/C]AATAGCATTTATTTATAGTAATAGTAAAAAGCATCAACTTAGCTCTGTAT;ANN=C|3_prime_UTR_variant|MODIFIER|GLYMA_01G149000|gene1503|transcript|rna2263|protein_coding|16/16|c.*253T>G|||||253|,C|downstream_gene_variant|MODIFIER|GLYMA_01G14890…	GT:PL	0/0:0,12,220	0/1:96,0,107
Chr 1	55315400	.	A	G	27.9836	.	DP=16;VDB=0.02;SGB=0.00473136;RPB=0.692308;MQB=0.384615;MQSB=0.0161635;BQB=0.884615;MQ0F=0.25;ICB=0.3;HOB=0.125;AC=1;AN=4;DP4=9,4,2,0;MQ=36;FS=ggaGAGGCGTCATGAACTTGTCTACACACCTCAAAAAGGAGAACACCAAG[A/G]CAATAGATATTTGATGATGTTGTGTAACCTCCCTCAGGACTTGTGTacca;ANN=G|synonymous_variant|LOW|GLYMA_01G224200|gene2260|transcript|rna3511|protein_coding|2/8|c.1659T>C|p.Cys553Cys|1930/4454|1659/3390|553/1129||,G|syn…	GT:PL	0/1:62,0,28	0/0:0,36,176
Chr 1	54335468	.	C	T	49.7153	.	DP=16;VDB=0.02;SGB=0.00473136;RPB=0.75;MQB=0.75;MQSB=0.733186;BQB=0.5;MQ0F=0;ICB=1;HOB=0.5;AC=1;AN=2;DP4=7,1,0,2;MQ=59;FS=ACTTTTTCCTCTGAAACATAAGTTTTCTCAAGAGTCTTCCCAATTTTTTT[C/T]TCCCACAAGGAGATGATCTCATTTATGGTCAAATAATTCTTAGGGAGTCT;ANN=T|synonymous_variant|LOW|GLYMA_01G211800|gene2135|transcript|rna3293|protein_coding|4/5|c.726G>A|p.Glu242Glu|940/1577|726/957|242/318||,T|synonymous_variant|LOW|GLYMA_…	GT:PL	./.:0,0,0	0/1:81,0,236
Chr 1	4730122	.	C	T	41.0852	.	DP=16;VDB=0.02;SGB=0.00473136;RPB=0.75;MQB=1;MQSB=0.335918;BQB=0.5;MQ0F=0;ICB=0.3;HOB=0.125;AC=1;AN=4;DP4=4,4,2,0;MQ=41;FS=GTGATGGCTAAAGATGCACCTCAAGCTGCTGATAACCTGGGAGAGGACTT[C/T]TACAAAATAATACTGGAAGAAGAACCCTTCAAGTCAACAACGGTAAGCAT;ANN=T|synonymous_variant|LOW|GLYMA_01G043400|gene439|transcript|rna679|protein_coding|3/6|c.570C>T|p.Phe190Phe|737/1622|570/1332|190/443||,T|synonymous_variant|LOW|GLYMA_…	GT:PL	0/1:75,0,24	0/0:0,15,144
Chr 1	52014013	.	T	C	27.7125	.	DP=16;VDB=0.02;SGB=0.00473136;RPB=0.8;MQB=0.75;MQSB=0.838008;BQB=0.9;MQ0F=0.125;ICB=0.3;HOB=0.125;AC=1;AN=4;DP4=5,5,2,0;MQ=37;FS=CGTGACTCCCTGAGACTTCCAGTTTGCCAGAACCAGTTCATCTACATCTC[T/C]CGTCTCTAAAaccttcaaataaaaattagcaGAAAGACTTGACATTAATA;ANN=C|missense_variant|MODERATE|GLYMA_01G184700|gene1864|transcript|rna2870|protein_coding|3/3|c.1876A>G|p.Arg626Gly|2042/4160|1876/3858|626/1285||	GT:PL	0/1:62,0,13	0/0:0,24,234
Chr 1	42989212	.	T	A	28.2724	.	DP=16;VDB=0.02;SGB=0.00473136;RPB=0.833333;MQB=1;MQSB=1;BQB=0.5;MQ0F=0;ICB=0.3;HOB=0.125;AC=1;AN=4;DP4=6,6,2,0;MQ=60;FS=ATCTATGCATACACCATCTCTTGTAACCTCGTACGCTTCCCTActccttg[T/A]tttcttcatgcCAGCTGTCACATAGAGCTTCGATCCCTCTGACAAAATGG;ANN=A|downstream_gene_variant|MODIFIER|GLYMA_01G124600|gene1259|transcript|rna1899|protein_coding||c.*4401A>T|||||4226|,A|intergenic_region|MODIFIER|GLYMA_01G124500-GLYMA_01…	GT:PL	0/1:62,0,54	0/0:0,30,255
Chr 1	53936896	.	A	G	64	.	DP=16;VDB=0.02;SGB=0.00473136;RPB=0.857143;MQB=0.571429;BQB=0.714286;MQ0F=0;ICB=0.3;HOB=0.125;AC=1;AN=4;DP4=7,0,2,0;MQ=58;FS=CCTGAAATAACTGGCTCAACATCACATCCTAAAATTGCTGAAGTACTATT[A/G]GAAAGGGGTAGCCCTGATACAGCTCTCATGGTTTTGAGGTGGGCTGGGCG;ANN=G|synonymous_variant|LOW|GLYMA_01G207400|gene2091|transcript|rna3218|protein_coding|7/10|c.1443A>G|p.Leu481Leu|1610/3409|1443/2886|481/961||,G|synonymous_variant|LO…	GT:PL	0/1:98,0,87	0/0:0,15,184
Chr 1	53936893	.	A	G	64	.	DP=16;VDB=0.02;SGB=0.00473136;RPB=0.857143;MQB=0.571429;BQB=0.714286;MQ0F=0;ICB=0.3;HOB=0.125;AC=1;AN=4;DP4=7,0,2,0;MQ=58;FS=CTTCCTGAAATAACTGGCTCAACATCACATCCTAAAATTGCTGAAGTACT[A/G]TTAGAAAGGGGTAGCCCTGATACAGCTCTCATGGTTTTGAGGTGGGCTGG;ANN=G|synonymous_variant|LOW|GLYMA_01G207400|gene2091|transcript|rna3218|protein_coding|7/10|c.1440A>G|p.Leu480Leu|1607/3409|1440/2886|480/961||,G|synonymous_variant|LO…	GT:PL	0/1:98,0,87	0/0:0,15,185
Chr 1	53936891	.	C	T	64	.	DP=16;VDB=0.02;SGB=0.00473136;RPB=0.857143;MQB=0.571429;BQB=0.714286;MQ0F=0;ICB=0.3;HOB=0.125;AC=1;AN=4;DP4=7,0,2,0;MQ=58;FS=TTCTTCCTGAAATAACTGGCTCAACATCACATCCTAAAATTGCTGAAGTA[C/T]TATTAGAAAGGGGTAGCCCTGATACAGCTCTCATGGTTTTGAGGTGGGCT;ANN=T|synonymous_variant|LOW|GLYMA_01G207400|gene2091|transcript|rna3218|protein_coding|7/10|c.1438C>T|p.Leu480Leu|1605/3409|1438/2886|480/961||,T|synonymous_variant|LO…	GT:PL	0/1:98,0,87	0/0:0,15,184
Chr 1	13704329	.	A	T	28.9802	.	DP=16;VDB=0.02;SGB=0.00473136;RPB=0;MQB=0;MQSB=0;BQB=1;MQ0F=0.125;ICB=1;HOB=0.5;AC=1;AN=2;DP4=6,0,0,2;MQ=19;FS=aggtggaggacacatgaacagcgcttggcaataacattcatggggctccg[A/T]aaaagaaagggggagaatggaggattgcacttgagggtccacactttggc;ANN=T|intergenic_region|MODIFIER|GLYMA_01G073100-GLYMA_01G073200|gene738-gene739|intergenic_region|gene738-gene739|||n.13704329A>T||||||	GT:PL	0/1:59,0,27	./.:0,0,0
Chr 1	3409005	.	A	C	53	.	DP=16;VDB=0.02;SGB=0.00473136;RPB=0;MQB=1;MQSB=0.924584;BQB=0.714286;MQ0F=0;ICB=0.3;HOB=0.125;AC=1;AN=4;DP4=4,3,2,0;MQ=60;FS=CTTGAAGATCTCCCTCAATCTGTTTTCCTCCCTGGAGACCATGTTCCTGA[A/C]AGGTTCAGCTTTCATGCTGAAGGGGCTTCAGTAACTATTCCGCATCTTCC;ANN=C|missense_variant|MODERATE|GLYMA_01G032400|gene327|transcript|rna512|protein_coding|4/6|c.2754A>C|p.Glu918Asp|3037/4846|2754/4362|918/1453||,C|missense_variant|MOD…	GT:PL	0/0:0,3,40	0/1:87,0,255
Chr 1	53936920	.	T	C	62	.	DP=16;VDB=0.02;SGB=0.00473136;RPB=0;MQB=1;MQSB=1;BQB=0.5;MQ0F=0;ICB=0.3;HOB=0.125;AC=1;AN=4;DP4=6,2,2,0;MQ=60;FS=CATCCTAAAATTGCTGAAGTACTATTAGAAAGGGGTAGCCCTGATACAGC[T/C]CTCATGGTTTTGAGGTGGGCTGGGCGGGATGGTGGACCTCACGTGACTTC;ANN=C|synonymous_variant|LOW|GLYMA_01G207400|gene2091|transcript|rna3218|protein_coding|7/10|c.1467T>C|p.Ala489Ala|1634/3409|1467/2886|489/961||,C|synonymous_variant|LOW|GLYMA_01G2…	GT:PL	0/1:96,0,91	0/0:0,15,187
Chr 1	41191375	.	A	C	87	.	DP=16;VDB=0.0202676;SGB=-0.956117;RPB=0.924584;MQB=0.115573;MQSB=0.115573;BQB=0.924584;MQ0F=0.125;ICB=0.3;HOB=0.125;AC=3;AN=4;DP4=3,0,3,3;MQ=35;FS=TGTCTTTCTATTTCTTCTTGAACATTTAAAACAAGACTGCTGGAACCGAA[A/C]TGTGACGCCAATTTGTGATATATTTGCCTTGCAATTATAGTCTTTCCAAT;ANN=C|missense_variant|MODERATE|GLYMA_01G119700|gene1210|transcript|rna1837|protein_coding|2/2|c.252T>G|p.His84Gln|347/512|252/417|84/138||	GT:PL	0/1:45,0,121	1/1:75,6,0
Chr 1	18986507	.	T	C	49.7377	.	DP=16;VDB=0.0221621;SGB=0.620439;RPB=0.916482;MQB=0.183296;MQSB=0.142852;BQB=0.274945;MQ0F=0;ICB=0.3;HOB=0.125;AC=1;AN=4;DP4=5,2,0,3;MQ=52;FS=CGTCAGCCTCTATGACATCTCCAATAGTTGAGACAATGTGCTTCATGTGG[T/C]CCACTTCCCATGCTTCAATCGGAAAGCCCCATAATTGAAGCCACACAACC;ANN=C|missense_variant|MODERATE|GLYMA_01G077500|gene782|transcript|rna1199|protein_coding|3/4|c.1052A>G|p.Asp351Gly|1052/2877|1052/2877|351/958||,C|int…	GT:PL	0/1:84,0,25	0/0:0,18,254
Chr 1	28574774	.	A	C	102	.	DP=16;VDB=0.0230159;SGB=-3.1648;RPB=0.279932;MQB=0.0559863;MQSB=0.5;BQB=0.279932;MQ0F=0;ICB=0.5;HOB=0.5;AC=2;AN=4;DP4=4,2,4,0;MQ=53;FS=GTGTTTAGGGTGAAGGAGAATCTTGATGGCACTATCAACAAGTACAAAGC[A/C]AGACTTGTAGCAAAGGGATTTCATCAGAAACTTGGTTATCATCACAATGA;ANN=C|intergenic_region|MODIFIER|GLYMA_01G093800-GLYMA_01G093900|gene949-gene950|intergenic_region|gene949-gene950|||n.28574774A>C||||||	GT:PL	0/1:62,0,82	0/1:73,0,138
Chr 1	47965554	.	A	C	323	.	DP=16;VDB=0.0242683;SGB=-0.885054;MQSB=1;MQ0F=0;AC=4;AN=4;DP4=0,0,10,2;MQ=60;FS=tttattttgtcttttgcTTGGATGCATTTCTCTAGAAAAATTTAGTCGAC[A/C]AACATAGTAAATGGTAAAGATTCCAACACTGTCATACAAACAGAaaagat;ANN=C|3_prime_UTR_variant|MODIFIER|GLYMA_01G145000|gene1463|transcript|rna2188|protein_coding|3/3|c.*132T>G|||||132|,C|downstream_gene_variant|MODIFIER|GLYMA_01G144900|gene1462|transcript|rna2184|protein_coding||c…	GT:PL	1/1:255,27,0	1/1:92,9,0
Chr 1	40780474	.	G	C	376	.	DP=16;VDB=0.0244498;SGB=-1.12178;MQSB=0.924449;MQ0F=0;AC=4;AN=4;DP4=0,0,7,4;MQ=50;FS=GCAACAATTACTGTAGAAGGAGACTTAGTAAAATTTGCTTTGTTCTCTGA[G/C]ACAGAGCTTGTGAGTTTTGAGCAAGCTCTACAAGTCTCCAATTGGGTGGC;ANN=C|upstream_gene_variant|MODIFIER|GLYMA_01G118400|gene1196|transcript|rna1817|protein_coding||c.-3951G>C|||||3757|,C|upstream_gene_variant|MODIFIER|GLYMA_01G118400|gene1196|transcript|rna1818|protein_codin…	GT:PL	1/1:228,21,0	1/1:172,12,0
Chr 1	53483300	.	A	G	20.9767	.	DP=16;VDB=0.0249187;SGB=0.461295;MQ0F=0;AC=2;AN=2;DP4=0,0,3,0;MQ=51;FS=TCCGCCTTGCACCCTCCCCGAGGAGTATATGCTTCAACAAGAATCACACA[A/G]GGCGAGGTCTTTGGTTCAAGTCCAGGATGACCCAACTACgtcaaagaaaa;ANN=G|upstream_gene_variant|MODIFIER|GLYMA_01G201600|gene2033|transcript|rna3133|protein_coding||c.-4341A>G|||||4341|,G|downstream_gene_variant|MODIFIER|GLYMA_01G201300|gene2030|transcript|rna3130|protein_coding||c.*4879A>…	GT:PL	1/1:45,9,0	./.:0,0,0
Chr 1	56151556	.	T	C	53	.	DP=16;VDB=0.0249187;SGB=0.620439;RPB=0.472367;MQB=1;MQSB=1;BQB=0.472367;MQ0F=0;ICB=0.3;HOB=0.125;AC=1;AN=4;DP4=6,2,2,1;MQ=60;FS=TGGCCATAAGGAAAGGAAATTGAGCTGTGAACTGGCAAAACCATAAAATA[T/C]CAATTGCCAGTTGCAGTGCTTGATATAATCTCTTGAACACGCAACAAAAT;ANN=C|3_prime_UTR_variant|MODIFIER|GLYMA_01G236100|gene2379|transcript|rna3714|protein_coding|8/8|c.*73A>G|||||73|,C|upstream_gene_variant|MODIFIER|GLYMA_01G236000|g…	GT:PL	0/1:87,0,197	0/0:0,9,137
Chr 1	26087751	.	G	A	134	.	DP=16;VDB=0.0257451;SGB=1.27626;RPB=0.62023;MQB=0.992367;BQB=0.992367;MQ0F=0;ICB=1;HOB=0.5;AC=1;AN=2;DP4=4,0,4,0;MQ=59;FS=TTGCTAATGTCGTACTTTTTGCAAACAACGTCATCGACACTATCCTTGCc[G/A]gctgcaagtgcccatttctATGTCAAATCAAACTTGAACTGTCTCCATCG;ANN=A|intergenic_region|MODIFIER|GLYMA_01G086700-GLYMA_01G086800|gene877-gene878|intergenic_region|gene877-gene878|||n.26087751G>A||||||	GT:PL	0/1:164,0,165	./.:0,0,0
[truncated: 145,179 more rows]
